# Supplementary material for: Comparative Transcriptome Analysis of the Regenerating Zebrafish Telencephalon Unravels a Resource With Key Pathways During Two Early Stages and Activation of Wnt/β-Catenin Signaling at the Early Wound Healing Stage
Source: Front Cell Dev Biol. 2020 Oct 9;8:584604. doi: 10.3389/fcell.2020.584604 (PMC7581945; doi:10.3389/fcell.2020.584604)
Supplement: Supplementary file 1 [file Table_1.XLSX]

## Sheet: X1
Supplementary Table 1: Differentially expressed genes across eight groups under the conditions of fold change >1.5 (in both directions) and Benjamini-Hochberg adjusted p-value (FDR) < 0.1.
GeneID	log2FoldChange	pvalue	padj	gene name
ENSDARG00000095820	12.6619	0.000144503	0.00410184	BX649485.4
ENSDARG00000095801	12.2982	1.14531e-09	2.02566e-07	BX649485.2
ENSDARG00000100614	10.7735	0.00122329	0.0227285	zgc:171497
ENSDARG00000042221	10.3023	7.36287e-19	1.93475e-15	mthfd1l
ENSDARG00000018025	10.235	4.56229e-14	2.62246e-11	tbx2a
ENSDARG00000058206	9.99716	5.39552e-16	4.51115e-13	si:ch211-153b23.5
ENSDARG00000071643	9.78943	1.15814e-17	1.31735e-14	zgc:171490
ENSDARG00000109284	9.48764	1.33943e-11	4.17583e-09	RF00020
ENSDARG00000074904	9.23265	9.25519e-12	3.15259e-09	si:ch211-253b8.5
ENSDARG00000044795	9.12631	1.6611e-05	0.000704018	entpd2b
ENSDARG00000104370	9.10409	5.71783e-10	1.09556e-07	esm1
ENSDARG00000104618	8.9614	1.17218e-09	2.05344e-07	grem1b
ENSDARG00000105096	8.94407	2.97613e-09	4.48713e-07	si:ch1073-67j19.1
ENSDARG00000105562	8.92954	1.57518e-09	2.57536e-07	si:dkey-23i12.7
ENSDARG00000097964	8.91704	7.39542e-08	6.60346e-06	arhgef33
ENSDARG00000040717	8.902	1.28558e-09	2.23084e-07	macc1
ENSDARG00000028027	8.86501	4.77131e-08	4.64357e-06	trim63a
ENSDARG00000033544	8.8649	2.99545e-08	3.16657e-06	adamts15b
ENSDARG00000044125	8.84918	6.90211e-09	9.06839e-07	txn
ENSDARG00000106267	8.76781	9.16703e-05	0.00287988	CR388042.1
ENSDARG00000097320	8.70506	2.22254e-08	2.50806e-06	CR848791.3
ENSDARG00000014103	8.57083	1.85904e-06	0.000108212	dkk1a
ENSDARG00000035694	8.54833	9.65815e-08	8.37981e-06	stm
ENSDARG00000077301	8.54411	2.42403e-07	1.87343e-05	mlf1
ENSDARG00000026726	8.50566	7.20238e-07	4.76549e-05	anxa1a
ENSDARG00000015803	8.45417	7.39983e-07	4.84386e-05	smcr8b
ENSDARG00000078729	8.44661	2.35907e-06	0.000130399	ackr4a
ENSDARG00000080562	8.3552	2.03978e-06	0.000117617	RF00619
ENSDARG00000102211	8.34946	1.07937e-06	6.77606e-05	csf3a
ENSDARG00000110288	8.31126	2.18747e-06	0.000122838	CT583625.5
ENSDARG00000075826	8.29128	0.000820108	0.0165045	msh4
ENSDARG00000077308	8.26032	2.13326e-06	0.000121483	gpr84
ENSDARG00000020084	8.25845	0.000740792	0.0152093	tg
ENSDARG00000026417	8.23173	2.44379e-06	0.000134182	ccr12b.2
ENSDARG00000103248	8.21881	3.82639e-08	3.84604e-06	CABZ01064771.1
ENSDARG00000090352	8.20827	5.48988e-06	0.000272921	CR855311.1
ENSDARG00000095798	8.18443	2.93485e-05	0.00116595	BX666064.1
ENSDARG00000094428	8.16807	1.12219e-05	0.000504685	si:dkey-31f5.8
ENSDARG00000078244	8.15621	5.10263e-06	0.000255048	si:ch211-197l9.2
ENSDARG00000037859	8.1041	4.63747e-08	4.6109e-06	il11a
ENSDARG00000115851	8.09683	0.00132552	0.0240925	RF00020
ENSDARG00000076106	8.08716	1.22946e-05	0.000550238	ftr43
ENSDARG00000069504	8.039	0.00276736	0.0412503	si:dkey-88e18.2
ENSDARG00000058244	8.01578	0.000209865	0.0055384	il17ra1a
ENSDARG00000089362	8.01543	0.00175393	0.0294359	grn1
ENSDARG00000042688	7.96579	0.00015224	0.00427526	bora
ENSDARG00000071384	7.96434	2.00909e-05	0.000837984	slc7a11
ENSDARG00000105578	7.94963	3.98789e-05	0.00149092	amfrb
ENSDARG00000056145	7.9052	6.1809e-05	0.00212905	si:dkey-159a18.1
ENSDARG00000089706	7.89904	4.16824e-05	0.00154686	ANPEP (1 of many)
ENSDARG00000078547	7.87834	0.0028455	0.0421418	si:ch211-264f5.2
ENSDARG00000033956	7.86388	4.69668e-05	0.00170733	oxtr
ENSDARG00000096312	7.8618	9.24497e-05	0.00289457	BX957317.2
ENSDARG00000099672	7.80724	0.00346679	0.048456	capgb
ENSDARG00000117393	7.78899	8.45209e-05	0.00271797	CABZ01064941.1
ENSDARG00000091734	7.76268	0.00404925	0.0543267	traf3ip2l
ENSDARG00000105112	7.7387	9.47274e-05	0.0029318	ntn1a
ENSDARG00000011876	7.72462	0.000510025	0.0113852	ednraa
ENSDARG00000076140	7.71247	0.00467248	0.0596016	clcf1
ENSDARG00000070000	7.71049	0.000715567	0.0147723	txnipb
ENSDARG00000103146	7.70773	0.000849832	0.0169911	nlrc3
ENSDARG00000074085	7.70123	0.00469407	0.0596702	si:ch1073-188e1.1
ENSDARG00000093124	7.67359	0.000160151	0.00444988	scpp8
ENSDARG00000100899	7.67171	0.000150106	0.00423473	si:ch211-241b2.5
ENSDARG00000069027	7.66683	0.000201627	0.00535324	admb
ENSDARG00000056125	7.65838	0.000183968	0.00496902	myct1a
ENSDARG00000095369	7.62319	0.0060354	0.0709815	zgc:112966
ENSDARG00000014208	7.60554	0.00616926	0.0720949	zgc:77118
ENSDARG00000092383	7.60254	0.000786965	0.016066	snorc
ENSDARG00000090099	7.58554	0.000879992	0.0174612	si:dkeyp-67a8.4
ENSDARG00000097726	7.56783	0.000703245	0.014572	si:ch211-149e23.4
ENSDARG00000113992	7.56703	1.79953e-06	0.000105753	apobec2b
ENSDARG00000093176	7.55395	0.00719109	0.0806051	zgc:55413
ENSDARG00000076557	7.5346	0.000323446	0.00790102	bicc2
ENSDARG00000111698	7.53242	0.00133227	0.0241913	tnfsf18
ENSDARG00000017579	7.52984	1.0134e-05	0.000462545	si:ch211-195b15.7
ENSDARG00000080427	7.52112	0.000517811	0.0115105	RF00001
ENSDARG00000068141	7.47398	0.000508336	0.0113751	tnfsf11
ENSDARG00000116660	7.46766	0.000523216	0.0115811	pigrl2.3
ENSDARG00000043211	7.46609	0.000849546	0.0169911	ripk4
ENSDARG00000055831	7.46601	0.000581916	0.0125927	si:dkey-182g1.6
ENSDARG00000105097	7.43392	0.00978638	0.0997289	RF00017
ENSDARG00000094998	7.43044	0.00191118	0.0314305	FP015823.1
ENSDARG00000101422	7.41262	0.000659057	0.0139131	hdac12
ENSDARG00000069701	7.38957	0.000678792	0.0142044	lgi2b
ENSDARG00000071159	7.37926	0.000827	0.016625	sft2d2b
ENSDARG00000100249	7.37719	0.00148095	0.0260675	si:ch211-266k2.1
ENSDARG00000030250	7.3769	0.00101398	0.0195711	dennd2db
ENSDARG00000052118	7.3549	0.0017167	0.0290386	adamtsl5
ENSDARG00000051876	7.35172	0.00141714	0.0254005	ush1c
ENSDARG00000095150	7.35158	5.785e-05	0.00202098	si:dkey-114c15.5
ENSDARG00000040261	7.34318	0.00148082	0.0260675	runx2a
ENSDARG00000060622	7.31248	0.00100348	0.0194112	si:ch73-14h1.2
ENSDARG00000006544	7.29512	0.00180259	0.0300334	c1qtnf6b
ENSDARG00000033161	7.27896	0.00122482	0.0227339	sst1.2
ENSDARG00000090975	7.25723	0.0001058	0.00320609	si:dkey-62k3.5
ENSDARG00000056723	7.2531	0.00176114	0.0294922	fhad1
ENSDARG00000029688	7.24741	0.00286199	0.042284	hsp70.1
ENSDARG00000010482	7.23389	0.00145571	0.0258273	prg4a
ENSDARG00000091834	7.2327	0.00153275	0.026673	si:ch211-198m17.1
ENSDARG00000100433	7.22996	0.00345653	0.0483493	CR376738.1
ENSDARG00000077911	7.22408	0.00307135	0.0443149	treh
ENSDARG00000117510	7.21605	0.00170979	0.0289594	CU302321.1
ENSDARG00000100223	7.19805	0.00246402	0.0378956	gpa33a
ENSDARG00000058968	7.19006	1.26313e-05	0.000563932	haus1
ENSDARG00000067847	7.18993	0.00297758	0.0433852	il21
ENSDARG00000036337	7.13994	0.00387652	0.0526623	cers3b
ENSDARG00000087145	7.12363	0.00273019	0.0409284	si:ch1073-296d18.1
ENSDARG00000001452	7.11297	2.9448e-07	2.19773e-05	adam8a
ENSDARG00000098191	7.10387	0.00312556	0.0448103	si:dkey-16l2.20
ENSDARG00000112959	7.10014	0.00292077	0.0427635	CABZ01072309.1
ENSDARG00000103381	7.08893	0.00308585	0.0444837	si:ch211-199m9.2
ENSDARG00000089697	7.08196	0.00336321	0.0472597	nfe2l2b
ENSDARG00000103826	7.08116	0.00696335	0.0786368	gpib
ENSDARG00000040179	7.0795	0.00369843	0.0508154	zgc:101562
ENSDARG00000094983	7.07063	0.00278696	0.0414752	ccl34a.3
ENSDARG00000055252	7.06935	0.00511362	0.0632548	snap23.2
ENSDARG00000041715	7.05807	0.00424099	0.0560006	bco2b
ENSDARG00000037408	7.0529	0.00304359	0.044047	tbc1d10c
ENSDARG00000030753	7.03011	0.0038816	0.0526708	prrg4
ENSDARG00000068126	7.02734	0.00454665	0.058771	nppc
ENSDARG00000090234	7.01583	0.00400925	0.0539492	bmf1
ENSDARG00000006598	7.01383	1.06497e-05	0.00048483	sgk2b
ENSDARG00000006775	7.01131	0.00359713	0.0496739	cass4
ENSDARG00000058631	7.00912	0.00359675	0.0496739	CABZ01030107.1
ENSDARG00000039806	7.00334	0.00448002	0.0581549	tbxtb
ENSDARG00000104176	6.99986	0.00780602	0.084961	BX511034.6
ENSDARG00000088189	6.99731	0.004583	0.0589508	si:ch211-135n15.3
ENSDARG00000093618	6.99561	0.000226518	0.00590861	si:dkey-45h7.1
ENSDARG00000081190	6.99161	0.00433397	0.0568966	dre-mir-132-1
ENSDARG00000032405	6.98839	0.00548963	0.0665632	ckap4
ENSDARG00000045548	6.98771	0.00481904	0.0606717	lepb
ENSDARG00000102464	6.98759	0.00416534	0.0552794	wnt5b
ENSDARG00000091702	6.97749	0.00444439	0.0578966	csnk2a4
ENSDARG00000021924	6.97418	2.36071e-06	0.000130399	hsp70.3
ENSDARG00000073948	6.97004	0.00676987	0.077441	prok1
ENSDARG00000105636	6.96121	0.00653559	0.0755381	BX323797.3
ENSDARG00000100582	6.9529	0.00868366	0.0918939	si:ch211-195b11.3
ENSDARG00000054837	6.93997	0.00514694	0.0635595	zgc:136870
ENSDARG00000078211	6.9361	0.00533209	0.0652551	espnla
ENSDARG00000100732	6.93435	0.00564188	0.0676511	si:dkeyp-93h6.1
ENSDARG00000094345	6.92984	0.00644555	0.0746127	si:dkey-261l7.2
ENSDARG00000079544	6.92726	0.00506651	0.0628835	si:ch1073-464p5.5
ENSDARG00000069978	6.92561	0.00631047	0.0735116	cd28l
ENSDARG00000096784	6.89289	0.00690269	0.0783908	CU929359.2
ENSDARG00000094975	6.88652	0.00847117	0.0904668	si:ch211-214p16.2
ENSDARG00000097556	6.88329	0.00767391	0.0840702	cyp8b2
ENSDARG00000103330	6.8811	0.00908532	0.094838	si:ch73-236c18.5
ENSDARG00000078875	6.88051	0.00734279	0.0818565	adm2b
ENSDARG00000092263	6.87993	0.00920029	0.0956102	CR382296.1
ENSDARG00000103445	6.86335	0.00938082	0.0970477	CR376738.2
ENSDARG00000083593	6.84447	0.006751	0.0772731	RF00430
ENSDARG00000062632	6.83746	0.00966931	0.0989198	duox
ENSDARG00000033042	6.82126	0.00724503	0.0809376	ptprja
ENSDARG00000098925	6.81577	0.00817362	0.0878699	prdm1b
ENSDARG00000014916	6.78641	0.00912042	0.0950488	slc10a2
ENSDARG00000097235	6.78409	0.00891682	0.0936699	CT737162.2
ENSDARG00000102600	6.66699	0.00284391	0.0421418	CABZ01003344.1
ENSDARG00000104631	6.62413	0.0016584	0.0282975	RNF14 (1 of many)
ENSDARG00000093317	6.57996	0.00552422	0.066733	si:ch211-209j10.6
ENSDARG00000097292	6.4784	0.00288552	0.0424949	slc26a6
ENSDARG00000044038	6.44939	0.0026327	0.0398895	zbtb2a
ENSDARG00000097335	6.43392	0.00851637	0.0908643	CT573316.2
ENSDARG00000095106	6.42965	0.00327994	0.0463729	si:dkey-28k24.2
ENSDARG00000101885	6.31278	0.00719627	0.080614	si:dkey-20i20.11
ENSDARG00000017880	6.29227	0.00509247	0.0630429	kcnip3b
ENSDARG00000096412	6.22247	0.00350937	0.0489176	si:ch211-15j1.7
ENSDARG00000089564	6.18331	2.62226e-05	0.00106242	MDFI
ENSDARG00000099711	6.18005	0.00938826	0.09707	si:dkey-92c21.1
ENSDARG00000015559	6.14804	0.00314868	0.0450714	fstl1a
ENSDARG00000092759	5.94185	0.00224036	0.035312	si:dkey-61p9.9
ENSDARG00000025670	5.92147	0.000933661	0.0183677	fstl3
ENSDARG00000092671	5.89214	0.00499191	0.0621253	pard3ba
ENSDARG00000007823	5.7808	0.00408346	0.0546231	atf3
ENSDARG00000099217	5.73791	0.00390874	0.0528657	zgc:109982
ENSDARG00000040621	5.51352	0.00018733	0.00503764	lrrc32
ENSDARG00000061391	5.41452	0.00683597	0.0779546	grhl1
ENSDARG00000052846	5.32522	1.08194e-11	3.61841e-09	fsta
ENSDARG00000092362	5.27338	0.00433669	0.0568966	hsp70.2
ENSDARG00000104801	5.26326	0.000387207	0.00914287	tubb6
ENSDARG00000089904	5.21104	0.00973446	0.099365	adgre5b.3
ENSDARG00000068409	5.2076	0.00772206	0.0843934	vgll4l
ENSDARG00000115852	5.14851	6.31331e-05	0.00216251	RF00563
ENSDARG00000057121	5.02938	1.68188e-10	3.77273e-08	BX511186.1
ENSDARG00000055723	4.7705	6.54827e-05	0.00222641	hsp70l
ENSDARG00000017299	4.53009	0.000526371	0.0116092	fabp11a
ENSDARG00000057644	4.40288	0.000437297	0.0100546	adam8b
ENSDARG00000015506	4.32943	0.00190881	0.0314305	klf5a
ENSDARG00000080745	4.31591	0.00353978	0.0491565	RF00007
ENSDARG00000106601	4.3105	0.00273507	0.0409349	CABZ01112344.1
ENSDARG00000015355	4.18675	0.00768418	0.0841327	fosl1a
ENSDARG00000102565	4.07838	0.00427678	0.0563288	vasnb
ENSDARG00000092499	4.03657	1.41308e-08	1.67691e-06	si:ch211-183d21.1
ENSDARG00000100332	4.00679	0.00740446	0.0820826	CABZ01084942.1
ENSDARG00000039065	3.99149	0.00606951	0.0712915	trpc2a
ENSDARG00000056151	3.89314	0.00111969	0.0210804	tyrp1b
ENSDARG00000029431	3.79973	0.0032368	0.0459042	si:ch211-147k10.5
ENSDARG00000097617	3.76987	0.00687961	0.0783066	si:ch211-178n15.1
ENSDARG00000099148	3.74056	1.21751e-17	1.31735e-14	bzw1b
ENSDARG00000101090	3.70481	3.09477e-05	0.00121376	pappaa
ENSDARG00000007990	3.62028	0.00232209	0.0362278	wt1b
ENSDARG00000013794	3.48176	2.84262e-08	3.02238e-06	klf11b
ENSDARG00000016188	3.47843	9.30697e-19	2.13991e-15	si:ch73-63e15.2
ENSDARG00000096717	3.46843	1.50077e-07	1.2379e-05	AL732488.1
ENSDARG00000062508	3.36148	0.00236443	0.0366706	cplx3a
ENSDARG00000077473	3.27439	1.77578e-10	3.93538e-08	mych
ENSDARG00000052011	3.26416	1.32443e-08	1.60273e-06	rrad
ENSDARG00000022712	3.25937	5.80054e-27	1.06695e-22	stat3
ENSDARG00000069467	3.25926	6.93422e-10	1.28836e-07	igsf9bb
ENSDARG00000045367	3.22648	3.18117e-18	4.8762e-15	tuba1b
ENSDARG00000041502	3.18921	6.24395e-08	5.77142e-06	tgfb1a
ENSDARG00000018566	3.18233	2.54325e-07	1.9411e-05	flnca
ENSDARG00000014059	3.04854	0.00839837	0.0899087	cldn5b
ENSDARG00000032849	3.00897	4.41887e-05	0.00162237	ndrg1a
ENSDARG00000053449	2.95146	1.99389e-08	2.29222e-06	pyya
ENSDARG00000010572	2.88808	1.68972e-06	0.00010026	slc25a25a
ENSDARG00000059906	2.83682	5.67858e-08	5.32918e-06	sdc4
ENSDARG00000014927	2.82408	1.23176e-15	9.44041e-13	uts1
ENSDARG00000078527	2.82263	0.000833845	0.0167443	lingo4b
ENSDARG00000073810	2.81474	4.09566e-07	2.95434e-05	thbs2b
ENSDARG00000028163	2.81214	0.00173698	0.0292583	prg4b
ENSDARG00000017354	2.77639	1.1932e-08	1.45349e-06	epha2a
ENSDARG00000063295	2.76349	0.00162317	0.0278514	myh9a
ENSDARG00000016457	2.7624	2.7717e-10	5.79348e-08	irf9
ENSDARG00000114494	2.75579	1.29767e-05	0.000575762	RF00003
ENSDARG00000055276	2.74233	0.00297899	0.0433852	rel
ENSDARG00000061794	2.72629	1.1308e-12	5.19997e-10	jam3b
ENSDARG00000099385	2.71305	0.00461228	0.0592447	CT030188.1
ENSDARG00000054304	2.70056	2.41521e-05	0.000982863	homeza
ENSDARG00000101242	2.68657	0.0056641	0.0677409	zcchc14
ENSDARG00000002002	2.6827	0.00661693	0.0760879	lmcd1
ENSDARG00000036863	2.65998	0.000304729	0.00754398	MYO1D
ENSDARG00000035858	2.60435	6.4183e-06	0.00031068	cnn2
ENSDARG00000021242	2.59151	5.45068e-07	3.7712e-05	mvp
ENSDARG00000024759	2.5862	1.70833e-06	0.000101039	inhbab
ENSDARG00000062374	2.57998	0.00895229	0.0938428	leng9
ENSDARG00000105239	2.57574	9.51517e-08	8.33438e-06	ecm1b
ENSDARG00000044688	2.54837	0.000953244	0.0186214	dusp4
ENSDARG00000007241	2.53383	0.000271697	0.0068554	mycb
ENSDARG00000027933	2.50619	0.00740422	0.0820826	glis1b
ENSDARG00000042708	2.48795	9.5125e-06	0.000438529	tuba8l
ENSDARG00000026753	2.47991	3.283e-09	4.86996e-07	grik4
ENSDARG00000042725	2.46748	9.8818e-06	0.000454317	cebpb
ENSDARG00000031782	2.46554	3.82491e-12	1.43583e-09	crybg1a
ENSDARG00000077069	2.46513	0.00569602	0.0679018	srgn
ENSDARG00000043531	2.43298	4.26488e-10	8.52699e-08	jun
ENSDARG00000087753	2.42922	3.75604e-18	4.98597e-15	CR388166.1
ENSDARG00000036700	2.41075	0.00418195	0.0554199	si:ch211-114n24.6
ENSDARG00000043410	2.40645	7.67185e-05	0.00251544	xkr6b
ENSDARG00000012450	2.40587	5.64022e-12	2.07492e-09	vmp1
ENSDARG00000006353	2.3728	0.00118628	0.0221528	itga5
ENSDARG00000076005	2.36847	0.00169019	0.0286626	piezo2a.2
ENSDARG00000030078	2.3576	2.74446e-12	1.07408e-09	glipr1b
ENSDARG00000002196	2.35339	0.000148309	0.00420241	bach1b
ENSDARG00000109929	2.34686	0.000158839	0.00443352	CABZ01058721.1
ENSDARG00000042826	2.31426	0.00978127	0.0997289	egr2b
ENSDARG00000068923	2.30834	9.58802e-08	8.35839e-06	umodl1
ENSDARG00000102564	2.30504	0.00898195	0.0940319	gfra1b
ENSDARG00000041358	2.29123	1.41682e-11	4.34351e-09	lgi3
ENSDARG00000075549	2.28335	0.000292087	0.00728989	cdh5
ENSDARG00000083063	2.27867	1.23547e-07	1.04244e-05	RF00003
ENSDARG00000098374	2.27338	6.67983e-08	6.08262e-06	CABZ01030862.1
ENSDARG00000075261	2.27227	0.000703485	0.014572	timp2b
ENSDARG00000009401	2.26887	0.000546795	0.011992	vcanb
ENSDARG00000111612	2.25381	0.000648563	0.013728	mapkapk3
ENSDARG00000100903	2.24783	9.4822e-11	2.35697e-08	RF00019
ENSDARG00000086665	2.23978	6.81941e-14	3.6893e-11	si:dkey-175g6.2
ENSDARG00000013711	2.23295	6.63887e-07	4.44056e-05	zgc:77486
ENSDARG00000008247	2.23012	0.00292235	0.0427635	vezf1a
ENSDARG00000022570	2.19578	0.00075851	0.0155541	nmur3
ENSDARG00000087927	2.17911	0.000261484	0.00668958	nudt9
ENSDARG00000097208	2.16483	0.000136595	0.0039197	alkbh3
ENSDARG00000037495	2.15378	5.101e-06	0.000255048	rtn4rl2b
ENSDARG00000112858	2.15208	0.00864091	0.0915558	RF00015
ENSDARG00000039174	2.14732	0.000568192	0.0123978	olfm3b
ENSDARG00000099555	2.13567	1.42128e-12	6.22454e-10	foxo1a
ENSDARG00000074378	2.13316	2.47856e-09	3.83115e-07	junba
ENSDARG00000070903	2.11439	1.19512e-06	7.42669e-05	met
ENSDARG00000105529	2.10749	4.57625e-07	3.25002e-05	vgf
ENSDARG00000016132	2.10507	3.66212e-12	1.40336e-09	keap1a
ENSDARG00000076144	2.09998	1.46724e-05	0.000635242	si:ch211-74m13.3
ENSDARG00000018404	2.09697	5.95762e-05	0.00206909	krt18
ENSDARG00000103251	2.096	0.00310395	0.0446174	sh3pxd2b
ENSDARG00000079497	2.08638	0.000432037	0.00997101	tcima
ENSDARG00000054823	2.07479	7.66474e-05	0.00251544	id3
ENSDARG00000001975	2.07032	9.33066e-07	5.98007e-05	hsd11b2
ENSDARG00000014329	2.07032	2.82372e-11	7.63815e-09	npm1a
ENSDARG00000070874	2.06906	0.00504733	0.0627301	asmt2
ENSDARG00000104693	2.06441	4.06597e-18	4.98597e-15	il6st
ENSDARG00000061196	2.06234	0.00176572	0.029526	emilin2a
ENSDARG00000026611	2.0522	1.499e-05	0.000645728	socs3b
ENSDARG00000053091	2.0297	2.78753e-15	1.97207e-12	si:ch211-204c21.1
ENSDARG00000062003	2.02472	0.00451664	0.0584796	myo5b
ENSDARG00000007370	1.98971	6.64654e-06	0.000318095	dysf
ENSDARG00000094133	1.98884	0.00371018	0.0508154	wu:fc21g02
ENSDARG00000019098	1.97765	1.55439e-09	2.57536e-07	cd82a
ENSDARG00000019302	1.97082	2.33597e-07	1.82067e-05	mid1ip1b
ENSDARG00000068096	1.96406	1.60833e-05	0.000684805	atf5a
ENSDARG00000033999	1.96186	0.000857795	0.0171131	cyp26a1
ENSDARG00000078179	1.95275	0.00178867	0.0298826	fndc3ba
ENSDARG00000098257	1.94756	1.86966e-15	1.37562e-12	pcdh15a
ENSDARG00000036074	1.93552	0.00201494	0.032741	cebpa
ENSDARG00000019417	1.92675	5.2437e-10	1.01529e-07	gadd45ga
ENSDARG00000013576	1.90392	0.00740591	0.0820826	gadd45bb
ENSDARG00000056615	1.9032	0.000280198	0.0070122	cybb
ENSDARG00000027087	1.89167	0.000235837	0.00610125	tgfb2
ENSDARG00000103542	1.89052	4.99115e-06	0.00025283	vegfaa
ENSDARG00000095192	1.88371	0.00017866	0.00487578	BX957317.1
ENSDARG00000016691	1.88329	0.0024041	0.0371614	cd9b
ENSDARG00000077176	1.88235	6.3502e-06	0.000309009	zgc:174888
ENSDARG00000019307	1.88224	7.16447e-09	9.28051e-07	dusp5
ENSDARG00000038964	1.87291	0.00018032	0.00491379	traf4b
ENSDARG00000034685	1.8726	5.17575e-08	4.95848e-06	tmem198b
ENSDARG00000013310	1.8722	0.000293329	0.00731098	map3k15
ENSDARG00000104716	1.87008	0.000872421	0.017386	zgc:91849
ENSDARG00000088277	1.86746	6.55244e-06	0.000315286	susd5
ENSDARG00000003216	1.8659	0.000190562	0.00510219	anxa2a
ENSDARG00000018643	1.86489	4.87158e-07	3.43325e-05	igf2a
ENSDARG00000052012	1.85473	2.76812e-06	0.000150439	rtn4rl2a
ENSDARG00000025826	1.83239	0.00337197	0.0473466	gna12a
ENSDARG00000015156	1.82744	0.000900689	0.0178334	fbln2
ENSDARG00000104773	1.82445	7.13066e-12	2.57179e-09	junbb
ENSDARG00000058358	1.82408	1.67475e-07	1.35111e-05	krt8
ENSDARG00000017860	1.81751	0.000318547	0.0078229	rgs5b
ENSDARG00000052746	1.81188	3.56884e-05	0.00136761	grinab
ENSDARG00000056133	1.80936	5.15639e-07	3.60633e-05	kitb
ENSDARG00000105045	1.80556	3.96446e-06	0.000207165	bmpr1ab
ENSDARG00000101009	1.79314	0.00118216	0.0220983	cited4b
ENSDARG00000074526	1.79138	3.27301e-08	3.36334e-06	zbtb16b
ENSDARG00000018441	1.78933	1.11385e-07	9.57386e-06	heg1
ENSDARG00000013777	1.77594	0.00466204	0.0595461	ppp1r13l
ENSDARG00000021720	1.76534	0.000684003	0.0142648	col7a1
ENSDARG00000116438	1.75401	1.49321e-09	2.51982e-07	CABZ01029422.1
ENSDARG00000061764	1.75232	0.000159615	0.00444169	ahnak
ENSDARG00000074308	1.74569	4.72376e-08	4.64357e-06	lrrc75ba
ENSDARG00000060941	1.73961	5.7916e-10	1.09825e-07	ANKFN1
ENSDARG00000045481	1.73679	1.58212e-09	2.57536e-07	gsap
ENSDARG00000090552	1.73317	0.00139773	0.0251811	si:dkey-7j14.6
ENSDARG00000011890	1.73252	0.000277702	0.00696868	cry4
ENSDARG00000103333	1.72328	4.79881e-06	0.000245329	baiap2b
ENSDARG00000035719	1.71357	0.00129939	0.0236874	arl5c
ENSDARG00000075928	1.70872	5.22429e-19	1.60159e-15	hivep3a
ENSDARG00000028389	1.70441	0.000987414	0.0191587	rab44
ENSDARG00000045036	1.70361	2.89702e-05	0.00115592	cdc42ep4b
ENSDARG00000004049	1.70278	0.00310412	0.0446174	marcksa
ENSDARG00000043932	1.70117	4.99648e-06	0.00025283	stmn4l
ENSDARG00000056680	1.70009	1.30431e-09	2.2422e-07	stc2a
ENSDARG00000088087	1.69714	2.42539e-20	8.92251e-17	kdm6ba
ENSDARG00000077112	1.6938	4.69278e-07	3.31996e-05	si:ch211-180f4.1
ENSDARG00000103699	1.6891	1.08234e-07	9.34676e-06	ptpn13
ENSDARG00000074221	1.68909	7.78451e-09	9.87505e-07	zgc:172302
ENSDARG00000025522	1.68838	6.96211e-09	9.08234e-07	sgk1
ENSDARG00000033635	1.68496	0.00861611	0.0914841	NPFFR2
ENSDARG00000019274	1.68256	0.000878169	0.0174612	rasd1
ENSDARG00000011897	1.66104	0.00412507	0.0549432	tsg101b
ENSDARG00000068732	1.65422	7.19975e-07	4.76549e-05	spry4
ENSDARG00000071685	1.65173	2.99823e-11	7.99267e-09	slco5a1a
ENSDARG00000062929	1.65156	0.000352725	0.00844795	FAM83G
ENSDARG00000018898	1.64831	3.52542e-05	0.00135379	zfand5a
ENSDARG00000023963	1.64296	0.0033005	0.0466279	tpm4a
ENSDARG00000018529	1.64163	0.00424089	0.0560006	lipf
ENSDARG00000003570	1.64068	5.77309e-11	1.517e-08	hsp90b1
ENSDARG00000044241	1.63738	0.00150792	0.0263405	dram2b
ENSDARG00000004187	1.63422	1.81997e-11	5.26309e-09	zgc:122979
ENSDARG00000099124	1.6325	0.00895369	0.0938428	f3a
ENSDARG00000022466	1.62893	0.00905057	0.0945887	clcn5b
ENSDARG00000025301	1.62711	5.90213e-07	4.03583e-05	gfap
ENSDARG00000020924	1.6254	0.00544957	0.0663398	myo1ca
ENSDARG00000029695	1.62486	0.000133001	0.00384054	pgp
ENSDARG00000010641	1.61932	5.98112e-09	8.14938e-07	slc20a1b
ENSDARG00000060246	1.60918	1.14948e-06	7.16727e-05	slc16a6b
ENSDARG00000020625	1.60784	1.84039e-18	3.07747e-15	jak1
ENSDARG00000099491	1.60756	2.95118e-07	2.19773e-05	tmem176l.1
ENSDARG00000031317	1.59397	8.59105e-12	3.03892e-09	ppdpfb
ENSDARG00000042151	1.58188	3.27821e-05	0.00127214	skia
ENSDARG00000055066	1.57888	0.00214728	0.0341966	zdhhc20a
ENSDARG00000021309	1.57795	2.68777e-08	2.92538e-06	rhoca
ENSDARG00000041607	1.57687	3.64884e-06	0.000194541	eif4ebp3l
ENSDARG00000103211	1.56398	7.81069e-05	0.00254734	si:dkey-19b23.8
ENSDARG00000011818	1.56226	0.00142363	0.0254005	batf
ENSDARG00000054530	1.55398	0.00400938	0.0539492	rars
ENSDARG00000044098	1.55226	0.00114534	0.0215192	egr2a
ENSDARG00000042977	1.5504	0.000161831	0.00447822	nfil3
ENSDARG00000055784	1.54337	0.0091562	0.0953676	ptpn3
ENSDARG00000077284	1.54306	0.00152768	0.0266352	gdpd5a
ENSDARG00000104484	1.54089	9.17479e-05	0.00287988	itgb1b
ENSDARG00000091947	1.53738	0.00288812	0.0424993	znf106b
ENSDARG00000103735	1.53321	0.00155792	0.0269834	elovl1b
ENSDARG00000045676	1.53296	0.0029687	0.0433383	calua
ENSDARG00000020623	1.52777	0.0012169	0.0226325	baxa
ENSDARG00000079659	1.52388	0.00355289	0.049285	wdr53
ENSDARG00000017780	1.51836	5.9464e-07	4.05104e-05	rorcb
ENSDARG00000053468	1.51551	6.25842e-09	8.28362e-07	adam10a
ENSDARG00000030824	1.51513	0.00699832	0.078935	esyt2a
ENSDARG00000079756	1.50686	6.43258e-07	4.31828e-05	peak1
ENSDARG00000078529	1.50652	5.79985e-06	0.000284487	adgrb1b
ENSDARG00000016200	1.50502	9.97491e-09	1.23972e-06	trib3
ENSDARG00000022309	1.50253	0.00199689	0.0325051	dspa
ENSDARG00000075821	1.49517	1.97058e-09	3.12472e-07	plxnb1a
ENSDARG00000104636	1.49431	0.000144174	0.00409882	si:dkey-112a7.4
ENSDARG00000055009	1.49407	3.34439e-05	0.00129509	col4a1
ENSDARG00000102808	1.48451	0.0001855	0.00500281	calr3b
ENSDARG00000037794	1.48348	2.94447e-05	0.00116725	nptx2a
ENSDARG00000025147	1.48219	4.60462e-09	6.51593e-07	cd63
ENSDARG00000020242	1.4759	2.14955e-06	0.000121658	fermt2
ENSDARG00000098817	1.47467	0.005876	0.0694621	CABZ01055522.1
ENSDARG00000037861	1.47059	0.00213935	0.0341459	slc2a3b
ENSDARG00000057598	1.46967	6.39792e-06	0.00031051	s100b
ENSDARG00000078216	1.46568	2.66336e-07	2.02437e-05	eps15
ENSDARG00000055678	1.45973	3.02411e-15	2.0602e-12	akap12b
ENSDARG00000070261	1.45714	9.37607e-05	0.00291816	crlf3
ENSDARG00000103720	1.45208	0.00705076	0.0794212	zgc:162730
ENSDARG00000031776	1.44951	7.62783e-07	4.9754e-05	zgc:92066
ENSDARG00000033516	1.44921	5.31998e-06	0.000265192	efr3ba
ENSDARG00000038574	1.44874	0.00204068	0.0330716	scg2b
ENSDARG00000044251	1.44795	2.80247e-08	3.01183e-06	rasgef1bb
ENSDARG00000070256	1.43625	0.00148463	0.0261073	suz12a
ENSDARG00000090338	1.43612	0.000765959	0.0156719	fam20cb
ENSDARG00000007377	1.43223	1.42486e-07	1.18058e-05	odc1
ENSDARG00000059231	1.41352	0.000109493	0.00328015	hephl1a
ENSDARG00000021151	1.41329	0.000315939	0.00777964	ptpreb
ENSDARG00000012581	1.41195	0.00251197	0.0385367	AL590149.1
ENSDARG00000030981	1.40878	2.85638e-07	2.15329e-05	tmem127
ENSDARG00000069135	1.40868	0.000492219	0.0110683	ppp1r15a
ENSDARG00000042210	1.40349	0.00156695	0.0270889	sema3ab
ENSDARG00000091513	1.39876	0.000798965	0.0162209	si:dkey-22o12.2
ENSDARG00000095743	1.39798	1.59059e-18	2.92574e-15	sox11b
ENSDARG00000104023	1.39349	0.000434894	0.0100118	mag
ENSDARG00000117472	1.38869	0.000342253	0.00828342	CABZ01043503.1
ENSDARG00000023759	1.38675	0.00412125	0.0549321	zgc:73226
ENSDARG00000007412	1.38138	0.00440373	0.0575176	slc2a1b
ENSDARG00000010070	1.34663	1.32394e-05	0.000582597	adam9
ENSDARG00000042934	1.34288	6.45877e-05	0.00220005	ctgfa
ENSDARG00000042646	1.33945	1.91496e-06	0.000111116	zgc:77784
ENSDARG00000038141	1.33935	1.51152e-09	2.52754e-07	atf4b
ENSDARG00000012002	1.33167	6.28749e-06	0.00030677	slc38a7
ENSDARG00000054423	1.32559	0.00387521	0.0526623	slc7a6
ENSDARG00000038429	1.32512	3.62406e-05	0.00138588	csrnp1b
ENSDARG00000100280	1.32091	0.00463557	0.0592953	znfx1
ENSDARG00000011027	1.31304	0.000201685	0.00535324	fgfr1a
ENSDARG00000062268	1.30963	8.22896e-08	7.31225e-06	jarid2b
ENSDARG00000005350	1.30727	7.14162e-10	1.31363e-07	dip2ba
ENSDARG00000044899	1.3068	8.52123e-05	0.00272591	tmem183a
ENSDARG00000099515	1.30381	3.39477e-05	0.00131184	ephx4
ENSDARG00000038822	1.30191	0.0066185	0.0760879	mrc1b
ENSDARG00000001807	1.30135	6.72065e-06	0.000319431	tnfrsf21
ENSDARG00000103846	1.29477	1.56797e-12	6.40918e-10	hspa5
ENSDARG00000004588	1.29424	3.77024e-09	5.50396e-07	sox4a
ENSDARG00000008034	1.29379	2.44557e-07	1.87432e-05	skib
ENSDARG00000056566	1.28613	0.00552903	0.066733	necab1
ENSDARG00000018524	1.28544	1.59832e-10	3.67493e-08	midn
ENSDARG00000071325	1.28427	0.00100435	0.0194112	cbarpb
ENSDARG00000029936	1.27623	0.00659398	0.0759484	grtp1a
ENSDARG00000028507	1.27292	0.00218037	0.034574	itgb4
ENSDARG00000075456	1.26919	2.00617e-09	3.15397e-07	pik3ca
ENSDARG00000115903	1.2679	0.000473092	0.0106905	CABZ01073963.1
ENSDARG00000086931	1.26403	1.60578e-07	1.30118e-05	CABZ01029822.1
ENSDARG00000070491	1.26289	9.02319e-12	3.13156e-09	hpcal4
ENSDARG00000059558	1.25922	0.00176191	0.0294922	tecta
ENSDARG00000067813	1.25359	0.0022081	0.0349533	zgc:171844
ENSDARG00000018110	1.25301	0.00265747	0.0401986	pak4
ENSDARG00000092870	1.25186	0.00614117	0.0718579	BX936337.1
ENSDARG00000036179	1.25067	0.00752422	0.0830735	myo1ea
ENSDARG00000018817	1.25057	9.59129e-05	0.0029502	bdnf
ENSDARG00000031683	1.24998	0.00778193	0.0847489	fosab
ENSDARG00000099749	1.24636	5.71588e-05	0.00200803	ube2d2l
ENSDARG00000021739	1.24436	0.0086242	0.0914841	klhl24a
ENSDARG00000104664	1.24114	2.51222e-09	3.85081e-07	dclk1b
ENSDARG00000043416	1.2357	7.6383e-23	4.6833e-19	tnfaip2a
ENSDARG00000078560	1.23138	0.000839286	0.0168168	slc9a5
ENSDARG00000004930	1.22821	0.000659577	0.0139131	lmo7a
ENSDARG00000075608	1.21592	0.00413411	0.054984	mical2a
ENSDARG00000043009	1.21315	0.00183766	0.030496	fam43a
ENSDARG00000060751	1.20528	8.50828e-05	0.00272591	taok3a
ENSDARG00000036028	1.2033	0.000817461	0.0164873	arrdc3b
ENSDARG00000110963	1.20233	0.0048988	0.0613819	trib1
ENSDARG00000042172	1.20104	3.14189e-07	2.33032e-05	c7a
ENSDARG00000041609	1.19672	9.49213e-05	0.0029318	adarb1a
ENSDARG00000075864	1.19524	0.00025558	0.00655669	igsf9a
ENSDARG00000074201	1.19468	1.20081e-06	7.43694e-05	flna
ENSDARG00000058105	1.19411	0.00695841	0.0786368	rpl36a
ENSDARG00000034210	1.19361	0.00041234	0.00961291	si:dkey-240h12.4
ENSDARG00000076833	1.18866	2.68149e-05	0.00107929	atp1b1b
ENSDARG00000070995	1.18456	1.37773e-08	1.64559e-06	inpp4ab
ENSDARG00000105450	1.17917	0.000269762	0.00681593	si:ch211-63p21.1
ENSDARG00000008153	1.17866	3.0762e-05	0.00120905	serinc5
ENSDARG00000059950	1.17585	0.0041205	0.0549321	plxdc2
ENSDARG00000017121	1.17392	0.00298226	0.0433985	mafba
ENSDARG00000071235	1.16873	5.06698e-06	0.00025465	si:ch211-117c9.5
ENSDARG00000045750	1.16848	0.00883155	0.0928271	syt10
ENSDARG00000010789	1.16727	0.005821	0.0689531	homer3b
ENSDARG00000075253	1.16686	0.000111402	0.0033211	pik3cb
ENSDARG00000057419	1.16629	2.42218e-11	6.64978e-09	slc44a5b
ENSDARG00000068992	1.16354	3.33224e-17	3.22596e-14	hspa8
ENSDARG00000058128	1.16313	1.46775e-05	0.000635242	msna
ENSDARG00000006260	1.16045	1.73827e-09	2.80471e-07	tuba8l4
ENSDARG00000038980	1.15576	0.00124244	0.0228991	txndc12
ENSDARG00000060978	1.15374	0.00203445	0.0329997	atp2a3
ENSDARG00000045847	1.15369	0.00287203	0.0423641	si:ch211-214j24.10
ENSDARG00000074905	1.14914	0.000265307	0.00674974	camk1da
ENSDARG00000031015	1.14801	0.00026952	0.00681593	dtna
ENSDARG00000071209	1.14704	0.00945058	0.09755	oprl1
ENSDARG00000093313	1.14408	0.000226785	0.00590861	ubb
ENSDARG00000013144	1.14181	0.00214038	0.0341459	atp1b1a
ENSDARG00000098135	1.13765	0.00043029	0.00995567	stk40
ENSDARG00000060597	1.13609	0.000372028	0.00882978	zgc:158659
ENSDARG00000099624	1.1356	0.00123769	0.0228575	chmp1b
ENSDARG00000035860	1.1353	0.00106703	0.0204023	rps28
ENSDARG00000060115	1.13044	3.95894e-05	0.00148311	lrrn1
ENSDARG00000029072	1.11488	2.08618e-05	0.00086232	klf6a
ENSDARG00000056156	1.11428	1.14667e-10	2.81224e-08	npdc1b
ENSDARG00000009214	1.11176	8.12578e-05	0.00263144	mfsd13a
ENSDARG00000015088	1.10926	0.000125686	0.00366837	dnajb11
ENSDARG00000076729	1.10755	0.000585023	0.0126302	myo9aa
ENSDARG00000095908	1.10389	0.00279217	0.0415191	sat1a.2
ENSDARG00000101280	1.10317	4.18634e-06	0.000217524	vat1l
ENSDARG00000098368	1.10183	7.35808e-09	9.41601e-07	aplp1
ENSDARG00000045557	1.1016	0.000642981	0.0136256	socs2
ENSDARG00000073802	1.10094	1.08648e-05	0.000489823	cntnap5l
ENSDARG00000070961	1.0961	0.000261488	0.00668958	lepr
ENSDARG00000104930	1.09531	0.000180619	0.00491465	si:dkey-225f23.5
ENSDARG00000008127	1.09175	0.0016688	0.0284328	pcdh15b
ENSDARG00000044179	1.09085	0.00222084	0.0350946	rbms2a
ENSDARG00000062427	1.08866	1.8692e-05	0.000784978	clcn2a
ENSDARG00000101081	1.08417	0.00148073	0.0260675	ptprub
ENSDARG00000017905	1.08375	0.00899815	0.0941479	casp3a
ENSDARG00000035990	1.08336	9.49957e-05	0.0029318	cited4a
ENSDARG00000016745	1.08249	0.00753828	0.083153	slc35f6
ENSDARG00000003927	1.07954	0.00696419	0.0786368	cldn12
ENSDARG00000038518	1.07791	0.000509995	0.0113852	snap29
ENSDARG00000019130	1.07674	3.45787e-05	0.00133063	plk2b
ENSDARG00000025428	1.07655	0.000119459	0.0035101	socs3a
ENSDARG00000009779	1.07517	0.00763756	0.0838425	mcl1a
ENSDARG00000010434	1.07429	0.000467644	0.0106065	clu
ENSDARG00000006060	1.07276	2.98297e-05	0.00117997	crybg1b
ENSDARG00000021239	1.07001	0.0023054	0.0359979	apaf1
ENSDARG00000093182	1.0678	0.00460374	0.0591762	eif2ak1
ENSDARG00000033182	1.06547	0.00147867	0.0260675	arl4ab
ENSDARG00000024642	1.06547	4.76301e-08	4.64357e-06	pip5k1ab
ENSDARG00000041895	1.06513	3.09704e-08	3.23676e-06	cad
ENSDARG00000034473	1.06316	3.60703e-09	5.30782e-07	ttyh3a
ENSDARG00000078388	1.06018	0.000791479	0.0161045	glis2a
ENSDARG00000102191	1.05631	0.00136413	0.024721	CABZ01041913.1
ENSDARG00000041435	1.05409	0.000505745	0.0113309	uba52
ENSDARG00000062565	1.0525	0.000317778	0.00781445	kcnh4a
ENSDARG00000103026	1.05116	0.00961207	0.0986319	p3h2
ENSDARG00000024276	1.05046	0.000901811	0.0178365	pcbp4
ENSDARG00000000001	1.04762	0.00183702	0.030496	slc35a5
ENSDARG00000033201	1.04666	0.00111451	0.0210044	zgc:101840
ENSDARG00000036546	1.04652	0.000193033	0.00516082	pdxkb
ENSDARG00000102441	1.04446	0.00740867	0.0820826	ctnna1
ENSDARG00000055124	1.04183	2.92111e-07	2.1931e-05	ccnl1a
ENSDARG00000077468	1.0412	0.00947941	0.0977926	si:ch73-206p6.1
ENSDARG00000052690	1.04017	3.82958e-05	0.00144052	arrdc3a
ENSDARG00000005254	1.03998	0.000572772	0.0124363	kdelr2a
ENSDARG00000003705	1.03953	5.72625e-06	0.000281627	prnprs3
ENSDARG00000020876	1.03884	0.000110721	0.00330617	pdk2a
ENSDARG00000075230	1.03853	2.81632e-08	3.01183e-06	tet1
ENSDARG00000027290	1.03489	0.000470832	0.0106656	nrp1b
ENSDARG00000063594	1.03164	0.00594486	0.0700511	hipk1a
ENSDARG00000055292	1.03105	0.000514125	0.0114489	atg9b
ENSDARG00000045842	1.03051	0.000533174	0.0117452	zgc:113263
ENSDARG00000102599	1.02987	0.000166404	0.0045821	si:ch1073-392o20.2
ENSDARG00000062315	1.02963	3.08906e-10	6.24397e-08	sik2b
ENSDARG00000045006	1.02471	0.000159332	0.00444052	ptprga
ENSDARG00000098906	1.02287	0.000629065	0.0133924	herc7
ENSDARG00000037746	1.02231	1.73518e-12	6.93845e-10	actb1
ENSDARG00000057927	1.01629	4.01054e-07	2.90432e-05	rps6ka3b
ENSDARG00000016623	1.0136	0.00311875	0.0447824	si:ch211-195b13.1
ENSDARG00000063417	1.01351	8.34567e-06	0.000390611	erf
ENSDARG00000103840	1.00793	1.53178e-12	6.40355e-10	lrrc8db
ENSDARG00000075282	1.00658	7.20365e-05	0.00241355	irs2b
ENSDARG00000102153	1.00641	0.00801769	0.0868024	nrp1a
ENSDARG00000062909	1.00494	0.000471461	0.0106667	furina
ENSDARG00000019998	0.99835	0.00514276	0.0635595	slc30a7
ENSDARG00000069254	0.998074	3.65607e-07	2.67927e-05	chrm4a
ENSDARG00000002190	0.998	0.00950702	0.0979676	chmp2bb
ENSDARG00000043154	0.996786	0.00515109	0.0635595	ucp2
ENSDARG00000074781	0.993127	0.00012066	0.0035341	ptprt
ENSDARG00000020850	0.99174	1.22055e-20	5.61269e-17	eef1a1l1
ENSDARG00000093413	0.991173	3.21546e-05	0.00125574	edil3a
ENSDARG00000029865	0.989662	0.00191053	0.0314305	rassf2a
ENSDARG00000077847	0.987774	0.00269401	0.0404956	olfm2a
ENSDARG00000073952	0.987628	0.00782805	0.0851503	slc4a7
ENSDARG00000031751	0.984122	7.62259e-05	0.00251084	npr1a
ENSDARG00000038025	0.981348	9.39117e-14	4.79836e-11	cbx7a
ENSDARG00000079900	0.980132	0.0096555	0.0988882	shroom4
ENSDARG00000098108	0.978567	0.00205074	0.0331762	dusp2
ENSDARG00000035676	0.978347	1.36545e-05	0.000595167	ptp4a2b
ENSDARG00000052377	0.970145	0.00558653	0.0672504	psmd12
ENSDARG00000035519	0.968914	0.00174865	0.0294123	histh1l
ENSDARG00000062721	0.968277	1.62971e-08	1.9216e-06	dennd4a
ENSDARG00000076564	0.96487	0.000673011	0.0141156	hspg2
ENSDARG00000113064	0.963613	4.63779e-05	0.00168926	CR392045.1
ENSDARG00000076799	0.954476	0.000383398	0.00907623	rnd3a
ENSDARG00000004714	0.953465	0.00118038	0.0220874	tcf12
ENSDARG00000003210	0.951831	0.00893832	0.0937886	ANO2 (1 of many)
ENSDARG00000031496	0.945714	5.00327e-06	0.00025283	ap1ar
ENSDARG00000040571	0.941695	0.000157108	0.00439855	ube4a
ENSDARG00000073696	0.940012	7.33031e-05	0.00244264	frmd8
ENSDARG00000111939	0.939961	0.00014339	0.00408283	atf4a
ENSDARG00000062801	0.93856	2.65123e-05	0.0010718	erfl3
ENSDARG00000080006	0.935071	0.00434293	0.0569379	tmem41b
ENSDARG00000035870	0.930572	5.06573e-06	0.00025465	laptm4b
ENSDARG00000006266	0.929452	0.00105965	0.0203034	stat1a
ENSDARG00000077523	0.928224	0.0045667	0.0588647	tdrd7b
ENSDARG00000094965	0.925731	1.71358e-07	1.3764e-05	nfil3-5
ENSDARG00000005783	0.920453	0.00325053	0.0459935	ncanb
ENSDARG00000060768	0.918797	0.000345424	0.00830529	ankib1a
ENSDARG00000038687	0.91787	0.00254942	0.0389486	nfkb2
ENSDARG00000001014	0.917624	0.000181142	0.0049216	myh9b
ENSDARG00000071566	0.916836	0.000701874	0.0145714	ppp1cab
ENSDARG00000018534	0.912738	0.00811773	0.0874961	slc6a9
ENSDARG00000087303	0.912213	0.00322182	0.0457624	cebpd
ENSDARG00000042751	0.911886	0.00563634	0.0676287	riok3
ENSDARG00000075133	0.908833	0.00123309	0.0228145	adgrb1a
ENSDARG00000103978	0.907719	0.000498816	0.0112029	sh3bp5b
ENSDARG00000010956	0.906575	0.00691301	0.0783957	sh3glb1b
ENSDARG00000070654	0.903519	0.0064414	0.0746116	pex5
ENSDARG00000053113	0.902551	0.0061268	0.0717811	ly75
ENSDARG00000036489	0.90057	0.00863095	0.091503	zgc:112356
ENSDARG00000039142	0.898447	0.00740008	0.0820826	arpc5a
ENSDARG00000074955	0.897789	9.2147e-07	5.9264e-05	nup98
ENSDARG00000078430	0.896492	2.87739e-05	0.00115058	tiam1a
ENSDARG00000070914	0.89526	0.000223177	0.00584775	dusp6
ENSDARG00000038099	0.891924	0.00292159	0.0427635	gskip
ENSDARG00000032761	0.891895	0.00210629	0.0338073	pde4d
ENSDARG00000056105	0.891396	0.00520294	0.0640582	syt11b
ENSDARG00000098753	0.891304	6.56488e-06	0.000315286	elmo1
ENSDARG00000067730	0.890377	0.00424404	0.0560006	trpc6b
ENSDARG00000006899	0.888721	0.00194498	0.0318291	far1
ENSDARG00000017595	0.887233	0.0053734	0.0654993	ccdc6b
ENSDARG00000102640	0.886957	0.000589181	0.012705	pdia3
ENSDARG00000036848	0.886674	1.0675e-05	0.00048483	slc43a2a
ENSDARG00000059888	0.886469	1.55307e-06	9.27506e-05	ago3a
ENSDARG00000013670	0.880871	0.00300618	0.0436086	hyou1
ENSDARG00000091956	0.880717	0.00338677	0.0474819	tmem184bb
ENSDARG00000019963	0.878223	0.00430547	0.0565678	sfxn1
ENSDARG00000006242	0.877406	2.50706e-08	2.74493e-06	ptp4a1
ENSDARG00000040623	0.877111	2.55649e-10	5.46791e-08	fosl2
ENSDARG00000002600	0.875747	3.63858e-05	0.00138855	pcsk1
ENSDARG00000057782	0.872531	0.000461177	0.0104856	baz2ba
ENSDARG00000003599	0.871297	2.12409e-08	2.41176e-06	rpl3
ENSDARG00000060148	0.869231	4.55756e-05	0.00166664	sh3pxd2aa
ENSDARG00000062550	0.86915	0.00030382	0.00753163	rc3h1a
ENSDARG00000062154	0.866844	0.000176805	0.00483951	dip2ca
ENSDARG00000037012	0.866324	0.000135274	0.00390004	slc3a2b
ENSDARG00000077011	0.865184	0.00774827	0.0845324	uhrf1bp1
ENSDARG00000018787	0.862126	0.000277074	0.00696244	efna1b
ENSDARG00000093286	0.858819	0.0081666	0.0878459	ANKRD34C
ENSDARG00000070472	0.855897	0.0058696	0.0694311	zgc:77650
ENSDARG00000099186	0.854598	0.00801687	0.0868024	slc1a5
ENSDARG00000101334	0.852284	0.00316897	0.0452303	ctsc
ENSDARG00000011042	0.845503	0.00119561	0.0222817	pgbd5
ENSDARG00000068708	0.844787	0.000175575	0.00482019	ifrd1
ENSDARG00000055162	0.843985	0.000251883	0.0064799	zhx2a
ENSDARG00000021669	0.843059	3.27152e-07	2.41672e-05	sec61a1
ENSDARG00000003681	0.841138	1.54347e-05	0.000661784	eif5
ENSDARG00000013351	0.841103	1.29363e-11	4.10261e-09	cirbpb
ENSDARG00000099265	0.83928	0.0014996	0.0263133	slc7a5
ENSDARG00000055565	0.83794	0.00517697	0.0638239	cacnb2b
ENSDARG00000103845	0.834061	0.000909747	0.0179548	zgc:55733
ENSDARG00000104981	0.830094	0.000698677	0.0145379	SLC45A4 (1 of many)
ENSDARG00000039196	0.827931	0.00690395	0.0783908	greb1l
ENSDARG00000032103	0.827581	2.93161e-06	0.000156756	mapk6
ENSDARG00000070498	0.825396	0.000601755	0.0129307	phyhiplb
ENSDARG00000002369	0.825243	0.0068337	0.0779546	si:ch211-202a12.4
ENSDARG00000069763	0.823385	6.64313e-08	6.07929e-06	etv5a
ENSDARG00000090408	0.821682	1.3525e-06	8.26508e-05	ERBB4 (1 of many)
ENSDARG00000037618	0.819469	0.000112509	0.00334478	ddit4
ENSDARG00000003984	0.81828	0.00401515	0.0539873	LTN1
ENSDARG00000057151	0.817962	0.00658939	0.0759431	prep
ENSDARG00000061226	0.817664	0.00176209	0.0294922	timp2a
ENSDARG00000114067	0.817071	0.00042132	0.00977426	tspan17
ENSDARG00000076829	0.812706	0.000135668	0.0039053	ankib1b
ENSDARG00000104295	0.807722	7.09571e-05	0.00238608	arhgap21a
ENSDARG00000075437	0.806919	0.00094053	0.0184436	shc1
ENSDARG00000041362	0.80617	0.00534405	0.0653146	chmp7
ENSDARG00000035630	0.8043	0.000625588	0.0133338	ypel1
ENSDARG00000078578	0.801925	0.00155486	0.0269813	fam222bb
ENSDARG00000078523	0.801587	0.000732152	0.015064	ddr1
ENSDARG00000045976	0.800703	0.000819487	0.0165045	sidt2
ENSDARG00000056092	0.798109	0.00776058	0.0845902	si:dkey-12h9.6
ENSDARG00000052155	0.797143	0.00108827	0.020658	lrrc8ab
ENSDARG00000039240	0.796473	0.00127356	0.0233791	cacng5b
ENSDARG00000102012	0.79516	0.00381161	0.0519339	ppp1cbl
ENSDARG00000019038	0.795025	6.20299e-08	5.76252e-06	sgsm3
ENSDARG00000036505	0.792455	7.57991e-06	0.000355676	syt4
ENSDARG00000060796	0.791739	5.60713e-05	0.00197961	slc20a2
ENSDARG00000087443	0.791628	0.000552732	0.0121035	ptp4a2a
ENSDARG00000077092	0.79056	0.00515207	0.0635595	elk4
ENSDARG00000008377	0.789726	0.00157103	0.0271338	epn2
ENSDARG00000039150	0.78338	1.75322e-05	0.00074135	lgmn
ENSDARG00000002912	0.782387	0.00862419	0.0914841	adipor1a
ENSDARG00000100826	0.780027	4.15403e-06	0.000216457	hif1al
ENSDARG00000005162	0.779922	0.000343571	0.0082849	tpm3
ENSDARG00000041691	0.779866	0.00478752	0.0604819	bhlhe41
ENSDARG00000075333	0.777739	0.00633989	0.0737142	tbc1d25
ENSDARG00000103004	0.776893	0.00232782	0.0362514	tpra
ENSDARG00000039881	0.77667	9.3714e-05	0.00291816	cemip
ENSDARG00000099532	0.775317	0.00441433	0.0575458	ubl3a
ENSDARG00000101234	0.775212	8.48339e-13	4.00112e-10	nsmfb
ENSDARG00000059337	0.771861	0.00574145	0.0682665	tgif1
ENSDARG00000012513	0.77026	7.63052e-05	0.00251084	sdcbp2
ENSDARG00000038655	0.769941	2.2873e-06	0.000127108	ajap1
ENSDARG00000014986	0.766233	0.000116698	0.00344549	acvr1l
ENSDARG00000018856	0.766215	0.00602288	0.0708796	dclk1a
ENSDARG00000014804	0.757266	6.3431e-05	0.00216868	cacna2d1a
ENSDARG00000030155	0.755702	0.00080955	0.0163636	ssbp3b
ENSDARG00000093456	0.755186	0.000345866	0.00830529	oip5-as1
ENSDARG00000067815	0.752691	2.04315e-05	0.000848344	CABZ01060891.1
ENSDARG00000030129	0.751955	0.00694732	0.0786368	si:ch211-87m7.2
ENSDARG00000063572	0.750335	0.0055019	0.066668	perp
ENSDARG00000002659	0.749499	0.00020252	0.00536765	mapre1b
ENSDARG00000068286	0.747111	0.000625286	0.0133338	slc7a4
ENSDARG00000100020	0.746112	1.24585e-06	7.66428e-05	pim1
ENSDARG00000042840	0.74512	4.86446e-05	0.00175445	eml1
ENSDARG00000075798	0.744791	0.00352789	0.0490857	usp38
ENSDARG00000068691	0.743562	0.000571965	0.0124363	kctd4
ENSDARG00000024874	0.741342	0.0049155	0.0615351	dock4b
ENSDARG00000036967	0.734483	0.00264305	0.0400134	smox
ENSDARG00000052242	0.734015	3.93061e-06	0.000205982	aff2
ENSDARG00000099323	0.733936	8.68084e-05	0.00277214	dlg2
ENSDARG00000117297	0.731953	0.00927573	0.0961227	CABZ01026153.1
ENSDARG00000062165	0.731911	2.33606e-05	0.000959142	tub
ENSDARG00000054213	0.73128	2.19044e-06	0.000122838	hectd1
ENSDARG00000062280	0.726692	0.00726607	0.0810504	hace1
ENSDARG00000077047	0.7254	2.39224e-05	0.000978296	ptprnb
ENSDARG00000076867	0.725062	0.0033456	0.0470841	mkl2b
ENSDARG00000045914	0.722646	0.00446781	0.0581392	si:ch211-51e12.7
ENSDARG00000012820	0.722156	0.0024565	0.0378258	nop56
ENSDARG00000029556	0.721974	0.00855155	0.0910812	kansl3
ENSDARG00000069006	0.721169	0.00313189	0.0448661	tle3b
ENSDARG00000027423	0.719348	6.82324e-05	0.00231136	igf1ra
ENSDARG00000062060	0.71928	0.00690831	0.0783908	gmeb1
ENSDARG00000070426	0.715905	0.000432758	0.00997513	chac1
ENSDARG00000054177	0.715602	0.00191257	0.0314305	adgra1a
ENSDARG00000020693	0.714626	1.29902e-05	0.000575762	sesn1
ENSDARG00000036999	0.713511	0.00388412	0.0526708	DISP3
ENSDARG00000018989	0.711921	0.00507014	0.0628862	hspa4b
ENSDARG00000078459	0.70877	0.00221332	0.0350059	cux1a
ENSDARG00000018809	0.708726	0.00269471	0.0404956	abhd3
ENSDARG00000078011	0.707478	0.00434772	0.0569601	NAV1 (1 of many)
ENSDARG00000013414	0.705525	0.00119093	0.022217	lin7a
ENSDARG00000002344	0.7052	3.16264e-08	3.28664e-06	tubb4b
ENSDARG00000092693	0.704553	2.39568e-05	0.000978296	tpt1
ENSDARG00000000019	0.704064	0.000185763	0.00500281	ube2h
ENSDARG00000092115	0.703447	5.03069e-05	0.00180028	eif4a1a
ENSDARG00000103369	0.702806	0.00167097	0.0284328	taldo1
ENSDARG00000007836	0.702702	0.00260361	0.0395465	ctsla
ENSDARG00000014790	0.702587	0.00207634	0.0334725	g3bp2
ENSDARG00000057688	0.701745	0.00052241	0.0115774	ical1
ENSDARG00000056557	0.701594	0.000110369	0.00330102	copb1
ENSDARG00000075867	0.699689	0.000373128	0.00884448	mkl1a
ENSDARG00000036298	0.699646	0.00582128	0.0689531	rps13
ENSDARG00000002271	0.698242	0.000359093	0.00856899	zfand5b
ENSDARG00000002127	0.696279	6.97425e-05	0.00234953	stam
ENSDARG00000056186	0.695257	2.14365e-06	0.000121658	eif5a2
ENSDARG00000068910	0.694274	1.90769e-05	0.00079932	nos1
ENSDARG00000006600	0.694226	0.00344642	0.0482814	lsm14aa
ENSDARG00000007216	0.691578	0.00452109	0.0584816	abce1
ENSDARG00000038239	0.690292	0.00063626	0.0135143	tnpo2
ENSDARG00000063255	0.687077	0.000431153	0.00996311	btbd11a
ENSDARG00000116871	0.685275	1.74646e-07	1.39067e-05	BX284638.1
ENSDARG00000003989	0.684558	6.25265e-06	0.000305881	crhr1
ENSDARG00000035452	0.683253	0.00258219	0.039379	camkk1a
ENSDARG00000013360	0.683154	0.00146738	0.0259529	sh3gl3a
ENSDARG00000039181	0.681524	0.00462174	0.0592617	trpm3
ENSDARG00000040158	0.680426	0.00873988	0.0922326	cdc42l
ENSDARG00000091631	0.679597	0.00291874	0.0427635	si:ch211-197h24.6
ENSDARG00000002552	0.679244	0.00374558	0.0511859	mapkapk2a
ENSDARG00000100867	0.678834	0.000268038	0.00680039	rictora
ENSDARG00000021838	0.678773	0.000521723	0.0115761	rps23
ENSDARG00000062846	0.678202	0.00811981	0.0874961	tmtc3
ENSDARG00000018425	0.677834	0.0062286	0.0726959	ddx61
ENSDARG00000043250	0.675235	0.000345378	0.00830529	ppm1ab
ENSDARG00000010779	0.673948	0.00276375	0.0412503	tlk2
ENSDARG00000037488	0.672418	0.000126042	0.00366837	canx
ENSDARG00000014477	0.672171	0.00483134	0.060785	sstr3
ENSDARG00000044319	0.671318	0.00808071	0.0872667	fstl4
ENSDARG00000009724	0.669828	0.00186686	0.0309083	rpn2
ENSDARG00000058225	0.667019	0.00399511	0.0538491	arpc4l
ENSDARG00000074635	0.666782	2.87941e-06	0.000154865	abca1a
ENSDARG00000002285	0.666232	0.00551124	0.0667222	mcoln1a
ENSDARG00000055223	0.665966	3.7716e-06	0.000199927	ablim2
ENSDARG00000099786	0.662994	1.54309e-06	9.24549e-05	actn4
ENSDARG00000043646	0.660625	0.00319666	0.0455187	slc6a8
ENSDARG00000018491	0.658516	0.00784508	0.0852348	pdia4
ENSDARG00000053058	0.655704	0.00908989	0.094838	rps11
ENSDARG00000024744	0.654211	0.00057334	0.0124363	dpp6b
ENSDARG00000034270	0.652802	4.71063e-05	0.00170902	ogdha
ENSDARG00000051783	0.646926	0.00385148	0.0524383	rplp0
ENSDARG00000029146	0.646659	2.34466e-10	5.07384e-08	lrp1ab
ENSDARG00000018693	0.641643	3.2714e-05	0.00127214	cdh2
ENSDARG00000075098	0.6412	0.00462972	0.0592617	wdr17
ENSDARG00000014462	0.639756	0.00560255	0.0673306	rab3c
ENSDARG00000057026	0.638468	0.00372007	0.050913	ran
ENSDARG00000090697	0.6382	0.00150389	0.0263133	eif3ea
ENSDARG00000011597	0.637581	0.00423983	0.0560006	atxn2l
ENSDARG00000056656	0.636678	0.00232952	0.0362514	tspan18a
ENSDARG00000036316	0.636001	0.00436378	0.0570892	rpl39
ENSDARG00000032430	0.634577	1.52412e-06	9.1917e-05	ppp2r1bb
ENSDARG00000105693	0.632119	0.000181745	0.00492439	CR354588.1
ENSDARG00000039255	0.630196	0.00333364	0.0469878	klhl21
ENSDARG00000028067	0.628911	0.00458291	0.0589508	bnip3lb
ENSDARG00000076213	0.624171	1.30964e-05	0.000579073	DOCK4 (1 of many)
ENSDARG00000090982	0.623678	9.98778e-05	0.00304164	slc44a1b
ENSDARG00000015887	0.619756	0.00187078	0.0309452	b2ml
ENSDARG00000060372	0.618899	6.97493e-06	0.000329812	plxna2
ENSDARG00000006408	0.614732	0.00674511	0.0772538	hmgb3b
ENSDARG00000059707	0.613432	0.000505367	0.0113309	ZNF423
ENSDARG00000055792	0.612226	0.00690535	0.0783908	foxo4
ENSDARG00000098826	0.611821	0.0047839	0.0604777	plcl2
ENSDARG00000077650	0.608853	0.000153478	0.00430347	tnksa
ENSDARG00000075892	0.604927	0.00297717	0.0433852	bag6
ENSDARG00000074084	0.604274	0.0032122	0.045669	strip1
ENSDARG00000077996	0.603004	0.00468789	0.0596702	cdh24b
ENSDARG00000105177	0.600961	0.00321277	0.045669	ilf3b
ENSDARG00000032532	0.599675	0.00421437	0.0557999	arpp19a
ENSDARG00000035692	0.596248	0.00129466	0.0236484	rps3a
ENSDARG00000103672	0.595899	0.0015579	0.0269834	cirbpa
ENSDARG00000036073	0.594877	0.00392316	0.0529828	cebpg
ENSDARG00000044093	0.594471	0.000232659	0.0060275	rpl13a
ENSDARG00000077038	0.593817	0.000852394	0.0170238	pbrm1l
ENSDARG00000063180	0.593719	0.00410046	0.054774	dock3
ENSDARG00000041619	0.593687	2.11926e-06	0.000121061	rack1
ENSDARG00000074331	0.590913	0.0031658	0.0452303	eif4g3b
ENSDARG00000055635	0.587681	0.00197446	0.0321971	crk
ENSDARG00000024746	0.587098	1.84476e-06	0.000107723	hsp90aa1.2
ENSDARG00000077145	-0.585498	0.00226747	0.0356243	adcy3a
ENSDARG00000076229	-0.587525	0.00429756	0.0565042	mkl1b
ENSDARG00000008278	-0.588163	0.000188565	0.00506345	rcor2
ENSDARG00000086927	-0.588494	0.000791061	0.0161045	pik3c2b
ENSDARG00000058729	-0.58932	0.00298901	0.0434623	akirin2
ENSDARG00000102067	-0.591416	0.0015386	0.0267495	grm5b
ENSDARG00000012340	-0.591561	0.000138647	0.00396497	ptpn11b
ENSDARG00000063924	-0.592869	1.44522e-10	3.40813e-08	mt-cyb
ENSDARG00000063912	-0.593791	1.36409e-10	3.25857e-08	mt-co3
ENSDARG00000056250	-0.594937	3.5363e-08	3.61371e-06	add3b
ENSDARG00000093374	-0.596394	0.00403127	0.0541645	EPB41L2
ENSDARG00000020982	-0.596495	1.54941e-05	0.000662786	prickle2a
ENSDARG00000098635	-0.596585	0.00304257	0.044047	irf2bp2b
ENSDARG00000052423	-0.597683	0.000321805	0.00788606	ppp1r12c
ENSDARG00000060994	-0.598519	4.94188e-06	0.000251803	fbxw7
ENSDARG00000078241	-0.601513	0.000338604	0.00820591	map7a
ENSDARG00000089372	-0.602066	0.000409312	0.00955441	clk4a
ENSDARG00000078908	-0.602142	6.43217e-05	0.00219505	fbxo41
ENSDARG00000058868	-0.602342	1.97128e-06	0.000114024	apc
ENSDARG00000069438	-0.602421	0.000456774	0.0104242	neurl1aa
ENSDARG00000103774	-0.603408	0.00487277	0.061139	limch1b
ENSDARG00000059311	-0.605186	2.78622e-06	0.000150735	dpysl5b
ENSDARG00000045944	-0.605568	0.000210974	0.00555968	slc6a1a
ENSDARG00000058248	-0.606516	2.03533e-05	0.000847012	si:dkeyp-77h1.4
ENSDARG00000062887	-0.606626	0.00880591	0.0926636	steap2
ENSDARG00000062108	-0.606696	0.0048806	0.0611954	iffo1b
ENSDARG00000062277	-0.607132	0.00233902	0.0363445	ppp2r2cb
ENSDARG00000055481	-0.607138	0.000370637	0.00880814	atf7b
ENSDARG00000078066	-0.608752	0.00161972	0.0278181	elk1
ENSDARG00000043241	-0.610303	0.000631041	0.0134189	arrb1
ENSDARG00000062335	-0.610608	0.00492896	0.0616188	nudt14
ENSDARG00000094526	-0.611516	0.0032506	0.0459935	ksr2
ENSDARG00000076302	-0.612622	0.000682111	0.0142415	DTX4
ENSDARG00000013828	-0.614572	0.0084742	0.0904668	snx13
ENSDARG00000063527	-0.614812	0.000543913	0.0119531	elmo2
ENSDARG00000016769	-0.615444	0.00310079	0.0446174	sgtb
ENSDARG00000058585	-0.615449	0.00335259	0.0471464	chst2b
ENSDARG00000079781	-0.616165	0.000679798	0.0142093	slitrk4
ENSDARG00000005739	-0.616263	9.82163e-05	0.00300098	gpm6ba
ENSDARG00000078504	-0.617044	0.00835312	0.0895381	si:ch73-60h1.1
ENSDARG00000009142	-0.620836	1.4812e-06	8.96224e-05	ppp1r13bb
ENSDARG00000062515	-0.621598	0.00421669	0.0557999	tecpr1a
ENSDARG00000092260	-0.622298	7.80776e-05	0.00254734	si:ch73-290k24.6
ENSDARG00000027041	-0.623094	0.000510711	0.0113867	pcdh17
ENSDARG00000058454	-0.623901	9.67867e-05	0.00297211	dynll1
ENSDARG00000026784	-0.624315	0.000131705	0.0038091	robo1
ENSDARG00000076171	-0.628415	3.27469e-05	0.00127214	znf827
ENSDARG00000098932	-0.630659	0.000138819	0.00396497	gigyf1a
ENSDARG00000004712	-0.632673	7.57647e-05	0.00250632	tbr1b
ENSDARG00000045789	-0.632881	5.5554e-05	0.00196511	srgap1b
ENSDARG00000102975	-0.633809	0.00138466	0.0249927	nsg2
ENSDARG00000063908	-0.635774	9.53614e-09	1.19325e-06	mt-co2
ENSDARG00000029818	-0.636699	0.00668957	0.0768089	srsf5a
ENSDARG00000009026	-0.637419	6.02163e-05	0.00208199	ank2a
ENSDARG00000027828	-0.637442	9.14473e-10	1.63309e-07	grin1a
ENSDARG00000021140	-0.641286	4.57449e-05	0.00166951	pabpc1b
ENSDARG00000017439	-0.641327	0.00770496	0.0842598	eif4ba
ENSDARG00000044183	-0.641333	0.00268832	0.0404956	prkab1a
ENSDARG00000019420	-0.64282	3.80059e-06	0.000200885	etnk1
ENSDARG00000098424	-0.644567	0.00637583	0.0740385	CABZ01079241.1
ENSDARG00000061830	-0.647595	4.74901e-05	0.00171955	prss12
ENSDARG00000001889	-0.649546	0.00232903	0.0362514	tuba1a
ENSDARG00000044513	-0.651324	0.00859932	0.0914312	tpst1l
ENSDARG00000099927	-0.652437	0.00942056	0.0972947	dpf1
ENSDARG00000026335	-0.653475	0.0046843	0.0596697	susd4
ENSDARG00000038780	-0.656382	0.000416866	0.00970611	ubtfl
ENSDARG00000003655	-0.65692	2.53849e-06	0.000138967	tmem59l
ENSDARG00000101387	-0.658631	0.00560417	0.0673306	CAMK2N1
ENSDARG00000075584	-0.658676	0.00138162	0.0249642	itfg1
ENSDARG00000004635	-0.65953	4.76818e-05	0.0017231	epha7
ENSDARG00000009499	-0.659758	4.83807e-10	9.46718e-08	syne1a
ENSDARG00000059473	-0.662003	0.0040775	0.0545863	kank4
ENSDARG00000033804	-0.662547	0.00709787	0.0797059	snx27a
ENSDARG00000105120	-0.663388	0.0010784	0.0205573	gab2
ENSDARG00000101579	-0.664922	0.000206731	0.00546353	epc1a
ENSDARG00000036031	-0.665249	0.00276672	0.0412503	sept5b
ENSDARG00000063922	-0.66634	2.08218e-05	0.00086232	mt-nd6
ENSDARG00000021664	-0.667291	0.00468128	0.0596697	fzd3a
ENSDARG00000003779	-0.670894	0.000395684	0.00929529	ctnnd2b
ENSDARG00000012684	-0.671987	0.000195708	0.00522221	atp2b1a
ENSDARG00000069356	-0.672728	0.00129101	0.0236053	adgrl2a
ENSDARG00000077912	-0.673712	0.00370305	0.0508154	bcorl1
ENSDARG00000021372	-0.67478	0.00102512	0.0197652	tob1b
ENSDARG00000005397	-0.676232	0.000157809	0.00441145	trim3b
ENSDARG00000079780	-0.676345	2.23967e-06	0.000125217	hnrnpul1l
ENSDARG00000075211	-0.676401	0.00757432	0.0833266	chd7
ENSDARG00000001994	-0.680941	5.12525e-09	7.08826e-07	stxbp1a
ENSDARG00000015931	-0.681069	2.29557e-07	1.79679e-05	SNAP91 (1 of many)
ENSDARG00000102125	-0.682248	2.95689e-10	6.11112e-08	iqsec2a
ENSDARG00000042837	-0.682498	2.34033e-08	2.60897e-06	atp1b3b
ENSDARG00000014287	-0.683187	8.72656e-06	0.00040637	eno2
ENSDARG00000055154	-0.683598	0.00140599	0.0252821	slc8a4a
ENSDARG00000041449	-0.68471	6.24541e-05	0.00214725	spred1
ENSDARG00000116353	-0.685098	0.0095272	0.0980259	CABZ01071171.1
ENSDARG00000057322	-0.686143	0.00525782	0.0646042	tmem47
ENSDARG00000019529	-0.68666	0.00198418	0.0323268	parp1
ENSDARG00000101967	-0.68729	0.00547351	0.0664992	sult4a1
ENSDARG00000019856	-0.687525	8.47352e-05	0.0027201	atp1a1b
ENSDARG00000099720	-0.687956	0.00361903	0.0499388	evlb
ENSDARG00000116769	-0.689402	0.00937067	0.0969972	ZNF521
ENSDARG00000045373	-0.690024	6.65797e-06	0.000318095	pabpn1
ENSDARG00000109715	-0.690731	6.29946e-10	1.18237e-07	sncgb
ENSDARG00000058985	-0.691566	0.00590838	0.0697056	KCNJ6
ENSDARG00000068100	-0.694279	7.58953e-05	0.00250632	fam19a5l
ENSDARG00000038859	-0.695807	0.000985803	0.0191477	rgs20
ENSDARG00000021811	-0.696853	1.33401e-12	5.98483e-10	calm1a
ENSDARG00000102453	-0.698884	0.00369047	0.0508103	slc1a2b
ENSDARG00000069334	-0.699034	0.00567389	0.0678139	zgc:114045
ENSDARG00000038302	-0.699124	0.00338449	0.0474819	ccar2
ENSDARG00000034808	-0.699643	7.00201e-07	4.66648e-05	kcnip1b
ENSDARG00000005945	-0.699783	0.00172554	0.0291457	sart1
ENSDARG00000011487	-0.699971	0.00192371	0.0315653	gnaq
ENSDARG00000011170	-0.703788	2.92503e-05	0.00116457	ndrg2
ENSDARG00000056831	-0.706103	0.0079956	0.0866653	gng2
ENSDARG00000037068	-0.708308	0.00352234	0.0490461	ikzf4
ENSDARG00000052764	-0.708918	0.00555221	0.0669688	chrnb3a
ENSDARG00000019235	-0.70926	3.85054e-07	2.81059e-05	sema3aa
ENSDARG00000070187	-0.709768	4.32414e-05	0.00159715	dyrk1b
ENSDARG00000055698	-0.710504	0.000655215	0.0138529	pcnxl2
ENSDARG00000046074	-0.710921	0.00653782	0.0755381	stk11
ENSDARG00000054378	-0.71114	0.00688885	0.0783634	pcbp3
ENSDARG00000102755	-0.712722	0.000560467	0.0122437	CABZ01069998.1
ENSDARG00000101510	-0.71306	0.00635565	0.0738508	cetn2
ENSDARG00000016350	-0.71334	0.00180153	0.0300334	cap1
ENSDARG00000015425	-0.714179	0.00977612	0.0997289	slc24a4a
ENSDARG00000098871	-0.716187	0.00140609	0.0252821	GGA3 (1 of many)
ENSDARG00000004046	-0.716273	0.00289543	0.0425728	phf6
ENSDARG00000091359	-0.718964	0.00124161	0.0228991	CABZ01118678.1
ENSDARG00000070839	-0.719216	0.00193857	0.0317526	evi5b
ENSDARG00000026762	-0.722114	0.000458521	0.0104511	fam126a
ENSDARG00000069981	-0.722734	5.50969e-06	0.000273168	cspg5a
ENSDARG00000086283	-0.72342	0.00969909	0.0990589	cnsta
ENSDARG00000063433	-0.724959	3.20342e-14	1.96412e-11	atp2b2
ENSDARG00000058692	-0.725495	0.00285643	0.0422357	fzd3b
ENSDARG00000102889	-0.73294	1.05114e-06	6.6442e-05	sept15
ENSDARG00000031712	-0.733177	4.09314e-05	0.00152407	grm3
ENSDARG00000063578	-0.733376	0.00162637	0.0278542	CABZ01020835.1
ENSDARG00000057007	-0.735994	6.2681e-07	4.22328e-05	ctbp1
ENSDARG00000055115	-0.737166	0.000404955	0.00947677	dtnbp1a
ENSDARG00000005186	-0.737726	0.000953644	0.0186214	sp4
ENSDARG00000103811	-0.738441	0.00749239	0.0828713	agla
ENSDARG00000089486	-0.73929	0.00143547	0.0255358	cplx3b
ENSDARG00000101569	-0.740101	1.53085e-07	1.24595e-05	ppargc1b
ENSDARG00000020794	-0.742185	9.0045e-05	0.00285567	neurod6b
ENSDARG00000112100	-0.742492	0.00211371	0.0338673	neto2b
ENSDARG00000062008	-0.744225	0.00447249	0.0581392	hs2st1b
ENSDARG00000074690	-0.745257	0.00191379	0.0314305	ppm1j
ENSDARG00000059581	-0.745543	0.0092736	0.0961227	mbd5
ENSDARG00000012625	-0.745827	0.00354096	0.0491565	prkag2a
ENSDARG00000103535	-0.745951	0.00244188	0.0376495	FO818719.1
ENSDARG00000079805	-0.746621	0.0010378	0.0199471	tagln3a
ENSDARG00000045127	-0.746792	0.00357961	0.0495881	zgc:175066
ENSDARG00000111110	-0.749233	1.31669e-05	0.000580796	CABZ01086611.1
ENSDARG00000043446	-0.750069	0.00406179	0.0544338	efhd1
ENSDARG00000077400	-0.751489	0.00922105	0.0956638	rbm10
ENSDARG00000021225	-0.752107	9.17062e-05	0.00287988	prkci
ENSDARG00000116680	-0.754413	0.00119868	0.0223163	zgc:56235
ENSDARG00000023940	-0.754667	5.29358e-05	0.00187973	si:ch73-362m14.4
ENSDARG00000104343	-0.755504	0.000915681	0.0180332	ppic
ENSDARG00000110973	-0.75646	8.08451e-05	0.00262269	tln2b
ENSDARG00000019532	-0.757723	3.92362e-05	0.00147288	fads2
ENSDARG00000004343	-0.757985	0.00854992	0.0910812	nelfe
ENSDARG00000079610	-0.759607	4.46259e-07	3.18191e-05	akap9
ENSDARG00000103962	-0.763185	4.44708e-06	0.00022913	add1
ENSDARG00000076443	-0.76397	0.000763258	0.015634	si:dkey-183c6.8
ENSDARG00000076873	-0.764031	1.60649e-05	0.000684805	unm_hu7912
ENSDARG00000063553	-0.765396	0.00125974	0.0231949	rlf
ENSDARG00000117329	-0.765443	0.00307174	0.0443149	CABZ01113815.1
ENSDARG00000080021	-0.767374	0.00916231	0.0953745	zmat3
ENSDARG00000100143	-0.768147	0.00754687	0.0831739	lrp6
ENSDARG00000073822	-0.769743	0.00535994	0.0653785	LO017700.1
ENSDARG00000044216	-0.769981	0.00106112	0.0203103	fto
ENSDARG00000008790	-0.770078	0.00953344	0.0980259	actr3b
ENSDARG00000035918	-0.770087	2.67175e-05	0.00107772	bzw2
ENSDARG00000061066	-0.770234	0.00230032	0.0359797	c2cd2l
ENSDARG00000011600	-0.771725	0.000637569	0.0135265	epha4b
ENSDARG00000008983	-0.775581	0.00610136	0.0715286	sh3glb2a
ENSDARG00000099116	-0.777848	0.00413281	0.054984	nagk
ENSDARG00000039576	-0.778218	0.00220638	0.0349533	fstl1b
ENSDARG00000015851	-0.778699	4.94642e-05	0.00178052	pnn
ENSDARG00000018426	-0.779925	0.00535163	0.0653205	aldh7a1
ENSDARG00000020239	-0.784536	0.00253978	0.0388403	lpin1
ENSDARG00000032197	-0.784952	0.00491772	0.0615351	klf12b
ENSDARG00000079500	-0.786743	0.0012676	0.023293	kif3cb
ENSDARG00000012777	-0.787101	0.00160115	0.0276021	nucks1b
ENSDARG00000013845	-0.78898	0.00548704	0.0665632	ttc14
ENSDARG00000009281	-0.790973	3.09264e-08	3.23676e-06	dnm1b
ENSDARG00000068602	-0.791499	0.000524371	0.0115811	dalrd3
ENSDARG00000082753	-0.792034	0.003765	0.0513749	NC_002333.17
ENSDARG00000014113	-0.79357	0.00300425	0.0436086	wasla
ENSDARG00000104094	-0.794421	1.30213e-07	1.09149e-05	grk3
ENSDARG00000016477	-0.794682	0.000267305	0.00679117	eif4a2
ENSDARG00000105285	-0.794887	1.47611e-09	2.51404e-07	FAT4
ENSDARG00000114503	-0.795073	0.00724479	0.0809376	phtf2
ENSDARG00000053454	-0.795239	0.00229147	0.0359085	cntn3b
ENSDARG00000074921	-0.795627	0.00103453	0.019905	fam117ba
ENSDARG00000045695	-0.799488	0.000699725	0.0145432	myca
ENSDARG00000058701	-0.799649	0.000311523	0.00768116	nos1apb
ENSDARG00000075007	-0.800564	1.52581e-07	1.24595e-05	chst2a
ENSDARG00000077569	-0.801392	2.44014e-07	1.87432e-05	lrrn3a
ENSDARG00000071055	-0.801685	0.000106916	0.00323457	ZNF512B
ENSDARG00000014273	-0.802365	7.32e-06	0.000345241	camk2d2
ENSDARG00000104937	-0.802417	4.67306e-08	4.6213e-06	CABZ01084323.1
ENSDARG00000063713	-0.803692	6.24769e-07	4.22328e-05	syngap1a
ENSDARG00000022952	-0.807448	0.00334035	0.0470462	zgc:66448
ENSDARG00000074752	-0.808405	2.4818e-08	2.73354e-06	hlfa
ENSDARG00000101812	-0.80888	0.00291368	0.0427635	zgc:114120
ENSDARG00000103288	-0.81133	3.73554e-05	0.00141382	PDPR
ENSDARG00000070567	-0.812395	1.45862e-06	8.85476e-05	cadpsb
ENSDARG00000033184	-0.813166	4.17115e-05	0.00154686	prkar2aa
ENSDARG00000056929	-0.813731	9.06386e-05	0.00286955	kdm6bb
ENSDARG00000035835	-0.815226	0.00200333	0.0325811	eef2k
ENSDARG00000077506	-0.815278	6.85256e-06	0.000324861	tjp1a
ENSDARG00000037588	-0.815489	5.01668e-05	0.00179877	bhlhe23
ENSDARG00000098280	-0.816006	0.000273904	0.00690164	rbm5
ENSDARG00000090381	-0.816408	0.00330536	0.0466607	PLCB2
ENSDARG00000018319	-0.817128	0.000300428	0.00746766	arglu1b
ENSDARG00000027978	-0.818023	0.00228938	0.0359085	yy1b
ENSDARG00000087636	-0.822307	0.000322792	0.00789553	hmgn6
ENSDARG00000114444	-0.823464	0.00375139	0.0512272	CABZ01079081.1
ENSDARG00000058771	-0.824227	0.000214119	0.00562643	nav1b
ENSDARG00000040430	-0.824788	1.34393e-10	3.25267e-08	nptxra
ENSDARG00000078284	-0.825734	0.000481315	0.0108364	phkb
ENSDARG00000020758	-0.828894	0.00103148	0.0198671	tmem178
ENSDARG00000059911	-0.830195	0.00568338	0.0678142	bbs7
ENSDARG00000098612	-0.830551	0.00237809	0.0368513	chrm2a
ENSDARG00000018773	-0.831138	7.55155e-05	0.00250276	hivep2b
ENSDARG00000070959	-0.83797	0.000622504	0.0133064	si:ch211-288g17.3
ENSDARG00000039266	-0.838451	0.00167004	0.0284328	rbm25a
ENSDARG00000063732	-0.84078	0.00507964	0.0629615	pde11a
ENSDARG00000086585	-0.841757	0.00708456	0.0796324	nrg2b
ENSDARG00000018022	-0.841959	0.00647187	0.0748701	msh2
ENSDARG00000008447	-0.843448	0.000114569	0.003399	fkbp4
ENSDARG00000058821	-0.847755	0.000518143	0.0115105	sema5a
ENSDARG00000070148	-0.847997	0.00266209	0.0402282	cygb2
ENSDARG00000099260	-0.848475	9.39964e-05	0.00291962	PITPNC1
ENSDARG00000019451	-0.849765	9.36352e-08	8.24079e-06	pcsk2
ENSDARG00000102199	-0.856776	0.00287638	0.0423944	im:6912630
ENSDARG00000114797	-0.857753	4.28586e-07	3.07946e-05	rab3b
ENSDARG00000004592	-0.861521	3.04624e-05	0.00119984	gpr22a
ENSDARG00000012776	-0.863273	0.00233945	0.0363445	smarca1
ENSDARG00000108060	-0.863402	0.00677588	0.0774615	LO017771.1
ENSDARG00000060303	-0.864664	4.40034e-06	0.000227903	slc4a10b
ENSDARG00000002071	-0.865614	0.00528436	0.0648435	adss
ENSDARG00000062727	-0.866144	0.000524466	0.0115811	cep290
ENSDARG00000061031	-0.871497	1.27143e-18	2.59851e-15	dner
ENSDARG00000053358	-0.872826	5.07479e-14	2.82866e-11	basp1
ENSDARG00000076791	-0.873167	0.000291773	0.00728989	cdk13
ENSDARG00000083325	-0.877273	9.90439e-06	0.000454317	RF01296
ENSDARG00000007195	-0.877721	1.21808e-06	7.51859e-05	grm2b
ENSDARG00000029764	-0.87822	0.00188674	0.0311812	mef2ca
ENSDARG00000113771	-0.878765	1.13829e-07	9.69338e-06	GRIK2
ENSDARG00000062618	-0.879455	0.000118208	0.00348448	kcnj12b
ENSDARG00000088630	-0.880153	0.00161586	0.0277776	arhgef10la
ENSDARG00000062672	-0.883066	0.00131517	0.0239281	kcnj19b
ENSDARG00000102443	-0.887568	0.00609983	0.0715286	si:ch1073-450f2.1
ENSDARG00000010155	-0.888354	5.53751e-05	0.00196256	abi1a
ENSDARG00000077852	-0.890166	0.00838033	0.0897774	samd11
ENSDARG00000076544	-0.890378	0.00447908	0.0581549	aldh5a1
ENSDARG00000020450	-0.890544	2.03366e-11	5.66775e-09	cacng8a
ENSDARG00000053876	-0.891014	0.00153202	0.026673	klhl26
ENSDARG00000029242	-0.891066	0.00273001	0.0409284	fbxo3
ENSDARG00000075468	-0.894462	0.00568491	0.0678142	vwa1
ENSDARG00000045685	-0.895103	0.00191155	0.0314305	cntn1b
ENSDARG00000059437	-0.89598	0.00582169	0.0689531	fktn
ENSDARG00000003867	-0.898811	0.00754046	0.083153	cdk20
ENSDARG00000014244	-0.899566	0.00235264	0.0365185	rbmx
ENSDARG00000017211	-0.899904	0.00115641	0.021683	plxnb1b
ENSDARG00000040988	-0.902946	3.34308e-07	2.45971e-05	tpi1b
ENSDARG00000013317	-0.903908	2.77258e-06	0.000150439	pygmb
ENSDARG00000103002	-0.904556	5.60727e-07	3.84851e-05	nptna
ENSDARG00000020764	-0.907436	2.29287e-05	0.000943511	slmapb
ENSDARG00000017661	-0.909293	5.35335e-07	3.72991e-05	braf
ENSDARG00000010031	-0.909605	1.27895e-05	0.000569614	ssh1b
ENSDARG00000079204	-0.910541	2.40799e-09	3.7536e-07	adam11
ENSDARG00000009472	-0.912362	0.00552234	0.066733	med19b
ENSDARG00000071059	-0.917475	0.000453877	0.010371	gtpbp2b
ENSDARG00000062323	-0.918428	1.95789e-10	4.28731e-08	adam23a
ENSDARG00000088634	-0.920119	1.37647e-07	1.14565e-05	adcy1b
ENSDARG00000035023	-0.921044	0.000261956	0.00669224	khdc4
ENSDARG00000015546	-0.921313	0.000300985	0.0074714	alpl
ENSDARG00000077143	-0.92253	0.00530834	0.0650077	znf526
ENSDARG00000090301	-0.926797	0.000948935	0.0185688	usp48
ENSDARG00000006093	-0.927402	0.0021297	0.0340345	cdk15
ENSDARG00000060661	-0.928513	0.00877296	0.0925286	klf8
ENSDARG00000094512	-0.928769	0.00499052	0.0621253	gabrz
ENSDARG00000098435	-0.930881	9.62042e-07	6.14438e-05	BX005003.1
ENSDARG00000019726	-0.932046	2.24475e-08	2.51768e-06	celsr2
ENSDARG00000002587	-0.934142	0.000161902	0.00447822	dpysl3
ENSDARG00000102226	-0.935239	0.00575051	0.06833	gpr19
ENSDARG00000101589	-0.936506	0.00130066	0.0236874	cacna1db
ENSDARG00000054442	-0.937803	0.00209335	0.0336707	cbx1b
ENSDARG00000021948	-0.93942	7.51134e-05	0.00249393	tnc
ENSDARG00000077371	-0.945913	0.00226707	0.0356243	kcnk15
ENSDARG00000058256	-0.946975	2.10066e-06	0.000120749	draxin
ENSDARG00000070145	-0.949034	0.000163304	0.00451023	magi1a
ENSDARG00000056331	-0.953195	6.28857e-05	0.00215806	ahcyl1
ENSDARG00000094052	-0.955177	0.00408619	0.0546231	taok3b
ENSDARG00000060349	-0.95721	0.00609325	0.0715248	wasf1
ENSDARG00000021607	-0.957878	6.93943e-08	6.25705e-06	negr1
ENSDARG00000117740	-0.95961	0.000112559	0.00334478	CABZ01113369.1
ENSDARG00000056252	-0.96507	0.00723242	0.0809203	sort1b
ENSDARG00000092067	-0.968929	0.000671477	0.0140995	atn1
ENSDARG00000093438	-0.970135	0.00825033	0.0885675	CU467110.1
ENSDARG00000069420	-0.971569	7.42062e-11	1.89672e-08	trim23
ENSDARG00000027461	-0.974441	0.000107361	0.00324268	mettl26
ENSDARG00000010727	-0.974574	0.00370804	0.0508154	ttyh2l
ENSDARG00000056603	-0.974751	0.00892521	0.0937046	mcf2b
ENSDARG00000087456	-0.9757	0.00406315	0.0544338	NDUFB1
ENSDARG00000070266	-0.976349	1.87296e-08	2.16675e-06	spock3
ENSDARG00000038826	-0.983408	0.000122846	0.0035924	jph1b
ENSDARG00000086706	-0.984134	0.00017737	0.00484775	zgc:114175
ENSDARG00000079348	-0.987071	1.64119e-05	0.000697184	LO018552.1
ENSDARG00000076697	-0.989795	4.00352e-07	2.90432e-05	zmp:0000001168
ENSDARG00000060711	-0.990272	4.41087e-06	0.000227903	sv2bb
ENSDARG00000075793	-0.99074	0.00627912	0.0732391	prex1
ENSDARG00000075849	-0.991425	8.54071e-09	1.07601e-06	prr12b
ENSDARG00000104511	-0.992015	7.38094e-10	1.34421e-07	RF01268
ENSDARG00000018997	-0.993384	9.25306e-05	0.00289457	cplx2l
ENSDARG00000078092	-0.995738	0.00111357	0.0210044	limd2
ENSDARG00000069266	-0.996523	0.000139725	0.00398464	esrra
ENSDARG00000110545	-0.996617	2.39867e-05	0.000978296	CABZ01113373.1
ENSDARG00000053431	-1.00202	2.6749e-06	0.000146	si:ch211-257p13.3
ENSDARG00000063054	-1.00548	7.33791e-16	5.86842e-13	shank3b
ENSDARG00000063014	-1.00646	6.23804e-09	8.28362e-07	dbpa
ENSDARG00000110950	-1.00697	2.1826e-07	1.71567e-05	CU929544.1
ENSDARG00000003462	-1.00776	0.00312262	0.044803	fech
ENSDARG00000021973	-1.0081	9.92159e-05	0.0030265	st13
ENSDARG00000009689	-1.00872	1.08526e-05	0.000489823	daam1b
ENSDARG00000104084	-1.00993	0.000479513	0.010809	si:dkey-191g9.7
ENSDARG00000091548	-1.01252	0.00615444	0.0719674	stard9
ENSDARG00000095896	-1.01487	1.81743e-06	0.000106464	pou3f3b
ENSDARG00000104989	-1.02387	1.08465e-05	0.000489823	wnk2
ENSDARG00000081299	-1.0245	0.00039507	0.00929273	BX936308.1
ENSDARG00000074346	-1.02508	0.00251199	0.0385367	l3mbtl1b
ENSDARG00000070951	-1.02533	0.00351045	0.0489176	hmga1b
ENSDARG00000076025	-1.02536	0.000334706	0.00813287	dgkzb
ENSDARG00000112431	-1.03012	1.49175e-05	0.000644113	LO018598.1
ENSDARG00000074676	-1.03293	0.00435436	0.0570064	rprd2b
ENSDARG00000046143	-1.03318	0.00767058	0.0840702	prkab1b
ENSDARG00000092659	-1.03394	2.73182e-10	5.77575e-08	ppp3r1a
ENSDARG00000034956	-1.03512	4.367e-05	0.00160975	myclb
ENSDARG00000090164	-1.03671	9.42188e-11	2.35697e-08	si:ch73-362m14.2
ENSDARG00000021735	-1.03767	0.000994384	0.0192737	cacna1ba
ENSDARG00000090429	-1.04051	0.0049467	0.0617297	si:dkeyp-7a3.1
ENSDARG00000013561	-1.04118	0.00449457	0.0582615	pgm1
ENSDARG00000078473	-1.04161	1.04255e-16	9.58835e-14	nucks1a
ENSDARG00000075735	-1.0456	0.00948951	0.097842	cxxc5b
ENSDARG00000100166	-1.04809	2.36391e-08	2.61939e-06	si:dkeyp-9d4.3
ENSDARG00000056774	-1.05222	0.000796683	0.0161925	gpr37l1b
ENSDARG00000079253	-1.05717	0.000116433	0.00344318	plch1
ENSDARG00000026333	-1.06081	0.0011593	0.021715	xkr7
ENSDARG00000099799	-1.06151	0.00804238	0.0870186	si:dkey-11f4.16
ENSDARG00000071331	-1.06645	0.000343665	0.0082849	ryr3
ENSDARG00000056478	-1.06737	1.7531e-06	0.000103354	si:ch211-168b3.1
ENSDARG00000007630	-1.06947	0.0011111	0.0209832	mkrn2
ENSDARG00000004302	-1.07449	0.00479628	0.0604977	slc45a1
ENSDARG00000039754	-1.08177	0.000878216	0.0174612	xpc
ENSDARG00000025904	-1.08233	0.000591111	0.0127168	tecrb
ENSDARG00000006990	-1.08819	0.000109087	0.00327331	creld1b
ENSDARG00000036587	-1.08874	0.000343394	0.0082849	cbr1
ENSDARG00000069100	-1.08882	0.000389368	0.00918209	aldh9a1a.1
ENSDARG00000035253	-1.0893	0.00551364	0.0667222	npr3
ENSDARG00000068374	-1.09208	1.95095e-05	0.000815584	si:ch211-132b12.7
ENSDARG00000033296	-1.09934	0.000225192	0.00588732	gpr37b
ENSDARG00000008723	-1.09962	1.80483e-08	2.10114e-06	prkcba
ENSDARG00000078139	-1.1014	0.000137067	0.00392711	appl2
ENSDARG00000035715	-1.10182	3.88567e-24	3.57365e-20	marcksl1b
ENSDARG00000070626	-1.10435	0.000721779	0.0148839	cacng8b
ENSDARG00000036952	-1.10446	0.00158786	0.0273988	zgc:198371
ENSDARG00000089924	-1.1053	0.0067366	0.0772092	aldh2.1
ENSDARG00000071596	-1.10531	0.00395974	0.0534376	neto1l
ENSDARG00000076262	-1.10534	0.00560167	0.0673306	pou3f2b
ENSDARG00000003877	-1.10934	1.37294e-08	1.64559e-06	pbrm1
ENSDARG00000100402	-1.10957	1.92123e-09	3.07297e-07	fgd1
ENSDARG00000045230	-1.1116	0.00216692	0.0343903	cox6b1
ENSDARG00000053279	-1.11235	2.7806e-07	2.10479e-05	apln
ENSDARG00000051756	-1.11299	0.00302951	0.0439124	pdhx
ENSDARG00000099395	-1.11644	0.000663548	0.0139649	cables1
ENSDARG00000042032	-1.11646	0.00471353	0.0598761	pou3f3a
ENSDARG00000004318	-1.11958	0.00414889	0.0551406	cbwd
ENSDARG00000035655	-1.12244	0.00487042	0.061139	rad21b
ENSDARG00000103919	-1.12435	3.91413e-08	3.91285e-06	si:ch73-1a9.3
ENSDARG00000016854	-1.12535	6.6828e-06	0.000318454	neurod2
ENSDARG00000031915	-1.13179	0.000149758	0.00423142	hif1an
ENSDARG00000055225	-1.13197	0.00388819	0.0526708	dock8
ENSDARG00000003290	-1.13489	0.000420852	0.00977426	dab1b
ENSDARG00000117245	-1.1353	0.000165358	0.00456012	CABZ01010098.1
ENSDARG00000101130	-1.13687	0.000214503	0.00562848	coq8b
ENSDARG00000104316	-1.13737	0.00161539	0.0277776	CABZ01078055.1
ENSDARG00000070228	-1.1382	1.06555e-06	6.71221e-05	cdk6
ENSDARG00000025106	-1.13835	7.38197e-07	4.84386e-05	ppp3cb
ENSDARG00000076373	-1.14007	0.00141434	0.0254005	vopp1
ENSDARG00000044053	-1.14376	4.77473e-09	6.7043e-07	vsnl1b
ENSDARG00000079873	-1.14421	0.000354258	0.00847362	si:ch211-160d14.6
ENSDARG00000029766	-1.14632	0.00655649	0.0756114	nr1i2
ENSDARG00000105389	-1.15046	0.000970732	0.0189149	mmel1
ENSDARG00000061000	-1.15071	0.00655423	0.0756114	klhdc8a
ENSDARG00000092970	-1.15751	3.75782e-14	2.22972e-11	tmsb2
ENSDARG00000111753	-1.15769	5.84298e-05	0.00203553	HIST2H4B
ENSDARG00000032049	-1.16079	1.35121e-05	0.000591765	enah
ENSDARG00000055722	-1.1614	0.000976283	0.0190029	bco2a
ENSDARG00000056108	-1.16231	3.96141e-18	4.98597e-15	ndufa4
ENSDARG00000016611	-1.1626	0.00258402	0.039379	scrn3
ENSDARG00000078624	-1.16588	1.88415e-11	5.33184e-09	arhgef9b
ENSDARG00000101239	-1.16855	0.0042781	0.0563288	hsd17b4
ENSDARG00000003835	-1.16891	2.25417e-06	0.000125646	stom
ENSDARG00000098044	-1.16937	4.46305e-07	3.18191e-05	BX663503.2
ENSDARG00000040727	-1.17409	0.0069267	0.0785026	tfb1m
ENSDARG00000056244	-1.17463	0.00141951	0.0254005	zgc:171740
ENSDARG00000103316	-1.17493	0.0086878	0.0918939	si:ch211-212k18.5
ENSDARG00000100851	-1.17669	3.05869e-09	4.57411e-07	gphnb
ENSDARG00000100409	-1.18493	0.000136341	0.00391852	camlg
ENSDARG00000028393	-1.19833	0.00146099	0.0258897	daam2
ENSDARG00000099351	-1.20283	0.00388861	0.0526708	igfbp1a
ENSDARG00000056793	-1.20499	0.0010956	0.0207617	jazf1b
ENSDARG00000052957	-1.20827	0.00447205	0.0581392	plcd3a
ENSDARG00000103413	-1.21012	2.73525e-05	0.00109613	zgc:109949
ENSDARG00000044669	-1.21205	7.35037e-07	4.84386e-05	hp1bp3
ENSDARG00000040246	-1.21728	1.53552e-06	9.23019e-05	rap2ab
ENSDARG00000055216	-1.21732	0.00122664	0.0227447	tuba1c
ENSDARG00000054007	-1.21838	0.00147689	0.0260675	ppp1r2
ENSDARG00000040162	-1.21936	1.10581e-08	1.36512e-06	zgc:165461
ENSDARG00000067999	-1.22039	0.00479864	0.0604977	CABZ01084793.1
ENSDARG00000093357	-1.22081	0.000879041	0.0174612	nyap2b
ENSDARG00000036156	-1.2232	6.25978e-09	8.28362e-07	fnbp1a
ENSDARG00000059388	-1.22345	0.00104875	0.0201155	bdh1
ENSDARG00000020795	-1.22628	4.75618e-06	0.000244372	rac3b
ENSDARG00000104282	-1.23116	0.00861121	0.0914841	dcc
ENSDARG00000093549	-1.23178	1.10104e-06	6.88863e-05	selenop
ENSDARG00000097790	-1.23289	9.16887e-05	0.00287988	si:dkey-234i14.6
ENSDARG00000113848	-1.23323	0.000451795	0.0103408	LO018629.1
ENSDARG00000074169	-1.23388	5.25816e-08	5.01133e-06	gpam
ENSDARG00000077080	-1.23425	4.54618e-09	6.51593e-07	gprc5ba
ENSDARG00000071709	-1.23743	1.28489e-13	6.38766e-11	ppp1r9bb
ENSDARG00000067626	-1.23847	1.35629e-05	0.000592578	ywhag1
ENSDARG00000052139	-1.23853	0.000397489	0.00932579	notch3
ENSDARG00000021702	-1.23922	0.000603672	0.0129568	pdcd4a
ENSDARG00000075726	-1.2399	0.0070797	0.0796324	dhrs7b
ENSDARG00000075948	-1.24304	0.00811308	0.0874961	slco4a1
ENSDARG00000087994	-1.24343	0.00279632	0.0415473	si:ch211-114c17.1
ENSDARG00000013082	-1.24516	0.0026803	0.0404111	uap1l1
ENSDARG00000100263	-1.2467	0.00545786	0.0663528	si:ch211-161c3.5
ENSDARG00000079484	-1.24692	1.83124e-11	5.26309e-09	kcnt1
ENSDARG00000002991	-1.24693	0.00160782	0.0276913	cep135
ENSDARG00000002745	-1.24942	0.000451995	0.0103408	tdh
ENSDARG00000086300	-1.2513	0.000965625	0.0188353	si:ch211-236d3.4
ENSDARG00000068624	-1.25491	1.65418e-11	4.98803e-09	si:dkey-27p18.5
ENSDARG00000020493	-1.25645	1.75876e-11	5.21784e-09	lgi1a
ENSDARG00000105760	-1.25828	0.00455302	0.0587855	CABZ01072523.1
ENSDARG00000024325	-1.26275	6.92008e-08	6.25705e-06	col4a3bpa
ENSDARG00000059818	-1.26439	8.86872e-10	1.59933e-07	kif5ab
ENSDARG00000101726	-1.26594	0.00571145	0.0680417	si:ch211-93f2.1
ENSDARG00000069766	-1.26622	0.000622856	0.0133064	caln2
ENSDARG00000083699	-1.27356	0.00202219	0.0328298	RF01241
ENSDARG00000104439	-1.27683	6.58446e-05	0.00223459	cldnd1a
ENSDARG00000101959	-1.27807	1.46503e-12	6.26693e-10	etv1
ENSDARG00000111528	-1.28056	1.24907e-11	4.03076e-09	PITPNM2
ENSDARG00000098751	-1.28183	2.39778e-07	1.86096e-05	lzts3a
ENSDARG00000056742	-1.28305	0.000577856	0.0125195	crmp1
ENSDARG00000056679	-1.28686	0.000108419	0.00326394	morc3a
ENSDARG00000022668	-1.28936	9.8156e-05	0.00300098	grapb
ENSDARG00000016480	-1.29359	2.18974e-06	0.000122838	slc17a7a
ENSDARG00000077298	-1.29916	0.000392051	0.00923352	gas1a
ENSDARG00000052154	-1.30042	0.00205756	0.033199	lix1
ENSDARG00000056200	-1.3011	0.00081248	0.0164048	abcb9
ENSDARG00000045383	-1.30154	0.0014219	0.0254005	gpr22b
ENSDARG00000001950	-1.30569	0.00776276	0.0845902	ak1
ENSDARG00000003872	-1.3064	0.000359642	0.00856899	ccdc102a
ENSDARG00000015822	-1.3109	0.00128678	0.0235748	sesn3
ENSDARG00000061904	-1.31236	0.000119167	0.00350714	fhod3b
ENSDARG00000103980	-1.31362	0.00196089	0.0320325	ets2
ENSDARG00000052494	-1.31393	0.00107849	0.0205573	pcdh18b
ENSDARG00000033447	-1.31925	2.73487e-08	2.95913e-06	nxph1
ENSDARG00000109820	-1.31992	0.00428569	0.0563884	NPAS3
ENSDARG00000098386	-1.3214	7.99235e-07	5.17646e-05	ctps1b
ENSDARG00000020946	-1.3221	0.000326062	0.00795436	auts2b
ENSDARG00000036386	-1.32227	0.00685269	0.0780969	rbm4.1
ENSDARG00000102566	-1.32648	0.00534014	0.0653102	fam102aa
ENSDARG00000051748	-1.33063	0.0062878	0.0732939	ccnd2a
ENSDARG00000042383	-1.33133	0.00545688	0.0663528	zbtb25
ENSDARG00000057921	-1.33178	1.78209e-05	0.000751831	ccdc136b
ENSDARG00000031956	-1.33439	0.00756624	0.0832875	tmem63a
ENSDARG00000087709	-1.33497	0.00348472	0.0486697	FAT3 (1 of many)
ENSDARG00000103320	-1.34082	0.000151764	0.00427496	lclat1
ENSDARG00000090326	-1.34163	1.13443e-07	9.69338e-06	MAPK8IP1 (1 of many)
ENSDARG00000045836	-1.34372	0.00695103	0.0786368	mapk11
ENSDARG00000035471	-1.34903	0.000120046	0.00352172	si:dkey-220k22.1
ENSDARG00000079917	-1.3539	8.03245e-05	0.0026104	rassf7a
ENSDARG00000090564	-1.35628	0.00150492	0.0263133	PDZD4
ENSDARG00000078034	-1.36123	0.0024877	0.0382279	ANKRD9 (1 of many)
ENSDARG00000059689	-1.36184	0.00813612	0.0875692	mblac2
ENSDARG00000030964	-1.36756	0.000332734	0.00810638	pde12
ENSDARG00000070717	-1.36759	0.00370618	0.0508154	slc25a18
ENSDARG00000104632	-1.36792	0.00842531	0.0901018	RERG
ENSDARG00000090255	-1.37228	0.00145607	0.0258273	phlpp2
ENSDARG00000058243	-1.37287	0.000240118	0.00620329	phactr3a
ENSDARG00000098694	-1.37766	0.002294	0.0359113	FQ311908.1
ENSDARG00000038974	-1.37922	0.000364412	0.00867139	DPYSL2 (1 of many)
ENSDARG00000035873	-1.37927	0.00358283	0.0495881	fjx1
ENSDARG00000055965	-1.37968	0.00686707	0.0782123	klc3
ENSDARG00000010010	-1.38219	8.07452e-14	4.24351e-11	trim13
ENSDARG00000039352	-1.38576	0.000171925	0.00472704	pald1b
ENSDARG00000027564	-1.39308	1.30547e-07	1.09149e-05	pak6a
ENSDARG00000053569	-1.39846	0.000948661	0.0185688	sox3
ENSDARG00000101462	-1.40669	0.00695416	0.0786368	setdb2
ENSDARG00000060871	-1.40839	0.00245742	0.0378258	mctp1b
ENSDARG00000088072	-1.40993	0.00381029	0.0519339	usp43b
ENSDARG00000111964	-1.41419	0.00114651	0.0215194	CU302436.2
ENSDARG00000045528	-1.4228	0.00110611	0.0209103	fgd6
ENSDARG00000037995	-1.42556	0.00316961	0.0452303	gdf3
ENSDARG00000091618	-1.42704	0.00440693	0.0575176	cltcl1
ENSDARG00000075454	-1.42977	0.000243355	0.00626928	hdc
ENSDARG00000002897	-1.43166	3.67252e-05	0.00139571	si:ch211-160o17.2
ENSDARG00000038207	-1.43589	2.19629e-05	0.000905799	aldh4a1
ENSDARG00000090039	-1.43738	0.0047401	0.0600064	reck
ENSDARG00000028367	-1.43776	7.42435e-11	1.89672e-08	sult2st3
ENSDARG00000056768	-1.44129	0.000546989	0.011992	rprml
ENSDARG00000112811	-1.45269	4.01359e-05	0.00149749	CZQB01141835.1
ENSDARG00000016875	-1.45563	0.000212187	0.00558366	gys1
ENSDARG00000091841	-1.45841	0.00857896	0.0912674	si:cabz01071909.2
ENSDARG00000099755	-1.46028	6.09824e-09	8.24787e-07	pfklb
ENSDARG00000095724	-1.4631	0.00673208	0.0772092	si:ch211-196c10.15
ENSDARG00000094504	-1.46321	0.00222583	0.0351432	plekha1b
ENSDARG00000045843	-1.47584	3.78058e-05	0.001425	apex1
ENSDARG00000062501	-1.47831	0.000310859	0.00767509	hhipl1
ENSDARG00000004415	-1.47995	0.00735098	0.081877	tcf7l2
ENSDARG00000101209	-1.49499	0.00699919	0.078935	lamb1a
ENSDARG00000039647	-1.50188	6.83483e-15	4.33517e-12	slc6a1b
ENSDARG00000069525	-1.51174	0.00750614	0.0829237	gpn3
ENSDARG00000060397	-1.52115	3.87841e-06	0.000203827	hhip
ENSDARG00000012816	-1.52378	0.00089328	0.0177058	dia1a
ENSDARG00000090544	-1.53044	0.000204377	0.00540908	CABZ01085658.1
ENSDARG00000013236	-1.53408	0.00385504	0.0524479	dhcr24
ENSDARG00000090752	-1.53481	8.91792e-06	0.000414233	plk2a
ENSDARG00000053130	-1.53901	0.000225328	0.00588732	pcp4a
ENSDARG00000073869	-1.54561	0.000230756	0.00599509	pdzrn3b
ENSDARG00000055099	-1.55006	0.000269233	0.00681593	fam184b
ENSDARG00000063215	-1.55698	0.00763802	0.0838425	lrrc3b
ENSDARG00000032079	-1.55843	0.00871737	0.092129	acsl3a
ENSDARG00000089641	-1.55974	4.60515e-09	6.51593e-07	ppm1lb
ENSDARG00000103266	-1.56595	0.00916723	0.0953745	ogal
ENSDARG00000117326	-1.56698	0.00306533	0.0442919	BX511111.3
ENSDARG00000092456	-1.57182	5.10331e-08	4.91468e-06	BX284635.1
ENSDARG00000018750	-1.57616	0.00150401	0.0263133	npr1b
ENSDARG00000059719	-1.57787	0.00172852	0.0291691	fam169aa
ENSDARG00000087277	-1.57812	0.00331454	0.0467544	selenoj
ENSDARG00000056267	-1.58237	6.55053e-08	6.02452e-06	dixdc1b
ENSDARG00000115651	-1.59041	0.000460165	0.0104756	LO017917.1
ENSDARG00000077372	-1.60238	1.21085e-07	1.02637e-05	tfr1b
ENSDARG00000061610	-1.60444	0.00881714	0.0927286	ufsp1
ENSDARG00000007697	-1.60598	5.569e-06	0.000274628	fabp7a
ENSDARG00000061411	-1.61873	0.00292005	0.0427635	nelfa
ENSDARG00000105651	-1.62253	0.000148503	0.00420241	BX323060.3
ENSDARG00000076462	-1.62614	0.00427507	0.0563288	ndnfl
ENSDARG00000007751	-1.628	0.00216378	0.03437	lmnl3
ENSDARG00000112453	-1.64431	0.00181361	0.0301897	FO818722.1
ENSDARG00000115101	-1.64905	0.00493447	0.0616188	LO017714.1
ENSDARG00000023151	-1.65137	4.57398e-10	9.04664e-08	ucp1
ENSDARG00000074329	-1.65218	7.37145e-09	9.41601e-07	arvcfa
ENSDARG00000100480	-1.65396	3.15395e-05	0.00123434	si:ch73-364h19.2
ENSDARG00000114294	-1.66418	0.00126512	0.0232706	BX511120.1
ENSDARG00000103670	-1.66949	0.00528285	0.0648435	cmc1
ENSDARG00000116835	-1.67743	0.0087947	0.0926516	park7
ENSDARG00000058558	-1.6785	9.08477e-08	8.03391e-06	lzts3b
ENSDARG00000111743	-1.68078	0.00796769	0.0864647	LT631676.1
ENSDARG00000093359	-1.68602	2.84572e-06	0.000153502	inpp5jb
ENSDARG00000101322	-1.69402	0.00143421	0.0255358	tfr1a
ENSDARG00000036159	-1.70185	5.73929e-05	0.00201083	trhrb
ENSDARG00000038728	-1.71483	0.00226301	0.0356243	ch25hl2
ENSDARG00000034168	-1.71783	2.79171e-17	2.85282e-14	serpini1
ENSDARG00000097209	-1.72131	3.68498e-08	3.72996e-06	cox8b
ENSDARG00000098983	-1.73711	2.07291e-08	2.36827e-06	CABZ01112656.1
ENSDARG00000076310	-1.75383	0.00189232	0.0312454	si:ch73-290k24.5
ENSDARG00000070231	-1.75626	0.00175092	0.0294123	polh
ENSDARG00000069361	-1.758	5.1133e-05	0.00182629	spa17
ENSDARG00000103824	-1.75837	4.82427e-08	4.6704e-06	hint1
ENSDARG00000110206	-1.77607	0.000401554	0.00940916	CABZ01085887.1
ENSDARG00000017311	-1.77704	5.79023e-05	0.00202098	gpsm2
ENSDARG00000056376	-1.7918	0.00678415	0.0775079	ankrd37
ENSDARG00000068264	-1.80391	0.00322966	0.0458383	grhpra
ENSDARG00000010096	-1.80665	5.41201e-08	5.13136e-06	slc1a6
ENSDARG00000045447	-1.81019	5.72038e-05	0.00200803	slc35g2b
ENSDARG00000058115	-1.81736	7.41599e-05	0.00246672	fgfr2
ENSDARG00000028583	-1.8188	8.62309e-06	0.000402571	si:ch211-234h8.7
ENSDARG00000074335	-1.83735	0.000554215	0.0121216	boc
ENSDARG00000061260	-1.84413	0.00104486	0.0200618	si:dkey-202e22.2
ENSDARG00000080010	-1.86362	0.00129707	0.0236689	adh5
ENSDARG00000097489	-1.88364	0.00193117	0.0316595	si:ch73-390p7.2
ENSDARG00000091607	-1.91229	7.32466e-08	6.57219e-06	si:ch211-272b8.6
ENSDARG00000029370	-1.96056	2.41375e-06	0.00013293	ankrd6b
ENSDARG00000012881	-1.98051	0.000299288	0.00744939	slc4a1a
ENSDARG00000085497	-2.01772	3.68224e-06	0.000195755	RF00009
ENSDARG00000068156	-2.02499	9.55856e-05	0.00294506	chchd7
ENSDARG00000088466	-2.02705	7.35736e-06	0.000346116	tmx3b
ENSDARG00000104600	-2.05317	5.88841e-09	8.08294e-07	CABZ01070527.1
ENSDARG00000036628	-2.05583	0.00017671	0.00483951	cd74b
ENSDARG00000014673	-2.06247	4.38296e-05	0.0016124	fzd9b
ENSDARG00000011640	-2.06367	1.64377e-10	3.73278e-08	syt5b
ENSDARG00000113372	-2.08174	3.76109e-05	0.00142056	BX248501.2
ENSDARG00000011239	-2.15532	2.6905e-05	0.00108055	ppp1r14aa
ENSDARG00000098046	-2.15698	0.000107782	0.00325008	FP017161.1
ENSDARG00000075212	-2.16061	0.00843528	0.090156	march11
ENSDARG00000102845	-2.16835	1.45572e-06	8.85476e-05	dclk2b
ENSDARG00000013023	-2.18018	0.00476352	0.0602614	nsun3
ENSDARG00000045832	-2.18223	7.99203e-05	0.00260187	cart2
ENSDARG00000037747	-2.28249	3.36633e-16	2.94859e-13	fscn1b
ENSDARG00000079347	-2.29056	5.45362e-07	3.7712e-05	zgc:194659
ENSDARG00000077691	-2.29325	0.00509306	0.0630429	slc13a5a
ENSDARG00000087110	-2.35908	0.00642644	0.0745322	akna
ENSDARG00000032131	-2.38105	0.00466342	0.0595461	drd3
ENSDARG00000103662	-2.38725	0.000421387	0.00977426	si:zfos-169g10.2
ENSDARG00000074600	-2.39221	0.00455417	0.0587855	gpr78a
ENSDARG00000024277	-2.52178	0.00128831	0.0235792	pigm
ENSDARG00000099389	-2.55146	0.0009115	0.0179701	cdo1
ENSDARG00000099196	-2.58717	1.17343e-08	1.43894e-06	cplx3a
ENSDARG00000112647	-2.60611	1.84609e-05	0.000777047	si:dkey-108k21.24
ENSDARG00000014233	-2.62288	0.00280377	0.0416243	sept8b
ENSDARG00000103456	-2.63083	0.00242453	0.0374134	cyp2aa11
ENSDARG00000099129	-2.66248	0.00137941	0.0249488	phlda1
ENSDARG00000009087	-2.68132	4.43606e-15	2.91418e-12	cd74a
ENSDARG00000092985	-2.70756	0.00368169	0.0507273	CU499330.1
ENSDARG00000089586	-2.75741	0.00353052	0.0490857	ncam3
ENSDARG00000012460	-2.84772	0.000903345	0.0178476	rassf4
ENSDARG00000039752	-2.85068	0.000790491	0.0161045	si:ch73-308m11.1
ENSDARG00000078760	-2.89566	0.00226792	0.0356243	cacna2d3
ENSDARG00000071212	-2.94111	0.000569362	0.0124086	p3h1
ENSDARG00000014685	-3.11677	0.00654898	0.0756114	esco2
ENSDARG00000094181	-3.15474	0.00416316	0.0552794	shroom1
ENSDARG00000062030	-3.31557	0.000804133	0.0163078	gpr17
ENSDARG00000110152	-3.35918	8.74905e-05	0.00278908	CR354435.3
ENSDARG00000005216	-3.64402	0.00136411	0.024721	zgc:158328
ENSDARG00000099207	-3.65942	7.23326e-05	0.00241907	si:dkey-11f4.7
ENSDARG00000052039	-3.79376	0.00033439	0.00813287	caspb
ENSDARG00000031745	-3.79844	0.000161702	0.00447822	si:busm1-266f07.2
ENSDARG00000008019	-4.00977	0.00399608	0.0538491	mxg
ENSDARG00000045827	-4.87745	0.00194887	0.0318644	lyrm5b
ENSDARG00000045804	-5.04347	0.000321976	0.00788606	abhd2b
ENSDARG00000112601	-5.6168	0.00769484	0.0841992	FO704673.1
ENSDARG00000113859	-6.24373	0.00643391	0.0745717	CABZ01017717.1
ENSDARG00000099428	-7.67468	0.00583523	0.069069	si:dkey-15h8.17
ENSDARG00000014321	-7.89269	3.82232e-06	0.000201455	en1a
ENSDARG00000116524	-21.9907	1.53683e-10	3.5783e-08	zgc:103700

## Sheet: X2
GeneID	log2FoldChange	pvalue	padj	gene name
ENSDARG00000083063	3.08217	0.000359116	0.0175128	RF00003
ENSDARG00000022712	2.02944	1.24453e-09	8.31468e-07	stat3
ENSDARG00000057121	1.99365	0.00273499	0.0719388	BX511186.1
ENSDARG00000003216	1.89317	0.000137502	0.00879611	anxa2a
ENSDARG00000019302	1.7167	4.11258e-05	0.00366349	mid1ip1b
ENSDARG00000035860	1.52989	0.000106983	0.00721971	rps28
ENSDARG00000025301	1.49811	5.56814e-05	0.00475312	gfap
ENSDARG00000056680	1.34076	5.62037e-05	0.00475312	stc2a
ENSDARG00000041435	1.28633	1.86994e-05	0.00201501	uba52
ENSDARG00000074908	1.27221	1.45701e-06	0.000270397	col6a1
ENSDARG00000074526	1.21961	0.00102564	0.0369963	zbtb16b
ENSDARG00000074308	1.20899	0.000902533	0.0346542	lrrc75ba
ENSDARG00000011166	1.15297	0.00297618	0.0747515	cahz
ENSDARG00000030981	1.14	0.000277881	0.0143916	tmem127
ENSDARG00000003570	1.07926	6.17745e-05	0.0050211	hsp90b1
ENSDARG00000075437	1.06012	4.22365e-05	0.00371293	shc1
ENSDARG00000061764	1.05675	0.000443974	0.0205985	ahnak
ENSDARG00000068992	1.03558	1.8837e-13	3.14626e-10	hspa8
ENSDARG00000058358	1.01465	0.000214772	0.0123698	krt8
ENSDARG00000104693	0.988278	6.73684e-05	0.0051931	il6st
ENSDARG00000039483	0.976628	0.00137042	0.0453257	si:dkey-51a16.9
ENSDARG00000079858	0.974711	9.81091e-05	0.00682778	tmem163a
ENSDARG00000031776	0.972301	0.00444338	0.0973319	zgc:92066
ENSDARG00000037495	0.969031	3.60893e-09	2.19193e-06	rtn4rl2b
ENSDARG00000030913	0.959503	0.00443962	0.0973319	cluha
ENSDARG00000091631	0.948555	0.0019431	0.0566894	si:ch211-197h24.6
ENSDARG00000078258	0.947266	1.84675e-05	0.00201501	CABZ01049847.1
ENSDARG00000043148	0.946643	2.79645e-05	0.00266901	slc1a3b
ENSDARG00000099465	0.941577	0.000251376	0.0135439	rnf213a
ENSDARG00000056008	0.922786	2.64242e-06	0.00046458	atp5mc1
ENSDARG00000076856	0.913518	0.00133905	0.0445084	frem2a
ENSDARG00000071051	0.894977	0.00160808	0.0497611	cbx6a
ENSDARG00000057598	0.893526	0.000277051	0.0143916	s100b
ENSDARG00000079620	0.893337	0.00369109	0.0874475	amigo1
ENSDARG00000089617	0.882223	3.25014e-05	0.00301585	RF00009
ENSDARG00000076833	0.868493	0.000985154	0.0365656	atp1b1b
ENSDARG00000008034	0.867276	0.000707001	0.0291605	skib
ENSDARG00000102640	0.862974	0.00330525	0.0800087	pdia3
ENSDARG00000101631	0.861633	0.00327147	0.079769	etfa
ENSDARG00000073752	0.84884	0.00141677	0.0463307	CACNA2D1
ENSDARG00000103840	0.825867	0.000264717	0.0141486	lrrc8db
ENSDARG00000060941	0.820675	0.00321467	0.0794104	ANKFN1
ENSDARG00000020625	0.81522	4.78225e-05	0.00414938	jak1
ENSDARG00000014477	0.789607	0.00215524	0.0610133	sstr3
ENSDARG00000062846	0.768272	0.00376278	0.0880319	tmtc3
ENSDARG00000103846	0.74801	0.00154847	0.0494501	hspa5
ENSDARG00000006260	0.740293	2.59745e-05	0.00259008	tuba8l4
ENSDARG00000015537	0.732359	1.96888e-05	0.00208795	gad2
ENSDARG00000029500	0.728408	7.34165e-05	0.00539006	rpl34
ENSDARG00000003599	0.725123	7.22753e-07	0.000178841	rpl3
ENSDARG00000103435	0.724331	0.00131903	0.0440621	sorbs1
ENSDARG00000036316	0.711282	0.00399343	0.0913702	rpl39
ENSDARG00000018809	0.700123	0.00396477	0.0910345	abhd3
ENSDARG00000038693	0.693903	0.00454404	0.0988883	gng7
ENSDARG00000043416	0.684899	2.38217e-05	0.0024485	tnfaip2a
ENSDARG00000018524	0.683448	0.000245232	0.0135405	midn
ENSDARG00000070455	0.679265	0.00179369	0.0542071	tmem245
ENSDARG00000014867	0.66884	6.23786e-05	0.0050211	rpl8
ENSDARG00000031496	0.659883	0.00374967	0.0880319	ap1ar
ENSDARG00000086222	0.659281	1.61047e-11	2.15191e-08	nat16
ENSDARG00000019060	0.656238	1.86641e-05	0.00201501	snx12
ENSDARG00000057374	0.655001	0.00203678	0.0589078	sfxn3
ENSDARG00000092376	0.654767	6.47095e-05	0.00514672	dlgap2b
ENSDARG00000026634	0.653921	0.00189607	0.0560514	ehmt1b
ENSDARG00000104559	0.64402	0.00367047	0.0872682	tmem63ba
ENSDARG00000104139	0.64289	8.45991e-07	0.000191783	atp1a3b
ENSDARG00000055635	0.641739	0.00167538	0.0515818	crk
ENSDARG00000075456	0.634073	0.0023583	0.0656493	pik3ca
ENSDARG00000035692	0.633734	0.000640785	0.0274429	rps3a
ENSDARG00000059846	0.630388	1.41399e-05	0.00174941	epg5
ENSDARG00000114495	0.630079	0.00124417	0.0421943	ATP8A1
ENSDARG00000070491	0.623497	0.000291951	0.0148895	hpcal4
ENSDARG00000019778	0.609417	0.00404345	0.0918855	rps6
ENSDARG00000015531	0.597264	0.00276513	0.0719977	slc4a8
ENSDARG00000060372	0.596685	7.72714e-05	0.00561142	plxna2
ENSDARG00000003989	0.593755	0.00196323	0.0570275	crhr1
ENSDARG00000061830	-0.585622	0.00361701	0.0866137	prss12
ENSDARG00000015931	-0.586477	7.01002e-05	0.00520378	SNAP91 (1 of many)
ENSDARG00000013317	-0.595183	2.30689e-10	2.56872e-07	pygmb
ENSDARG00000089486	-0.599117	0.00322111	0.0794104	cplx3b
ENSDARG00000063014	-0.600525	0.00400892	0.0914117	dbpa
ENSDARG00000004592	-0.601579	0.000528179	0.0233693	gpr22a
ENSDARG00000069420	-0.602144	0.000144102	0.0089976	trim23
ENSDARG00000016477	-0.602963	0.00117676	0.0405025	eif4a2
ENSDARG00000060680	-0.603256	0.00111087	0.0388573	si:ch73-127m5.1
ENSDARG00000009142	-0.603322	3.54408e-06	0.00059195	ppp1r13bb
ENSDARG00000102204	-0.603824	0.000824075	0.0325778	jph3
ENSDARG00000056929	-0.607753	0.00280569	0.0726543	kdm6bb
ENSDARG00000063713	-0.61336	0.000148598	0.00919245	syngap1a
ENSDARG00000069855	-0.614464	0.00264476	0.0709184	pnisr
ENSDARG00000007693	-0.614594	0.000427023	0.0199506	nfkbiab
ENSDARG00000077353	-0.620166	6.08123e-10	4.5143e-07	rerea
ENSDARG00000111920	-0.623501	0.00125238	0.0422582	cplx1
ENSDARG00000060849	-0.631172	0.00141993	0.0463307	dlgap4a
ENSDARG00000008723	-0.632253	0.00123391	0.0420599	prkcba
ENSDARG00000020467	-0.639484	0.000181223	0.0109076	safb
ENSDARG00000102626	-0.642473	0.00184162	0.0551744	frem2b
ENSDARG00000043973	-0.644444	0.000230886	0.0128953	znf292b
ENSDARG00000092970	-0.646903	1.54901e-05	0.00181561	tmsb2
ENSDARG00000019420	-0.652313	2.93228e-06	0.000502323	etnk1
ENSDARG00000062646	-0.654423	1.11073e-07	3.90567e-05	tet3
ENSDARG00000009023	-0.657564	0.00154837	0.0494501	ankrd28b
ENSDARG00000054833	-0.659135	9.63744e-05	0.00677766	nucb1
ENSDARG00000020493	-0.660032	0.000840026	0.03282	lgi1a
ENSDARG00000061368	-0.663358	0.000701956	0.0291605	klf13
ENSDARG00000013838	-0.665702	0.000125159	0.00819792	sulf2b
ENSDARG00000014746	-0.666813	0.00387762	0.0896414	rbfox1
ENSDARG00000033184	-0.67035	0.00189242	0.0560514	prkar2aa
ENSDARG00000021343	-0.674963	0.00173543	0.0531853	wsb1
ENSDARG00000102125	-0.675457	5.21707e-08	2.17845e-05	iqsec2a
ENSDARG00000070187	-0.675545	2.71686e-05	0.00263063	dyrk1b
ENSDARG00000056478	-0.678716	0.00114181	0.0397313	si:ch211-168b3.1
ENSDARG00000015851	-0.683342	0.000100715	0.00693687	pnn
ENSDARG00000035598	-0.690549	0.00376847	0.0880319	coro1ca
ENSDARG00000100851	-0.697197	0.000769466	0.0311564	gphnb
ENSDARG00000101949	-0.699732	0.00435461	0.096655	numbl
ENSDARG00000091359	-0.704115	0.00131687	0.0440621	CABZ01118678.1
ENSDARG00000087762	-0.704679	0.000897647	0.0346542	rab27b
ENSDARG00000062323	-0.706114	2.4538e-07	7.45173e-05	adam23a
ENSDARG00000077080	-0.710401	0.00050505	0.0226459	gprc5ba
ENSDARG00000074671	-0.71123	3.01842e-07	8.71852e-05	nptx1l
ENSDARG00000098280	-0.716862	0.000357149	0.0175128	rbm5
ENSDARG00000117740	-0.720331	0.00232779	0.0650711	CABZ01113369.1
ENSDARG00000079985	-0.735937	0.000155507	0.0095316	nrip2
ENSDARG00000013976	-0.736031	0.00356726	0.0857297	anxa13
ENSDARG00000040988	-0.740803	0.000357841	0.0175128	tpi1b
ENSDARG00000078066	-0.741822	0.0011783	0.0405025	elk1
ENSDARG00000076014	-0.747137	0.00253848	0.0689797	ERC1
ENSDARG00000076988	-0.748815	0.000776649	0.0312578	znf839
ENSDARG00000071709	-0.751257	1.31619e-05	0.00169105	ppp1r9bb
ENSDARG00000101251	-0.761167	5.78567e-09	2.761e-06	ldha
ENSDARG00000015164	-0.775771	8.61173e-07	0.000191783	mknk2b
ENSDARG00000077506	-0.784191	4.05338e-06	0.000660504	tjp1a
ENSDARG00000036299	-0.791311	0.00154826	0.0494501	nucb2a
ENSDARG00000088630	-0.796702	0.00413909	0.09374	arhgef10la
ENSDARG00000103032	-0.809707	0.00106561	0.0376684	rap2b
ENSDARG00000087843	-0.812548	9.76701e-07	0.000203917	cntn1a
ENSDARG00000010010	-0.821878	1.47205e-05	0.00178814	trim13
ENSDARG00000056108	-0.823247	7.56066e-06	0.00112251	ndufa4
ENSDARG00000020450	-0.827487	3.14286e-10	2.99963e-07	cacng8a
ENSDARG00000076804	-0.828953	0.000192414	0.0113763	ttyh1
ENSDARG00000105285	-0.837256	5.57675e-09	2.761e-06	FAT4
ENSDARG00000097209	-0.839131	0.00424558	0.095504	cox8b
ENSDARG00000078778	-0.84015	0.0022099	0.0622968	lrch1
ENSDARG00000059246	-0.840501	0.000270939	0.0143662	hnrnpd
ENSDARG00000058985	-0.85606	0.00018418	0.0109867	KCNJ6
ENSDARG00000021059	-0.86702	0.00310806	0.077481	alas1
ENSDARG00000045305	-0.867648	0.00214902	0.0610133	pde7a
ENSDARG00000098635	-0.870988	1.10162e-07	3.90567e-05	irf2bp2b
ENSDARG00000110545	-0.88204	0.000368554	0.0177145	CABZ01113373.1
ENSDARG00000001857	-0.89137	0.000469082	0.0214096	aff4
ENSDARG00000037747	-0.892675	6.99451e-05	0.00520378	fscn1b
ENSDARG00000059581	-0.900344	0.0038268	0.0887738	mbd5
ENSDARG00000042690	-0.913937	0.0017929	0.0542071	s1pr1
ENSDARG00000062271	-0.918089	0.00335742	0.080978	slc25a15b
ENSDARG00000101959	-0.924489	0.00243863	0.0673244	etv1
ENSDARG00000017211	-0.932642	0.000141226	0.00890127	plxnb1b
ENSDARG00000028367	-0.935521	0.000138242	0.00879611	sult2st3
ENSDARG00000056267	-0.943165	0.0016088	0.0497611	dixdc1b
ENSDARG00000055080	-0.944402	0.000462519	0.021311	rbm4.2
ENSDARG00000052139	-0.945852	0.00101211	0.0369504	notch3
ENSDARG00000027564	-0.946109	0.00193953	0.0566894	pak6a
ENSDARG00000090301	-0.962642	0.000960989	0.035868	usp48
ENSDARG00000070100	-0.967517	0.000126551	0.00820859	si:ch211-168d1.3
ENSDARG00000112431	-0.970527	3.60894e-05	0.00330292	LO018598.1
ENSDARG00000070913	-0.971968	0.000199212	0.0116583	sox2
ENSDARG00000034168	-0.981442	8.7881e-14	2.93567e-10	serpini1
ENSDARG00000102443	-0.986438	0.00443758	0.0973319	si:ch1073-450f2.1
ENSDARG00000055225	-0.988589	0.000200673	0.0116583	dock8
ENSDARG00000058256	-1.0095	5.17947e-07	0.000133092	draxin
ENSDARG00000032049	-1.05662	0.00180122	0.0542071	enah
ENSDARG00000076791	-1.06651	1.11279e-05	0.00148691	cdk13
ENSDARG00000017321	-1.07001	0.00266058	0.0709184	kdr
ENSDARG00000056679	-1.07985	0.00104431	0.0371119	morc3a
ENSDARG00000098751	-1.08968	6.06249e-05	0.0050211	lzts3a
ENSDARG00000010155	-1.10407	1.27319e-07	4.14203e-05	abi1a
ENSDARG00000099755	-1.14256	1.14988e-05	0.00150634	pfklb
ENSDARG00000092799	-1.14775	0.00240252	0.0666027	camta2
ENSDARG00000058606	-1.16776	0.000273236	0.0143739	sik1
ENSDARG00000058094	-1.18186	0.000925437	0.0351298	ciarta
ENSDARG00000111528	-1.23134	0.00428393	0.0960435	PITPNM2
ENSDARG00000040162	-1.23968	5.12709e-10	4.28176e-07	zgc:165461
ENSDARG00000023151	-1.27899	1.1344e-06	0.000229664	ucp1
ENSDARG00000031915	-1.31795	6.77921e-05	0.0051931	hif1an
ENSDARG00000039269	-1.32151	1.22296e-06	0.000240312	arg2
ENSDARG00000099793	-1.35646	0.00288702	0.0739012	cspg5b
ENSDARG00000104600	-1.38074	0.0010103	0.0369504	CABZ01070527.1
ENSDARG00000058115	-1.46916	8.81039e-05	0.00626194	fgfr2
ENSDARG00000094181	-1.48665	0.00276956	0.0719977	shroom1
ENSDARG00000055100	-1.50047	0.00212927	0.0607933	cxcl12b
ENSDARG00000036107	-1.50232	5.94409e-06	0.000923545	txnipa
ENSDARG00000059646	-1.50738	0.000223119	0.0127103	nt5dc2
ENSDARG00000011640	-1.55483	1.01065e-05	0.00140652	syt5b
ENSDARG00000103320	-1.55808	0.000289965	0.0148895	lclat1
ENSDARG00000023217	-1.63246	0.00274673	0.0719643	crema
ENSDARG00000012801	-1.63658	2.67578e-05	0.00262896	pfkpb
ENSDARG00000029019	-1.65794	0.00434016	0.096655	epb41b
ENSDARG00000097238	-1.68102	0.00209847	0.0604306	hbba1
ENSDARG00000005216	-1.71259	0.00264884	0.0709184	zgc:158328
ENSDARG00000097011	-1.72987	2.94035e-05	0.00276683	hbaa1
ENSDARG00000092170	-1.79971	1.81931e-06	0.000328508	apoc1
ENSDARG00000079078	-1.81311	1.11252e-08	4.95515e-06	si:ch211-5k11.8
ENSDARG00000038643	-1.89723	7.95286e-06	0.00115507	alas2
ENSDARG00000109164	-1.94028	0.00186086	0.0555017	CABZ01045617.1
ENSDARG00000089087	-1.9653	6.33104e-08	2.4881e-05	hbba1
ENSDARG00000112225	-2.07912	2.52482e-05	0.0025558	RF00017
ENSDARG00000101362	-2.08648	4.16485e-07	0.000111302	mibp
ENSDARG00000034852	-2.39412	0.000362735	0.0175611	nt5c2l1
ENSDARG00000009087	-2.77393	7.10236e-15	4.74509e-11	cd74a
ENSDARG00000079347	-3.0684	0.000422226	0.0198654	zgc:194659
ENSDARG00000099351	-3.6706	1.43296e-13	3.14626e-10	igfbp1a

## Sheet: X3
GeneID	log2FoldChange	pvalue	padj	gene name
ENSDARG00000011671	7.53564	2.96388e-07	0.000138362	pde6b
ENSDARG00000095831	7.52518	0.000114185	0.0153396	si:ch211-175f12.2
ENSDARG00000102558	7.31649	5.17212e-07	0.000206115	pde6ha
ENSDARG00000092025	7.30043	0.00114446	0.0747971	si:dkey-121n8.8
ENSDARG00000104890	6.08493	0.000292757	0.0297103	si:ch211-76m11.3
ENSDARG00000010454	5.48328	8.32706e-05	0.0125978	guca1a
ENSDARG00000045804	4.47797	9.77232e-05	0.0138843	abhd2b
ENSDARG00000042988	4.41141	4.32298e-06	0.00126131	slc24a2
ENSDARG00000008019	4.35425	0.000435153	0.0378189	mxg
ENSDARG00000024815	4.28563	0.00141307	0.0871249	ogfrl2
ENSDARG00000104613	2.65216	0.000596027	0.0472742	znf1179
ENSDARG00000069823	2.14013	0.00148767	0.0899925	proca1
ENSDARG00000114294	2.01076	0.000469337	0.0402631	BX511120.1
ENSDARG00000007751	1.9583	0.000470668	0.0402631	lmnl3
ENSDARG00000099336	1.93098	1.52878e-05	0.0033305	mvda
ENSDARG00000037747	1.92085	5.75698e-06	0.00162178	fscn1b
ENSDARG00000045687	1.82917	0.00162275	0.0927067	pdzrn4
ENSDARG00000102976	1.75375	0.00145363	0.0891859	uncx
ENSDARG00000027529	1.72592	0.000328256	0.0320872	hmox1a
ENSDARG00000094504	1.70537	0.000138892	0.0174566	plekha1b
ENSDARG00000011770	1.70026	5.43604e-05	0.00925203	dhrs12
ENSDARG00000103849	1.67903	0.000228134	0.0255983	mdh1ab
ENSDARG00000052783	1.63078	0.000544847	0.0442898	cdc42ep3
ENSDARG00000039522	1.61233	2.29684e-06	0.00079847	tubb2
ENSDARG00000078155	1.59957	0.000727922	0.0548088	inavaa
ENSDARG00000030630	1.57996	3.72903e-06	0.0011496	mfsd2aa
ENSDARG00000056768	1.56345	0.000336563	0.0323477	rprml
ENSDARG00000102845	1.55128	0.000806748	0.0578246	dclk2b
ENSDARG00000055216	1.48304	0.000742658	0.0556619	tuba1c
ENSDARG00000099184	1.45009	4.28845e-06	0.00126131	map2k6
ENSDARG00000103824	1.33895	0.000483152	0.0410402	hint1
ENSDARG00000056742	1.32868	0.000219445	0.0253937	crmp1
ENSDARG00000013561	1.31343	0.000230752	0.025648	pgm1
ENSDARG00000036386	1.28941	0.0017508	0.0983037	rbm4.1
ENSDARG00000070951	1.26985	0.000674321	0.0519705	hmga1b
ENSDARG00000040553	1.23276	0.00154232	0.0901321	tmem97
ENSDARG00000017728	1.22808	0.0015584	0.0901321	phb2b
ENSDARG00000052494	1.21951	0.000747395	0.0557611	pcdh18b
ENSDARG00000074329	1.21531	0.000163422	0.0201392	arvcfa
ENSDARG00000001889	1.2002	2.40453e-06	0.000818492	tuba1a
ENSDARG00000033296	1.19386	0.000108909	0.0150802	gpr37b
ENSDARG00000038207	1.18023	3.62939e-05	0.00666299	aldh4a1
ENSDARG00000038609	1.17671	0.00175813	0.0983771	mpz
ENSDARG00000018426	1.15689	0.00151015	0.090052	aldh7a1
ENSDARG00000036186	1.05299	0.000163933	0.0201392	mbpa
ENSDARG00000018060	0.995372	0.000214705	0.0252379	pik3r2
ENSDARG00000039681	0.963212	0.00102125	0.0692372	samm50l
ENSDARG00000075334	0.945068	4.37797e-07	0.000190503	arhgap32a
ENSDARG00000098591	0.916225	0.000851953	0.0597427	tubb2b
ENSDARG00000115349	0.910607	0.000851414	0.0597427	nat14
ENSDARG00000004592	0.875549	0.00120487	0.0778115	gpr22a
ENSDARG00000074169	0.854964	0.000610949	0.0477992	gpam
ENSDARG00000103994	0.84024	0.000785627	0.0570505	ppiab
ENSDARG00000099004	0.838692	0.000419711	0.0370684	CABZ01102170.1
ENSDARG00000016301	0.815169	8.10852e-05	0.0124212	zgc:65894
ENSDARG00000008447	0.776989	0.000759989	0.0561876	fkbp4
ENSDARG00000077569	0.761122	2.66312e-05	0.00511914	lrrn3a
ENSDARG00000078512	0.72733	0.00160585	0.092063	acaca
ENSDARG00000054746	0.726157	0.000329925	0.0320872	uggt1
ENSDARG00000006019	0.716832	0.00125449	0.0803811	tktb
ENSDARG00000078473	0.699042	0.000522474	0.0433335	nucks1a
ENSDARG00000043970	0.655638	0.00141123	0.0871249	lrpprc
ENSDARG00000039093	0.619311	0.000487288	0.0410402	got1
ENSDARG00000101959	0.595025	0.00140976	0.0871249	etv1
ENSDARG00000073731	-0.598699	0.00172073	0.0972836	dok4
ENSDARG00000037154	-0.60269	0.000114538	0.0153396	hivep3b
ENSDARG00000055223	-0.663439	0.00106498	0.0716077	ablim2
ENSDARG00000039343	-0.664369	0.0013205	0.0840284	ahcyl2
ENSDARG00000005104	-0.685114	0.00154392	0.0901321	limk2
ENSDARG00000027249	-0.703771	0.00102062	0.0692372	btg1
ENSDARG00000004055	-0.704637	0.000428862	0.0375571	uhrf1bp1l
ENSDARG00000063229	-0.71648	0.00113021	0.0741626	xpo1b
ENSDARG00000029556	-0.719312	3.21012e-05	0.00602875	kansl3
ENSDARG00000009020	-0.727225	0.00149262	0.0899925	cnr1
ENSDARG00000035942	-0.7362	7.56533e-05	0.0118856	hrh3
ENSDARG00000069529	-0.755336	0.00146189	0.0891859	zgc:153981
ENSDARG00000074686	-0.756896	8.06123e-05	0.0124212	oga
ENSDARG00000019038	-0.76057	3.80738e-05	0.00691208	sgsm3
ENSDARG00000070426	-0.762127	0.000940366	0.0651044	chac1
ENSDARG00000040452	-0.771264	0.000383055	0.0355176	fam214a
ENSDARG00000036965	-0.773895	0.00150164	0.090052	rnf24
ENSDARG00000010816	-0.775827	0.00138453	0.0863427	slc7a14a
ENSDARG00000024642	-0.777353	0.00151778	0.0901321	pip5k1ab
ENSDARG00000001807	-0.7875	0.000359341	0.0341354	tnfrsf21
ENSDARG00000001953	-0.788653	2.09817e-08	1.37322e-05	pfkfb3
ENSDARG00000101849	-0.792824	0.00117968	0.0764872	adipor2
ENSDARG00000039240	-0.80393	0.00110502	0.0733941	cacng5b
ENSDARG00000100562	-0.806845	0.000362891	0.0342733	CABZ01080702.1
ENSDARG00000089156	-0.829306	0.000554725	0.0448696	egr3
ENSDARG00000021033	-0.829548	0.000992529	0.0678532	herpud2
ENSDARG00000073757	-0.836287	0.000462183	0.0399556	pdzrn3a
ENSDARG00000035056	-0.850527	0.00117855	0.0764872	fgf13a
ENSDARG00000104393	-0.856282	0.000611423	0.0477992	npr2
ENSDARG00000074955	-0.861911	0.000385858	0.0355176	nup98
ENSDARG00000056656	-0.866817	8.14521e-06	0.00218171	tspan18a
ENSDARG00000053026	-0.868191	0.000178669	0.0217856	kif19
ENSDARG00000062055	-0.872549	5.66393e-05	0.0095405	rnf38
ENSDARG00000018393	-0.876145	0.000304306	0.0303174	kank2
ENSDARG00000036695	-0.877601	0.000209029	0.0247487	calcoco1a
ENSDARG00000057782	-0.88054	5.84783e-05	0.00974977	baz2ba
ENSDARG00000017119	-0.881357	0.00108996	0.0729868	vps37a
ENSDARG00000060597	-0.882263	9.53772e-05	0.0137873	zgc:158659
ENSDARG00000030012	-0.894499	0.00132346	0.0840284	lrrfip1a
ENSDARG00000011597	-0.896187	9.65086e-06	0.00250294	atxn2l
ENSDARG00000040884	-0.907106	0.000712901	0.0539263	mxi1
ENSDARG00000059888	-0.912947	1.16958e-05	0.00285221	ago3a
ENSDARG00000090408	-0.913065	0.00155437	0.0901321	ERBB4 (1 of many)
ENSDARG00000060148	-0.918249	0.000238355	0.0262119	sh3pxd2aa
ENSDARG00000018985	-0.927208	0.000332065	0.0321042	gatsl2
ENSDARG00000079738	-0.933453	0.000185086	0.0224008	znf219
ENSDARG00000017905	-0.93424	0.000783776	0.0570505	casp3a
ENSDARG00000094836	-0.944439	3.4584e-06	0.00108667	si:ch211-195b15.8
ENSDARG00000104664	-0.957412	0.00109921	0.0733059	dclk1b
ENSDARG00000063307	-0.964599	0.000429842	0.0375571	sgsm2
ENSDARG00000062801	-0.972786	0.0015863	0.0912627	erfl3
ENSDARG00000062721	-0.977818	6.53929e-05	0.0104751	dennd4a
ENSDARG00000070995	-0.977889	0.000390178	0.0355176	inpp4ab
ENSDARG00000031548	-0.978306	0.000135872	0.0172095	ephb3a
ENSDARG00000035676	-0.983659	0.000939124	0.0651044	ptp4a2b
ENSDARG00000024101	-1.00803	0.00153578	0.0901321	adra1d
ENSDARG00000075666	-1.00918	0.000767803	0.0565096	tsc22d3
ENSDARG00000076265	-1.01135	2.5703e-05	0.00499954	ano8a
ENSDARG00000087188	-1.0204	1.22753e-05	0.00294949	nfil3-6
ENSDARG00000062315	-1.02636	6.80769e-12	1.58901e-08	sik2b
ENSDARG00000116438	-1.02981	0.00154879	0.0901321	CABZ01029422.1
ENSDARG00000055530	-1.03058	0.000608828	0.0477992	sertad2b
ENSDARG00000105693	-1.04001	1.27492e-05	0.00297584	CR354588.1
ENSDARG00000088318	-1.0484	0.000403729	0.0360936	ubap2a
ENSDARG00000015164	-1.0631	0.000122223	0.0158493	mknk2b
ENSDARG00000017121	-1.07589	0.00172943	0.0974383	mafba
ENSDARG00000044179	-1.07725	0.0015391	0.0901321	rbms2a
ENSDARG00000103271	-1.08751	9.61965e-05	0.0137873	pla2g15
ENSDARG00000055459	-1.08879	0.00179273	0.0992929	dlgap3
ENSDARG00000104409	-1.0898	0.000628046	0.048865	tnk2b
ENSDARG00000077864	-1.1091	0.000295067	0.0297599	rasgrp3
ENSDARG00000043624	-1.12798	0.00112018	0.0738214	pqlc2
ENSDARG00000056885	-1.13154	0.000411059	0.0365016	per1a
ENSDARG00000000001	-1.14868	0.000673252	0.0519705	slc35a5
ENSDARG00000020953	-1.15437	0.000810444	0.0578246	dnajb6b
ENSDARG00000004588	-1.15451	0.00112049	0.0738214	sox4a
ENSDARG00000061841	-1.15512	2.7062e-07	0.000130049	tiparp
ENSDARG00000052155	-1.15794	1.12889e-05	0.00279468	lrrc8ab
ENSDARG00000061976	-1.16307	0.00166238	0.0946396	sema6bb
ENSDARG00000070491	-1.16313	0.000111907	0.0153396	hpcal4
ENSDARG00000020693	-1.16885	2.82427e-06	0.000941749	sesn1
ENSDARG00000074469	-1.17067	0.00132685	0.0840284	amigo3
ENSDARG00000061368	-1.17323	8.13432e-05	0.0124212	klf13
ENSDARG00000018896	-1.19262	8.89731e-05	0.0132157	mmp24
ENSDARG00000097208	-1.20014	0.000288416	0.0294526	alkbh3
ENSDARG00000060941	-1.20164	0.000342261	0.0327029	ANKFN1
ENSDARG00000070914	-1.20757	0.000132694	0.0169381	dusp6
ENSDARG00000029695	-1.21585	0.000271197	0.0280449	pgp
ENSDARG00000045753	-1.22071	0.000567147	0.0454246	tmtc2a
ENSDARG00000029865	-1.22487	0.000315278	0.031032	rassf2a
ENSDARG00000100826	-1.23897	4.61133e-07	0.000193191	hif1al
ENSDARG00000075608	-1.24198	6.36956e-08	3.35717e-05	mical2a
ENSDARG00000071685	-1.24737	0.000118305	0.0154796	slco5a1a
ENSDARG00000100020	-1.2491	1.17123e-08	9.40643e-06	pim1
ENSDARG00000074308	-1.25509	1.52821e-05	0.0033305	lrrc75ba
ENSDARG00000038429	-1.27094	0.000389114	0.0355176	csrnp1b
ENSDARG00000039650	-1.27368	4.9548e-05	0.00852174	itm2cb
ENSDARG00000055792	-1.27405	0.000217488	0.0253824	foxo4
ENSDARG00000037012	-1.2774	1.10643e-05	0.00279468	slc3a2b
ENSDARG00000015156	-1.29964	0.000751969	0.0558473	fbln2
ENSDARG00000104981	-1.31383	6.45251e-05	0.0104614	SLC45A4 (1 of many)
ENSDARG00000007184	-1.32478	6.98521e-08	3.5666e-05	zbtb16a
ENSDARG00000038559	-1.34645	9.30445e-05	0.013696	h1f0
ENSDARG00000055854	-1.34918	0.000386957	0.0355176	nr4a3
ENSDARG00000010641	-1.35813	5.05141e-07	0.000206115	slc20a1b
ENSDARG00000035630	-1.37153	4.03656e-08	2.27425e-05	ypel1
ENSDARG00000042646	-1.37423	0.000537985	0.0439507	zgc:77784
ENSDARG00000104687	-1.37727	2.22614e-05	0.00449048	slc16a9b
ENSDARG00000095743	-1.38454	0.000281146	0.0288909	sox11b
ENSDARG00000056680	-1.38538	8.29096e-10	1.12888e-06	stc2a
ENSDARG00000068732	-1.39522	0.00156114	0.0901321	spry4
ENSDARG00000057419	-1.40501	1.69449e-08	1.21692e-05	slc44a5b
ENSDARG00000028017	-1.40823	0.000902442	0.0630128	tp53inp1
ENSDARG00000006060	-1.41312	0.000203609	0.0242829	crybg1b
ENSDARG00000069843	-1.41823	0.00024274	0.0264408	kctd12.1
ENSDARG00000043410	-1.42458	0.00135267	0.0849199	xkr6b
ENSDARG00000008049	-1.43187	0.000806803	0.0578246	si:dkey-42i9.4
ENSDARG00000060246	-1.43243	0.000104122	0.0145405	slc16a6b
ENSDARG00000057121	-1.43552	0.000126552	0.0162814	BX511186.1
ENSDARG00000020086	-1.43819	0.000375414	0.0352522	nuak1a
ENSDARG00000074526	-1.44158	1.58702e-05	0.00341188	zbtb16b
ENSDARG00000015355	-1.44302	0.000307161	0.0304164	fosl1a
ENSDARG00000068194	-1.45066	1.70944e-05	0.0036171	klf9
ENSDARG00000003281	-1.45864	6.02232e-08	3.27996e-05	pik3ip1
ENSDARG00000101009	-1.46014	0.000530832	0.0435843	cited4b
ENSDARG00000028396	-1.46588	2.04549e-11	4.17766e-08	fkbp5
ENSDARG00000053091	-1.48344	0.000266814	0.0279454	si:ch211-204c21.1
ENSDARG00000078076	-1.48811	4.5432e-05	0.00798187	nab2
ENSDARG00000018524	-1.49615	2.95496e-08	1.78819e-05	midn
ENSDARG00000016570	-1.50643	2.11013e-06	0.000766166	prlra
ENSDARG00000020976	-1.51631	1.72675e-05	0.0036171	ubald1b
ENSDARG00000020876	-1.51737	0.000103857	0.0145405	pdk2a
ENSDARG00000074635	-1.51811	1.12949e-08	9.40643e-06	abca1a
ENSDARG00000062135	-1.52027	1.3434e-05	0.00304859	sytl5
ENSDARG00000062268	-1.52361	6.77905e-06	0.00187734	jarid2b
ENSDARG00000095603	-1.52399	0.000808595	0.0578246	grid2ipb
ENSDARG00000052012	-1.53034	0.00052738	0.0435195	rtn4rl2a
ENSDARG00000113723	-1.53069	0.000704159	0.053746	BX255898.1
ENSDARG00000099351	-1.55636	0.000253195	0.0267715	igfbp1a
ENSDARG00000056615	-1.55992	1.27431e-05	0.00297584	cybb
ENSDARG00000033182	-1.56862	0.000118425	0.0154796	arl4ab
ENSDARG00000069135	-1.57699	0.00097494	0.0672133	ppp1r15a
ENSDARG00000041358	-1.58591	0.000269062	0.0280012	lgi3
ENSDARG00000078529	-1.61105	9.49169e-05	0.0137873	adgrb1b
ENSDARG00000019521	-1.61128	0.00178166	0.0990154	mpx
ENSDARG00000015611	-1.62881	2.41413e-05	0.00476995	rasl11b
ENSDARG00000019307	-1.64206	0.000816844	0.0580279	dusp5
ENSDARG00000021110	-1.64614	0.00123182	0.0792389	poc1b
ENSDARG00000052690	-1.65732	7.63727e-09	7.34032e-06	arrdc3a
ENSDARG00000063539	-1.6685	0.000397608	0.0358924	slc25a15a
ENSDARG00000036848	-1.66914	6.41509e-10	9.52873e-07	slc43a2a
ENSDARG00000055784	-1.69821	0.000486491	0.0410402	ptpn3
ENSDARG00000039652	-1.69868	0.000115654	0.0153631	si:dkey-235d18.5
ENSDARG00000098135	-1.72076	7.74561e-07	0.000294315	stk40
ENSDARG00000056151	-1.72574	0.000250274	0.0267715	tyrp1b
ENSDARG00000018898	-1.73272	0.000823833	0.058271	zfand5a
ENSDARG00000045066	-1.7494	0.00146287	0.0891859	entpd1
ENSDARG00000068923	-1.75047	1.32517e-05	0.00304859	umodl1
ENSDARG00000041502	-1.75105	8.58104e-05	0.0128629	tgfb1a
ENSDARG00000008247	-1.76221	6.03819e-05	0.00996546	vezf1a
ENSDARG00000096147	-1.765	0.000563372	0.0453445	BX465862.4
ENSDARG00000087303	-1.79177	7.38478e-06	0.002011	cebpd
ENSDARG00000045842	-1.81799	4.00905e-08	2.27425e-05	zgc:113263
ENSDARG00000019130	-1.81816	2.10114e-08	1.37322e-05	plk2b
ENSDARG00000102572	-1.81972	7.34984e-09	7.34032e-06	si:ch211-260e23.9
ENSDARG00000037618	-1.82566	1.41804e-09	1.78226e-06	ddit4
ENSDARG00000100515	-1.83928	4.08673e-06	0.00123654	dusp1
ENSDARG00000018787	-1.85359	5.1103e-10	8.34971e-07	efna1b
ENSDARG00000110963	-1.86554	3.91997e-05	0.00703639	trib1
ENSDARG00000042934	-1.87285	3.95829e-10	7.18605e-07	ctgfa
ENSDARG00000031782	-1.87659	0.000113378	0.0153396	crybg1a
ENSDARG00000030078	-1.89562	6.46674e-05	0.0104614	glipr1b
ENSDARG00000092856	-1.89654	0.00133782	0.0843963	si:ch211-210c8.7
ENSDARG00000028517	-1.91154	3.96198e-05	0.00703639	hbp1
ENSDARG00000088087	-1.92805	2.01706e-15	1.64784e-11	kdm6ba
ENSDARG00000103251	-1.94188	1.20898e-08	9.40643e-06	sh3pxd2b
ENSDARG00000098764	-1.96091	0.000228738	0.0255983	musk
ENSDARG00000054848	-1.96331	3.16108e-05	0.00600568	pdk4
ENSDARG00000101090	-1.96784	6.40681e-07	0.00024924	pappaa
ENSDARG00000042725	-1.97362	0.00025317	0.0267715	cebpb
ENSDARG00000075282	-2.01009	7.04396e-13	2.87728e-09	irs2b
ENSDARG00000031426	-2.02178	2.42307e-05	0.00476995	csrnp1a
ENSDARG00000013310	-2.03794	1.49638e-05	0.0033305	map3k15
ENSDARG00000078163	-2.03898	0.000228158	0.0255983	hpse2
ENSDARG00000035719	-2.0461	1.79047e-06	0.000664874	arl5c
ENSDARG00000026383	-2.04907	2.25981e-08	1.42011e-05	si:dkey-27j5.5
ENSDARG00000041607	-2.05242	6.95076e-05	0.0110261	eif4ebp3l
ENSDARG00000087753	-2.05556	3.70187e-12	1.00808e-08	CR388166.1
ENSDARG00000004325	-2.06956	2.003e-05	0.00409088	casp9
ENSDARG00000004187	-2.09102	1.31643e-13	7.16971e-10	zgc:122979
ENSDARG00000073810	-2.0995	1.20381e-08	9.40643e-06	thbs2b
ENSDARG00000099887	-2.16914	0.000707227	0.053746	si:ch211-25d12.7
ENSDARG00000097523	-2.17654	0.000991652	0.0678532	si:ch73-364h19.1
ENSDARG00000092358	-2.17677	0.000513333	0.0427926	BX469930.1
ENSDARG00000111315	-2.21122	0.000576422	0.0459422	CT583642.2
ENSDARG00000069912	-2.22514	0.00029904	0.0299755	hmga2
ENSDARG00000077207	-2.23166	0.000220693	0.0253937	lzts2b
ENSDARG00000056795	-2.2483	0.00103186	0.0696678	serpine1
ENSDARG00000099148	-2.26429	4.82261e-06	0.0013824	bzw1b
ENSDARG00000101242	-2.2835	0.000192689	0.0231496	zcchc14
ENSDARG00000036028	-2.2873	4.73496e-17	7.73645e-13	arrdc3b
ENSDARG00000013794	-2.29574	2.20853e-06	0.000784461	klf11b
ENSDARG00000018566	-2.29636	0.000503535	0.0421911	flnca
ENSDARG00000054755	-2.30157	0.000778727	0.0570505	alox5ap
ENSDARG00000035519	-2.31697	1.71302e-08	1.21692e-05	histh1l
ENSDARG00000053449	-2.31867	3.39633e-06	0.00108667	pyya
ENSDARG00000091584	-2.37626	9.21556e-06	0.0024286	si:ch73-217n20.1
ENSDARG00000078527	-2.39132	0.00135651	0.0849199	lingo4b
ENSDARG00000087176	-2.40733	1.78305e-05	0.00368776	sgk494a
ENSDARG00000044098	-2.42063	3.23914e-06	0.00105849	egr2a
ENSDARG00000040621	-2.51034	0.000253968	0.0267715	lrrc32
ENSDARG00000054058	-2.56864	1.27945e-12	4.18098e-09	h1fx
ENSDARG00000024759	-2.61578	4.43057e-07	0.000190503	inhbab
ENSDARG00000101629	-2.75117	3.50721e-05	0.00651185	CABZ01079192.1
ENSDARG00000028163	-2.80292	3.29793e-07	0.00014968	prg4b
ENSDARG00000045481	-2.81218	7.59862e-09	7.34032e-06	gsap
ENSDARG00000087798	-2.84432	4.84247e-05	0.00841714	pdyn
ENSDARG00000028027	-3.14632	0.000391283	0.0355176	trim63a
ENSDARG00000114451	-3.35457	0.000239034	0.0262119	mmp13a
ENSDARG00000098377	-3.4423	0.000404255	0.0360936	tnfrsf11b
ENSDARG00000058968	-3.76749	0.000678627	0.0520568	haus1
ENSDARG00000052846	-3.83266	0.000247816	0.0267715	fsta
ENSDARG00000074334	-3.86451	1.26342e-07	6.25547e-05	si:dkey-1c7.1
ENSDARG00000054616	-3.91275	0.00171826	0.0972836	cldni
ENSDARG00000014103	-4.22599	0.00149078	0.0899925	dkk1a
ENSDARG00000069027	-4.2647	0.000226177	0.0255983	admb
ENSDARG00000025757	-4.50129	1.12122e-05	0.00279468	tspan35
ENSDARG00000101767	-4.52	0.000151297	0.0188706	si:dkey-183i3.6
ENSDARG00000044253	-5.21983	1.54484e-09	1.80294e-06	paqr3b

## Sheet: X4
GeneID	log2FoldChange	pvalue	padj	gene name
ENSDARG00000057644	4.05326	0.00186921	0.0278507	adam8b
ENSDARG00000057121	3.60242	4.30951e-06	0.000322617	BX511186.1
ENSDARG00000092499	3.44845	3.34536e-06	0.000272226	si:ch211-183d21.1
ENSDARG00000045367	3.30136	1.77646e-21	8.17882e-18	tuba1b
ENSDARG00000042708	3.18269	2.91606e-12	1.79007e-09	tuba8l
ENSDARG00000027529	2.96097	3.12275e-05	0.00146667	hmox1a
ENSDARG00000083063	2.9315	5.96584e-06	0.000406866	RF00003
ENSDARG00000069734	2.89408	0.00231064	0.0322369	hbba2
ENSDARG00000114494	2.83983	2.34798e-05	0.00119448	RF00003
ENSDARG00000036700	2.80389	0.000556764	0.0121806	si:ch211-114n24.6
ENSDARG00000003216	2.79523	4.47779e-08	8.08461e-06	anxa2a
ENSDARG00000016188	2.66608	1.3165e-07	1.98726e-05	si:ch73-63e15.2
ENSDARG00000016457	2.57607	1.90748e-06	0.000177415	irf9
ENSDARG00000022712	2.55763	1.32505e-09	4.20727e-07	stat3
ENSDARG00000014907	2.55482	0.00043086	0.0102693	htra1b
ENSDARG00000021242	2.53642	1.25172e-05	0.000748433	mvp
ENSDARG00000059906	2.52167	3.5789e-05	0.00161204	sdc4
ENSDARG00000077473	2.50195	4.80323e-05	0.00193804	mych
ENSDARG00000100903	2.50153	5.91325e-07	6.72213e-05	RF00019
ENSDARG00000092870	2.40108	1.61804e-05	0.000881595	BX936337.1
ENSDARG00000018404	2.39271	8.41736e-07	9.11847e-05	krt18
ENSDARG00000036863	2.35172	0.00210903	0.0301085	MYO1D
ENSDARG00000012450	2.28842	9.39616e-07	0.000100604	vmp1
ENSDARG00000105239	2.18879	4.82477e-05	0.00193804	ecm1b
ENSDARG00000077176	2.1605	2.52363e-08	4.94416e-06	zgc:174888
ENSDARG00000054530	2.15633	0.000258572	0.00717727	rars
ENSDARG00000104636	2.0997	0.000942752	0.0178098	si:dkey-112a7.4
ENSDARG00000056922	2.09793	0.00298855	0.0386561	ltbp1
ENSDARG00000061794	2.07886	3.48628e-06	0.000279145	jam3b
ENSDARG00000058953	2.06563	0.000315514	0.0083245	abcc4
ENSDARG00000075549	2.04361	0.00185805	0.0277743	cdh5
ENSDARG00000076144	2.04232	6.73482e-05	0.00257806	si:ch211-74m13.3
ENSDARG00000007412	1.98096	1.43424e-05	0.000805271	slc2a1b
ENSDARG00000104693	1.98094	7.18564e-13	5.51378e-10	il6st
ENSDARG00000005191	1.97775	4.14953e-05	0.00173677	ahcy
ENSDARG00000102808	1.94418	2.38692e-06	0.000215478	calr3b
ENSDARG00000082321	1.94264	4.12062e-05	0.00173254	RF00004
ENSDARG00000010572	1.92171	0.00374637	0.04545	slc25a25a
ENSDARG00000058358	1.9213	5.81383e-11	2.67669e-08	krt8
ENSDARG00000009484	1.91592	0.00225149	0.0316032	arf1
ENSDARG00000018534	1.91226	8.58402e-05	0.00311188	slc6a9
ENSDARG00000025301	1.90994	1.78158e-06	0.000167396	gfap
ENSDARG00000098374	1.85925	7.08955e-05	0.00268296	CABZ01030862.1
ENSDARG00000003570	1.85659	5.9598e-14	6.09754e-11	hsp90b1
ENSDARG00000035858	1.844	0.00212524	0.0302924	cnn2
ENSDARG00000018569	1.81903	0.00317408	0.0401469	tnfrsf1a
ENSDARG00000061985	1.81614	0.000942631	0.0178098	rbm47
ENSDARG00000099124	1.79073	0.00164241	0.025397	f3a
ENSDARG00000014329	1.78865	3.30416e-08	6.20911e-06	npm1a
ENSDARG00000099491	1.77169	1.42411e-07	2.11504e-05	tmem176l.1
ENSDARG00000103735	1.76063	0.000402443	0.00980343	elovl1b
ENSDARG00000010434	1.71637	7.36961e-08	1.19051e-05	clu
ENSDARG00000022309	1.70695	0.000277168	0.00755077	dspa
ENSDARG00000013144	1.70146	3.97903e-06	0.0003105	atp1b1a
ENSDARG00000077151	1.6869	0.00267301	0.035418	cbln2b
ENSDARG00000077811	1.68662	0.00371019	0.0453068	sox11a
ENSDARG00000077112	1.6543	0.000374018	0.00923314	si:ch211-180f4.1
ENSDARG00000103846	1.64584	1.79013e-12	1.26796e-09	hspa5
ENSDARG00000025147	1.63683	2.55301e-06	0.000221775	cd63
ENSDARG00000045676	1.63284	0.0010635	0.0195464	calua
ENSDARG00000074319	1.62441	0.00340686	0.0426227	sall1a
ENSDARG00000078006	1.62282	0.00409742	0.0485669	wscd1b
ENSDARG00000043148	1.61751	6.56457e-27	6.04466e-23	slc1a3b
ENSDARG00000039522	1.61613	7.75351e-05	0.00286755	tubb2
ENSDARG00000019098	1.61173	7.35659e-06	0.000483853	cd82a
ENSDARG00000102153	1.59592	4.19401e-05	0.00174099	nrp1a
ENSDARG00000026611	1.59094	0.00143729	0.0238032	socs3b
ENSDARG00000069467	1.58385	3.13787e-05	0.00146667	igsf9bb
ENSDARG00000057598	1.58018	3.18144e-17	5.85894e-14	s100b
ENSDARG00000017780	1.57809	5.62149e-05	0.00220267	rorcb
ENSDARG00000052330	1.57665	0.00373948	0.0454263	slc4a2b
ENSDARG00000038822	1.55951	0.000348073	0.00885375	mrc1b
ENSDARG00000012002	1.54925	6.86627e-06	0.000454853	slc38a7
ENSDARG00000098312	1.52256	2.59669e-06	0.000223461	scarb2a
ENSDARG00000006260	1.5187	6.0638e-16	7.9765e-13	tuba8l4
ENSDARG00000068992	1.51596	5.04315e-17	7.73956e-14	hspa8
ENSDARG00000003526	1.50719	0.00220392	0.0311253	psma5
ENSDARG00000086665	1.50565	0.000161733	0.00512994	si:dkey-175g6.2
ENSDARG00000045928	1.50181	0.00156	0.0248828	psma4
ENSDARG00000099148	1.49393	0.00782636	0.0768285	bzw1b
ENSDARG00000052846	1.49364	0.00293625	0.0382419	fsta
ENSDARG00000058105	1.48741	0.000680392	0.0142278	rpl36a
ENSDARG00000019302	1.46406	0.000208849	0.00614403	mid1ip1b
ENSDARG00000010658	1.4537	0.00713857	0.0716413	insig1
ENSDARG00000031776	1.4452	8.77215e-05	0.00316761	zgc:92066
ENSDARG00000067730	1.42447	0.00144841	0.0239444	trpc6b
ENSDARG00000019976	1.42335	0.00998811	0.0900788	idi1
ENSDARG00000076564	1.42268	2.71879e-05	0.00132458	hspg2
ENSDARG00000011166	1.422	1.68786e-05	0.000908881	cahz
ENSDARG00000090830	1.40303	0.000312082	0.00828142	tmem132e
ENSDARG00000041435	1.4028	2.66301e-06	0.000224963	uba52
ENSDARG00000099510	1.39478	0.00019164	0.00582596	cnn3a
ENSDARG00000026753	1.38728	0.000605636	0.013005	grik4
ENSDARG00000091513	1.38498	0.00127607	0.0220866	si:dkey-22o12.2
ENSDARG00000086931	1.37734	3.63059e-05	0.001615	CABZ01029822.1
ENSDARG00000035909	1.37477	0.000474474	0.0109179	mfsd2ab
ENSDARG00000019274	1.37471	0.00809279	0.0777043	rasd1
ENSDARG00000014927	1.36749	0.00277896	0.0365868	uts1
ENSDARG00000102640	1.36276	2.50301e-06	0.000221775	pdia3
ENSDARG00000045036	1.3328	0.00170484	0.0260766	cdc42ep4b
ENSDARG00000103542	1.32129	0.00577226	0.0617317	vegfaa
ENSDARG00000056160	1.32029	1.38034e-05	0.000799382	hspd1
ENSDARG00000103979	1.31237	0.000564478	0.0123169	calr3a
ENSDARG00000052377	1.31113	0.000412392	0.00994059	psmd12
ENSDARG00000003927	1.29983	0.00313244	0.0397841	cldn12
ENSDARG00000074849	1.29178	0.00879115	0.082601	rac1a
ENSDARG00000014165	1.28975	0.0011261	0.0203715	ssr3
ENSDARG00000058128	1.2857	3.25229e-05	0.00150488	msna
ENSDARG00000102441	1.28556	0.00379902	0.0459066	ctnna1
ENSDARG00000055009	1.2834	0.00118283	0.0208649	col4a1
ENSDARG00000020625	1.2816	1.59954e-08	3.5068e-06	jak1
ENSDARG00000074301	1.28132	0.00684023	0.0699055	cth
ENSDARG00000037794	1.27977	0.000978164	0.0182327	nptx2a
ENSDARG00000040764	1.27289	0.000834822	0.0163112	id1
ENSDARG00000012234	1.26981	0.00679393	0.0695094	psme3
ENSDARG00000042977	1.2536	0.00697582	0.0705861	nfil3
ENSDARG00000035860	1.24615	0.000298848	0.00802271	rps28
ENSDARG00000056008	1.23777	1.3529e-08	3.11439e-06	atp5mc1
ENSDARG00000099774	1.23492	1.45123e-05	0.000809875	cyb5b
ENSDARG00000073952	1.23388	0.00150162	0.0243821	slc4a7
ENSDARG00000010531	1.22886	0.0118507	0.0997455	scamp4
ENSDARG00000026369	1.22443	0.00163312	0.025397	dbi
ENSDARG00000059711	1.22237	0.00908664	0.0843445	nol6
ENSDARG00000002344	1.22222	2.55677e-10	9.80946e-08	tubb4b
ENSDARG00000042151	1.22214	0.00154438	0.0248426	skia
ENSDARG00000078523	1.22165	8.68768e-08	1.35587e-05	ddr1
ENSDARG00000104068	1.22153	0.0034968	0.0433943	gstp1
ENSDARG00000076833	1.2209	0.000460191	0.0107041	atp1b1b
ENSDARG00000008034	1.21946	9.3123e-05	0.00332355	skib
ENSDARG00000103013	1.21053	0.00296341	0.0384325	pcdh1g22
ENSDARG00000044899	1.20762	0.00247217	0.0337741	tmem183a
ENSDARG00000018968	1.20724	0.00161744	0.0253106	acvr1ba
ENSDARG00000084661	1.20598	0.00758538	0.0748903	RF00009
ENSDARG00000021309	1.20559	0.000681623	0.0142278	rhoca
ENSDARG00000104484	1.20492	0.0041035	0.0485669	itgb1b
ENSDARG00000011921	1.19676	0.00471457	0.053518	txnl1
ENSDARG00000031228	1.19011	0.00425785	0.0498934	podxl
ENSDARG00000018146	1.18565	0.00742423	0.0738748	gpx1a
ENSDARG00000018809	1.18294	2.94378e-08	5.64716e-06	abhd3
ENSDARG00000103369	1.17563	4.92865e-07	5.8939e-05	taldo1
ENSDARG00000052746	1.1707	0.0115897	0.098813	grinab
ENSDARG00000005783	1.1701	0.00148665	0.0243738	ncanb
ENSDARG00000076667	1.16576	9.2028e-05	0.00331013	ccng1
ENSDARG00000056133	1.16205	0.00120899	0.0212046	kitb
ENSDARG00000025522	1.14804	0.000214156	0.00622067	sgk1
ENSDARG00000009001	1.14537	6.77552e-05	0.00257806	pdia6
ENSDARG00000098257	1.13764	0.00019086	0.00582596	pcdh15a
ENSDARG00000053468	1.13575	0.000549107	0.0120961	adam10a
ENSDARG00000059231	1.13477	6.23111e-05	0.00242093	hephl1a
ENSDARG00000087517	1.13466	0.00804234	0.0775433	btbd3b
ENSDARG00000056167	1.13284	0.00831581	0.0795967	hspe1
ENSDARG00000013670	1.13246	0.000336126	0.00871369	hyou1
ENSDARG00000044562	1.12843	0.000956861	0.0179081	cycsb
ENSDARG00000099371	1.12697	3.72344e-05	0.00164045	cygb1
ENSDARG00000043559	1.12458	0.00424575	0.0498934	gle1
ENSDARG00000016173	1.12419	2.82834e-05	0.00136353	cct3
ENSDARG00000043416	1.12356	3.18186e-05	0.00147973	tnfaip2a
ENSDARG00000074221	1.12282	0.000240927	0.00684708	zgc:172302
ENSDARG00000077847	1.12024	0.00567372	0.0609904	olfm2a
ENSDARG00000103699	1.11528	0.000315387	0.0083245	ptpn13
ENSDARG00000103025	1.10407	0.00567645	0.0609904	hmgcs1
ENSDARG00000039345	1.10277	0.00935738	0.0861628	drg1
ENSDARG00000005254	1.09771	0.000238983	0.00681288	kdelr2a
ENSDARG00000087394	1.09385	0.00334912	0.0420719	tshz3a
ENSDARG00000080895	1.09148	0.00858842	0.081444	RF01291
ENSDARG00000059950	1.08467	0.00823948	0.0789481	plxdc2
ENSDARG00000099465	1.08283	2.84066e-06	0.000237789	rnf213a
ENSDARG00000060656	1.0797	0.00123311	0.0215047	si:ch211-10a23.2
ENSDARG00000075928	1.07721	0.000258174	0.00717727	hivep3a
ENSDARG00000003599	1.07468	8.22322e-12	4.73246e-09	rpl3
ENSDARG00000033516	1.06699	0.00427111	0.0498934	efr3ba
ENSDARG00000016154	1.06511	0.000940539	0.0178098	zfp36l1a
ENSDARG00000020311	1.06286	0.000993162	0.0184376	cnih1
ENSDARG00000016132	1.06118	0.00543646	0.0590318	keap1a
ENSDARG00000077523	1.05576	1.26704e-05	0.000752705	tdrd7b
ENSDARG00000075821	1.04235	0.000222883	0.00641345	plxnb1a
ENSDARG00000035692	1.03696	1.73537e-07	2.5364e-05	rps3a
ENSDARG00000099358	1.03644	0.00665163	0.0682743	hccsb
ENSDARG00000030789	1.03316	0.00424811	0.0498934	ddx18
ENSDARG00000090697	1.02864	0.000215488	0.00623966	eif3ea
ENSDARG00000052734	1.02624	0.0024107	0.0332302	hmgcra
ENSDARG00000099280	1.02077	0.000180442	0.0055943	utp20
ENSDARG00000052928	1.02004	0.00133129	0.0225756	arf6b
ENSDARG00000004954	1.01808	0.0011368	0.0204846	grna
ENSDARG00000037488	1.01228	2.32022e-07	3.14185e-05	canx
ENSDARG00000101908	1.00565	0.000854001	0.0165203	rab3ip
ENSDARG00000012261	1.00454	0.00115611	0.0206709	eftud2
ENSDARG00000015088	0.999115	0.00178108	0.0270557	dnajb11
ENSDARG00000037746	0.996017	6.05515e-10	2.06503e-07	actb1
ENSDARG00000006242	0.984904	0.00162094	0.0253106	ptp4a1
ENSDARG00000004714	0.982735	0.000772147	0.0156606	tcf12
ENSDARG00000042539	0.980134	0.00311586	0.039738	ywhaqa
ENSDARG00000099515	0.972139	0.00950747	0.0872735	ephx4
ENSDARG00000014817	0.968766	0.00185025	0.0277026	ranbp1
ENSDARG00000068691	0.968371	0.00404761	0.0480908	kctd4
ENSDARG00000099744	0.968205	0.00895643	0.0836418	gap43
ENSDARG00000027813	0.967244	0.000661987	0.0140007	nus1
ENSDARG00000008383	0.965757	0.00201418	0.0292802	arpc1a
ENSDARG00000079858	0.961813	2.36703e-05	0.00119756	tmem163a
ENSDARG00000020850	0.96166	1.39502e-11	7.1363e-09	eef1a1l1
ENSDARG00000030537	0.961147	0.0109008	0.0957515	psmc1a
ENSDARG00000103799	0.953091	0.00480258	0.0541923	kars
ENSDARG00000008127	0.947527	0.00585779	0.0622129	pcdh15b
ENSDARG00000012820	0.944449	0.000521205	0.0115924	nop56
ENSDARG00000023290	0.939966	0.00203483	0.0294602	fabp3
ENSDARG00000055283	0.938601	0.00259679	0.0348265	id2a
ENSDARG00000092115	0.938231	0.00019637	0.00589706	eif4a1a
ENSDARG00000073802	0.932356	0.000253397	0.0071354	cntnap5l
ENSDARG00000013475	0.931466	9.58866e-05	0.00339586	cct4
ENSDARG00000070472	0.930858	0.00752757	0.0746917	zgc:77650
ENSDARG00000054746	0.928728	0.000477836	0.0109179	uggt1
ENSDARG00000007959	0.926417	0.00944089	0.0868449	hibadhb
ENSDARG00000042172	0.92488	0.000326292	0.00855107	c7a
ENSDARG00000070723	0.923409	0.00433997	0.0504389	ndufa9a
ENSDARG00000054362	0.922639	4.3063e-05	0.0017702	ccdc47
ENSDARG00000101081	0.920757	0.00789783	0.0771151	ptprub
ENSDARG00000031164	0.919383	0.0109681	0.0960939	tuba8l2
ENSDARG00000043453	0.91871	0.000258781	0.00717727	rps5
ENSDARG00000053217	0.91195	0.006001	0.0632657	cox7a2a
ENSDARG00000027290	0.911124	0.00333928	0.0420056	nrp1b
ENSDARG00000005026	0.910896	0.00266717	0.035418	tshz1
ENSDARG00000042728	0.901796	0.00857597	0.0814098	plaa
ENSDARG00000012468	0.898237	0.000973152	0.018176	aacs
ENSDARG00000057026	0.896673	0.000523412	0.0116134	ran
ENSDARG00000018643	0.890309	0.00799354	0.077397	igf2a
ENSDARG00000037997	0.889495	0.00964392	0.0880773	tubb5
ENSDARG00000023999	0.889164	0.0117951	0.0995503	heatr5a
ENSDARG00000076290	0.886417	1.06617e-05	0.000663334	calr
ENSDARG00000021252	0.886364	0.00110887	0.0201789	cct6a
ENSDARG00000014867	0.885284	3.64791e-07	4.60136e-05	rpl8
ENSDARG00000002659	0.883866	0.00047756	0.0109179	mapre1b
ENSDARG00000097648	0.88125	0.00488492	0.0547873	si:dkey-35i13.1
ENSDARG00000052859	0.879487	0.0069517	0.0704537	chp1
ENSDARG00000035622	0.871478	0.00381593	0.0459909	xbp1
ENSDARG00000079756	0.871392	0.000201618	0.00600808	peak1
ENSDARG00000003984	0.871172	0.00316524	0.0401105	LTN1
ENSDARG00000039142	0.870123	0.00312807	0.0397836	arpc5a
ENSDARG00000018491	0.857971	0.000457596	0.0106943	pdia4
ENSDARG00000098591	0.857643	2.54731e-05	0.00127634	tubb2b
ENSDARG00000062846	0.852887	0.00103575	0.0191125	tmtc3
ENSDARG00000069254	0.850558	0.000106778	0.00368244	chrm4a
ENSDARG00000007216	0.8504	0.00120589	0.0211904	abce1
ENSDARG00000045014	0.847956	1.92107e-08	4.02028e-06	tuba2
ENSDARG00000037495	0.847459	2.95438e-09	8.50122e-07	rtn4rl2b
ENSDARG00000014591	0.847234	0.00155379	0.0248822	ilf2
ENSDARG00000045006	0.845358	0.00691341	0.0702634	ptprga
ENSDARG00000013415	0.845072	0.0105236	0.0937152	lmna
ENSDARG00000095556	0.842591	0.00158911	0.0251418	CR318588.4
ENSDARG00000021539	0.841829	0.00312263	0.0397692	ephb2b
ENSDARG00000025581	0.84019	0.000217718	0.00628447	rpl10
ENSDARG00000011405	0.839994	0.00299042	0.0386561	rps9
ENSDARG00000099004	0.836839	0.00333741	0.0420056	CABZ01102170.1
ENSDARG00000074201	0.834424	0.000104877	0.00363048	flna
ENSDARG00000015524	0.83295	0.0118784	0.0998869	prps1a
ENSDARG00000020101	0.831757	0.0106285	0.0941933	psmc2
ENSDARG00000029058	0.829956	0.00781955	0.0768285	rbbp4
ENSDARG00000012682	0.829191	5.76258e-08	1.00117e-05	pfn2l
ENSDARG00000092807	0.82889	0.000269157	0.00737618	RPL41
ENSDARG00000059070	0.828296	9.24624e-05	0.00331282	gars
ENSDARG00000005350	0.824061	0.000328147	0.00855972	dip2ba
ENSDARG00000057151	0.822296	0.00428456	0.0499395	prep
ENSDARG00000036316	0.821902	0.00106256	0.0195464	rpl39
ENSDARG00000043003	0.815326	0.00109699	0.0200418	pcyt2
ENSDARG00000031511	0.81205	0.00712667	0.0716401	psmb2
ENSDARG00000051783	0.810241	1.3165e-05	0.000772123	rplp0
ENSDARG00000040245	0.808918	0.000286377	0.00771506	kpnb3
ENSDARG00000030981	0.807928	0.00275762	0.0363785	tmem127
ENSDARG00000044093	0.806323	8.20141e-06	0.000531821	rpl13a
ENSDARG00000027099	0.806249	0.00186247	0.0277952	psmc4
ENSDARG00000099312	0.800302	0.00630754	0.065627	jpt1b
ENSDARG00000018989	0.798439	0.00263434	0.0351551	hspa4b
ENSDARG00000028327	0.795629	0.00219318	0.0310211	gmfb
ENSDARG00000078258	0.792285	0.0117745	0.0995503	CABZ01049847.1
ENSDARG00000043509	0.791503	0.00268761	0.0355568	rpl11
ENSDARG00000013763	0.790512	0.00643991	0.0667173	rrbp1a
ENSDARG00000116871	0.78916	0.000772004	0.0156606	BX284638.1
ENSDARG00000008237	0.787888	0.00257262	0.0347342	sars
ENSDARG00000009724	0.787399	0.000330938	0.00860812	rpn2
ENSDARG00000060434	0.787303	0.000706272	0.0145164	map1b
ENSDARG00000054259	0.786952	0.00299448	0.0386561	nat10
ENSDARG00000045514	0.786277	0.000211221	0.00618215	atp5f1c
ENSDARG00000056186	0.786106	1.41298e-05	0.000805271	eif5a2
ENSDARG00000077011	0.785075	0.0112592	0.0976344	uhrf1bp1
ENSDARG00000013307	0.784215	0.00168045	0.0257627	rpl19
ENSDARG00000036298	0.777874	0.00046034	0.0107041	rps13
ENSDARG00000092467	0.777319	0.000140313	0.0046143	si:ch73-46j18.5
ENSDARG00000073696	0.776477	0.00878348	0.082601	frmd8
ENSDARG00000111350	0.773128	0.00583847	0.0620793	RF00017
ENSDARG00000037038	0.768696	3.45259e-05	0.00156608	psmc6
ENSDARG00000092693	0.767862	0.000192278	0.00582596	tpt1
ENSDARG00000042566	0.765034	0.000943874	0.0178098	rps7
ENSDARG00000025073	0.764238	0.000151052	0.00489749	rpl18a
ENSDARG00000020197	0.7566	6.49632e-05	0.00251337	rpl5a
ENSDARG00000023323	0.755047	0.00397331	0.0472691	ywhaqb
ENSDARG00000074979	0.752185	0.000366907	0.00913102	larp4ab
ENSDARG00000007320	0.747589	0.000311911	0.00828142	rpl7
ENSDARG00000030913	0.745672	0.00184575	0.0276803	cluha
ENSDARG00000041619	0.744138	2.18382e-07	3.00128e-05	rack1
ENSDARG00000053058	0.7437	0.00518639	0.0571455	rps11
ENSDARG00000075437	0.743481	0.000687597	0.0142278	shc1
ENSDARG00000031435	0.739117	0.00867566	0.0819338	zgc:56493
ENSDARG00000010481	0.738761	0.00347523	0.0432431	bzw1a
ENSDARG00000033597	0.733172	0.0116399	0.0989662	api5
ENSDARG00000055996	0.732142	0.00506327	0.0561718	rps8a
ENSDARG00000103672	0.72408	0.00845038	0.0804665	cirbpa
ENSDARG00000099555	0.72404	0.00748689	0.0743681	foxo1a
ENSDARG00000021838	0.723743	0.00124806	0.0217242	rps23
ENSDARG00000075456	0.722608	0.000551635	0.0121228	pik3ca
ENSDARG00000071051	0.718464	0.00571391	0.0613213	cbx6a
ENSDARG00000019732	0.718051	0.0072252	0.0723935	mtch2
ENSDARG00000059654	0.717417	0.00413761	0.0489077	eif3ba
ENSDARG00000115271	0.713795	0.0036463	0.0448266	zgc:171772
ENSDARG00000054337	0.713585	0.00993593	0.089949	ap1g2
ENSDARG00000078216	0.711503	0.0110218	0.0964006	eps15
ENSDARG00000045399	0.711255	0.00503125	0.0560191	cct5
ENSDARG00000014690	0.704548	0.000792139	0.0158911	rps4x
ENSDARG00000016864	0.704225	0.0110821	0.0967294	farsb
ENSDARG00000004726	0.703858	0.000936347	0.0178098	trappc11
ENSDARG00000103746	0.703529	0.00195332	0.0287026	mapkbp1
ENSDARG00000041182	0.703326	0.000508342	0.0113664	rpl4
ENSDARG00000077256	0.702866	0.0016534	0.0254989	nat8l
ENSDARG00000105116	0.69561	0.00132413	0.0225371	p4hb
ENSDARG00000017741	0.695454	0.000710489	0.0145706	g3bp1
ENSDARG00000003681	0.692419	0.00229411	0.0320549	eif5
ENSDARG00000101082	0.690066	0.008744	0.0824947	eif3s6ip
ENSDARG00000057374	0.689174	0.00204127	0.0294608	sfxn3
ENSDARG00000038141	0.688428	0.00193796	0.0285516	atf4b
ENSDARG00000034270	0.684111	3.6484e-05	0.00161512	ogdha
ENSDARG00000041895	0.683875	0.000804444	0.0160679	cad
ENSDARG00000102012	0.683121	0.00427099	0.0498934	ppp1cbl
ENSDARG00000019778	0.682713	0.000396886	0.00969369	rps6
ENSDARG00000039966	0.682683	0.000336889	0.00871369	prom1a
ENSDARG00000100374	0.681995	0.00309234	0.0396026	txnrd3
ENSDARG00000002791	0.680899	0.000196611	0.00589706	atp1a1a.1
ENSDARG00000063706	0.680566	0.00379868	0.0459066	pde8b
ENSDARG00000008377	0.66592	0.00695508	0.0704537	epn2
ENSDARG00000006766	0.665344	0.000822261	0.0162101	snd1
ENSDARG00000009830	0.665307	0.000664455	0.0140007	hdlbpa
ENSDARG00000029500	0.664175	7.76155e-05	0.00286755	rpl34
ENSDARG00000022410	0.663369	0.0109231	0.0957904	rrp12
ENSDARG00000003109	0.662834	0.00244187	0.0334789	rcan1a
ENSDARG00000017235	0.659814	1.1839e-05	0.000717887	eif5a
ENSDARG00000071658	0.659236	0.00156521	0.0248828	ywhag2
ENSDARG00000073752	0.659145	0.00710844	0.0715349	CACNA2D1
ENSDARG00000052348	0.658817	0.00482672	0.0542709	smarca5
ENSDARG00000009480	0.656876	0.00651426	0.0670954	pdcl
ENSDARG00000056119	0.656259	0.00640025	0.0665163	eef1g
ENSDARG00000020008	0.655985	0.000663275	0.0140007	vcp
ENSDARG00000076533	0.64737	0.00975802	0.088754	nfe2l1b
ENSDARG00000092553	0.646683	1.78807e-05	0.000951707	slc25a5
ENSDARG00000039150	0.640096	0.000450942	0.0105656	lgmn
ENSDARG00000038075	0.636304	0.000699393	0.0144387	cyc1
ENSDARG00000087443	0.635124	0.00644132	0.0667173	ptp4a2a
ENSDARG00000104139	0.634641	2.67197e-05	0.00131989	atp1a3b
ENSDARG00000096249	0.634435	0.000950666	0.0178648	ap1m1
ENSDARG00000103553	0.632483	0.00137567	0.0231153	sf3b3
ENSDARG00000004796	0.632468	0.00204871	0.029522	mgrn1b
ENSDARG00000075098	0.631489	0.00232765	0.0324251	wdr17
ENSDARG00000009212	0.628452	0.000954802	0.0179059	ppiaa
ENSDARG00000005476	0.625433	0.00111344	0.0202127	nav3
ENSDARG00000052713	0.624899	0.000515234	0.0114873	lrrtm1
ENSDARG00000028198	0.624488	0.00904072	0.0841728	ube2v2
ENSDARG00000045886	0.623797	0.000158028	0.0050701	slc38a2
ENSDARG00000102874	0.622997	0.00805209	0.0775561	immt
ENSDARG00000036629	0.620805	0.00563866	0.0607972	rps14
ENSDARG00000002127	0.620398	0.00193233	0.0285142	stam
ENSDARG00000021669	0.620144	0.000116665	0.00397872	sec61a1
ENSDARG00000018060	0.619826	0.00140424	0.0234669	pik3r2
ENSDARG00000058221	0.619678	0.00496046	0.0554993	ugcg
ENSDARG00000100371	0.618914	1.19173e-05	0.000717887	eef2b
ENSDARG00000094577	0.616384	0.00536374	0.0585865	cdc42se2
ENSDARG00000055635	0.615833	0.00163884	0.025397	crk
ENSDARG00000063036	0.614801	0.0113373	0.0976559	psd2
ENSDARG00000019181	0.613032	0.00126858	0.0220397	rpsa
ENSDARG00000056557	0.612907	0.00237384	0.0328696	copb1
ENSDARG00000015111	0.609731	0.00848537	0.0807162	ddx39ab
ENSDARG00000038239	0.609317	0.00337208	0.0423026	tnpo2
ENSDARG00000069090	0.606828	0.00148575	0.0243738	atp6v0d1
ENSDARG00000103422	0.604134	0.00164057	0.025397	usp10
ENSDARG00000008735	0.601296	0.00840206	0.0800892	atp6ap2
ENSDARG00000017431	0.599476	0.0020927	0.0299217	mindy2
ENSDARG00000014986	0.598608	0.00768959	0.0758092	acvr1l
ENSDARG00000052438	0.596164	0.0111037	0.0967294	actr2a
ENSDARG00000015990	0.590333	0.00646435	0.0668341	hcfc1a
ENSDARG00000054177	0.589487	0.00992456	0.0899462	adgra1a
ENSDARG00000059707	0.588213	0.00140996	0.0234773	ZNF423
ENSDARG00000019230	0.587484	0.000873254	0.0167869	rpl7a
ENSDARG00000061976	-0.585055	0.00391708	0.0467208	sema6bb
ENSDARG00000023766	-0.587393	0.00256326	0.0346585	gnsa
ENSDARG00000104374	-0.587739	0.0104175	0.09304	smchd1
ENSDARG00000005397	-0.588348	0.000149407	0.00486127	trim3b
ENSDARG00000003311	-0.590264	0.00260593	0.0348265	pank2
ENSDARG00000079671	-0.591876	0.00706986	0.0712245	plppr4a
ENSDARG00000035360	-0.592075	0.000176654	0.00549536	mink1
ENSDARG00000043973	-0.592606	0.00974867	0.088754	znf292b
ENSDARG00000026784	-0.593168	0.00793729	0.0771151	robo1
ENSDARG00000090164	-0.599127	0.000446929	0.0104983	si:ch73-362m14.2
ENSDARG00000039123	-0.599573	0.000476518	0.0109179	trim9
ENSDARG00000060532	-0.600046	1.31233e-06	0.000129935	adam22
ENSDARG00000100854	-0.601028	0.00860828	0.0815484	ago4
ENSDARG00000032161	-0.60133	0.000815161	0.0161509	srgap2
ENSDARG00000038302	-0.603262	0.0109083	0.0957515	ccar2
ENSDARG00000063719	-0.604	0.0090306	0.0841637	usp8
ENSDARG00000104084	-0.605971	0.0108327	0.095361	si:dkey-191g9.7
ENSDARG00000105285	-0.607597	0.000499045	0.0112352	FAT4
ENSDARG00000089856	-0.60807	0.00580857	0.062046	cita
ENSDARG00000027738	-0.608589	0.00856742	0.0814098	si:ch211-13c6.2
ENSDARG00000063054	-0.609185	0.00198966	0.0290345	shank3b
ENSDARG00000055429	-0.609997	0.00180471	0.0272422	kat6b
ENSDARG00000074465	-0.611002	0.00893711	0.083631	vps13c
ENSDARG00000044513	-0.612086	0.011398	0.098087	tpst1l
ENSDARG00000053431	-0.61217	0.00243052	0.0334533	si:ch211-257p13.3
ENSDARG00000103937	-0.612901	0.00187716	0.0279239	ndrg4
ENSDARG00000077545	-0.613305	0.00119317	0.0210071	si:dkey-16p21.7
ENSDARG00000008370	-0.613513	0.000604736	0.013005	csnk1da
ENSDARG00000087205	-0.614999	0.0015442	0.0248426	akt3b
ENSDARG00000032114	-0.615064	0.00184471	0.0276803	slain2
ENSDARG00000091359	-0.616337	0.0112919	0.0976344	CABZ01118678.1
ENSDARG00000094836	-0.616914	0.000493849	0.0111455	si:ch211-195b15.8
ENSDARG00000077053	-0.620263	1.92224e-07	2.76562e-05	ppfia3
ENSDARG00000062469	-0.620314	0.00260459	0.0348265	hipk3a
ENSDARG00000006125	-0.620654	0.00538273	0.0585865	csnk1db
ENSDARG00000041926	-0.620959	0.000529475	0.0116916	dlg4a
ENSDARG00000042946	-0.621382	0.00240083	0.0331437	hook1
ENSDARG00000060112	-0.622646	1.05608e-05	0.000661521	sybu
ENSDARG00000070573	-0.62272	3.00908e-05	0.00142823	mapk3
ENSDARG00000020134	-0.622864	0.00221699	0.0312619	sipa1l1
ENSDARG00000068562	-0.623148	0.00302274	0.0388192	rbm33a
ENSDARG00000075376	-0.624386	0.00128373	0.0220946	sgsm1b
ENSDARG00000034168	-0.624413	0.0034007	0.0426036	serpini1
ENSDARG00000111110	-0.625063	0.00618627	0.0648783	CABZ01086611.1
ENSDARG00000005945	-0.630904	0.00648877	0.0669077	sart1
ENSDARG00000079781	-0.631198	0.00191947	0.0283699	slitrk4
ENSDARG00000069402	-0.63153	0.000148944	0.00486127	lrrc4.1
ENSDARG00000104609	-0.631713	0.00135737	0.0228913	crebbpa
ENSDARG00000055502	-0.634474	0.00178354	0.0270557	cicb
ENSDARG00000035942	-0.635899	0.00154592	0.0248426	hrh3
ENSDARG00000063433	-0.637735	1.17278e-06	0.000119989	atp2b2
ENSDARG00000074667	-0.637809	1.5573e-06	0.000147831	akt1s1
ENSDARG00000113771	-0.638695	0.00536816	0.0585865	GRIK2
ENSDARG00000007693	-0.639415	0.000811891	0.0161466	nfkbiab
ENSDARG00000076171	-0.639592	0.00665838	0.0682743	znf827
ENSDARG00000031888	-0.639924	0.00619948	0.0649429	mapk8a
ENSDARG00000101019	-0.640855	0.000346305	0.00885217	ext1b
ENSDARG00000043673	-0.64099	0.00526978	0.0579739	si:dkey-174m14.3
ENSDARG00000063068	-0.642001	0.00109976	0.0200526	syne1b
ENSDARG00000031756	-0.642443	0.000101492	0.00353993	mef2aa
ENSDARG00000036156	-0.644284	0.00155356	0.0248822	fnbp1a
ENSDARG00000070922	-0.646049	0.000159189	0.00508963	cnbpb
ENSDARG00000074222	-0.648874	0.0116169	0.0988618	rap1gap2b
ENSDARG00000063553	-0.650442	0.00806806	0.0776214	rlf
ENSDARG00000035023	-0.650698	0.00442225	0.0512202	khdc4
ENSDARG00000060926	-0.650926	0.00308836	0.0396026	rnf19b
ENSDARG00000019753	-0.652895	0.00691057	0.0702634	kcnn3
ENSDARG00000038978	-0.654357	1.01452e-05	0.000644258	dnajb4
ENSDARG00000105255	-0.655291	3.72922e-06	0.000293493	zbtb4
ENSDARG00000051886	-0.656489	2.88223e-05	0.00138227	ankrd11
ENSDARG00000075331	-0.656864	0.0014355	0.0238032	golga4
ENSDARG00000075468	-0.657907	0.0107353	0.0946845	vwa1
ENSDARG00000055792	-0.658612	0.00162177	0.0253106	foxo4
ENSDARG00000077052	-0.658818	0.00906856	0.0843445	tnrc18
ENSDARG00000061497	-0.662126	0.00983669	0.0892377	thsd7bb
ENSDARG00000101569	-0.663177	1.46386e-06	0.000141887	ppargc1b
ENSDARG00000059438	-0.665167	0.00573219	0.0614459	galnt18b
ENSDARG00000045929	-0.666688	0.00129581	0.0221781	oaz2a
ENSDARG00000003872	-0.668947	0.00171118	0.0261302	ccdc102a
ENSDARG00000068701	-0.669674	4.54542e-05	0.00185196	gpr85
ENSDARG00000007523	-0.669817	0.0102422	0.0916525	kmt2e
ENSDARG00000005980	-0.670581	0.00464687	0.052956	sfswap
ENSDARG00000034693	-0.671032	0.00698442	0.0705955	mysm1
ENSDARG00000042703	-0.672325	0.00395255	0.0470829	parp6a
ENSDARG00000101735	-0.672374	0.000408208	0.00991762	chn1
ENSDARG00000020493	-0.673684	0.000700922	0.0144387	lgi1a
ENSDARG00000016875	-0.674635	0.00933347	0.0860287	gys1
ENSDARG00000069420	-0.67512	1.00487e-05	0.000642558	trim23
ENSDARG00000035895	-0.675519	0.000162678	0.00512994	fndc5b
ENSDARG00000101959	-0.676764	0.000197375	0.00590075	etv1
ENSDARG00000039343	-0.678433	2.0224e-05	0.00103457	ahcyl2
ENSDARG00000102453	-0.678624	0.00226739	0.0317297	slc1a2b
ENSDARG00000038855	-0.67885	0.0113171	0.0976344	chmp5a
ENSDARG00000039385	-0.680575	0.0012811	0.0220906	dlg4b
ENSDARG00000088318	-0.68087	2.93269e-05	0.00139918	ubap2a
ENSDARG00000068100	-0.681026	0.00149734	0.0243821	fam19a5l
ENSDARG00000104094	-0.686538	0.000355659	0.00898892	grk3
ENSDARG00000004702	-0.686794	0.00456135	0.0521448	irf2bp2a
ENSDARG00000021811	-0.687363	3.70669e-13	3.10283e-10	calm1a
ENSDARG00000057652	-0.688123	3.48384e-10	1.28317e-07	dbpb
ENSDARG00000000472	-0.688963	0.00725996	0.072607	cntn2
ENSDARG00000086746	-0.689975	0.000354605	0.00898892	prodha
ENSDARG00000018896	-0.690492	0.00206517	0.0297116	mmp24
ENSDARG00000076174	-0.690605	0.00145317	0.02398	trim2b
ENSDARG00000017661	-0.690893	0.00161272	0.0253106	braf
ENSDARG00000063307	-0.69117	0.00140749	0.0234773	sgsm2
ENSDARG00000055357	-0.693034	0.0117154	0.0992924	leo1
ENSDARG00000030687	-0.693414	0.00795605	0.0771151	phka2
ENSDARG00000079639	-0.694931	5.87941e-06	0.000404012	PRRC2B
ENSDARG00000031562	-0.695162	0.00549222	0.059427	tada2a
ENSDARG00000062462	-0.69674	0.000157964	0.0050701	shisa7a
ENSDARG00000098103	-0.698517	0.00294998	0.0383123	tefb
ENSDARG00000041449	-0.698952	3.80202e-05	0.00166	spred1
ENSDARG00000105178	-0.699131	0.00127453	0.0220866	erc2
ENSDARG00000003085	-0.699585	0.00291068	0.0380444	stambpl1
ENSDARG00000075007	-0.700053	0.000117888	0.00400558	chst2a
ENSDARG00000068624	-0.700281	0.000592283	0.0128022	si:dkey-27p18.5
ENSDARG00000015199	-0.702011	0.00628385	0.0654544	cblb
ENSDARG00000102773	-0.703069	0.000387798	0.00952226	cacna1da
ENSDARG00000104989	-0.705102	0.000687402	0.0142278	wnk2
ENSDARG00000026335	-0.706111	0.00136918	0.0230482	susd4
ENSDARG00000069608	-0.706608	0.00755639	0.0748272	palm2
ENSDARG00000021442	-0.70693	0.000722588	0.014753	cdh11
ENSDARG00000103919	-0.70704	0.000432722	0.0102693	si:ch73-1a9.3
ENSDARG00000101008	-0.707448	0.00291283	0.0380444	soul4
ENSDARG00000055373	-0.709267	0.00504582	0.0560457	sema3fb
ENSDARG00000035868	-0.71069	0.00028655	0.00771506	spire1a
ENSDARG00000027963	-0.712739	0.00168152	0.0257627	camkva
ENSDARG00000098644	-0.715255	0.00929314	0.0858287	si:ch211-126j24.1
ENSDARG00000104826	-0.716938	0.00134415	0.02271	pcdh1gc5
ENSDARG00000036911	-0.717764	3.44273e-05	0.00156608	scamp1
ENSDARG00000020328	-0.71793	0.0115573	0.0987199	plekha6
ENSDARG00000059059	-0.718128	0.00494212	0.0553614	emsy
ENSDARG00000103095	-0.718227	0.00435715	0.0505298	tbk1
ENSDARG00000019451	-0.721108	0.000807964	0.0161033	pcsk2
ENSDARG00000014280	-0.721668	0.00153887	0.0248426	dlgap1a
ENSDARG00000059581	-0.722163	0.0079312	0.0771151	mbd5
ENSDARG00000087762	-0.722339	0.000356316	0.00898892	rab27b
ENSDARG00000027828	-0.723022	2.1497e-07	2.99916e-05	grin1a
ENSDARG00000053453	-0.723032	0.00188168	0.027946	mpp2a
ENSDARG00000036695	-0.723103	0.000261745	0.00721681	calcoco1a
ENSDARG00000037588	-0.723595	8.41089e-05	0.00308556	bhlhe23
ENSDARG00000038859	-0.723858	0.00380395	0.0459066	rgs20
ENSDARG00000098057	-0.724544	0.00134143	0.0227057	dscaml1
ENSDARG00000086706	-0.72507	0.0083506	0.0796812	zgc:114175
ENSDARG00000040547	-0.728366	0.000582904	0.0126291	b3gat1a
ENSDARG00000104259	-0.72906	0.000311383	0.00828142	CABZ01072885.1
ENSDARG00000087666	-0.731689	0.00342519	0.0427939	fibpb
ENSDARG00000020982	-0.732082	3.36105e-05	0.00154743	prickle2a
ENSDARG00000062108	-0.734123	0.00705822	0.0711852	iffo1b
ENSDARG00000074752	-0.73479	0.00345887	0.0431562	hlfa
ENSDARG00000097790	-0.734791	0.0102761	0.0918663	si:dkey-234i14.6
ENSDARG00000025325	-0.735448	0.000915303	0.0174495	ccsapa
ENSDARG00000097102	-0.736132	0.00114853	0.0206154	si:ch73-281n10.2
ENSDARG00000040162	-0.737619	0.00164385	0.025397	zgc:165461
ENSDARG00000019130	-0.739203	0.000986128	0.018344	plk2b
ENSDARG00000071150	-0.739654	0.000622883	0.0133074	cica
ENSDARG00000042259	-0.740341	0.00177646	0.0270375	tgfbr1b
ENSDARG00000077489	-0.742818	0.00500212	0.0558297	lrfn2b
ENSDARG00000031560	-0.74343	3.61426e-05	0.001615	srpk1b
ENSDARG00000056478	-0.743638	0.00267327	0.035418	si:ch211-168b3.1
ENSDARG00000100052	-0.7439	0.0045023	0.0517009	cckb
ENSDARG00000105254	-0.74409	0.00260327	0.0348265	RAB37
ENSDARG00000098044	-0.746403	0.0112434	0.0976344	BX663503.2
ENSDARG00000097875	-0.747118	0.000948078	0.0178526	CR786577.1
ENSDARG00000039576	-0.747158	0.00474327	0.053722	fstl1b
ENSDARG00000058243	-0.749402	0.0106676	0.0943371	phactr3a
ENSDARG00000003877	-0.755644	1.57281e-05	0.000862051	pbrm1
ENSDARG00000009031	-0.756296	4.19743e-05	0.00174099	tnikb
ENSDARG00000007753	-0.756318	6.76564e-05	0.00257806	cpne2
ENSDARG00000063031	-0.75667	9.89979e-05	0.00346605	rad54l2
ENSDARG00000030053	-0.758991	0.00316685	0.0401105	eef1db
ENSDARG00000073757	-0.759952	0.000206201	0.00610514	pdzrn3a
ENSDARG00000025106	-0.76091	9.51787e-05	0.00338381	ppp3cb
ENSDARG00000023940	-0.763825	5.4217e-05	0.00213346	si:ch73-362m14.4
ENSDARG00000078066	-0.765727	9.79782e-05	0.00344345	elk1
ENSDARG00000079912	-0.766358	5.26697e-05	0.00209044	rapgefl1
ENSDARG00000058701	-0.767401	0.000205973	0.00610514	nos1apb
ENSDARG00000059311	-0.769631	2.81838e-05	0.00136353	dpysl5b
ENSDARG00000076891	-0.770191	0.0115033	0.0984413	rfxap
ENSDARG00000036848	-0.774048	0.000860387	0.0166089	slc43a2a
ENSDARG00000098635	-0.775259	2.62555e-06	0.000223853	irf2bp2b
ENSDARG00000013317	-0.775289	2.11447e-06	0.000194701	pygmb
ENSDARG00000075513	-0.778694	0.00302212	0.0388192	ccdc136b
ENSDARG00000020811	-0.779213	0.000818934	0.0161819	efemp2b
ENSDARG00000039352	-0.780209	0.011286	0.0976344	pald1b
ENSDARG00000043662	-0.780493	7.45127e-10	2.4504e-07	cnih2
ENSDARG00000045842	-0.781982	0.00532069	0.0583945	zgc:113263
ENSDARG00000033447	-0.783872	0.00115231	0.020643	nxph1
ENSDARG00000099719	-0.78388	0.00714234	0.0716413	cdkn1d
ENSDARG00000018270	-0.786561	0.000139145	0.00459229	olfm1a
ENSDARG00000073822	-0.789374	0.00592106	0.0626679	LO017700.1
ENSDARG00000005015	-0.790262	0.000671948	0.0140941	tspy
ENSDARG00000102125	-0.790606	4.39572e-07	5.4697e-05	iqsec2a
ENSDARG00000076265	-0.791348	0.00035854	0.00902033	ano8a
ENSDARG00000110950	-0.794583	0.000769126	0.0156606	CU929544.1
ENSDARG00000012776	-0.794629	0.00951592	0.0872735	smarca1
ENSDARG00000101579	-0.794914	0.00143119	0.0237878	epc1a
ENSDARG00000075165	-0.796879	3.96542e-05	0.00168812	zc3h6
ENSDARG00000101095	-0.802598	0.00376018	0.0455576	cpne4a
ENSDARG00000030326	-0.803356	0.0090072	0.0840307	efna1a
ENSDARG00000103658	-0.804838	0.00190427	0.028236	hivep1
ENSDARG00000098592	-0.804943	0.000136394	0.0045475	zgc:92140
ENSDARG00000078778	-0.805011	1.80467e-09	5.53912e-07	lrch1
ENSDARG00000098386	-0.80625	0.0104379	0.0931315	ctps1b
ENSDARG00000060184	-0.810357	0.00483298	0.0542709	pkn1a
ENSDARG00000018997	-0.814276	0.00084407	0.0163625	cplx2l
ENSDARG00000044332	-0.814578	0.000182448	0.00563752	zranb2
ENSDARG00000068714	-0.814626	1.48615e-05	0.00081943	ksr1a
ENSDARG00000074906	-0.814862	1.19284e-05	0.000717887	znf831
ENSDARG00000062515	-0.814874	0.000211487	0.00618215	tecpr1a
ENSDARG00000090752	-0.816876	0.00087191	0.0167869	plk2a
ENSDARG00000089486	-0.817572	0.000617984	0.0132335	cplx3b
ENSDARG00000045695	-0.818268	0.00235172	0.032697	myca
ENSDARG00000098353	-0.824023	0.000256994	0.00717727	BX322574.1
ENSDARG00000100592	-0.825923	0.00370659	0.0453068	slc8a2b
ENSDARG00000077506	-0.828725	8.18919e-06	0.000531821	tjp1a
ENSDARG00000070839	-0.836855	0.00030015	0.00803425	evi5b
ENSDARG00000087843	-0.837858	5.69094e-06	0.000394001	cntn1a
ENSDARG00000032049	-0.839299	0.00165694	0.0254989	enah
ENSDARG00000117245	-0.842563	0.010462	0.0932566	CABZ01010098.1
ENSDARG00000035471	-0.844538	0.00226319	0.0317191	si:dkey-220k22.1
ENSDARG00000044381	-0.846108	0.000662424	0.0140007	siah2l
ENSDARG00000096920	-0.848915	0.00034705	0.00885217	si:zfos-375h5.1
ENSDARG00000074635	-0.848945	1.99688e-07	2.82881e-05	abca1a
ENSDARG00000111528	-0.849264	5.24252e-05	0.00208975	PITPNM2
ENSDARG00000097205	-0.852754	0.0052998	0.0582346	ulk2
ENSDARG00000104937	-0.853665	0.000365438	0.00911911	CABZ01084323.1
ENSDARG00000070567	-0.85572	0.000370549	0.00917208	cadpsb
ENSDARG00000012684	-0.856266	7.78549e-05	0.00286755	atp2b1a
ENSDARG00000071709	-0.857508	2.61639e-07	3.44167e-05	ppp1r9bb
ENSDARG00000076697	-0.858435	0.000281459	0.00763805	zmp:0000001168
ENSDARG00000061936	-0.862919	0.00301691	0.0388192	fbxo10
ENSDARG00000087421	-0.863408	6.80702e-08	1.11927e-05	serbp1b
ENSDARG00000060521	-0.864404	0.00068652	0.0142278	rbm27
ENSDARG00000008310	-0.866378	1.10558e-07	1.6967e-05	ip6k2a
ENSDARG00000117758	-0.868364	0.0115555	0.0987199	CABZ01050280.1
ENSDARG00000017034	-0.871209	0.00907859	0.0843445	sqor
ENSDARG00000039650	-0.871315	0.000624823	0.013318	itm2cb
ENSDARG00000068166	-0.871648	8.46035e-05	0.00309139	whrnb
ENSDARG00000063014	-0.871751	1.21507e-06	0.000121613	dbpa
ENSDARG00000102204	-0.872495	2.54909e-06	0.000221775	jph3
ENSDARG00000111920	-0.872515	6.82662e-06	0.000454853	cplx1
ENSDARG00000076804	-0.875884	3.97831e-05	0.00168812	ttyh1
ENSDARG00000075321	-0.88113	0.004831	0.0542709	CABZ01071972.1
ENSDARG00000062797	-0.88118	7.13864e-05	0.00268296	nell2b
ENSDARG00000075564	-0.882023	4.10635e-06	0.000314465	fam13a
ENSDARG00000056949	-0.882284	0.00887455	0.0831301	htr7a
ENSDARG00000103362	-0.886901	0.00103226	0.0190864	FBXL19
ENSDARG00000074335	-0.888476	0.00517383	0.0571231	boc
ENSDARG00000104511	-0.890752	9.69134e-05	0.00341908	RF01268
ENSDARG00000053152	-0.890937	0.00266294	0.035418	pcmtd1
ENSDARG00000006672	-0.891074	0.00646712	0.0668341	fam49a
ENSDARG00000038826	-0.891635	0.00191119	0.0282929	jph1b
ENSDARG00000025162	-0.894886	0.00083611	0.0163112	asic4a
ENSDARG00000020123	-0.895128	0.000162499	0.00512994	coq8a
ENSDARG00000060303	-0.897462	0.00331319	0.0417915	slc4a10b
ENSDARG00000075141	-0.899583	1.09286e-06	0.000114352	gprc5bb
ENSDARG00000015851	-0.899851	5.66563e-06	0.000394001	pnn
ENSDARG00000070145	-0.900743	0.0107819	0.0950041	magi1a
ENSDARG00000078355	-0.900779	0.000115058	0.00393848	zc3h4
ENSDARG00000114874	-0.901907	0.00688253	0.0701895	FP236318.2
ENSDARG00000103774	-0.901967	0.000136874	0.0045475	limch1b
ENSDARG00000098079	-0.904595	0.000235502	0.00673447	rab3gap1
ENSDARG00000001857	-0.90602	8.53024e-05	0.0031046	aff4
ENSDARG00000069356	-0.90765	0.00360582	0.044567	adgrl2a
ENSDARG00000070222	-0.908608	3.3703e-06	0.000272226	fam43b
ENSDARG00000009472	-0.908831	0.00613086	0.064444	med19b
ENSDARG00000105287	-0.909879	0.00563677	0.0607972	mpp1
ENSDARG00000058207	-0.912096	1.16395e-08	2.89667e-06	abi2a
ENSDARG00000024325	-0.914811	0.000365357	0.00911911	col4a3bpa
ENSDARG00000041689	-0.91831	0.0112159	0.0975224	usf1
ENSDARG00000105120	-0.923227	0.000345749	0.00885217	gab2
ENSDARG00000058985	-0.92449	2.55015e-06	0.000221775	KCNJ6
ENSDARG00000011640	-0.926575	3.81885e-05	0.00166	syt5b
ENSDARG00000062323	-0.926902	1.29615e-08	3.06024e-06	adam23a
ENSDARG00000007630	-0.92872	0.00371488	0.0453068	mkrn2
ENSDARG00000010155	-0.929491	4.75874e-06	0.000347766	abi1a
ENSDARG00000004343	-0.93117	0.00150265	0.0243821	nelfe
ENSDARG00000045513	-0.931376	0.00514043	0.0568224	taf3
ENSDARG00000053454	-0.932792	0.00535208	0.0585865	cntn3b
ENSDARG00000061057	-0.933182	0.000577369	0.0125684	cyhr1
ENSDARG00000059388	-0.934865	0.00235427	0.032697	bdh1
ENSDARG00000094328	-0.935352	0.00965139	0.0880773	si:dkey-93n13.1
ENSDARG00000015164	-0.941653	1.96751e-11	9.53519e-09	mknk2b
ENSDARG00000102443	-0.941711	0.00834833	0.0796812	si:ch1073-450f2.1
ENSDARG00000057352	-0.94283	0.00576661	0.0617317	slc25a29
ENSDARG00000058558	-0.944216	0.00554012	0.0598749	lzts3b
ENSDARG00000056679	-0.944232	0.00213661	0.030361	morc3a
ENSDARG00000086283	-0.950239	0.00320987	0.0405438	cnsta
ENSDARG00000032221	-0.954163	0.000426976	0.0102256	phactr4b
ENSDARG00000102335	-0.954731	0.00364174	0.0448266	ano1
ENSDARG00000008723	-0.960203	0.000264302	0.00726475	prkcba
ENSDARG00000056885	-0.966094	4.8409e-05	0.00193804	per1a
ENSDARG00000031915	-0.966526	0.000832268	0.0163112	hif1an
ENSDARG00000029075	-0.966896	0.00138235	0.0231852	pfkfb4b
ENSDARG00000041799	-0.969945	0.000155106	0.00501129	cx43
ENSDARG00000026865	-0.970697	1.63409e-05	0.000885099	fam107b
ENSDARG00000099755	-0.973436	7.43741e-05	0.00277262	pfklb
ENSDARG00000056267	-0.974379	1.55211e-06	0.000147831	dixdc1b
ENSDARG00000013946	-0.974497	0.00626141	0.0652946	ivns1abpb
ENSDARG00000070831	-0.97525	0.00480833	0.0541923	rftn1a
ENSDARG00000009459	-0.976021	0.00118246	0.0208649	slc35e4
ENSDARG00000076791	-0.97738	1.43215e-05	0.000805271	cdk13
ENSDARG00000056410	-0.982612	0.00389331	0.0464975	fdx1
ENSDARG00000040430	-0.984789	6.89374e-07	7.74117e-05	nptxra
ENSDARG00000097209	-0.984804	0.000486861	0.0110165	cox8b
ENSDARG00000023151	-0.984975	0.000125817	0.00424368	ucp1
ENSDARG00000021702	-0.990222	1.81787e-05	0.000960604	pdcd4a
ENSDARG00000018787	-0.990439	0.000320924	0.00844306	efna1b
ENSDARG00000101726	-0.990496	0.0054264	0.0589921	si:ch211-93f2.1
ENSDARG00000074469	-0.992825	0.00688326	0.0701895	amigo3
ENSDARG00000037783	-0.995129	3.61954e-06	0.000287316	proza
ENSDARG00000037618	-0.997019	5.53541e-08	9.80193e-06	ddit4
ENSDARG00000104439	-0.997559	0.00427518	0.0498934	cldnd1a
ENSDARG00000003281	-0.999502	9.69087e-12	5.24903e-09	pik3ip1
ENSDARG00000105237	-1.00066	0.0117725	0.0995503	mcc
ENSDARG00000098751	-1.00178	0.000163589	0.00514105	lzts3a
ENSDARG00000043095	-1.00303	0.00730061	0.0729111	kctd6a
ENSDARG00000075282	-1.00308	0.000502531	0.0112861	irs2b
ENSDARG00000067545	-1.00543	0.00953344	0.0873472	adam19b
ENSDARG00000074759	-1.01808	0.000842816	0.0163625	ccar1
ENSDARG00000079198	-1.02247	0.000213002	0.00620672	usp13
ENSDARG00000057921	-1.02779	0.000207975	0.00613792	ccdc136b
ENSDARG00000056572	-1.03044	4.52025e-07	5.54966e-05	si:dkey-261i16.5
ENSDARG00000070228	-1.03301	0.0034661	0.0431879	cdk6
ENSDARG00000062199	-1.03492	0.00643145	0.0667173	si:dkey-217l24.1
ENSDARG00000036107	-1.03527	0.00582187	0.062046	txnipa
ENSDARG00000058256	-1.03576	2.24944e-12	1.47949e-09	draxin
ENSDARG00000020292	-1.03659	0.00386675	0.0463004	si:ch211-254n4.3
ENSDARG00000102226	-1.03922	0.00292125	0.0381003	gpr19
ENSDARG00000092456	-1.04049	0.00795343	0.0771151	BX284635.1
ENSDARG00000061830	-1.04229	0.000823886	0.0162101	prss12
ENSDARG00000028367	-1.0453	2.2406e-08	4.58476e-06	sult2st3
ENSDARG00000019063	-1.04631	0.000247364	0.00698689	fat1b
ENSDARG00000069100	-1.04733	0.00223953	0.0315316	aldh9a1a.1
ENSDARG00000022668	-1.05034	0.000137294	0.0045475	grapb
ENSDARG00000001891	-1.05602	0.00290503	0.0380444	syt14b
ENSDARG00000038559	-1.05775	3.04894e-06	0.000252924	h1f0
ENSDARG00000077353	-1.06418	7.74095e-07	8.58779e-05	rerea
ENSDARG00000095180	-1.06485	0.000411697	0.00994059	abr
ENSDARG00000059818	-1.0658	0.000161433	0.00512994	kif5ab
ENSDARG00000037872	-1.06784	8.25288e-07	9.04672e-05	foxk1
ENSDARG00000016854	-1.06964	0.00036497	0.00911911	neurod2
ENSDARG00000020764	-1.06969	2.8737e-07	3.72691e-05	slmapb
ENSDARG00000103320	-1.0698	0.00147432	0.0242854	lclat1
ENSDARG00000007184	-1.07225	1.7649e-05	0.00094484	zbtb16a
ENSDARG00000060397	-1.07493	9.65739e-06	0.000621855	hhip
ENSDARG00000077080	-1.07584	4.01428e-06	0.000310618	gprc5ba
ENSDARG00000075172	-1.07787	0.0080315	0.0775199	fbxo25
ENSDARG00000061368	-1.0804	2.90016e-13	2.67046e-10	klf13
ENSDARG00000045481	-1.0811	0.011586	0.098813	gsap
ENSDARG00000036028	-1.08259	0.00418022	0.049348	arrdc3b
ENSDARG00000003382	-1.0857	0.00197346	0.0289246	cwc25
ENSDARG00000020645	-1.08976	4.75937e-07	5.76635e-05	slc7a3a
ENSDARG00000026548	-1.09126	0.00450305	0.0517009	cyp2u1
ENSDARG00000001463	-1.09295	0.00111512	0.0202127	tdh2
ENSDARG00000098161	-1.09296	0.000390366	0.00955982	cntn4
ENSDARG00000061841	-1.09343	6.03849e-06	0.000406866	tiparp
ENSDARG00000079917	-1.09572	0.00289309	0.0379482	rassf7a
ENSDARG00000090381	-1.09586	0.00434384	0.0504389	PLCB2
ENSDARG00000098435	-1.09979	5.52293e-07	6.43736e-05	BX005003.1
ENSDARG00000044034	-1.10087	0.0011653	0.0207545	tmem86a
ENSDARG00000060025	-1.1099	0.000383918	0.00945219	nsmfa
ENSDARG00000019726	-1.11199	0.00161277	0.0253106	celsr2
ENSDARG00000028393	-1.11199	0.00755748	0.0748272	daam2
ENSDARG00000001953	-1.11875	0.000126475	0.00425029	pfkfb3
ENSDARG00000027564	-1.12114	0.000605904	0.013005	pak6a
ENSDARG00000057665	-1.12303	0.00154239	0.0248426	sprn2
ENSDARG00000092799	-1.12898	0.00201921	0.0292802	camta2
ENSDARG00000095603	-1.12996	2.69482e-05	0.00131989	grid2ipb
ENSDARG00000035918	-1.13448	6.1425e-09	1.71394e-06	bzw2
ENSDARG00000110642	-1.1407	0.00384308	0.0461973	cacna1db
ENSDARG00000010096	-1.14139	4.13231e-06	0.000314465	slc1a6
ENSDARG00000059003	-1.14239	0.000102974	0.00357806	strip2
ENSDARG00000098955	-1.14707	0.00113918	0.0204875	ssh2b
ENSDARG00000020946	-1.15127	0.00159889	0.0252098	auts2b
ENSDARG00000020450	-1.15836	2.21424e-17	5.09717e-14	cacng8a
ENSDARG00000112343	-1.15996	0.00600502	0.0632657	LO018437.1
ENSDARG00000102572	-1.16215	0.000257643	0.00717727	si:ch211-260e23.9
ENSDARG00000006640	-1.16518	0.00587348	0.0623076	eomesa
ENSDARG00000003835	-1.16566	1.41687e-05	0.000805271	stom
ENSDARG00000111753	-1.16693	1.83608e-05	0.000960604	HIST2H4B
ENSDARG00000013082	-1.17262	0.00881255	0.0826334	uap1l1
ENSDARG00000009142	-1.17369	1.08359e-06	0.000114352	ppp1r13bb
ENSDARG00000077372	-1.17421	2.36109e-06	0.000215257	tfr1b
ENSDARG00000034048	-1.17975	0.0109021	0.0957515	zgc:92275
ENSDARG00000101949	-1.18552	2.00958e-05	0.00103375	numbl
ENSDARG00000079059	-1.19366	0.000272541	0.00744675	retreg1
ENSDARG00000062271	-1.19369	0.000129223	0.00432687	slc25a15b
ENSDARG00000079348	-1.19786	0.000193325	0.0058365	LO018552.1
ENSDARG00000077664	-1.20206	0.00195445	0.0287026	zgc:110239
ENSDARG00000114796	-1.2122	0.00509676	0.0564752	JMY
ENSDARG00000035468	-1.21363	0.00036876	0.0091524	slc25a25b
ENSDARG00000114577	-1.21869	0.00299744	0.0386561	si:dkey-159n16.2
ENSDARG00000053820	-1.2193	4.64575e-06	0.000342225	pcmtd2
ENSDARG00000069766	-1.22413	0.00792771	0.0771151	caln2
ENSDARG00000100851	-1.22619	2.6964e-09	8.00917e-07	gphnb
ENSDARG00000040930	-1.22756	0.000667727	0.0140375	deptor
ENSDARG00000004843	-1.23241	0.000815616	0.0161509	foxp1a
ENSDARG00000020239	-1.23899	1.83587e-05	0.000960604	lpin1
ENSDARG00000034956	-1.23925	1.91792e-08	4.02028e-06	myclb
ENSDARG00000029764	-1.25272	6.19035e-05	0.00241529	mef2ca
ENSDARG00000103413	-1.25859	0.00248147	0.0338477	zgc:109949
ENSDARG00000016480	-1.26152	5.12007e-06	0.00036547	slc17a7a
ENSDARG00000062618	-1.26214	0.00282422	0.0370976	kcnj12b
ENSDARG00000008278	-1.26444	6.9221e-20	2.12462e-16	rcor2
ENSDARG00000027316	-1.26844	0.000464114	0.0107646	tcp11l2
ENSDARG00000086856	-1.2703	1.36022e-05	0.000792716	stk35
ENSDARG00000098983	-1.27088	4.91425e-06	0.000353519	CABZ01112656.1
ENSDARG00000075209	-1.27221	0.00184187	0.0276803	p4htm
ENSDARG00000059719	-1.27912	0.0074292	0.0738748	fam169aa
ENSDARG00000021372	-1.29852	6.48959e-08	1.09207e-05	tob1b
ENSDARG00000061362	-1.31619	0.00212849	0.0302924	fam69ab
ENSDARG00000079253	-1.31873	4.22825e-06	0.000319129	plch1
ENSDARG00000035835	-1.32004	3.30698e-07	4.22926e-05	eef2k
ENSDARG00000095896	-1.3209	3.93026e-05	0.00168325	pou3f3b
ENSDARG00000028583	-1.32106	6.05349e-06	0.000406866	si:ch211-234h8.7
ENSDARG00000112811	-1.32671	0.000144436	0.00473296	CZQB01141835.1
ENSDARG00000035519	-1.34162	2.45367e-07	3.27441e-05	histh1l
ENSDARG00000028396	-1.34281	6.523e-08	1.09207e-05	fkbp5
ENSDARG00000117626	-1.34406	0.00259021	0.0348265	CABZ01102517.1
ENSDARG00000077691	-1.34493	0.00139624	0.0233756	slc13a5a
ENSDARG00000044203	-1.35866	0.00777046	0.0765244	sumf1
ENSDARG00000039220	-1.35973	0.000120589	0.0040823	st6galnac5a
ENSDARG00000028017	-1.36857	0.00207778	0.029801	tp53inp1
ENSDARG00000102165	-1.36871	0.00348944	0.0433614	sema6a
ENSDARG00000088171	-1.36874	2.55047e-05	0.00127634	ciartb
ENSDARG00000075454	-1.36974	0.0106754	0.0943371	hdc
ENSDARG00000062672	-1.37457	0.000886659	0.0170091	kcnj19b
ENSDARG00000074600	-1.37461	0.0023775	0.0328709	gpr78a
ENSDARG00000101362	-1.38154	0.00981459	0.089125	mibp
ENSDARG00000017311	-1.40815	0.00382229	0.0460074	gpsm2
ENSDARG00000031336	-1.41816	4.90302e-10	1.73642e-07	hsd20b2
ENSDARG00000099177	-1.41917	0.00913988	0.0845829	dok1b
ENSDARG00000097238	-1.42762	0.00689234	0.0702042	hbba1
ENSDARG00000045832	-1.4351	0.000473045	0.0109179	cart2
ENSDARG00000113848	-1.44117	0.00117697	0.0208649	LO018629.1
ENSDARG00000056200	-1.44452	0.00208661	0.029881	abcb9
ENSDARG00000097055	-1.4602	0.000782014	0.0157912	si:ch211-284f22.3
ENSDARG00000031426	-1.46559	0.000326887	0.00855107	csrnp1a
ENSDARG00000002991	-1.47297	4.1141e-05	0.00173254	cep135
ENSDARG00000035873	-1.4869	0.00199898	0.0291244	fjx1
ENSDARG00000028517	-1.50755	1.98036e-05	0.00102445	hbp1
ENSDARG00000073869	-1.51012	0.00504265	0.0560457	pdzrn3b
ENSDARG00000100480	-1.51215	2.32109e-08	4.64622e-06	si:ch73-364h19.2
ENSDARG00000117740	-1.53784	4.2624e-05	0.00176001	CABZ01113369.1
ENSDARG00000029766	-1.54831	0.000804279	0.0160679	nr1i2
ENSDARG00000100795	-1.55121	3.86572e-05	0.00167115	timp4.3
ENSDARG00000059351	-1.55251	0.00802922	0.0775199	hnrnpa3
ENSDARG00000059646	-1.55465	3.21677e-06	0.000264464	nt5dc2
ENSDARG00000030967	-1.56113	0.0100604	0.0904651	si:ch211-51a6.2
ENSDARG00000102566	-1.56244	0.00122968	0.0214856	fam102aa
ENSDARG00000099389	-1.57227	1.34213e-10	5.61744e-08	cdo1
ENSDARG00000040971	-1.59219	1.74283e-10	6.97739e-08	zgc:92606
ENSDARG00000101589	-1.62067	0.0046459	0.052956	cacna1db
ENSDARG00000112431	-1.62172	5.75464e-07	6.6236e-05	LO018598.1
ENSDARG00000079347	-1.62763	4.38436e-06	0.000325574	zgc:194659
ENSDARG00000075296	-1.63646	0.00259895	0.0348265	fam83c
ENSDARG00000101135	-1.65085	0.00116007	0.0207014	si:dkey-85k7.7
ENSDARG00000104600	-1.70819	0.000341925	0.00881917	CABZ01070527.1
ENSDARG00000110545	-1.71236	5.26818e-07	6.21915e-05	CABZ01113373.1
ENSDARG00000109164	-1.72542	1.28985e-05	0.000761341	CABZ01045617.1
ENSDARG00000103980	-1.7303	0.00043399	0.0102729	ets2
ENSDARG00000088740	-1.76554	0.000481439	0.010973	hmgcll1
ENSDARG00000062134	-1.77338	0.000775565	0.0156954	kcnab2b
ENSDARG00000011239	-1.78226	0.000190051	0.00582596	ppp1r14aa
ENSDARG00000068194	-1.86253	1.14907e-14	1.32258e-11	klf9
ENSDARG00000094696	-1.87123	3.89983e-05	0.00167802	si:dkey-201c13.2
ENSDARG00000026383	-1.91164	1.44834e-08	3.25275e-06	si:dkey-27j5.5
ENSDARG00000077045	-1.94621	0.00566457	0.0609904	scg5
ENSDARG00000099196	-1.97469	0.000556911	0.0121806	cplx3a
ENSDARG00000054058	-2.03076	8.3921e-09	2.20784e-06	h1fx
ENSDARG00000054848	-2.11054	4.40507e-08	8.08461e-06	pdk4
ENSDARG00000096382	-2.13421	1.42403e-05	0.000805271	neu3.1
ENSDARG00000040528	-2.15596	3.06599e-05	0.00144778	lgals3bpb
ENSDARG00000099351	-2.75104	7.06209e-11	3.09656e-08	igfbp1a
ENSDARG00000056376	-2.77021	1.22464e-08	2.96749e-06	ankrd37
ENSDARG00000009087	-3.05953	0.00454481	0.0521153	cd74a
ENSDARG00000094181	-3.22981	6.60091e-09	1.78768e-06	shroom1
ENSDARG00000105651	-3.33966	1.17127e-06	0.000119989	BX323060.3

## Sheet: Y1
GeneID	log2FoldChange	pvalue	padj	gene name
ENSDARG00000100614	11.0206	1.39436e-05	0.000432014	zgc:171497
ENSDARG00000109284	10.8001	3.59412e-25	2.76249e-22	RF00020
ENSDARG00000099672	10.4057	3.20497e-23	1.88377e-20	capgb
ENSDARG00000093748	10.3855	2.42896e-17	6.38688e-15	si:ch211-217k17.11
ENSDARG00000044612	9.96448	7.28195e-19	2.50901e-16	c1qb
ENSDARG00000071643	9.96177	1.09303e-10	1.12016e-08	zgc:171490
ENSDARG00000071139	9.86504	7.17387e-18	2.10827e-15	PLCXD1 (1 of many)
ENSDARG00000080562	9.75296	5.37959e-15	1.08592e-12	RF00619
ENSDARG00000095820	9.61854	1.17426e-08	7.82212e-07	BX649485.4
ENSDARG00000044795	9.61254	2.19558e-14	4.02537e-12	entpd2b
ENSDARG00000109926	9.54396	4.1218e-15	8.49176e-13	FP236812.2
ENSDARG00000089362	9.52973	3.851e-12	5.02996e-10	grn1
ENSDARG00000099645	9.52882	1.00439e-14	1.96782e-12	zgc:153184
ENSDARG00000112375	9.47794	1.86839e-14	3.52245e-12	CR762436.4
ENSDARG00000040717	9.46789	3.90528e-14	6.8459e-12	macc1
ENSDARG00000087554	9.45086	4.15497e-14	7.15801e-12	cdk1
ENSDARG00000110288	9.36858	9.09828e-12	1.08874e-09	CT583625.5
ENSDARG00000052741	9.20444	2.94159e-12	3.97194e-10	card11
ENSDARG00000044125	9.19947	4.0052e-12	5.13076e-10	txn
ENSDARG00000109737	9.19391	2.23147e-12	3.03359e-10	CR354435.2
ENSDARG00000105484	9.13655	5.44136e-12	6.75405e-10	FP325123.3
ENSDARG00000105459	9.1117	8.79239e-12	1.06489e-09	CU457819.7
ENSDARG00000010482	9.07906	3.58757e-09	2.67515e-07	prg4a
ENSDARG00000013719	8.92419	1.53073e-10	1.5069e-08	gtse1
ENSDARG00000033042	8.91305	1.75083e-10	1.69848e-08	ptprja
ENSDARG00000110909	8.89963	3.10252e-10	2.80547e-08	zgc:173552
ENSDARG00000074904	8.86831	7.49663e-10	6.32121e-08	si:ch211-253b8.5
ENSDARG00000100582	8.85434	4.76834e-10	4.14306e-08	si:ch211-195b11.3
ENSDARG00000070297	8.84893	5.2129e-10	4.50972e-08	CR354435.1
ENSDARG00000007221	8.80418	8.04713e-10	6.70058e-08	pbk
ENSDARG00000075826	8.76769	3.41424e-06	0.000128494	msh4
ENSDARG00000086591	8.73931	1.99698e-09	1.5589e-07	si:ch211-113a14.11
ENSDARG00000056473	8.66687	7.89738e-09	5.44211e-07	chaf1b
ENSDARG00000113707	8.57503	2.31977e-08	1.51995e-06	CR354435.8
ENSDARG00000075626	8.54844	0.000227812	0.00460322	zgc:172090
ENSDARG00000103015	8.50686	6.16356e-08	3.71002e-06	hist1h2a4
ENSDARG00000098774	8.48162	6.37438e-08	3.80256e-06	si:zfos-741a10.3
ENSDARG00000026726	8.47381	7.3061e-08	4.25671e-06	anxa1a
ENSDARG00000106267	8.43515	6.51617e-07	3.00737e-05	CR388042.1
ENSDARG00000057630	8.43058	8.40043e-08	4.76915e-06	galm
ENSDARG00000062187	8.39635	1.27924e-07	7.08152e-06	kif14
ENSDARG00000102245	8.38783	1.4781e-07	8.09272e-06	tk1
ENSDARG00000108038	8.36753	1.78317e-07	9.57927e-06	CABZ01109481.1
ENSDARG00000103555	8.35716	2.03045e-07	1.06703e-05	si:ch211-8c17.4
ENSDARG00000104890	8.35248	0.000148777	0.00322119	si:ch211-76m11.3
ENSDARG00000086552	8.33566	2.32975e-07	1.20616e-05	hist1h2a11
ENSDARG00000074085	8.29937	2.89228e-05	0.000806128	si:ch1073-188e1.1
ENSDARG00000040076	8.23908	6.29184e-07	2.91731e-05	pycard
ENSDARG00000116781	8.23865	6.90848e-07	3.15925e-05	CR354435.13
ENSDARG00000095909	8.15506	1.75869e-06	7.30677e-05	BX539325.1
ENSDARG00000088631	8.12981	1.77926e-06	7.36164e-05	BX000363.1
ENSDARG00000042221	8.12929	2.1486e-06	8.67425e-05	mthfd1l
ENSDARG00000095801	8.08994	3.70308e-05	0.000993321	BX649485.2
ENSDARG00000094422	8.0861	3.99597e-05	0.00105909	si:dkey-12l12.1
ENSDARG00000024789	8.08509	3.36435e-06	0.000127335	mxc
ENSDARG00000092290	8.07316	3.15001e-06	0.000121291	si:dkeyp-26a9.2
ENSDARG00000042428	8.04645	5.14148e-06	0.000182824	gstt1a
ENSDARG00000095369	8.04367	5.2125e-06	0.000184658	zgc:112966
ENSDARG00000074691	8.01022	5.19094e-06	0.000184255	mms22l
ENSDARG00000110841	8.00658	5.09369e-06	0.000181448	si:dkey-108k21.14
ENSDARG00000113572	8.00428	4.95548e-05	0.00126799	si:dkey-102c8.3
ENSDARG00000101356	7.96867	7.0809e-06	0.000241064	CABZ01044156.1
ENSDARG00000091712	7.96459	1.01973e-05	0.000333522	si:dkey-238d18.5
ENSDARG00000105350	7.95621	8.94918e-06	0.000297571	si:ch1073-153i20.4
ENSDARG00000033273	7.93389	9.60627e-06	0.000315743	primpol
ENSDARG00000116334	7.91455	1.49793e-05	0.000458416	tmem17
ENSDARG00000013598	7.9084	1.51675e-05	0.000463466	tnfb
ENSDARG00000071636	7.90804	1.20705e-05	0.000384104	BX511034.2
ENSDARG00000005464	7.90215	1.22336e-05	0.000387443	dnase1l1
ENSDARG00000014386	7.88522	1.36361e-05	0.000424462	galnt6
ENSDARG00000104399	7.87937	3.67442e-05	0.000988006	tppp
ENSDARG00000033544	7.85037	2.86102e-05	0.000799644	adamts15b
ENSDARG00000018025	7.82219	0.000125746	0.00280458	tbx2a
ENSDARG00000115054	7.81704	2.31704e-05	0.000669128	CR354435.10
ENSDARG00000103305	7.80272	2.56523e-05	0.000731291	P2RY14
ENSDARG00000061717	7.7826	2.97462e-05	0.000826769	cytip
ENSDARG00000041980	7.78134	3.02241e-05	0.000836563	calhm6
ENSDARG00000071384	7.77795	4.41969e-05	0.00115606	slc7a11
ENSDARG00000112840	7.77009	2.70741e-07	1.34925e-05	hist1h2a10
ENSDARG00000096992	7.75136	3.67832e-05	0.000988006	zgc:153405
ENSDARG00000059700	7.74263	4.18924e-05	0.001103	agmat
ENSDARG00000111396	7.74155	3.23622e-17	8.39905e-15	zgc:173552
ENSDARG00000021913	7.73894	7.1915e-05	0.00173151	ak9
ENSDARG00000011876	7.72396	4.64709e-07	2.22171e-05	ednraa
ENSDARG00000053568	7.71958	4.69853e-05	0.00120999	pstpip1b
ENSDARG00000039900	7.71105	0.00407686	0.04741	si:ch73-168d20.1
ENSDARG00000117643	7.70612	5.12781e-05	0.00130209	CU896641.1
ENSDARG00000044755	7.7038	5.43153e-05	0.0013568	si:dkeyp-87d8.8
ENSDARG00000054827	7.69847	5.48188e-05	0.00136596	ssuh2.4
ENSDARG00000094840	7.68889	9.11215e-05	0.0021125	si:dkey-21e2.13
ENSDARG00000071143	7.68697	7.69067e-05	0.00183183	si:dkey-208m12.2
ENSDARG00000098315	7.67436	9.3733e-05	0.002163	cyp1a
ENSDARG00000061385	7.67398	6.43289e-05	0.00157158	haus3
ENSDARG00000071005	7.65914	6.87301e-05	0.00166485	ppp1r3ca
ENSDARG00000105097	7.63978	0.000378544	0.00689592	RF00017
ENSDARG00000076140	7.61634	0.000176247	0.00371531	clcf1
ENSDARG00000087191	7.60753	0.000133794	0.00294789	wdr93
ENSDARG00000029944	7.59114	0.000115538	0.00260305	parpbp
ENSDARG00000104856	7.57568	0.000135318	0.00297164	si:ch211-260e23.7
ENSDARG00000078989	7.57301	0.000129728	0.00287415	alpk3a
ENSDARG00000076320	7.56588	0.000130012	0.00287726	ano9a
ENSDARG00000093176	7.55618	0.00630458	0.0656201	zgc:55413
ENSDARG00000058820	7.55429	1.82483e-06	7.5036e-05	bin1b
ENSDARG00000102366	7.55186	1.79289e-06	7.40269e-05	micall2a
ENSDARG00000092028	7.54958	0.000144715	0.00314347	si:dkey-4c23.3
ENSDARG00000006775	7.54556	0.000192367	0.00400026	cass4
ENSDARG00000014208	7.53405	0.00666577	0.0683473	zgc:77118
ENSDARG00000077239	7.52048	0.000387672	0.00703016	si:ch211-165i18.2
ENSDARG00000037961	7.5187	0.000168651	0.00358728	rcn3
ENSDARG00000087012	7.51852	0.00694466	0.0703407	BX004816.2
ENSDARG00000078729	7.50278	0.000214902	0.00438224	ackr4a
ENSDARG00000097320	7.5013	0.000190811	0.00397204	CR848791.3
ENSDARG00000073786	7.49808	0.000379048	0.00689881	cmbl
ENSDARG00000078244	7.49337	0.000285201	0.00551738	si:ch211-197l9.2
ENSDARG00000094272	7.47411	0.000236538	0.0047603	map3k19
ENSDARG00000077155	7.47283	0.000256703	0.00505913	si:ch211-157p22.10
ENSDARG00000031248	7.45155	0.000266733	0.00522076	enkur
ENSDARG00000040338	7.44579	0.000265426	0.00520027	hvcn1
ENSDARG00000104765	7.43168	0.00029237	0.00561261	chek1
ENSDARG00000057241	7.421	0.000292004	0.00561096	tnfsf10
ENSDARG00000020079	7.4145	0.00033441	0.00622977	neil3
ENSDARG00000037805	7.40041	0.000341767	0.00632981	lgals3bpa
ENSDARG00000063646	7.39277	0.000344489	0.00637432	lnpa
ENSDARG00000079332	7.38171	0.000428058	0.00765829	AL928650.1
ENSDARG00000103330	7.3574	7.62825e-05	0.00181913	si:ch73-236c18.5
ENSDARG00000077516	7.35582	0.000425295	0.00762251	recql4
ENSDARG00000012397	7.35408	0.000426828	0.00764313	eya4
ENSDARG00000087393	7.33993	0.000456469	0.00807263	prr11
ENSDARG00000077301	7.32384	0.000568337	0.00969082	mlf1
ENSDARG00000075265	7.30994	0.000614766	0.0102471	plaua
ENSDARG00000032405	7.30858	0.00059457	0.01001	ckap4
ENSDARG00000071159	7.30724	0.000551099	0.00944524	sft2d2b
ENSDARG00000095509	7.29089	0.000618142	0.0102856	CR759885.1
ENSDARG00000111536	7.28359	0.000643074	0.0105684	CR354435.5
ENSDARG00000039616	7.25991	0.000689015	0.0111582	cenpk
ENSDARG00000043986	7.25332	0.000735662	0.0118369	setd6
ENSDARG00000027986	7.24698	0.000769677	0.012305	slc35d1b
ENSDARG00000042688	7.23843	0.000774569	0.0123638	bora
ENSDARG00000062009	7.23591	0.000790812	0.0125925	gpr18
ENSDARG00000090730	7.23513	0.000998974	0.015286	cfbl
ENSDARG00000091734	7.2324	0.00089827	0.0140024	traf3ip2l
ENSDARG00000101422	7.22215	0.000912198	0.0141752	hdac12
ENSDARG00000103146	7.19216	0.00143754	0.0204177	nlrc3
ENSDARG00000055831	7.18584	0.00133423	0.019196	si:dkey-182g1.6
ENSDARG00000079175	7.18514	0.00100309	0.0153265	si:ch211-79k12.1
ENSDARG00000104408	7.18424	0.000991223	0.0151906	zgc:152774
ENSDARG00000095048	7.18312	0.00416061	0.0481269	si:dkey-250k15.7
ENSDARG00000114781	7.17894	0.00104857	0.0158387	RF00392
ENSDARG00000002406	7.17482	0.00118143	0.0174339	zmynd10
ENSDARG00000077309	7.17362	3.58807e-05	0.000966361	si:ch211-209f23.6
ENSDARG00000104407	7.17197	0.00122461	0.0179023	BX649453.1
ENSDARG00000090820	7.14895	0.00117255	0.0173315	slc2a10
ENSDARG00000096613	7.14318	0.00121806	0.0178327	si:ch73-212j7.3
ENSDARG00000096419	7.13819	0.00131825	0.0189935	CU659670.1
ENSDARG00000114409	7.11899	0.00143267	0.0203631	CR450686.5
ENSDARG00000003193	7.10937	0.00144502	0.0204948	rassf7b
ENSDARG00000113643	7.10055	0.00146127	0.0206521	ralbb
ENSDARG00000105478	7.08796	0.00156315	0.0218032	si:ch1073-153i20.5
ENSDARG00000020084	7.0662	0.00198894	0.0266579	tg
ENSDARG00000100279	7.06104	0.00174444	0.0237958	CU457819.1
ENSDARG00000001452	7.05872	2.79101e-07	1.38401e-05	adam8a
ENSDARG00000009471	7.05692	0.0020938	0.0278579	nid2b
ENSDARG00000043720	7.05038	0.0018901	0.0256254	cdc45
ENSDARG00000109109	7.04856	0.0019687	0.026529	FO393424.2
ENSDARG00000044175	7.04821	0.00208308	0.0277337	oxtrl
ENSDARG00000087145	7.03762	0.00201814	0.027013	si:ch1073-296d18.1
ENSDARG00000069048	7.03065	0.00235961	0.0305999	serpinf1
ENSDARG00000051854	7.02499	0.00213336	0.0282525	cdt1
ENSDARG00000098745	7.01296	0.00221927	0.029216	tfec
ENSDARG00000017579	7.00682	8.87557e-05	0.0020745	si:ch211-195b15.7
ENSDARG00000090783	6.9861	0.00326488	0.0398171	mfap4
ENSDARG00000001933	6.98341	0.00239935	0.0310347	prkag2b
ENSDARG00000076227	6.97266	0.00253159	0.0324096	ror2
ENSDARG00000007018	6.97245	0.00299927	0.0371129	ms4a17a.6
ENSDARG00000075621	6.96861	0.00256994	0.0327955	birc5a
ENSDARG00000094518	6.96648	0.00264367	0.0335222	si:ch211-125e6.8
ENSDARG00000070280	6.96361	0.00271085	0.0342438	hist1h2a3
ENSDARG00000045306	6.94574	0.00292104	0.0362571	slc51a
ENSDARG00000104588	6.94545	0.002904	0.0360905	zgc:112234
ENSDARG00000103843	6.93325	0.00470841	0.0528909	spag8
ENSDARG00000053005	6.91271	0.00336926	0.0408316	cd22
ENSDARG00000100257	6.90897	0.00348162	0.0417627	zgc:174314
ENSDARG00000105345	6.88944	0.00323697	0.0395401	zgc:173552
ENSDARG00000100599	6.88361	0.0036057	0.0430099	c1s
ENSDARG00000114649	6.86265	0.00423302	0.0487004	LO018106.1
ENSDARG00000102300	6.86045	0.00390712	0.0457947	ca9
ENSDARG00000030632	6.85832	0.0039313	0.0460511	ccdc3b
ENSDARG00000056723	6.8574	0.00540298	0.058522	fhad1
ENSDARG00000087131	6.85585	0.00464062	0.0523353	ifnlr1
ENSDARG00000104370	6.85084	0.00424235	0.0487797	esm1
ENSDARG00000021697	6.84853	0.00424846	0.0487941	morn3
ENSDARG00000105551	6.846	0.00418263	0.0482596	si:cabz01101003.1
ENSDARG00000030753	6.83546	0.00428911	0.0490914	prrg4
ENSDARG00000003469	6.8348	0.00504851	0.0559254	neurod4
ENSDARG00000097702	6.83416	0.00430119	0.0491733	si:ch1073-66l23.1
ENSDARG00000025703	6.82906	0.00508914	0.0562819	dmgdh
ENSDARG00000086550	6.82801	0.00447765	0.0508499	dbf4b
ENSDARG00000078468	6.82709	0.00454261	0.0514623	fap
ENSDARG00000097292	6.81983	0.0002497	0.00495533	slc26a6
ENSDARG00000045580	6.81682	0.00503204	0.0557888	lum
ENSDARG00000103470	6.81383	0.00474801	0.053216	polm
ENSDARG00000115299	6.80604	0.000274813	0.00534335	si:ch211-227e10.3
ENSDARG00000093618	6.80376	0.000364105	0.0066816	si:dkey-45h7.1
ENSDARG00000035694	6.79366	0.00533487	0.058036	stm
ENSDARG00000092894	6.79272	0.00540092	0.058522	si:ch211-114l13.9
ENSDARG00000045957	6.78605	0.00514204	0.0567414	gpr65
ENSDARG00000025043	6.78268	0.00529677	0.057842	trip13
ENSDARG00000069701	6.76952	0.00544719	0.0589689	lgi2b
ENSDARG00000012030	6.76845	0.00562521	0.0601789	dnaaf1
ENSDARG00000102349	6.76623	0.00549218	0.0591675	cep55l
ENSDARG00000089908	6.76093	0.00571841	0.0609476	si:ch211-265o23.1
ENSDARG00000106564	6.75504	0.00578136	0.0614874	CT027676.1
ENSDARG00000113977	6.75246	0.00599989	0.0633396	zgc:194125
ENSDARG00000015752	6.74889	0.00611521	0.0642178	zap70
ENSDARG00000059049	6.74035	0.00676995	0.0690963	zgc:174904
ENSDARG00000002634	6.73907	0.00612966	0.0643356	b4galt1
ENSDARG00000030573	6.72725	0.00634178	0.0658702	nudt1
ENSDARG00000074379	6.71234	0.00677595	0.0691068	knstrn
ENSDARG00000086166	6.70667	0.00738031	0.0734502	si:ch211-286b5.9
ENSDARG00000096876	6.70594	0.00698739	0.070666	CR847984.1
ENSDARG00000096304	6.70215	0.00699165	0.0706733	btr31
ENSDARG00000087107	6.69929	0.00713956	0.071733	si:ch73-222h13.1
ENSDARG00000101556	6.69899	0.00725284	0.0725066	si:ch1073-475a24.1
ENSDARG00000113540	6.69857	0.00701183	0.0707699	RF00017
ENSDARG00000102478	6.68697	0.00742691	0.0737671	BX470176.1
ENSDARG00000091702	6.68107	0.00773224	0.076269	csnk2a4
ENSDARG00000058229	6.68016	0.00737561	0.0734502	acot11a
ENSDARG00000094427	6.67629	0.00777946	0.0766213	si:dkey-253d23.8
ENSDARG00000103248	6.67147	0.000964197	0.0148448	CABZ01064771.1
ENSDARG00000098490	6.67145	0.00851188	0.0820099	CABZ01118270.1
ENSDARG00000105143	6.66872	0.00877645	0.0837577	BX005367.2
ENSDARG00000014309	6.66864	0.00812088	0.0790876	spaw
ENSDARG00000075092	6.66705	0.00782631	0.076969	si:dkey-52l18.4
ENSDARG00000097425	6.64267	0.00851533	0.0820099	CU638870.1
ENSDARG00000095643	6.64132	8.46191e-07	3.78709e-05	si:dkey-253d23.3
ENSDARG00000089701	6.63857	0.0084588	0.0816228	trabd2a
ENSDARG00000044038	6.63595	0.000653072	0.0106888	zbtb2a
ENSDARG00000105366	6.62917	0.000727997	0.011723	hist1h2a10
ENSDARG00000081082	6.62916	0.00895288	0.0848769	RF00190
ENSDARG00000089291	6.62521	0.00884038	0.0841448	cenpx
ENSDARG00000056125	6.61728	0.0092235	0.0867808	myct1a
ENSDARG00000098081	6.61242	0.0094638	0.088376	FO704905.1
ENSDARG00000020735	6.6073	0.0108718	0.0982194	efcab6
ENSDARG00000023002	6.60525	0.00975667	0.0903577	dtl
ENSDARG00000113056	6.60246	0.00993745	0.0913859	RF00016
ENSDARG00000114133	6.60198	2.15884e-05	0.000629814	hist1h2a5
ENSDARG00000015803	6.59627	0.00972482	0.0901813	smcr8b
ENSDARG00000103381	6.58527	0.0101481	0.0928142	si:ch211-199m9.2
ENSDARG00000078149	6.57141	0.0105869	0.0962599	grin2ca
ENSDARG00000094428	6.57108	0.0110867	0.0997105	si:dkey-31f5.8
ENSDARG00000090346	6.5705	0.0107119	0.0969944	zmp:0000000991
ENSDARG00000113506	6.56744	0.0106432	0.0965914	RF00017
ENSDARG00000062579	6.56554	0.0108097	0.0977473	kremen1
ENSDARG00000101885	6.5643	0.00258849	0.0329691	si:dkey-20i20.11
ENSDARG00000023584	6.56103	0.0107624	0.0973637	cdc7
ENSDARG00000002304	6.55129	0.011108	0.0998568	gins2
ENSDARG00000100099	6.49424	0.00134814	0.0193404	si:dkey-238o14.1
ENSDARG00000078433	6.48841	0.000457493	0.00808359	spc25
ENSDARG00000014943	6.33381	5.33338e-05	0.00133562	kif23
ENSDARG00000102726	6.31964	0.00444076	0.0505953	CT737184.1
ENSDARG00000101659	6.23238	0.00149013	0.0210077	RF00560
ENSDARG00000097847	6.21914	0.00381029	0.0448967	si:ch211-269k10.4
ENSDARG00000040290	6.19563	0.00168952	0.0231914	pon3.2
ENSDARG00000092738	6.12054	0.00723364	0.0724079	si:ch211-263k4.2
ENSDARG00000083431	6.09571	1.47296e-06	6.23636e-05	RF00015
ENSDARG00000054842	6.00985	5.88823e-07	2.75575e-05	hsd17b14
ENSDARG00000096412	5.99387	0.00378881	0.0447015	si:ch211-15j1.7
ENSDARG00000071648	5.98512	0.00045263	0.00802605	zgc:113298
ENSDARG00000095150	5.96764	0.00857907	0.0824097	si:dkey-114c15.5
ENSDARG00000092671	5.883	0.00311439	0.0382768	pard3ba
ENSDARG00000011072	5.88105	0.00553138	0.0595063	ddx11
ENSDARG00000091888	5.8377	0.0017314	0.0236637	si:dkeyp-69c1.9
ENSDARG00000102062	5.74524	0.00030911	0.00586633	si:dkeyp-82h4.3
ENSDARG00000056203	5.73189	0.00306461	0.0377284	si:ch211-201h21.5
ENSDARG00000098929	5.71911	0.00213322	0.0282525	tex15
ENSDARG00000092759	5.65115	0.00457925	0.0518186	si:dkey-61p9.9
ENSDARG00000061852	5.65074	0.00536524	0.0582712	olfml3a
ENSDARG00000040251	5.64136	0.00888445	0.0844255	ctsk
ENSDARG00000080745	5.59591	0.00193429	0.0261535	RF00007
ENSDARG00000093973	5.58736	0.0045851	0.0518554	BX950224.1
ENSDARG00000068219	5.53717	0.00210124	0.0279196	b3gnt2l
ENSDARG00000078221	5.43092	0.00617894	0.064717	si:ch211-204d2.4
ENSDARG00000096554	5.42443	0.00205625	0.0274313	si:dkey-25o16.4
ENSDARG00000102985	5.40741	0.00594159	0.0629569	BX537303.1
ENSDARG00000097530	5.33601	0.00844294	0.0815812	xkr5b
ENSDARG00000018165	5.31067	0.00636663	0.065991	depdc1a
ENSDARG00000016065	5.27881	0.00766613	0.0757291	tlr3
ENSDARG00000115852	5.06139	4.97305e-05	0.00127038	RF00563
ENSDARG00000062349	5.061	0.00353136	0.0422884	arhgap15
ENSDARG00000094433	5.04512	0.00767643	0.0757934	caspbl
ENSDARG00000113323	5.01163	0.00279044	0.0349999	RF00017
ENSDARG00000078941	5.00081	0.000323419	0.00608587	ano9a
ENSDARG00000101707	4.97949	0.0105933	0.0962697	si:ch211-156b7.4
ENSDARG00000015460	4.95962	0.00778512	0.0766393	racgap1
ENSDARG00000028275	4.94368	0.00126376	0.0183019	sult1st1
ENSDARG00000026577	4.94143	0.00992796	0.0913446	cdk2
ENSDARG00000059883	4.93192	0.00575841	0.0613085	trpv1
ENSDARG00000085249	4.85993	0.00220542	0.0290719	RF00582
ENSDARG00000077220	4.81666	0.00533373	0.058036	si:ch211-208f21.3
ENSDARG00000024488	4.80769	0.000699519	0.01131	top2a
ENSDARG00000087736	4.79871	0.00360712	0.0430099	si:dkey-118k5.3
ENSDARG00000070656	4.75543	0.00427549	0.049032	si:ch211-69g19.2
ENSDARG00000001558	4.66221	0.000303241	0.0057769	kifc1
ENSDARG00000106601	4.64826	4.60311e-05	0.00119466	CABZ01112344.1
ENSDARG00000075954	4.54089	0.000614178	0.0102471	serpinh1a
ENSDARG00000058471	4.53653	0.00487917	0.0544722	plk1
ENSDARG00000017299	4.47192	0.000579755	0.00985689	fabp11a
ENSDARG00000011094	4.30506	0.00783418	0.0770085	ccna2
ENSDARG00000004954	4.27753	3.37639e-79	6.74738e-75	grna
ENSDARG00000112413	4.20752	0.00786651	0.0772124	RF00017
ENSDARG00000040295	4.18603	2.24063e-36	4.0706e-33	apoeb
ENSDARG00000076789	4.16461	0.00223411	0.0293533	cx32.2
ENSDARG00000093381	4.15964	0.000189074	0.00394824	tgm2l
ENSDARG00000025903	4.15154	3.93776e-09	2.8825e-07	lgals9l1
ENSDARG00000093608	4.13911	0.000180535	0.0038017	ccl34b.1
ENSDARG00000074283	4.1244	0.00393866	0.0461103	inpp5d
ENSDARG00000038010	4.04898	9.2745e-05	0.00214268	rac2
ENSDARG00000040319	4.0218	0.00253511	0.032413	CABZ01041494.1
ENSDARG00000013771	3.8966	0.00032236	0.00607167	ctss2.2
ENSDARG00000095627	3.89299	0.00402719	0.0470364	c1qc
ENSDARG00000103067	3.8666	0.00239879	0.0310347	adgrd2
ENSDARG00000069114	3.86269	0.0082499	0.0801098	unc93b1
ENSDARG00000051874	3.83471	0.00837487	0.0810869	stra6
ENSDARG00000004105	3.80126	2.59553e-06	0.000101704	tie1
ENSDARG00000112374	3.79615	0.000499267	0.00869865	RF00017
ENSDARG00000053624	3.77431	0.00364305	0.0433349	csf1rb
ENSDARG00000045367	3.76934	2.427e-28	2.42505e-25	tuba1b
ENSDARG00000092170	3.68977	4.73824e-62	3.1563e-58	apoc1
ENSDARG00000038669	3.67595	0.00952475	0.0886965	gbp2
ENSDARG00000091150	3.6587	9.29669e-06	0.000308613	mki67
ENSDARG00000114494	3.64183	5.76852e-13	8.29339e-11	RF00003
ENSDARG00000090882	3.61294	4.878e-06	0.000175643	si:rp71-36a1.5
ENSDARG00000060917	3.52904	0.00266873	0.0337971	anln
ENSDARG00000041723	3.5281	1.46631e-05	0.000450603	zgc:55461
ENSDARG00000028618	3.52785	0.00231317	0.030169	zgc:77517
ENSDARG00000101334	3.4743	5.08445e-59	2.03215e-55	ctsc
ENSDARG00000055290	3.41285	5.16191e-19	1.84206e-16	mpeg1.1
ENSDARG00000055226	3.4046	5.81366e-08	3.54701e-06	slc7a7
ENSDARG00000076574	3.40049	0.00466607	0.0525333	si:ch211-171h4.6
ENSDARG00000083063	3.39407	1.61568e-34	2.48368e-31	RF00003
ENSDARG00000042708	3.37263	8.3548e-18	2.41974e-15	tuba8l
ENSDARG00000088091	3.34714	6.30212e-14	1.04084e-11	pfn1
ENSDARG00000094154	3.32308	0.00413294	0.0479076	hist2h3c
ENSDARG00000055504	3.26419	4.45309e-12	5.66819e-10	si:ch211-212k18.7
ENSDARG00000043403	3.25788	0.000334495	0.00622977	paox1
ENSDARG00000100903	3.24317	1.91163e-18	6.36701e-16	RF00019
ENSDARG00000079613	3.21615	7.79373e-10	6.51673e-08	sall3a
ENSDARG00000020893	3.2151	8.05885e-07	3.6354e-05	slc25a55a
ENSDARG00000045066	3.20332	8.93226e-05	0.00208287	entpd1
ENSDARG00000071107	3.20122	0.00945562	0.0883408	wnt7bb
ENSDARG00000058647	3.20043	1.10618e-06	4.82663e-05	hck
ENSDARG00000090890	3.19113	0.0050249	0.0557566	cmklr1
ENSDARG00000040178	3.17084	3.02889e-06	0.000117078	havcr1
ENSDARG00000059370	3.16349	0.000502717	0.00875113	nr1d4b
ENSDARG00000029955	3.14629	0.000443082	0.00788473	glb1l
ENSDARG00000075748	3.11398	0.000269151	0.00526292	NCKAP1L
ENSDARG00000079387	3.11177	0.00583925	0.062037	si:ch211-102c2.4
ENSDARG00000003113	3.10945	0.00059025	0.00996246	ada
ENSDARG00000024540	3.0782	0.00983286	0.0909301	tspan36
ENSDARG00000056378	3.06033	0.000226651	0.00458904	ifi30
ENSDARG00000027529	3.0602	1.25234e-05	0.000395368	hmox1a
ENSDARG00000098012	3.04319	7.82143e-08	4.49148e-06	itgae.1
ENSDARG00000055133	3.03807	0.000354721	0.0065334	cenpf
ENSDARG00000043081	3.03485	8.07935e-19	2.73657e-16	ctsz
ENSDARG00000063612	2.98437	3.18072e-05	0.000870733	antxr1c
ENSDARG00000009387	2.97428	2.34332e-09	1.79421e-07	robo4
ENSDARG00000043148	2.96838	2.60922e-51	8.69043e-48	slc1a3b
ENSDARG00000027063	2.95934	2.86712e-08	1.83643e-06	arpc1b
ENSDARG00000101030	2.95888	0.00235182	0.0305385	si:ch73-158p21.3
ENSDARG00000052429	2.95765	0.00235718	0.0305882	syngr2a
ENSDARG00000098650	2.90772	0.00990284	0.0913331	iqgap3
ENSDARG00000103409	2.88804	0.0085542	0.0822652	uhrf1
ENSDARG00000071437	2.86618	0.000435281	0.0077736	ptprc
ENSDARG00000025254	2.80942	0.00316679	0.0387777	s100a10b
ENSDARG00000057737	2.80824	0.000281566	0.00545774	rxraa
ENSDARG00000052039	2.78306	2.77946e-08	1.79177e-06	caspb
ENSDARG00000041060	2.75837	8.04837e-12	9.80723e-10	lgals9l3
ENSDARG00000098114	2.7503	2.83048e-14	5.05039e-12	ctsa
ENSDARG00000009313	2.74711	0.00404919	0.0471832	zgc:63831
ENSDARG00000036700	2.74706	0.000547144	0.00938552	si:ch211-114n24.6
ENSDARG00000099621	2.74475	0.000774591	0.0123638	si:ch211-69b22.5
ENSDARG00000054438	2.71531	0.00420295	0.0484381	fzd2
ENSDARG00000103340	2.69648	5.40561e-08	3.31367e-06	clic1
ENSDARG00000042927	2.68854	0.00932956	0.0874904	mapre1a
ENSDARG00000000767	2.67374	0.00597207	0.0631794	spi1b
ENSDARG00000032849	2.65038	0.00028318	0.00548359	ndrg1a
ENSDARG00000040528	2.64477	4.94706e-06	0.000177386	lgals3bpb
ENSDARG00000057683	2.64335	0.0100614	0.0922753	mcm6
ENSDARG00000112858	2.61441	0.000337403	0.00626796	RF00015
ENSDARG00000098296	2.606	4.35688e-11	4.63127e-09	gnsb
ENSDARG00000114825	2.58395	0.00788476	0.0773155	CABZ01077124.1
ENSDARG00000089769	2.58019	0.0101235	0.0927169	hapln1a
ENSDARG00000057787	2.57371	4.99893e-05	0.0012726	itgae.2
ENSDARG00000099476	2.57101	0.00250243	0.0321185	zgc:174863
ENSDARG00000041108	2.55589	0.00987782	0.0912614	ctsh
ENSDARG00000054942	2.54406	0.000939191	0.0145382	lgals2a
ENSDARG00000090912	2.54195	1.0193e-14	1.97765e-12	npc2
ENSDARG00000017140	2.5307	0.00501675	0.0557304	zgc:63587
ENSDARG00000054609	2.51662	0.00786603	0.0772124	slco2b1
ENSDARG00000071491	2.51268	0.00710106	0.0714539	nrros
ENSDARG00000088805	2.50712	0.00420929	0.0484833	nes
ENSDARG00000101785	2.50286	0.00344356	0.0414306	laptm5
ENSDARG00000054610	2.49212	5.19639e-13	7.5799e-11	coro1a
ENSDARG00000008816	2.48523	2.33585e-10	2.18129e-08	glud1a
ENSDARG00000021149	2.46229	6.18001e-05	0.00152095	cbr1l
ENSDARG00000042793	2.45997	1.07946e-05	0.000347935	tpp1
ENSDARG00000025301	2.45311	1.11505e-16	2.71745e-14	gfap
ENSDARG00000057598	2.42466	4.56024e-31	5.3607e-28	s100b
ENSDARG00000014017	2.40489	9.68833e-05	0.00222798	rrm1
ENSDARG00000017780	2.35117	9.20777e-18	2.62251e-15	rorcb
ENSDARG00000083108	2.34093	3.55415e-05	0.000958518	RF00045
ENSDARG00000092499	2.33659	0.00262855	0.0333997	si:ch211-183d21.1
ENSDARG00000090552	2.32639	5.57795e-10	4.80473e-08	si:dkey-7j14.6
ENSDARG00000003216	2.32068	3.2047e-07	1.57741e-05	anxa2a
ENSDARG00000003931	2.31958	2.18967e-09	1.69606e-07	cndp2
ENSDARG00000063295	2.30919	0.00990915	0.0913331	myh9a
ENSDARG00000076564	2.28831	2.27516e-18	7.33337e-16	hspg2
ENSDARG00000025641	2.25133	0.000158012	0.00339174	gli2a
ENSDARG00000074849	2.23409	2.92465e-08	1.86729e-06	rac1a
ENSDARG00000040072	2.22736	4.10215e-05	0.00108292	scpep1
ENSDARG00000019098	2.22615	2.61029e-14	4.69947e-12	cd82a
ENSDARG00000005368	2.22452	3.69584e-16	8.58809e-14	mcamb
ENSDARG00000041062	2.20641	3.77685e-05	0.0010104	calb2a
ENSDARG00000102249	2.18591	0.000323833	0.00608794	pepd
ENSDARG00000058302	2.17917	6.51574e-07	3.00737e-05	sh3bgrl
ENSDARG00000042876	2.1756	0.000174181	0.00367953	abracl
ENSDARG00000035858	2.17096	7.11827e-05	0.00171594	cnn2
ENSDARG00000104068	2.16427	3.78012e-09	2.78752e-07	gstp1
ENSDARG00000069376	2.15555	0.00192878	0.0260966	tnfsf12
ENSDARG00000077474	2.14899	0.00163291	0.022581	pla2r1
ENSDARG00000016939	2.12434	1.045e-09	8.5238e-08	itgb2
ENSDARG00000011897	2.12373	8.12893e-05	0.00192474	tsg101b
ENSDARG00000045414	2.122	2.11569e-05	0.000619033	elovl2
ENSDARG00000096717	2.11257	0.00379126	0.0447015	AL732488.1
ENSDARG00000005789	2.08429	7.98773e-05	0.00189356	enpp1
ENSDARG00000002196	2.07911	0.000472215	0.00829969	bach1b
ENSDARG00000103052	2.05944	0.000652817	0.0106888	pcyox1
ENSDARG00000056532	2.04299	0.00336123	0.0408085	serinc2
ENSDARG00000068096	2.04006	2.56431e-08	1.6638e-06	atf5a
ENSDARG00000059906	2.03312	0.000149774	0.00323927	sdc4
ENSDARG00000103735	2.02852	4.54903e-06	0.000165958	elovl1b
ENSDARG00000045799	2.01465	9.0095e-07	4.00993e-05	acanb
ENSDARG00000094133	2.0041	0.00369304	0.0438513	wu:fc21g02
ENSDARG00000115204	2.00083	0.000614804	0.0102471	RF00004
ENSDARG00000009484	1.99211	0.000418525	0.0075079	arf1
ENSDARG00000036427	1.99202	0.000120632	0.00270498	slc3a2a
ENSDARG00000061985	1.98884	7.53878e-08	4.36681e-06	rbm47
ENSDARG00000102986	1.98037	1.1418e-06	4.97118e-05	csf1ra
ENSDARG00000039150	1.97756	1.34011e-47	3.82582e-44	lgmn
ENSDARG00000044345	1.97694	5.85558e-08	3.55678e-06	cyfip1
ENSDARG00000109929	1.97353	0.00106197	0.0159807	CABZ01058721.1
ENSDARG00000016745	1.96778	5.97439e-08	3.60701e-06	slc35f6
ENSDARG00000010792	1.96114	0.000496075	0.00865813	cdc25b
ENSDARG00000090297	1.9566	0.00389273	0.0456796	ldlrad2
ENSDARG00000101637	1.95165	2.99413e-05	0.000829885	ccnd1
ENSDARG00000031981	1.95039	0.000212628	0.00435365	pcbd1
ENSDARG00000092985	1.93171	0.000330445	0.00618316	CU499330.1
ENSDARG00000070670	1.93078	0.000335781	0.00624791	crip2
ENSDARG00000117085	1.92339	0.00409881	0.0475672	RF00156
ENSDARG00000027750	1.91988	0.000153735	0.00330704	dpp7
ENSDARG00000099491	1.91919	1.95697e-11	2.19708e-09	tmem176l.1
ENSDARG00000059294	1.91663	0.00155503	0.0217161	marco
ENSDARG00000093569	1.91216	0.00151356	0.0212111	bckdhbl
ENSDARG00000029722	1.90783	2.55694e-08	1.6638e-06	hmgb2a
ENSDARG00000016457	1.90441	3.43693e-05	0.000934364	irf9
ENSDARG00000102051	1.89888	0.00261953	0.0333431	mtbl
ENSDARG00000025826	1.89618	0.00148397	0.0209433	gna12a
ENSDARG00000104255	1.89408	1.30649e-06	5.57881e-05	arhgap27
ENSDARG00000011166	1.89323	1.88544e-10	1.8028e-08	cahz
ENSDARG00000038991	1.89089	7.48056e-05	0.00178818	nsfb
ENSDARG00000039098	1.87539	0.000188636	0.00394319	ca8
ENSDARG00000093572	1.85271	0.00181804	0.0247201	lamc3
ENSDARG00000059231	1.84217	3.93703e-12	5.07597e-10	hephl1a
ENSDARG00000074695	1.84184	0.000411598	0.00740358	mertka
ENSDARG00000044241	1.83426	0.00010169	0.00233047	dram2b
ENSDARG00000097620	1.83122	0.00515869	0.0568784	si:ch211-210b2.1
ENSDARG00000005191	1.8304	2.78937e-08	1.79237e-06	ahcy
ENSDARG00000039007	1.82266	0.00637302	0.0660231	eno3
ENSDARG00000058358	1.82123	7.81812e-14	1.27022e-11	krt8
ENSDARG00000077176	1.80886	3.40651e-06	0.000128445	zgc:174888
ENSDARG00000009401	1.80686	0.00669763	0.0685332	vcanb
ENSDARG00000017676	1.79888	2.64753e-05	0.00075047	mmp2
ENSDARG00000075964	1.79754	0.00021057	0.00432481	plekhg4
ENSDARG00000077473	1.79347	0.00149284	0.0210077	mych
ENSDARG00000070161	1.79261	0.00325737	0.039765	vamp3
ENSDARG00000030999	1.79132	0.00522119	0.0573613	mybl1
ENSDARG00000044254	1.78478	3.18379e-06	0.000122121	anxa3b
ENSDARG00000022570	1.78112	0.00501004	0.0557154	nmur3
ENSDARG00000071024	1.77833	2.79821e-05	0.000785386	zgc:171679
ENSDARG00000058105	1.77513	1.29314e-05	0.000406323	rpl36a
ENSDARG00000006029	1.77072	8.8205e-05	0.00206646	lta4h
ENSDARG00000102808	1.76952	3.86872e-06	0.000143971	calr3b
ENSDARG00000099313	1.74811	0.00243335	0.0313407	naga
ENSDARG00000045930	1.74316	0.00834068	0.0808342	rbpms2a
ENSDARG00000025147	1.74076	2.15406e-14	4.02305e-12	cd63
ENSDARG00000012002	1.73885	1.38918e-10	1.37433e-08	slc38a7
ENSDARG00000079659	1.73463	0.000251344	0.00497313	wdr53
ENSDARG00000089477	1.73187	0.000250165	0.0049578	si:ch211-132g1.3
ENSDARG00000012450	1.72979	3.30559e-07	1.62307e-05	vmp1
ENSDARG00000024209	1.7294	0.00166305	0.0229045	wasf2
ENSDARG00000038822	1.72523	7.1986e-08	4.21831e-06	mrc1b
ENSDARG00000073893	1.72441	4.23961e-08	2.63119e-06	dnase2
ENSDARG00000013750	1.72083	2.6405e-07	1.32582e-05	eno1b
ENSDARG00000117324	1.71627	0.00011309	0.00256026	LO018196.1
ENSDARG00000111102	1.70299	7.12897e-06	0.000241877	camk2n2
ENSDARG00000073870	1.69888	0.00144171	0.0204625	gdpd2
ENSDARG00000016733	1.67987	0.000511338	0.00887029	psat1
ENSDARG00000091692	1.67962	0.00669424	0.0685332	havcr2
ENSDARG00000070165	1.67516	0.0051684	0.0568784	tnfrsf1b
ENSDARG00000015278	1.67494	4.91273e-05	0.00125867	plxnc1
ENSDARG00000007697	1.67175	7.99561e-13	1.13322e-10	fabp7a
ENSDARG00000102320	1.67004	0.000789999	0.0125896	mob1a
ENSDARG00000054155	1.66672	9.36433e-06	0.000310343	pcna
ENSDARG00000034943	1.66389	1.69162e-06	7.05549e-05	tm9sf5
ENSDARG00000102200	1.66284	0.000884527	0.0138191	man2a1
ENSDARG00000053136	1.65508	5.00978e-06	0.000179097	b2m
ENSDARG00000068213	1.65427	0.000468781	0.00825386	fzd10
ENSDARG00000036628	1.65197	0.000138273	0.00302924	cd74b
ENSDARG00000031776	1.6503	8.51003e-10	7.05661e-08	zgc:92066
ENSDARG00000098817	1.63791	1.2114e-06	5.22865e-05	CABZ01055522.1
ENSDARG00000003165	1.63456	0.00378492	0.0447015	nr2f6b
ENSDARG00000078734	1.63072	0.00148114	0.020918	myo1f
ENSDARG00000079932	1.62681	1.93774e-10	1.84399e-08	zgc:152830
ENSDARG00000036415	1.62475	0.000868902	0.0136296	glb1
ENSDARG00000003927	1.61991	1.0511e-05	0.000340441	cldn12
ENSDARG00000104011	1.61518	6.82149e-06	0.000233027	rps17
ENSDARG00000036282	1.61438	0.00626181	0.0653452	rnaset2
ENSDARG00000076144	1.60922	0.000970386	0.0149171	si:ch211-74m13.3
ENSDARG00000044073	1.6084	5.50301e-05	0.00136952	fuca2
ENSDARG00000035860	1.60594	3.67167e-07	1.78094e-05	rps28
ENSDARG00000004378	1.60187	0.00369771	0.0438807	yrk
ENSDARG00000035556	1.59957	0.00616273	0.0646331	rps6ka3a
ENSDARG00000092870	1.59934	3.80261e-05	0.00101593	BX936337.1
ENSDARG00000078888	1.59633	6.96515e-06	0.000237528	iqgap1
ENSDARG00000044341	1.588	6.2577e-06	0.00021561	chst7
ENSDARG00000068177	1.58562	0.000135143	0.00297107	pak2a
ENSDARG00000039142	1.5835	1.5681e-09	1.25734e-07	arpc5a
ENSDARG00000016188	1.58305	0.000516255	0.00894782	si:ch73-63e15.2
ENSDARG00000076801	1.57975	0.0106159	0.0964309	arap3
ENSDARG00000074589	1.57904	0.00539957	0.058522	rin2
ENSDARG00000086332	1.57557	3.04773e-08	1.93112e-06	bri3
ENSDARG00000080895	1.56162	3.46163e-05	0.000938632	RF01291
ENSDARG00000032206	1.56066	0.00134948	0.0193458	cthl
ENSDARG00000078172	1.55965	0.00841673	0.0814317	CU984600.1
ENSDARG00000055120	1.55958	6.24881e-10	5.33659e-08	ctsba
ENSDARG00000019362	1.54902	3.07422e-05	0.000849727	ptbp1a
ENSDARG00000077788	1.54151	2.88776e-07	1.42491e-05	arhgef10
ENSDARG00000037746	1.54128	6.21603e-34	8.87294e-31	actb1
ENSDARG00000022712	1.53989	2.21679e-06	8.89565e-05	stat3
ENSDARG00000060263	1.5326	0.000309045	0.00586633	pecam1
ENSDARG00000060004	1.53239	0.0010324	0.0156299	fzd7a
ENSDARG00000078313	1.52509	7.15546e-08	4.20573e-06	MYO9B
ENSDARG00000032238	1.52326	0.00500991	0.0557154	dnm3a
ENSDARG00000017121	1.51731	1.84104e-05	0.000549947	mafba
ENSDARG00000017757	1.51652	0.00527489	0.0578096	pik3cg
ENSDARG00000095556	1.51217	2.97065e-10	2.71076e-08	CR318588.4
ENSDARG00000079745	1.5121	0.0105874	0.0962599	si:ch211-166a6.5
ENSDARG00000091579	1.50732	0.000314969	0.00596055	si:ch211-66e2.5
ENSDARG00000026829	1.50248	2.04136e-07	1.06792e-05	cotl1
ENSDARG00000111350	1.49772	3.76393e-06	0.000140595	RF00017
ENSDARG00000069823	1.49639	0.000510389	0.00886152	proca1
ENSDARG00000041435	1.49495	6.28533e-08	3.76066e-06	uba52
ENSDARG00000062552	1.48957	0.00304858	0.0376531	lpar6a
ENSDARG00000054530	1.48445	0.00501696	0.0557304	rars
ENSDARG00000074319	1.47556	0.00555975	0.0597023	sall1a
ENSDARG00000035521	1.47493	0.00536906	0.058281	sfrp1a
ENSDARG00000105142	1.47349	9.49242e-06	0.000313499	tcirg1b
ENSDARG00000071594	1.46875	0.00895983	0.0848769	TIMM21
ENSDARG00000003526	1.46231	0.00191722	0.0259578	psma5
ENSDARG00000055190	1.44311	0.00528803	0.0578096	slc17a5
ENSDARG00000077231	1.44011	0.00444817	0.050622	vwf
ENSDARG00000045074	1.43915	0.00791283	0.0774527	arl4d
ENSDARG00000001873	1.42911	0.00557656	0.0598033	phgdh
ENSDARG00000042533	1.42847	0.000147389	0.00319807	gstm.1
ENSDARG00000074262	1.42158	7.24399e-05	0.00174204	nck1a
ENSDARG00000019976	1.41736	0.00868908	0.0832419	idi1
ENSDARG00000094112	1.4131	0.000408419	0.00735964	slc22a21
ENSDARG00000079472	1.41005	0.00119789	0.0176019	CABZ01071020.1
ENSDARG00000091513	1.40209	0.000465283	0.00820672	si:dkey-22o12.2
ENSDARG00000100494	1.39958	0.00139293	0.0198474	pbx1a
ENSDARG00000016154	1.3878	2.56031e-07	1.29348e-05	zfp36l1a
ENSDARG00000027397	1.38715	4.12223e-07	1.98503e-05	vangl2
ENSDARG00000040503	1.37761	0.00318148	0.0389337	sb:cb81
ENSDARG00000092517	1.37717	2.06581e-09	1.60635e-07	gpsm1a
ENSDARG00000099465	1.37441	2.29941e-06	9.19138e-05	rnf213a
ENSDARG00000101670	1.37051	7.44235e-05	0.00178331	kntc1
ENSDARG00000076590	1.36735	0.00141078	0.0200805	atad2
ENSDARG00000010531	1.36572	0.0019389	0.0261981	scamp4
ENSDARG00000007275	1.35831	1.17862e-17	3.1829e-15	si:ch211-251b21.1
ENSDARG00000054302	1.34812	0.000768215	0.0122914	ehd4
ENSDARG00000059950	1.34797	0.00048002	0.00842206	plxdc2
ENSDARG00000091905	1.3413	0.0109152	0.0985229	si:dkey-108k21.21
ENSDARG00000006526	1.33876	0.0107323	0.0971353	fn1b
ENSDARG00000018404	1.33734	0.00502272	0.0557566	krt18
ENSDARG00000061794	1.32945	0.000296954	0.00567335	jam3b
ENSDARG00000037967	1.32696	0.000553858	0.00947628	si:dkey-16l2.16
ENSDARG00000056934	1.323	5.11324e-05	0.00130004	hepacama
ENSDARG00000087857	1.32162	3.12441e-05	0.000861218	si:ch211-180a12.2
ENSDARG00000043511	1.31534	0.00300232	0.0371276	prdx6
ENSDARG00000094732	1.31406	0.000665035	0.010849	mical3b
ENSDARG00000015805	1.31254	0.0046535	0.0524463	cgnl1
ENSDARG00000020187	1.31238	0.00195512	0.0263994	zgc:92027
ENSDARG00000088143	1.31122	0.000531163	0.00915856	sema4gb
ENSDARG00000004034	1.30575	2.62009e-09	1.98333e-07	arhgdig
ENSDARG00000061764	1.30525	0.000668773	0.0109011	ahnak
ENSDARG00000006314	1.29334	1.18764e-16	2.82545e-14	itgav
ENSDARG00000079076	1.2931	5.30477e-05	0.00133059	hgfb
ENSDARG00000044760	1.29176	0.00161671	0.0224052	gnaia
ENSDARG00000099306	1.29151	0.00252105	0.0322953	zgc:175088
ENSDARG00000102153	1.28757	0.00085234	0.0134225	nrp1a
ENSDARG00000078523	1.28404	3.78766e-10	3.33448e-08	ddr1
ENSDARG00000017982	1.28394	0.00281017	0.0351025	cyp39a1
ENSDARG00000018110	1.27978	0.00139341	0.0198474	pak4
ENSDARG00000024694	1.27899	0.000750086	0.012018	myo1b
ENSDARG00000006260	1.27235	1.03839e-19	4.06884e-17	tuba8l4
ENSDARG00000051814	1.27168	7.88064e-07	3.56305e-05	ptprz1a
ENSDARG00000099793	1.25893	8.88579e-06	0.00029645	cspg5b
ENSDARG00000062382	1.25891	0.00272734	0.0344113	snapin
ENSDARG00000077811	1.25882	0.00703996	0.0709821	sox11a
ENSDARG00000052330	1.25364	0.00752996	0.0746422	slc4a2b
ENSDARG00000005350	1.25268	5.15321e-15	1.05083e-12	dip2ba
ENSDARG00000098312	1.24755	1.1913e-06	5.17541e-05	scarb2a
ENSDARG00000014646	1.24179	0.00991488	0.0913331	aoc2
ENSDARG00000102441	1.24114	0.000311637	0.00590309	ctnna1
ENSDARG00000042172	1.23985	3.06136e-06	0.000118105	c7a
ENSDARG00000023999	1.23757	0.000109255	0.00248674	heatr5a
ENSDARG00000022309	1.23397	0.0063121	0.06563	dspa
ENSDARG00000078006	1.2324	0.0082058	0.0797501	wscd1b
ENSDARG00000100952	1.23225	0.00980292	0.0906951	wu:fj16a03
ENSDARG00000043130	1.23074	0.00417447	0.0482256	notch2
ENSDARG00000098438	1.22267	1.38686e-05	0.000430485	slc6a6b
ENSDARG00000008388	1.222	0.00487116	0.0544269	mmp14b
ENSDARG00000076484	1.22109	0.000325717	0.00610612	stab1
ENSDARG00000102640	1.2181	7.51396e-07	3.4127e-05	pdia3
ENSDARG00000067975	1.21678	0.000832701	0.0131339	atp5if1a
ENSDARG00000063594	1.21295	0.000262955	0.00516198	hipk1a
ENSDARG00000102599	1.21165	3.33065e-06	0.000126299	si:ch1073-392o20.2
ENSDARG00000026369	1.20936	3.14703e-05	0.000863878	dbi
ENSDARG00000003599	1.20808	1.52566e-20	6.628e-18	rpl3
ENSDARG00000070261	1.20704	0.00106162	0.0159807	crlf3
ENSDARG00000044975	1.20651	0.0018514	0.0251177	krt94
ENSDARG00000100082	1.20306	0.0101044	0.092584	ap3b1a
ENSDARG00000057698	1.20005	1.01211e-07	5.68149e-06	ctsd
ENSDARG00000074894	1.19681	0.00151942	0.0212782	myorg
ENSDARG00000078258	1.19446	4.27153e-09	3.11541e-07	CABZ01049847.1
ENSDARG00000036298	1.1924	1.79091e-09	1.40903e-07	rps13
ENSDARG00000031782	1.18748	0.00566527	0.0605426	crybg1a
ENSDARG00000104676	1.18349	0.00526314	0.0577466	prkd2
ENSDARG00000008238	1.17874	0.000807478	0.012817	manba
ENSDARG00000090830	1.17873	0.00197124	0.0265347	tmem132e
ENSDARG00000071004	1.1765	6.22923e-08	3.73829e-06	abhd12
ENSDARG00000018441	1.17143	0.000341628	0.00632981	heg1
ENSDARG00000103979	1.16739	0.00071808	0.0115914	calr3a
ENSDARG00000068262	1.1657	0.0086026	0.0825717	vamp5
ENSDARG00000088708	1.16564	3.7083e-12	4.90773e-10	ngfra
ENSDARG00000077523	1.16382	2.47711e-07	1.26894e-05	tdrd7b
ENSDARG00000004131	1.15511	0.00447571	0.0508499	rttn
ENSDARG00000014329	1.15146	0.000141334	0.00307672	npm1a
ENSDARG00000099035	1.14665	0.00102846	0.0155939	pcdh1g33
ENSDARG00000003570	1.14538	4.4008e-07	2.11408e-05	hsp90b1
ENSDARG00000074201	1.14493	2.12817e-10	2.0061e-08	flna
ENSDARG00000087981	1.14364	1.24714e-10	1.24614e-08	slc6a11b
ENSDARG00000104693	1.13729	1.32283e-06	5.63653e-05	il6st
ENSDARG00000099572	1.13656	4.61775e-16	1.0607e-13	hmgn2
ENSDARG00000063572	1.13498	0.000193539	0.00401213	perp
ENSDARG00000016429	1.13395	0.000241424	0.00483913	farp2
ENSDARG00000040764	1.12944	0.000930753	0.0144187	id1
ENSDARG00000009534	1.12544	0.00272917	0.0344113	wls
ENSDARG00000079588	1.12136	6.30504e-05	0.00154601	castor1
ENSDARG00000018146	1.12082	0.00463498	0.0523012	gpx1a
ENSDARG00000035578	1.12053	0.00819498	0.0796927	hs3st1l2
ENSDARG00000100869	1.11921	0.0092794	0.0872657	adcy9
ENSDARG00000039522	1.11288	0.00402992	0.0470408	tubb2
ENSDARG00000002021	1.10588	0.000355291	0.00653789	pygb
ENSDARG00000076903	1.10476	0.000780193	0.0124432	bend3
ENSDARG00000103900	1.10269	0.00750986	0.0744799	sept9b
ENSDARG00000102105	1.10221	0.00973006	0.0901881	dad1
ENSDARG00000021833	1.09885	0.000594145	0.01001	ahr2
ENSDARG00000013968	1.09815	8.76315e-32	1.09452e-28	psap
ENSDARG00000089805	1.09259	0.00169084	0.0231914	pcdh18a
ENSDARG00000100075	1.09011	0.00221772	0.0292149	abcg2a
ENSDARG00000015224	1.08138	0.00285948	0.0355815	cd2ap
ENSDARG00000016774	1.07578	2.13662e-05	0.000624242	plekho2
ENSDARG00000055009	1.07258	0.00627688	0.0654341	col4a1
ENSDARG00000038687	1.0701	3.98523e-05	0.00105765	nfkb2
ENSDARG00000057231	1.06937	5.20259e-05	0.00131273	rorca
ENSDARG00000036588	1.06797	3.40916e-10	3.04145e-08	mhc1zba
ENSDARG00000045928	1.06751	0.00895463	0.0848769	psma4
ENSDARG00000054172	1.06126	0.00527744	0.0578096	pgrmc1
ENSDARG00000057519	1.05908	0.00133601	0.0192078	pcdh1g9
ENSDARG00000104108	1.05727	0.00122691	0.0179099	slco1d1
ENSDARG00000076673	1.05542	0.00279989	0.0350363	wu:fi04e12
ENSDARG00000037488	1.05349	3.26843e-10	2.92898e-08	canx
ENSDARG00000100729	1.05345	3.59251e-07	1.74678e-05	tln1
ENSDARG00000091131	1.05299	0.000633152	0.0104569	cry1bb
ENSDARG00000035692	1.05271	1.88291e-11	2.12588e-09	rps3a
ENSDARG00000075327	1.05249	0.000720545	0.0116218	dock10
ENSDARG00000008153	1.04812	4.05013e-06	0.000149608	serinc5
ENSDARG00000001437	1.04589	0.000740186	0.0119001	slc2a1a
ENSDARG00000036316	1.0394	9.39307e-08	5.28764e-06	rpl39
ENSDARG00000099510	1.03604	0.000383298	0.00695715	cnn3a
ENSDARG00000037997	1.03368	0.000174021	0.00367953	tubb5
ENSDARG00000021137	1.03178	0.00108443	0.0162697	adgrv1
ENSDARG00000103013	1.03152	0.00948209	0.0884641	pcdh1g22
ENSDARG00000036036	1.03147	1.94209e-07	1.02709e-05	mdka
ENSDARG00000019191	1.02973	0.00512447	0.0566212	sept12
ENSDARG00000077112	1.02969	0.000303183	0.0057769	si:ch211-180f4.1
ENSDARG00000006683	1.01926	0.000123215	0.00275738	arhgef6
ENSDARG00000077664	1.01574	1.44827e-05	0.000447329	zgc:110239
ENSDARG00000007320	1.00615	1.38241e-09	1.11395e-07	rpl7
ENSDARG00000092807	1.00492	3.77999e-08	2.35325e-06	RPL41
ENSDARG00000017180	1.00425	9.51837e-05	0.00219395	npc1
ENSDARG00000042824	1.00044	0.00379148	0.0447015	nfe2l2a
ENSDARG00000043009	0.999757	0.00829992	0.0805173	fam43a
ENSDARG00000104451	0.993568	0.00150268	0.0210882	slc39a7
ENSDARG00000053058	0.986637	1.45919e-05	0.000449312	rps11
ENSDARG00000052377	0.98482	0.00343337	0.0413328	psmd12
ENSDARG00000061375	0.982985	0.00698221	0.0706493	sgpl1
ENSDARG00000115271	0.979977	4.56738e-06	0.000166256	zgc:171772
ENSDARG00000034427	0.969812	1.39064e-07	7.65582e-06	jpt2
ENSDARG00000009342	0.963538	0.000254037	0.00502143	txndc5
ENSDARG00000014867	0.960856	6.83064e-15	1.36504e-12	rpl8
ENSDARG00000035120	0.955186	0.00639314	0.0661286	gldc
ENSDARG00000004782	0.954806	0.00427656	0.049032	fgfr3
ENSDARG00000031435	0.954162	0.00011334	0.00256221	zgc:56493
ENSDARG00000033738	0.952428	5.05574e-06	0.000180418	zgc:153867
ENSDARG00000010144	0.949675	0.00941986	0.0881304	plppr3a
ENSDARG00000070822	0.949349	0.000138396	0.00302924	cnp
ENSDARG00000075625	0.945658	0.000993862	0.0152194	lrig1
ENSDARG00000041619	0.942412	1.62296e-20	6.90069e-18	rack1
ENSDARG00000015128	0.936235	0.000877262	0.0137284	rpl27
ENSDARG00000020442	0.93569	0.00999589	0.0918005	snx5
ENSDARG00000058128	0.931365	0.000406332	0.00733527	msna
ENSDARG00000051783	0.927032	8.78903e-09	6.03573e-07	rplp0
ENSDARG00000000606	0.92702	0.00940296	0.0880135	dnah6
ENSDARG00000023298	0.925611	0.00196332	0.0264922	rps27.1
ENSDARG00000009724	0.924817	4.11994e-06	0.000151906	rpn2
ENSDARG00000055225	0.922869	3.32649e-06	0.000126299	dock8
ENSDARG00000060805	0.92241	0.00197178	0.0265347	map1sa
ENSDARG00000104541	0.920859	0.000679626	0.011033	msh6
ENSDARG00000004714	0.915009	0.000853997	0.0134274	tcf12
ENSDARG00000018491	0.913483	1.32003e-05	0.000413471	pdia4
ENSDARG00000076667	0.91326	0.000531908	0.00916339	ccng1
ENSDARG00000093357	0.912134	0.00404306	0.0471392	nyap2b
ENSDARG00000096662	0.908696	0.00196546	0.0265033	abcc3
ENSDARG00000010770	0.908331	0.00101687	0.0154768	sox19a
ENSDARG00000093182	0.906825	0.0096787	0.0898788	eif2ak1
ENSDARG00000010710	0.906493	0.000885131	0.0138191	msi1
ENSDARG00000029500	0.905957	1.36548e-10	1.3576e-08	rpl34
ENSDARG00000041381	0.904819	0.0109961	0.0990742	arntl2
ENSDARG00000032296	0.904183	0.000274868	0.00534335	pomp
ENSDARG00000068432	0.898106	6.39818e-05	0.00156501	si:dkey-56m19.5
ENSDARG00000062846	0.897968	0.000168737	0.00358728	tmtc3
ENSDARG00000003984	0.896032	0.00102122	0.0155194	LTN1
ENSDARG00000040158	0.895171	0.000524637	0.00907735	cdc42l
ENSDARG00000105287	0.893927	2.07891e-05	0.000610056	mpp1
ENSDARG00000015822	0.890107	0.00020811	0.00427867	sesn3
ENSDARG00000027590	0.888696	2.68564e-05	0.000759121	sept2
ENSDARG00000063910	0.887605	0.00627106	0.0654076	mt-atp8
ENSDARG00000007959	0.881572	0.00944785	0.0883095	hibadhb
ENSDARG00000068247	0.880052	0.000106077	0.00242268	luzp2
ENSDARG00000014690	0.879958	1.15989e-09	9.42247e-08	rps4x
ENSDARG00000103791	0.878658	1.58523e-05	0.000482179	nme2b.1
ENSDARG00000009830	0.877726	5.66874e-09	4.04586e-07	hdlbpa
ENSDARG00000021539	0.877106	0.00120982	0.0177251	ephb2b
ENSDARG00000075867	0.876234	1.76586e-06	7.32134e-05	mkl1a
ENSDARG00000013307	0.875978	0.000139394	0.00304109	rpl19
ENSDARG00000056186	0.870788	1.60212e-13	2.46283e-11	eif5a2
ENSDARG00000028982	0.867117	0.0107077	0.0969944	pcca
ENSDARG00000043453	0.865219	1.60985e-05	0.000488184	rps5
ENSDARG00000068965	0.864769	0.00880536	0.0839534	nrip1a
ENSDARG00000040555	0.861642	0.0100208	0.091987	bckdha
ENSDARG00000056008	0.857372	3.2222e-06	0.000122886	atp5mc1
ENSDARG00000068227	0.856521	0.00918588	0.0865491	tmem150aa
ENSDARG00000008377	0.854181	0.000223398	0.00453238	epn2
ENSDARG00000041811	0.851539	0.000167288	0.00356785	rps25
ENSDARG00000034368	0.849947	0.000487481	0.0085305	hexb
ENSDARG00000101584	0.846278	0.000211384	0.00433261	CU467822.1
ENSDARG00000069006	0.845832	0.000213626	0.00436422	tle3b
ENSDARG00000070455	0.84269	4.98706e-07	2.37183e-05	tmem245
ENSDARG00000058259	0.841607	0.000437808	0.00780137	celsr1b
ENSDARG00000058159	0.839348	0.00177907	0.0242351	ipo8
ENSDARG00000077777	0.837299	1.7999e-22	9.72141e-20	tmsb4x
ENSDARG00000014554	0.83331	0.0109823	0.0989946	ppp1r3cb
ENSDARG00000017115	0.83076	0.0044853	0.0508997	kctd10
ENSDARG00000011925	0.827321	0.00238312	0.0308647	spns1
ENSDARG00000006791	0.826544	0.00643517	0.0664259	arntl1a
ENSDARG00000020625	0.824558	1.62621e-06	6.82735e-05	jak1
ENSDARG00000056121	0.823319	0.00791425	0.0774527	serac1
ENSDARG00000104702	0.821035	0.00216369	0.0286353	cat
ENSDARG00000017595	0.820725	0.00735396	0.0733707	ccdc6b
ENSDARG00000020871	0.817378	6.84781e-05	0.00166076	ptprz1b
ENSDARG00000021669	0.813477	9.82769e-09	6.63502e-07	sec61a1
ENSDARG00000054794	0.811763	1.87392e-07	9.98624e-06	plcxd3
ENSDARG00000011459	0.811501	5.83128e-05	0.00144045	gsna
ENSDARG00000036044	0.810745	0.000226192	0.0045844	rps20
ENSDARG00000100753	0.808689	0.000231284	0.00466867	CABZ01076275.1
ENSDARG00000002632	0.804889	0.00646259	0.0666493	anxa11b
ENSDARG00000037794	0.804669	0.00882948	0.0841031	nptx2a
ENSDARG00000077533	0.803657	0.00625659	0.0653452	eif3f
ENSDARG00000053113	0.802474	0.000289184	0.00557823	ly75
ENSDARG00000015472	0.798604	0.00626006	0.0653452	gpc4
ENSDARG00000008186	0.790001	4.6803e-06	0.000169134	syk
ENSDARG00000028327	0.787832	0.00157129	0.0218515	gmfb
ENSDARG00000075024	0.784329	0.00739589	0.0735687	si:ch73-375g18.1
ENSDARG00000028335	0.783663	3.57009e-07	1.74011e-05	hmga1a
ENSDARG00000086618	0.778798	0.00620695	0.0649762	psma3
ENSDARG00000036629	0.777914	2.23419e-05	0.000648954	rps14
ENSDARG00000011201	0.777739	0.00337779	0.0408854	rplp2l
ENSDARG00000036820	0.777085	3.52343e-11	3.82676e-09	mgll
ENSDARG00000010008	0.776494	8.97504e-05	0.00208313	vim
ENSDARG00000057452	0.773606	0.00180042	0.0245093	ston2
ENSDARG00000026137	0.772063	0.00547329	0.0590111	sfxn5b
ENSDARG00000020197	0.768044	3.92698e-06	0.000145597	rpl5a
ENSDARG00000044093	0.767341	7.4699e-07	3.40042e-05	rpl13a
ENSDARG00000034817	0.765828	0.00526074	0.0577466	asah1b
ENSDARG00000042690	0.765695	0.00125898	0.0182926	s1pr1
ENSDARG00000105116	0.764451	2.21057e-05	0.000643029	p4hb
ENSDARG00000100829	0.759131	0.00647758	0.0667602	pcdh1g32
ENSDARG00000006862	0.758301	0.00123466	0.0180099	kifap3b
ENSDARG00000018334	0.757613	0.000365011	0.00669209	rpl35
ENSDARG00000054533	0.754942	0.00173239	0.0236637	araf
ENSDARG00000042566	0.752815	3.23911e-06	0.000123296	rps7
ENSDARG00000019778	0.752565	5.4139e-06	0.000190814	rps6
ENSDARG00000034240	0.751049	0.00197519	0.0265628	capza1a
ENSDARG00000052928	0.749999	0.00683888	0.0695867	arf6b
ENSDARG00000015862	0.747229	0.000249352	0.00495332	rpl5b
ENSDARG00000055996	0.746642	8.7609e-06	0.000292772	rps8a
ENSDARG00000099280	0.743461	0.00374979	0.044367	utp20
ENSDARG00000039966	0.7418	3.8392e-05	0.00102161	prom1a
ENSDARG00000052139	0.740367	0.00016075	0.00343943	notch3
ENSDARG00000021838	0.740243	4.1005e-05	0.00108292	rps23
ENSDARG00000104559	0.739951	3.14604e-05	0.000863878	tmem63ba
ENSDARG00000017211	0.738899	6.16497e-05	0.00151912	plxnb1b
ENSDARG00000052290	0.73872	0.00724831	0.0724976	rab33ba
ENSDARG00000008660	0.737135	0.000331367	0.00619041	coro1b
ENSDARG00000099004	0.73598	0.00774965	0.0763654	CABZ01102170.1
ENSDARG00000021309	0.735812	0.00320432	0.0391891	rhoca
ENSDARG00000035132	0.734822	0.00408034	0.04741	rgs3b
ENSDARG00000104953	0.734465	1.20911e-05	0.000384147	stt3a
ENSDARG00000042530	0.734295	0.0045402	0.0514623	nup205
ENSDARG00000068992	0.732172	5.32377e-09	3.85472e-07	hspa8
ENSDARG00000020850	0.73171	9.31737e-18	2.62251e-15	eef1a1l1
ENSDARG00000094965	0.730169	2.03316e-05	0.000600156	nfil3-5
ENSDARG00000052094	0.727788	0.000120739	0.00270498	notch1b
ENSDARG00000010160	0.726479	9.19492e-05	0.00212675	rps15a
ENSDARG00000009212	0.724563	2.62944e-06	0.000102831	ppiaa
ENSDARG00000035871	0.72186	0.0010617	0.0159807	rpl30
ENSDARG00000013730	0.721669	0.000919297	0.0142634	slc4a4a
ENSDARG00000043416	0.720705	3.72044e-10	3.28979e-08	tnfaip2a
ENSDARG00000079756	0.719946	0.00120404	0.0176792	peak1
ENSDARG00000090697	0.71936	0.000186608	0.00391309	eif3ea
ENSDARG00000008867	0.719225	8.36004e-06	0.000280314	rap1b
ENSDARG00000116271	0.716675	0.0110439	0.0994151	BX470259.2
ENSDARG00000038099	0.716236	0.00886515	0.0843223	gskip
ENSDARG00000053468	0.715309	0.000553374	0.00947611	adam10a
ENSDARG00000054332	0.714871	4.779e-05	0.00122755	trim66
ENSDARG00000079858	0.71475	0.000273351	0.00532942	tmem163a
ENSDARG00000031511	0.712935	0.000320976	0.0060513	psmb2
ENSDARG00000025073	0.711073	2.3668e-07	1.21927e-05	rpl18a
ENSDARG00000052010	0.710173	0.0041961	0.0483871	fam96b
ENSDARG00000016415	0.704109	0.00345247	0.0414878	dhtkd1
ENSDARG00000076533	0.702923	0.00249854	0.0320892	nfe2l1b
ENSDARG00000018060	0.702467	2.07835e-05	0.000610056	pik3r2
ENSDARG00000036080	0.702288	1.11965e-13	1.77579e-11	cd81a
ENSDARG00000075536	0.702282	0.00268048	0.0338816	cpne1
ENSDARG00000013763	0.701806	0.0106213	0.0964363	rrbp1a
ENSDARG00000015887	0.70063	2.8744e-05	0.000802263	b2ml
ENSDARG00000025348	0.698425	0.000133699	0.00294789	igfbp5b
ENSDARG00000027813	0.698247	0.0067848	0.0691068	nus1
ENSDARG00000041232	0.696582	5.22078e-06	0.000184658	rps29
ENSDARG00000074635	0.687439	1.57414e-11	1.81836e-09	abca1a
ENSDARG00000060586	0.687165	0.00499718	0.0556344	ctdspl2b
ENSDARG00000098075	0.685953	3.35154e-07	1.63758e-05	sh3bgrl3
ENSDARG00000013804	0.682285	0.00706317	0.0711802	capns1b
ENSDARG00000103684	0.680497	0.00766067	0.0757126	ap4e1
ENSDARG00000030981	0.675856	0.00884227	0.0841448	tmem127
ENSDARG00000030602	0.675733	0.00212862	0.0282272	rps19
ENSDARG00000019060	0.675507	1.47707e-06	6.24053e-05	snx12
ENSDARG00000014727	0.675231	0.00749835	0.0744027	acox1
ENSDARG00000036065	0.674189	0.00164957	0.0227501	mgat1b
ENSDARG00000001897	0.670768	0.00216736	0.0286648	man2b1
ENSDARG00000006316	0.668938	0.000204918	0.00423046	rpl23a
ENSDARG00000019230	0.666044	2.15374e-11	2.39172e-09	rpl7a
ENSDARG00000004796	0.664729	8.26855e-05	0.00195318	mgrn1b
ENSDARG00000002344	0.663929	9.10449e-09	6.23096e-07	tubb4b
ENSDARG00000102340	0.658092	0.00759222	0.0751476	ptn
ENSDARG00000103369	0.652253	0.00081569	0.0129268	taldo1
ENSDARG00000074468	0.650087	0.00183452	0.0249226	prdm11
ENSDARG00000005026	0.649136	0.00517154	0.0568784	tshz1
ENSDARG00000009285	0.647067	8.55073e-05	0.00200796	rpl15
ENSDARG00000102012	0.643585	0.00488782	0.054534	ppp1cbl
ENSDARG00000095906	0.641554	1.91137e-05	0.000568405	CR848047.1
ENSDARG00000070437	0.641178	0.000380553	0.00691989	rpl22
ENSDARG00000001676	0.633296	0.000243819	0.0048676	gpm6bb
ENSDARG00000103683	0.632495	0.00468444	0.0526808	inpp5b
ENSDARG00000054362	0.630983	3.15166e-05	0.000863962	ccdc47
ENSDARG00000068691	0.629344	0.00243399	0.0313407	kctd4
ENSDARG00000025094	0.628282	0.00376207	0.044486	edem1
ENSDARG00000043509	0.628118	0.00359797	0.0430035	rpl11
ENSDARG00000104085	0.625401	0.00689533	0.0699469	abcd3a
ENSDARG00000020504	0.625131	0.000250321	0.0049578	h3f3b.1
ENSDARG00000044251	0.625104	0.0053381	0.0580395	rasgef1bb
ENSDARG00000008034	0.624832	0.000687369	0.0111419	skib
ENSDARG00000057026	0.623372	0.00362002	0.0431286	ran
ENSDARG00000034897	0.622963	0.00602753	0.0635307	rps10
ENSDARG00000058225	0.62285	0.00616757	0.0646331	arpc4l
ENSDARG00000073696	0.62247	0.0023417	0.0304282	frmd8
ENSDARG00000025581	0.622344	0.000147631	0.00319985	rpl10
ENSDARG00000002026	0.621739	0.00917555	0.0865333	qkib
ENSDARG00000010516	0.617575	0.00921111	0.0867128	rpl21
ENSDARG00000019693	0.616163	0.00989214	0.0913093	clcn5a
ENSDARG00000016868	0.613482	0.000505765	0.00878888	rhobtb2a
ENSDARG00000011703	0.610697	8.38965e-05	0.00197251	clocka
ENSDARG00000076679	0.609865	0.00163248	0.022581	rai1
ENSDARG00000075456	0.600515	0.0011821	0.0174339	pik3ca
ENSDARG00000019181	0.595665	7.94894e-05	0.0018866	rpsa
ENSDARG00000054259	0.595321	0.00881231	0.0839795	nat10
ENSDARG00000036875	0.593722	0.00807555	0.0787613	rps12
ENSDARG00000043497	0.592978	0.00896168	0.0848769	scrn2
ENSDARG00000006242	0.592864	1.67287e-09	1.32351e-07	ptp4a1
ENSDARG00000042905	0.589128	0.000242933	0.00485478	rpl10a
ENSDARG00000015990	0.588248	0.00138557	0.0197639	hcfc1a
ENSDARG00000099380	0.588179	0.00170304	0.0233427	rpl13
ENSDARG00000014273	-0.584991	0.000319943	0.00603752	camk2d2
ENSDARG00000098361	-0.585263	0.00338598	0.0409597	nudcd3
ENSDARG00000071524	-0.586215	0.00267108	0.0338055	insrb
ENSDARG00000078529	-0.586734	0.000152944	0.00329358	adgrb1b
ENSDARG00000058729	-0.586796	0.00329691	0.0400989	akirin2
ENSDARG00000103002	-0.587138	5.19463e-05	0.00131238	nptna
ENSDARG00000039647	-0.587854	0.000908357	0.0141265	slc6a1b
ENSDARG00000073843	-0.588163	1.23881e-06	5.33543e-05	myo9ab
ENSDARG00000077791	-0.589287	0.00119104	0.01754	brsk2b
ENSDARG00000078095	-0.589333	0.000872374	0.0136733	cipcb
ENSDARG00000061692	-0.589658	0.00430633	0.0491758	yjefn3
ENSDARG00000011640	-0.591127	0.00931332	0.0874816	syt5b
ENSDARG00000075165	-0.592705	0.000673428	0.0109502	zc3h6
ENSDARG00000003789	-0.592812	0.00207227	0.0276265	dennd5b
ENSDARG00000101755	-0.59314	1.92e-05	0.000570123	prkar1ab
ENSDARG00000069560	-0.594429	0.000642917	0.0105684	kcnh3
ENSDARG00000063538	-0.594618	6.79919e-08	4.0319e-06	kalrnb
ENSDARG00000076171	-0.594744	8.01629e-06	0.000269693	znf827
ENSDARG00000028628	-0.594877	0.00184707	0.025076	gdap1l1
ENSDARG00000004060	-0.596088	2.82083e-06	0.0001101	bhlhe40
ENSDARG00000020328	-0.597165	0.0002138	0.00436422	plekha6
ENSDARG00000042115	-0.597335	0.00107098	0.0160799	tmem198a
ENSDARG00000070545	-0.598521	4.97753e-05	0.00127038	top1l
ENSDARG00000055092	-0.599016	0.0025343	0.032413	pora
ENSDARG00000067507	-0.600173	0.00229667	0.0300175	kctd8
ENSDARG00000101419	-0.600332	1.11901e-05	0.000359521	drp2
ENSDARG00000100620	-0.600517	0.000350644	0.00646427	taok2b
ENSDARG00000086214	-0.601555	8.29977e-08	4.72543e-06	ntrk3b
ENSDARG00000057419	-0.602165	0.000405477	0.00732645	slc44a5b
ENSDARG00000075230	-0.603782	0.000235008	0.00473904	tet1
ENSDARG00000078088	-0.60603	1.9694e-05	0.000582196	si:ch211-186j3.6
ENSDARG00000098221	-0.606096	0.000152711	0.00329211	st8sia1
ENSDARG00000016360	-0.606501	0.00898617	0.0850685	kpna1
ENSDARG00000021590	-0.606861	0.000621965	0.0103234	magi2a
ENSDARG00000098344	-0.608443	0.00218734	0.0288909	rab18b
ENSDARG00000000853	-0.609255	0.00646348	0.0666493	dstyk
ENSDARG00000113771	-0.609458	3.44121e-05	0.000934364	GRIK2
ENSDARG00000062561	-0.609851	0.00664439	0.0681678	adck1
ENSDARG00000032114	-0.609945	0.000956402	0.0147589	slain2
ENSDARG00000056572	-0.610306	0.000627764	0.0103851	si:dkey-261i16.5
ENSDARG00000021735	-0.611247	0.000822701	0.013007	cacna1ba
ENSDARG00000035056	-0.613098	7.46195e-05	0.00178586	fgf13a
ENSDARG00000099635	-0.613207	5.92116e-05	0.00146084	akap8l
ENSDARG00000078056	-0.6143	0.0036028	0.0430098	RNF208
ENSDARG00000032197	-0.614646	0.00226857	0.0297669	klf12b
ENSDARG00000055565	-0.615267	0.00227853	0.0298584	cacnb2b
ENSDARG00000019613	-0.616863	9.39483e-06	0.000310838	ip6k2b
ENSDARG00000036999	-0.617034	0.00436826	0.0498261	DISP3
ENSDARG00000061752	-0.617055	1.14129e-07	6.35307e-06	ripor2
ENSDARG00000027285	-0.617284	0.00666999	0.0683554	kcnf1b
ENSDARG00000032039	-0.619352	4.67192e-05	0.00120583	mxd1
ENSDARG00000060631	-0.619964	4.44196e-06	0.000162877	si:ch211-182d3.1
ENSDARG00000043448	-0.620824	5.57955e-05	0.00138511	itm2ca
ENSDARG00000001881	-0.620834	0.0029205	0.0362571	cacnb3a
ENSDARG00000102610	-0.62289	0.00101293	0.0154286	r3hdm2
ENSDARG00000056250	-0.624585	1.22407e-11	1.43052e-09	add3b
ENSDARG00000038524	-0.625241	5.32622e-06	0.000188055	pik3r1
ENSDARG00000056331	-0.627528	0.00460548	0.0520271	ahcyl1
ENSDARG00000087205	-0.628146	0.000527908	0.00912605	akt3b
ENSDARG00000035895	-0.628195	9.94035e-06	0.000326187	fndc5b
ENSDARG00000013000	-0.628801	7.56876e-05	0.0018071	ppfia2
ENSDARG00000060452	-0.629875	2.44431e-05	0.000702553	sdk2b
ENSDARG00000089981	-0.632148	0.00341581	0.0412457	rnf146
ENSDARG00000061976	-0.633555	0.00053236	0.00916339	sema6bb
ENSDARG00000086746	-0.633895	5.18988e-05	0.00131238	prodha
ENSDARG00000104401	-0.634095	0.00265532	0.0336487	yme1l1b
ENSDARG00000095896	-0.634262	0.000867227	0.013614	pou3f3b
ENSDARG00000062887	-0.637687	0.00096323	0.0148413	steap2
ENSDARG00000079295	-0.63792	0.00640332	0.0661996	cacna1bb
ENSDARG00000069160	-0.638366	0.000418503	0.0075079	fam19a5a
ENSDARG00000087843	-0.641394	2.81416e-05	0.00078765	cntn1a
ENSDARG00000059090	-0.641563	0.00505827	0.0560024	sstr2a
ENSDARG00000028000	-0.641984	1.86147e-11	2.12478e-09	pfkpa
ENSDARG00000098683	-0.642901	0.000208041	0.00427867	zmiz2
ENSDARG00000045447	-0.643388	0.00218473	0.0288754	slc35g2b
ENSDARG00000015199	-0.643836	0.00198502	0.0266411	cblb
ENSDARG00000104719	-0.646848	0.00170502	0.0233538	abcc1
ENSDARG00000020080	-0.647215	7.06505e-08	4.16484e-06	ek1
ENSDARG00000017108	-0.650626	4.95304e-06	0.000177386	kcna1b
ENSDARG00000042703	-0.651039	0.000240133	0.00481809	parp6a
ENSDARG00000079985	-0.651342	7.09119e-05	0.00171355	nrip2
ENSDARG00000102690	-0.651534	1.27855e-06	5.48294e-05	rims2b
ENSDARG00000105120	-0.651659	0.000829357	0.0130915	gab2
ENSDARG00000055373	-0.652304	0.000125533	0.00280297	sema3fb
ENSDARG00000063438	-0.652669	0.00655153	0.0673834	srebf2
ENSDARG00000015851	-0.654512	2.96828e-05	0.000826159	pnn
ENSDARG00000057921	-0.654991	0.00638997	0.0661286	ccdc136b
ENSDARG00000102505	-0.655043	0.00740501	0.0735861	trim32
ENSDARG00000107441	-0.655057	6.62098e-07	3.0487e-05	CABZ01063170.1
ENSDARG00000046074	-0.657939	0.00871981	0.0834164	stk11
ENSDARG00000011317	-0.658287	0.000953262	0.0147332	adra1ba
ENSDARG00000101776	-0.65876	1.1005e-07	6.14312e-06	syt12
ENSDARG00000010407	-0.659549	0.000438007	0.00780137	ppp4r4
ENSDARG00000090164	-0.659643	3.59807e-06	0.000134904	si:ch73-362m14.2
ENSDARG00000063218	-0.659818	0.00210635	0.027969	ppm1la
ENSDARG00000099652	-0.659875	0.000210884	0.0043268	xpot
ENSDARG00000059818	-0.660691	0.000750521	0.012018	kif5ab
ENSDARG00000075141	-0.660942	8.97129e-05	0.00208313	gprc5bb
ENSDARG00000101510	-0.662665	0.00835072	0.0808923	cetn2
ENSDARG00000034086	-0.66346	0.000629618	0.0104072	zgc:65895
ENSDARG00000014969	-0.663693	0.000599156	0.0100626	ankhb
ENSDARG00000071860	-0.664451	0.000215482	0.0043896	nrn1a
ENSDARG00000034808	-0.66648	1.07586e-06	4.72527e-05	kcnip1b
ENSDARG00000043332	-0.666538	0.000468133	0.00824971	prkcz
ENSDARG00000097017	-0.667657	2.66877e-07	1.33666e-05	mical3a
ENSDARG00000009493	-0.668416	0.00590032	0.062586	MAP3K13
ENSDARG00000062181	-0.668947	0.0108804	0.0982533	bmt2
ENSDARG00000035918	-0.669015	0.00226395	0.0297258	bzw2
ENSDARG00000036094	-0.66973	0.00674994	0.0689626	pias1a
ENSDARG00000105121	-0.669811	0.00137299	0.0196266	FAM135B
ENSDARG00000080337	-0.671325	8.21339e-21	3.64748e-18	NC_002333.4
ENSDARG00000053091	-0.672073	0.00408522	0.0474369	si:ch211-204c21.1
ENSDARG00000103774	-0.676379	0.00144809	0.0205009	limch1b
ENSDARG00000045305	-0.676616	0.0103743	0.0947104	pde7a
ENSDARG00000040741	-0.676716	0.000675185	0.0109698	kcnab1b
ENSDARG00000055115	-0.676754	1.2802e-05	0.000403526	dtnbp1a
ENSDARG00000087822	-0.677099	0.00113455	0.0168864	agap3
ENSDARG00000056080	-0.677743	0.00952035	0.0886965	si:dkey-191g9.5
ENSDARG00000006990	-0.678572	0.00421868	0.0485634	creld1b
ENSDARG00000044513	-0.679371	0.00128145	0.01853	tpst1l
ENSDARG00000061497	-0.679402	1.24459e-10	1.24614e-08	thsd7bb
ENSDARG00000061031	-0.680026	9.15883e-11	9.43454e-09	dner
ENSDARG00000102755	-0.68016	0.000290519	0.00558781	CABZ01069998.1
ENSDARG00000117245	-0.68024	0.00939604	0.08799	CABZ01010098.1
ENSDARG00000074908	-0.680725	0.00876173	0.0836834	col6a1
ENSDARG00000076014	-0.681603	0.000403419	0.00729586	ERC1
ENSDARG00000044362	-0.682411	0.000376222	0.00685987	unc119b
ENSDARG00000076229	-0.682942	0.000523575	0.00906684	mkl1b
ENSDARG00000070426	-0.682974	0.000452007	0.00802211	chac1
ENSDARG00000038737	-0.683515	9.0342e-10	7.4296e-08	phf20b
ENSDARG00000104264	-0.683792	0.00275852	0.0346707	XKR4
ENSDARG00000053375	-0.684463	1.68107e-06	7.04287e-05	nptxrb
ENSDARG00000071011	-0.684604	3.50766e-10	3.11543e-08	cdk5r2a
ENSDARG00000104480	-0.684977	0.000657356	0.0107501	hcn1
ENSDARG00000103032	-0.68502	0.00243107	0.0313407	rap2b
ENSDARG00000019753	-0.686255	8.74358e-10	7.22032e-08	kcnn3
ENSDARG00000060926	-0.686395	0.00103034	0.0156105	rnf19b
ENSDARG00000041449	-0.687427	6.81223e-06	0.000233027	spred1
ENSDARG00000075271	-0.688044	2.36728e-07	1.21927e-05	rapgef5a
ENSDARG00000035907	-0.689148	1.47941e-15	3.24885e-13	fam49al
ENSDARG00000033182	-0.689453	0.00473894	0.0531443	arl4ab
ENSDARG00000037593	-0.690291	3.90423e-12	5.06637e-10	prickle2b
ENSDARG00000059246	-0.692595	0.000584754	0.00990724	hnrnpd
ENSDARG00000079059	-0.693148	0.0105497	0.0960475	retreg1
ENSDARG00000075564	-0.693904	0.000190443	0.00396852	fam13a
ENSDARG00000011188	-0.694984	4.90188e-13	7.25623e-11	acvr2aa
ENSDARG00000086706	-0.695588	0.00892686	0.084748	zgc:114175
ENSDARG00000073728	-0.697036	0.00137989	0.019711	gal3st3
ENSDARG00000012340	-0.697213	2.19281e-07	1.14117e-05	ptpn11b
ENSDARG00000098856	-0.697306	2.15427e-11	2.39172e-09	RYR2
ENSDARG00000018856	-0.698072	0.000285646	0.00552066	dclk1a
ENSDARG00000004386	-0.698287	5.98113e-06	0.000206831	si:dkey-153k10.9
ENSDARG00000051953	-0.698396	7.42134e-08	4.31128e-06	ythdc1
ENSDARG00000068582	-0.698815	2.4922e-07	1.27051e-05	rnf44
ENSDARG00000061057	-0.698827	0.00723572	0.0724079	cyhr1
ENSDARG00000079251	-0.699581	1.24373e-06	5.34508e-05	nlgn2b
ENSDARG00000070922	-0.699636	7.73047e-09	5.36409e-07	cnbpb
ENSDARG00000020764	-0.699739	4.67633e-05	0.00120583	slmapb
ENSDARG00000016623	-0.700527	0.0066948	0.0685332	si:ch211-195b13.1
ENSDARG00000060680	-0.701392	4.92285e-06	0.000176939	si:ch73-127m5.1
ENSDARG00000038785	-0.701962	8.99416e-08	5.07738e-06	abcf2a
ENSDARG00000098751	-0.702297	0.00986141	0.0911519	lzts3a
ENSDARG00000002897	-0.704089	0.0109613	0.0988498	si:ch211-160o17.2
ENSDARG00000109715	-0.704126	3.80666e-12	5.00475e-10	sncgb
ENSDARG00000009941	-0.704716	2.03316e-06	8.24152e-05	erc1a
ENSDARG00000036446	-0.705048	0.00415594	0.0481184	PRKAR2B
ENSDARG00000040177	-0.705608	0.00736815	0.073439	rgs16
ENSDARG00000102773	-0.706109	5.59201e-09	4.0054e-07	cacna1da
ENSDARG00000040287	-0.707265	1.1585e-12	1.63039e-10	ywhabl
ENSDARG00000069765	-0.707497	5.07087e-14	8.58783e-12	syngap1b
ENSDARG00000105178	-0.708808	0.000293256	0.00561882	erc2
ENSDARG00000111528	-0.70888	0.00106625	0.0160258	PITPNM2
ENSDARG00000101413	-0.709007	0.00545756	0.0589743	dusp7
ENSDARG00000074752	-0.711395	2.45239e-07	1.25986e-05	hlfa
ENSDARG00000044091	-0.712213	4.91068e-07	2.34213e-05	pitpnab
ENSDARG00000060854	-0.712263	4.67813e-06	0.000169134	kctd3
ENSDARG00000099260	-0.713191	0.0015791	0.0219449	PITPNC1
ENSDARG00000063314	-0.713825	0.00921193	0.0867128	apba2a
ENSDARG00000062323	-0.714605	9.48047e-09	6.4223e-07	adam23a
ENSDARG00000038855	-0.715189	0.00205148	0.027386	chmp5a
ENSDARG00000089340	-0.715648	2.31869e-06	9.23044e-05	rhobtb2b
ENSDARG00000005141	-0.716401	4.4588e-10	3.89103e-08	camkvb
ENSDARG00000068100	-0.716669	1.46789e-05	0.000450603	fam19a5l
ENSDARG00000068701	-0.716829	5.55805e-07	2.61346e-05	gpr85
ENSDARG00000008706	-0.717002	1.1475e-08	7.66946e-07	paip2b
ENSDARG00000029911	-0.71842	6.78482e-05	0.00164949	casc3
ENSDARG00000079639	-0.718686	5.97299e-07	2.78889e-05	PRRC2B
ENSDARG00000099283	-0.720595	1.0846e-05	0.000349028	epb41a
ENSDARG00000099720	-0.720677	0.00164717	0.0227484	evlb
ENSDARG00000100592	-0.720794	0.000189395	0.00395079	slc8a2b
ENSDARG00000033537	-0.721647	0.0105301	0.0959574	p4ha1a
ENSDARG00000052604	-0.722029	0.00526492	0.0577466	cpeb2
ENSDARG00000075192	-0.724949	0.00189166	0.0256291	yme1l1a
ENSDARG00000100003	-0.726259	2.29969e-06	9.19138e-05	glulb
ENSDARG00000111837	-0.72641	0.00873048	0.0834784	trhde.1
ENSDARG00000002506	-0.726486	1.2925e-05	0.000406323	zgc:92818
ENSDARG00000045842	-0.726751	0.00484283	0.0541877	zgc:113263
ENSDARG00000067591	-0.726989	0.00932911	0.0874904	puraa
ENSDARG00000037588	-0.727001	4.76552e-05	0.00122567	bhlhe23
ENSDARG00000068624	-0.727085	5.87718e-09	4.1797e-07	si:dkey-27p18.5
ENSDARG00000074794	-0.731238	2.18412e-11	2.41146e-09	necab3
ENSDARG00000035970	-0.733222	4.53059e-19	1.64617e-16	ptprn2
ENSDARG00000098802	-0.734446	0.00648466	0.0667987	map7d1a
ENSDARG00000105657	-0.736318	0.00503338	0.0557888	si:cabz01080528.1
ENSDARG00000040982	-0.736515	0.000582794	0.00988672	fgf14
ENSDARG00000010023	-0.739857	2.93252e-10	2.68823e-08	CU856539.1
ENSDARG00000090634	-0.741278	0.00943291	0.0882112	smim29
ENSDARG00000061936	-0.741298	0.00336745	0.0408316	fbxo10
ENSDARG00000032565	-0.741552	4.30595e-05	0.00113075	cacng2a
ENSDARG00000097205	-0.742443	5.29222e-05	0.00133031	ulk2
ENSDARG00000098108	-0.743487	0.00789028	0.0773317	dusp2
ENSDARG00000076265	-0.744528	0.000367599	0.00672772	ano8a
ENSDARG00000069469	-0.746967	0.000139947	0.00304984	khdrbs2
ENSDARG00000020758	-0.747554	0.00149144	0.0210077	tmem178
ENSDARG00000037324	-0.748402	2.55474e-07	1.29348e-05	klhl17
ENSDARG00000069608	-0.749196	6.51735e-05	0.00159027	palm2
ENSDARG00000078778	-0.75004	1.12887e-10	1.14514e-08	lrch1
ENSDARG00000078066	-0.751923	1.67097e-05	0.000505184	elk1
ENSDARG00000008370	-0.75253	2.32027e-09	1.78339e-07	csnk1da
ENSDARG00000016011	-0.754077	4.87595e-05	0.00125085	gpcpd1
ENSDARG00000070914	-0.754976	0.003066	0.0377284	dusp6
ENSDARG00000063922	-0.75534	1.88413e-07	1.00139e-05	mt-nd6
ENSDARG00000074168	-0.755786	5.26478e-05	0.00132508	fam208b
ENSDARG00000113702	-0.755931	1.04688e-05	0.000340176	CR925804.2
ENSDARG00000014462	-0.756178	0.00108581	0.0162782	rab3c
ENSDARG00000035868	-0.756314	1.20028e-06	5.20313e-05	spire1a
ENSDARG00000045556	-0.757455	0.00279173	0.0349999	OTUD7A
ENSDARG00000034168	-0.758114	1.0549e-13	1.70008e-11	serpini1
ENSDARG00000045944	-0.758955	2.56314e-07	1.29348e-05	slc6a1a
ENSDARG00000101446	-0.760219	9.53529e-18	2.64657e-15	PCP4L1
ENSDARG00000074828	-0.760913	0.00918297	0.0865491	si:dkey-263f15.2
ENSDARG00000035471	-0.762159	0.000155964	0.00335137	si:dkey-220k22.1
ENSDARG00000024966	-0.762379	9.34374e-09	6.3512e-07	MARK4
ENSDARG00000039576	-0.763223	0.00102618	0.0155711	fstl1b
ENSDARG00000021372	-0.764836	0.000109694	0.00249387	tob1b
ENSDARG00000027740	-0.765965	5.47126e-07	2.57872e-05	adcyap1b
ENSDARG00000059438	-0.768434	7.69748e-07	3.48813e-05	galnt18b
ENSDARG00000114852	-0.768542	0.000564524	0.00963402	CR974456.1
ENSDARG00000070567	-0.769914	2.51941e-07	1.28112e-05	cadpsb
ENSDARG00000069038	-0.770082	0.00844251	0.0815812	si:ch211-242e8.1
ENSDARG00000079280	-0.770112	0.00687404	0.0698023	dhrsx
ENSDARG00000078902	-0.77028	3.01181e-06	0.000116643	rims1b
ENSDARG00000018270	-0.770773	9.90399e-05	0.00227234	olfm1a
ENSDARG00000018153	-0.773671	0.0063571	0.0659381	nt5c1ba
ENSDARG00000102204	-0.77375	7.26373e-07	3.31412e-05	jph3
ENSDARG00000010773	-0.773907	1.98425e-06	8.05962e-05	pnpla6
ENSDARG00000113372	-0.774685	0.00736275	0.0734218	BX248501.2
ENSDARG00000033184	-0.775016	6.6053e-06	0.000226416	prkar2aa
ENSDARG00000042837	-0.775223	4.27275e-10	3.74503e-08	atp1b3b
ENSDARG00000058369	-0.775459	2.55217e-05	0.000728607	mex3b
ENSDARG00000076697	-0.776816	4.72409e-06	0.000170408	zmp:0000001168
ENSDARG00000103535	-0.777068	1.52859e-06	6.431e-05	FO818719.1
ENSDARG00000070555	-0.779879	6.23068e-05	0.00152965	ldlrad4a
ENSDARG00000040988	-0.783029	6.68045e-10	5.65687e-08	tpi1b
ENSDARG00000090301	-0.783361	0.00315632	0.0386969	usp48
ENSDARG00000060849	-0.785225	7.89598e-05	0.00187626	dlgap4a
ENSDARG00000113848	-0.786035	0.0106607	0.0967058	LO018629.1
ENSDARG00000117549	-0.786542	0.00383165	0.0450422	FQ790211.1
ENSDARG00000032103	-0.787035	1.55701e-14	2.99186e-12	mapk6
ENSDARG00000005690	-0.787591	0.00126108	0.0182926	slc25a23a
ENSDARG00000075666	-0.787615	0.000623685	0.0103348	tsc22d3
ENSDARG00000060618	-0.788405	2.76163e-09	2.07476e-07	ipo13
ENSDARG00000000161	-0.792985	0.00320919	0.0392248	itsn2a
ENSDARG00000101949	-0.793211	0.000823379	0.0130074	numbl
ENSDARG00000036107	-0.793799	0.00545971	0.0589743	txnipa
ENSDARG00000018726	-0.794516	0.00596598	0.0631484	slco3a1
ENSDARG00000027316	-0.794715	0.00395841	0.0462873	tcp11l2
ENSDARG00000059581	-0.795256	0.00656715	0.0675093	mbd5
ENSDARG00000027279	-0.795924	0.00363281	0.0432388	numb
ENSDARG00000056478	-0.796015	5.48913e-06	0.000192785	si:ch211-168b3.1
ENSDARG00000013491	-0.797677	0.00222941	0.0293108	map3k9
ENSDARG00000042259	-0.797974	0.000664715	0.010849	tgfbr1b
ENSDARG00000076153	-0.798373	0.00122243	0.0178836	lca5
ENSDARG00000098691	-0.800804	4.05431e-07	1.95704e-05	CT583672.1
ENSDARG00000019451	-0.80185	2.01147e-07	1.06061e-05	pcsk2
ENSDARG00000022763	-0.802468	0.00970961	0.0900821	hpcal1
ENSDARG00000100480	-0.803143	0.000505293	0.00878832	si:ch73-364h19.2
ENSDARG00000102458	-0.803244	3.20847e-06	0.000122597	hip1rb
ENSDARG00000036414	-0.804058	0.00382989	0.0450422	si:ch73-335l21.1
ENSDARG00000089156	-0.80504	1.60254e-05	0.000486705	egr3
ENSDARG00000026499	-0.807233	2.53197e-06	9.96144e-05	ppm1e
ENSDARG00000038826	-0.810939	0.000954121	0.014735	jph1b
ENSDARG00000020239	-0.811082	0.00114945	0.0170405	lpin1
ENSDARG00000037921	-0.814726	2.28009e-05	0.000661327	gng13b
ENSDARG00000114503	-0.816179	0.0097574	0.0903577	phtf2
ENSDARG00000087421	-0.818447	1.29054e-07	7.12438e-06	serbp1b
ENSDARG00000092799	-0.819224	0.00970568	0.0900821	camta2
ENSDARG00000032221	-0.821425	1.84465e-10	1.77229e-08	phactr4b
ENSDARG00000031888	-0.8215	1.66418e-05	0.000503895	mapk8a
ENSDARG00000020645	-0.822535	1.68263e-12	2.33512e-10	slc7a3a
ENSDARG00000077353	-0.82412	7.22346e-19	2.50901e-16	rerea
ENSDARG00000111942	-0.824444	0.00952222	0.0886965	si:ch73-262h23.4
ENSDARG00000044381	-0.825875	1.21091e-06	5.22865e-05	siah2l
ENSDARG00000117308	-0.825878	0.00933828	0.087531	zgc:194629
ENSDARG00000052690	-0.825885	0.000381552	0.00693176	arrdc3a
ENSDARG00000074531	-0.827067	8.94035e-06	0.000297571	spag9a
ENSDARG00000100851	-0.828173	2.69148e-07	1.34466e-05	gphnb
ENSDARG00000027564	-0.829206	8.96569e-05	0.00208313	pak6a
ENSDARG00000068714	-0.830235	2.16989e-12	2.97008e-10	ksr1a
ENSDARG00000045768	-0.832142	3.23748e-21	1.5046e-18	cry1aa
ENSDARG00000077694	-0.834191	0.00296349	0.0367157	dtnba
ENSDARG00000039385	-0.835437	2.29723e-05	0.00066533	dlg4b
ENSDARG00000015164	-0.83567	6.55159e-10	5.57136e-08	mknk2b
ENSDARG00000113112	-0.835726	0.000415096	0.00745978	CABZ01104031.1
ENSDARG00000069420	-0.835803	9.0891e-12	1.08874e-09	trim23
ENSDARG00000008723	-0.838441	2.86803e-06	0.000111558	prkcba
ENSDARG00000009472	-0.83888	0.00539329	0.0585122	med19b
ENSDARG00000062370	-0.839028	0.00763607	0.0755441	bcl2l13
ENSDARG00000053571	-0.84028	0.0068307	0.0695389	adob
ENSDARG00000094522	-0.84045	3.42671e-05	0.000932962	si:ch211-14c7.2
ENSDARG00000043932	-0.840614	4.64618e-05	0.00120115	stmn4l
ENSDARG00000055740	-0.840627	0.000115269	0.00259994	march9
ENSDARG00000069467	-0.840936	0.00114818	0.0170343	igsf9bb
ENSDARG00000029480	-0.841775	1.91372e-06	7.82081e-05	specc1
ENSDARG00000018524	-0.841957	8.08855e-08	4.61833e-06	midn
ENSDARG00000044574	-0.844596	0.000465259	0.00820672	rbms3
ENSDARG00000011122	-0.844682	0.00100536	0.0153369	pptc7a
ENSDARG00000102165	-0.845073	0.00871699	0.0834164	sema6a
ENSDARG00000022424	-0.847135	0.000530633	0.00915732	slc26a5
ENSDARG00000069266	-0.847544	1.06933e-05	0.000345225	esrra
ENSDARG00000101130	-0.847636	0.00342728	0.0413049	coq8b
ENSDARG00000098057	-0.848723	1.11785e-17	3.06014e-15	dscaml1
ENSDARG00000087426	-0.849167	2.19977e-05	0.00064082	si:ch211-151p13.8
ENSDARG00000043646	-0.851011	3.74464e-06	0.000140136	slc6a8
ENSDARG00000043662	-0.851456	9.67316e-20	3.86617e-17	cnih2
ENSDARG00000068166	-0.852661	5.70541e-06	0.000198982	whrnb
ENSDARG00000070686	-0.852896	5.80395e-06	0.000201715	cdipt
ENSDARG00000062515	-0.853959	3.53479e-05	0.000954583	tecpr1a
ENSDARG00000080021	-0.855188	0.00232822	0.0303109	zmat3
ENSDARG00000037872	-0.857801	1.98024e-06	8.05962e-05	foxk1
ENSDARG00000062460	-0.857838	1.28473e-06	5.49764e-05	sgk3
ENSDARG00000063433	-0.858608	2.37588e-40	5.27552e-37	atp2b2
ENSDARG00000056949	-0.85865	0.00362139	0.0431286	htr7a
ENSDARG00000062672	-0.859245	0.00127402	0.0184359	kcnj19b
ENSDARG00000056105	-0.859313	3.4867e-05	0.000942871	syt11b
ENSDARG00000034668	-0.860794	6.74926e-11	7.0988e-09	celf3a
ENSDARG00000051824	-0.860885	0.000604352	0.010132	tmeff2a
ENSDARG00000075977	-0.861452	7.21908e-08	4.21831e-06	prr5a
ENSDARG00000076891	-0.862159	0.00829284	0.0804876	rfxap
ENSDARG00000105254	-0.86294	0.000607408	0.0101662	RAB37
ENSDARG00000068708	-0.864007	7.85395e-06	0.000265124	ifrd1
ENSDARG00000012684	-0.86498	4.99671e-07	2.37183e-05	atp2b1a
ENSDARG00000015531	-0.865462	1.82988e-07	9.77764e-06	slc4a8
ENSDARG00000092456	-0.866873	0.00113724	0.0169084	BX284635.1
ENSDARG00000099374	-0.867579	0.00547356	0.0590111	sp9
ENSDARG00000055357	-0.867579	0.00064057	0.0105533	leo1
ENSDARG00000079917	-0.867625	0.00530506	0.0578692	rassf7a
ENSDARG00000098360	-0.867805	0.00411184	0.0476907	cyp19a1b
ENSDARG00000018896	-0.869086	5.95417e-09	4.20453e-07	mmp24
ENSDARG00000109358	-0.870463	7.15903e-09	5.03754e-07	trhde.2
ENSDARG00000079912	-0.870598	5.12013e-13	7.52358e-11	rapgefl1
ENSDARG00000097011	-0.871027	0.00630804	0.065622	hbaa1
ENSDARG00000021059	-0.87329	0.00164871	0.0227501	alas1
ENSDARG00000035676	-0.873366	5.47342e-06	0.000192572	ptp4a2b
ENSDARG00000039117	-0.87452	4.52216e-06	0.000165515	tefa
ENSDARG00000056108	-0.874814	2.57857e-15	5.36772e-13	ndufa4
ENSDARG00000005945	-0.877428	3.20753e-06	0.000122597	sart1
ENSDARG00000028517	-0.87869	0.000134571	0.00296175	hbp1
ENSDARG00000070393	-0.878885	0.00890776	0.0846068	si:dkey-190g6.2
ENSDARG00000111920	-0.879626	1.70407e-05	0.000513637	cplx1
ENSDARG00000028071	-0.881207	9.57896e-12	1.13944e-09	bmp1a
ENSDARG00000018000	-0.882372	2.55372e-09	1.94044e-07	ubp1
ENSDARG00000040246	-0.883663	5.25538e-05	0.00132438	rap2ab
ENSDARG00000103362	-0.883832	0.00532634	0.058036	FBXL19
ENSDARG00000071709	-0.88434	2.64163e-09	1.99208e-07	ppp1r9bb
ENSDARG00000095603	-0.884511	7.16909e-24	4.77557e-21	grid2ipb
ENSDARG00000001857	-0.887487	4.98506e-05	0.00127068	aff4
ENSDARG00000075468	-0.888294	0.000188287	0.00394002	vwa1
ENSDARG00000007630	-0.891518	0.00305496	0.0376621	mkrn2
ENSDARG00000018149	-0.891656	0.00545682	0.0589743	slc38a4
ENSDARG00000078624	-0.89296	2.53898e-14	4.61263e-12	arhgef9b
ENSDARG00000098984	-0.893492	0.000144685	0.00314347	pid1
ENSDARG00000018716	-0.894367	1.38727e-05	0.000430485	dgkh
ENSDARG00000008573	-0.894534	4.62895e-05	0.00119825	fam20b
ENSDARG00000023495	-0.895867	0.000853195	0.0134254	ift74
ENSDARG00000054058	-0.899357	0.00790628	0.0774505	h1fx
ENSDARG00000060025	-0.900959	0.000113126	0.00256026	nsmfa
ENSDARG00000012827	-0.901233	0.00109633	0.0164236	mettl3
ENSDARG00000040547	-0.901412	2.03432e-07	1.06703e-05	b3gat1a
ENSDARG00000045929	-0.905758	0.000115902	0.00260831	oaz2a
ENSDARG00000042277	-0.906258	0.00210035	0.0279196	efnb3b
ENSDARG00000039486	-0.906369	0.0011238	0.0167472	bag3
ENSDARG00000038574	-0.907435	3.89799e-09	2.86387e-07	scg2b
ENSDARG00000074759	-0.913122	0.000338544	0.00628177	ccar1
ENSDARG00000036966	-0.913533	0.00275221	0.0346204	hsd3b7
ENSDARG00000009142	-0.91641	1.7207e-15	3.69747e-13	ppp1r13bb
ENSDARG00000017254	-0.919421	1.22757e-05	0.000388162	kcnk1b
ENSDARG00000023940	-0.919719	1.67919e-10	1.63693e-08	si:ch73-362m14.4
ENSDARG00000014488	-0.920912	0.00227497	0.0298314	ca2
ENSDARG00000056467	-0.922761	0.00106169	0.0159807	tmub2
ENSDARG00000010155	-0.922863	6.64827e-07	3.05423e-05	abi1a
ENSDARG00000016875	-0.923785	5.66992e-05	0.00140406	gys1
ENSDARG00000025206	-0.924085	2.10951e-05	0.00061813	syt2a
ENSDARG00000059523	-0.924161	0.000244238	0.00487111	rims4
ENSDARG00000104084	-0.92513	4.4946e-05	0.00117106	si:dkey-191g9.7
ENSDARG00000053454	-0.925436	0.000103793	0.00237595	cntn3b
ENSDARG00000103038	-0.926621	0.00136901	0.0195905	pik3r3a
ENSDARG00000018997	-0.92702	5.17781e-05	0.00131145	cplx2l
ENSDARG00000057497	-0.927534	5.10172e-07	2.41594e-05	stk35l
ENSDARG00000056885	-0.928859	2.65292e-05	0.000750934	per1a
ENSDARG00000061243	-0.929398	0.0093541	0.0876382	ubash3ba
ENSDARG00000101735	-0.929602	3.44516e-08	2.16503e-06	chn1
ENSDARG00000061830	-0.931552	3.31965e-09	2.48464e-07	prss12
ENSDARG00000102312	-0.932791	0.00820887	0.0797501	scn5lab
ENSDARG00000098435	-0.934664	1.79584e-07	9.62144e-06	BX005003.1
ENSDARG00000088567	-0.935538	0.00991009	0.0913331	vps72b
ENSDARG00000105485	-0.939621	0.00306144	0.0377188	si:cabz01090193.1
ENSDARG00000021811	-0.939711	1.47013e-24	1.08811e-21	calm1a
ENSDARG00000019532	-0.940122	2.38609e-09	1.81999e-07	fads2
ENSDARG00000063014	-0.941897	1.11997e-08	7.53587e-07	dbpa
ENSDARG00000086300	-0.943458	0.00722234	0.0724079	si:ch211-236d3.4
ENSDARG00000079962	-0.944677	0.000650775	0.0106687	doc2d
ENSDARG00000032651	-0.949206	7.4574e-09	5.22908e-07	ppp1r10
ENSDARG00000099005	-0.951708	0.000817444	0.0129444	palm2
ENSDARG00000100409	-0.951743	0.000620292	0.0103042	camlg
ENSDARG00000104316	-0.957744	0.00489016	0.054534	CABZ01078055.1
ENSDARG00000034705	-0.958156	0.00550031	0.0592232	pvalb7
ENSDARG00000073917	-0.958314	0.000496071	0.00865813	b3glcta
ENSDARG00000041691	-0.959133	0.000118873	0.00266916	bhlhe41
ENSDARG00000035519	-0.960439	4.03244e-05	0.00106734	histh1l
ENSDARG00000036911	-0.961905	6.65632e-12	8.16073e-10	scamp1
ENSDARG00000062797	-0.963783	3.90309e-06	0.00014498	nell2b
ENSDARG00000117621	-0.964499	0.00573123	0.0610516	FP016248.1
ENSDARG00000090876	-0.965449	0.00103402	0.0156426	si:dkey-217f16.5
ENSDARG00000077653	-0.966693	2.62555e-10	2.42912e-08	rabl6b
ENSDARG00000042409	-0.967739	5.30665e-05	0.00133059	si:ch211-251j10.3
ENSDARG00000104965	-0.96916	0.0062186	0.0650641	kcnj12a
ENSDARG00000032959	-0.970119	0.00104621	0.015815	kcnc1b
ENSDARG00000068716	-0.970706	0.00369207	0.0438513	cuedc1a
ENSDARG00000005343	-0.973531	0.00326562	0.0398171	ccdc85al
ENSDARG00000009949	-0.975379	0.00129335	0.0186751	fndc4b
ENSDARG00000102199	-0.975709	0.000374501	0.00683473	im:6912630
ENSDARG00000031915	-0.977086	0.000175206	0.00369727	hif1an
ENSDARG00000055530	-0.983175	0.00222325	0.0292491	sertad2b
ENSDARG00000029764	-0.983581	0.000346435	0.00640441	mef2ca
ENSDARG00000053453	-0.986546	1.04408e-05	0.000339818	mpp2a
ENSDARG00000058207	-0.986865	1.24436e-13	1.94275e-11	abi2a
ENSDARG00000078775	-0.987439	0.00168547	0.0231653	CABZ01005876.1
ENSDARG00000102226	-0.988626	0.001138	0.0169084	gpr19
ENSDARG00000077967	-0.989313	0.0056012	0.0600184	si:ch211-140m22.7
ENSDARG00000104259	-0.990581	1.17321e-07	6.51265e-06	CABZ01072885.1
ENSDARG00000009505	-0.991001	0.000114117	0.00257686	prelid3b
ENSDARG00000111235	-0.991468	2.38484e-10	2.21668e-08	nrsn1
ENSDARG00000006125	-0.995516	8.36991e-07	3.76721e-05	csnk1db
ENSDARG00000076791	-0.999102	7.11272e-05	0.00171594	cdk13
ENSDARG00000099395	-0.999601	0.000586887	0.00992246	cables1
ENSDARG00000060092	-0.999672	0.00774381	0.0763455	zgc:165481
ENSDARG00000036998	-1.00025	5.66109e-21	2.57116e-18	arf3b
ENSDARG00000089245	-1.00077	0.00598313	0.063196	dusp23b
ENSDARG00000017665	-1.00159	2.60202e-05	0.000738678	snrkb
ENSDARG00000101143	-1.0019	0.00602479	0.0635307	zgc:114173
ENSDARG00000110642	-1.00533	1.51351e-07	8.25562e-06	cacna1db
ENSDARG00000030326	-1.00625	8.34901e-05	0.00196753	efna1a
ENSDARG00000023797	-1.0067	1.10903e-10	1.13076e-08	ryr1b
ENSDARG00000003382	-1.0087	0.00257481	0.0328366	cwc25
ENSDARG00000017034	-1.00949	0.000806451	0.0128109	sqor
ENSDARG00000044203	-1.01006	0.00844633	0.0815812	sumf1
ENSDARG00000020298	-1.01167	0.00304768	0.0376531	btg2
ENSDARG00000062058	-1.01448	0.00426201	0.0489213	slc12a7b
ENSDARG00000103320	-1.01575	0.00149379	0.0210077	lclat1
ENSDARG00000091728	-1.01592	0.00174372	0.0237958	zgc:114046
ENSDARG00000063031	-1.01868	7.61104e-20	3.10406e-17	rad54l2
ENSDARG00000076701	-1.01933	0.00407527	0.04741	b4galnt4b
ENSDARG00000073757	-1.02158	1.86013e-09	1.45776e-07	pdzrn3a
ENSDARG00000060149	-1.02165	5.82027e-06	0.000201931	ablim1a
ENSDARG00000101019	-1.02207	3.64282e-08	2.27494e-06	ext1b
ENSDARG00000097875	-1.02312	1.09724e-06	4.8086e-05	CR786577.1
ENSDARG00000097209	-1.02813	1.88713e-05	0.000562872	cox8b
ENSDARG00000056244	-1.02987	0.00256097	0.0327019	zgc:171740
ENSDARG00000053431	-1.03035	4.34517e-11	4.63127e-09	si:ch211-257p13.3
ENSDARG00000003820	-1.0307	3.06986e-10	2.78855e-08	nr1d2a
ENSDARG00000027744	-1.0359	0.000471406	0.00829276	gadd45ba
ENSDARG00000078076	-1.03727	0.000902843	0.0140517	nab2
ENSDARG00000100052	-1.03828	8.94681e-05	0.00208313	cckb
ENSDARG00000036186	-1.04482	0.00279876	0.0350363	mbpa
ENSDARG00000057352	-1.04716	0.00378479	0.0447015	slc25a29
ENSDARG00000010727	-1.04898	0.000605555	0.0101437	ttyh2l
ENSDARG00000115603	-1.05053	0.0072277	0.0724079	cacna1db
ENSDARG00000102376	-1.05107	3.05362e-08	1.93112e-06	cacng2b
ENSDARG00000035942	-1.05589	7.56239e-09	5.26574e-07	hrh3
ENSDARG00000009031	-1.0568	2.15866e-13	3.29303e-11	tnikb
ENSDARG00000083325	-1.06064	1.87131e-11	2.12478e-09	RF01296
ENSDARG00000030687	-1.06165	5.91218e-09	4.18968e-07	phka2
ENSDARG00000117758	-1.06488	0.00237711	0.0308069	CABZ01050280.1
ENSDARG00000056833	-1.06602	2.78256e-07	1.38325e-05	svopa
ENSDARG00000079253	-1.06931	2.51969e-05	0.000720366	plch1
ENSDARG00000070222	-1.0701	1.82656e-10	1.76338e-08	fam43b
ENSDARG00000020946	-1.07403	0.00030831	0.0058623	auts2b
ENSDARG00000069953	-1.07527	0.00893199	0.0847564	kcnq5b
ENSDARG00000002210	-1.07536	8.1063e-06	0.000272263	stk25a
ENSDARG00000008363	-1.0772	8.23907e-05	0.00194852	mcl1b
ENSDARG00000061362	-1.07766	0.00737711	0.0734502	fam69ab
ENSDARG00000026335	-1.07778	3.31504e-07	1.62372e-05	susd4
ENSDARG00000058985	-1.07956	6.16371e-07	2.87123e-05	KCNJ6
ENSDARG00000019951	-1.08008	7.5989e-08	4.38891e-06	sec62
ENSDARG00000103333	-1.08094	0.00479408	0.0536722	baiap2b
ENSDARG00000014280	-1.08096	3.64073e-09	2.7047e-07	dlgap1a
ENSDARG00000024708	-1.08132	0.00130352	0.0188083	slc25a23b
ENSDARG00000016570	-1.08296	0.00346677	0.0416096	prlra
ENSDARG00000008310	-1.08464	5.46165e-13	7.9091e-11	ip6k2a
ENSDARG00000039901	-1.08682	0.000272691	0.00532173	sh3gl2b
ENSDARG00000096896	-1.08714	0.0010571	0.0159555	BX004991.1
ENSDARG00000004702	-1.08976	6.60338e-06	0.000226416	irf2bp2a
ENSDARG00000098523	-1.09052	1.70767e-05	0.000513946	NCAM2
ENSDARG00000037012	-1.09393	8.47092e-07	3.78709e-05	slc3a2b
ENSDARG00000056267	-1.0952	3.48793e-11	3.8089e-09	dixdc1b
ENSDARG00000098161	-1.09707	1.37924e-15	3.06253e-13	cntn4
ENSDARG00000038754	-1.0995	5.82175e-08	3.54701e-06	plk3
ENSDARG00000063417	-1.1004	1.32972e-13	2.05993e-11	erf
ENSDARG00000117626	-1.1013	0.000594558	0.01001	CABZ01102517.1
ENSDARG00000112811	-1.1019	0.0109587	0.0988498	CZQB01141835.1
ENSDARG00000068421	-1.10683	0.000279371	0.00542561	ttc9b
ENSDARG00000103670	-1.11233	0.00220493	0.0290719	cmc1
ENSDARG00000087732	-1.11375	7.60949e-10	6.38941e-08	RF00017
ENSDARG00000040930	-1.11643	1.3681e-08	9.08311e-07	deptor
ENSDARG00000063307	-1.11804	4.65906e-09	3.38569e-07	sgsm2
ENSDARG00000102572	-1.11979	0.000217087	0.0044178	si:ch211-260e23.9
ENSDARG00000037154	-1.12074	4.13018e-11	4.46149e-09	hivep3b
ENSDARG00000074120	-1.12289	1.68695e-05	0.000509246	usp2b
ENSDARG00000105237	-1.12301	3.72847e-05	0.000998789	mcc
ENSDARG00000044550	-1.12451	0.0106877	0.096907	hif1al2
ENSDARG00000019130	-1.12576	1.10169e-06	4.81754e-05	plk2b
ENSDARG00000097790	-1.12613	4.1396e-05	0.00109137	si:dkey-234i14.6
ENSDARG00000011449	-1.1282	0.000207417	0.00427321	fes
ENSDARG00000087709	-1.13011	0.00638016	0.0660627	FAT3 (1 of many)
ENSDARG00000024124	-1.13027	0.000125919	0.00280532	sde2
ENSDARG00000054036	-1.13052	0.00424849	0.0487941	rnf34b
ENSDARG00000035433	-1.13057	0.00708943	0.0713763	arpc5lb
ENSDARG00000041140	-1.13357	0.00700791	0.0707699	ddb2
ENSDARG00000031560	-1.13468	1.81538e-21	8.84845e-19	srpk1b
ENSDARG00000101569	-1.14444	3.89846e-17	9.86163e-15	ppargc1b
ENSDARG00000104981	-1.14952	2.05974e-07	1.07472e-05	SLC45A4 (1 of many)
ENSDARG00000044169	-1.14999	0.00283936	0.0353973	prelid1b
ENSDARG00000102403	-1.15227	2.0348e-15	4.28036e-13	cry2
ENSDARG00000029766	-1.15779	0.00512549	0.0566212	nr1i2
ENSDARG00000039343	-1.16337	5.15543e-16	1.17075e-13	ahcyl2
ENSDARG00000059719	-1.16943	0.0105849	0.0962599	fam169aa
ENSDARG00000038978	-1.1699	8.00464e-17	1.97487e-14	dnajb4
ENSDARG00000103139	-1.17177	0.00262378	0.033376	LO017843.1
ENSDARG00000112529	-1.17431	0.00841863	0.0814317	RF00001
ENSDARG00000020450	-1.1808	1.91319e-22	1.00614e-19	cacng8a
ENSDARG00000079348	-1.1815	1.45133e-06	6.15782e-05	LO018552.1
ENSDARG00000115717	-1.18187	0.00779031	0.0766526	pigbos1
ENSDARG00000003462	-1.18292	0.000129088	0.00286632	fech
ENSDARG00000097055	-1.18418	0.000805588	0.0128074	si:ch211-284f22.3
ENSDARG00000116404	-1.18553	0.00155167	0.0216843	CABZ01086574.1
ENSDARG00000090347	-1.19229	0.0023137	0.030169	dre-mir-222a
ENSDARG00000079483	-1.1929	0.00677856	0.0691068	CABZ01072096.1
ENSDARG00000040358	-1.19323	7.78535e-09	5.38347e-07	spred3
ENSDARG00000098955	-1.20005	5.5547e-06	0.000194746	ssh2b
ENSDARG00000101589	-1.20146	1.04868e-05	0.000340207	cacna1db
ENSDARG00000102845	-1.20423	0.00658392	0.0676468	dclk2b
ENSDARG00000112343	-1.20506	0.000349864	0.00645584	LO018437.1
ENSDARG00000069361	-1.20685	0.00462269	0.052192	spa17
ENSDARG00000117690	-1.20692	0.00675901	0.06902	CR339059.4
ENSDARG00000078560	-1.20794	0.000160942	0.00343987	slc9a5
ENSDARG00000102257	-1.21083	0.000207058	0.00427022	soul3
ENSDARG00000080987	-1.21176	5.52223e-09	3.96965e-07	RF00030
ENSDARG00000052658	-1.21319	0.00123589	0.0180146	pptc7b
ENSDARG00000089087	-1.21338	0.00623294	0.0651737	hbba1
ENSDARG00000024746	-1.21458	4.38362e-24	3.02076e-21	hsp90aa1.2
ENSDARG00000015709	-1.2164	5.56665e-05	0.00138363	hsd17b12a
ENSDARG00000053475	-1.22159	2.26575e-10	2.12577e-08	ngb
ENSDARG00000075282	-1.22191	2.31022e-06	9.21504e-05	irs2b
ENSDARG00000101322	-1.22195	0.0020044	0.0268472	tfr1a
ENSDARG00000038559	-1.22256	5.85693e-17	1.46306e-14	h1f0
ENSDARG00000079276	-1.22566	2.31193e-23	1.40005e-20	ube2ql1
ENSDARG00000028017	-1.22744	0.00262899	0.0333997	tp53inp1
ENSDARG00000059003	-1.22856	2.48051e-06	9.81595e-05	strip2
ENSDARG00000117740	-1.22919	5.18727e-07	2.45065e-05	CABZ01113369.1
ENSDARG00000012306	-1.2312	1.76231e-14	3.3541e-12	syt13
ENSDARG00000062830	-1.23983	0.000449448	0.0079838	tent5d
ENSDARG00000014169	-1.24235	0.00994161	0.0913859	CABZ01041610.1
ENSDARG00000088967	-1.24393	4.62882e-05	0.00119825	wnk4b
ENSDARG00000016480	-1.24454	8.7833e-07	3.91798e-05	slc17a7a
ENSDARG00000056294	-1.25108	0.00163391	0.022581	si:ch211-183d21.3
ENSDARG00000075321	-1.25352	1.89944e-05	0.000565699	CABZ01071972.1
ENSDARG00000028367	-1.25379	8.83208e-05	0.00206675	sult2st3
ENSDARG00000040971	-1.25573	5.33425e-08	3.27999e-06	zgc:92606
ENSDARG00000079283	-1.25709	0.000669571	0.0109052	si:ch211-247j9.1
ENSDARG00000105099	-1.26117	2.45972e-05	0.000705237	golga7bb
ENSDARG00000091241	-1.2653	0.00120766	0.0177065	glt1d1
ENSDARG00000090544	-1.27132	0.00729382	0.0728798	CABZ01085658.1
ENSDARG00000071879	-1.27694	5.74693e-05	0.00142137	tgfb2l
ENSDARG00000074600	-1.28625	0.00307492	0.037815	gpr78a
ENSDARG00000035332	-1.2914	0.000879633	0.0137548	cfap298
ENSDARG00000081126	-1.29293	2.48276e-07	1.26894e-05	RF01296
ENSDARG00000055129	-1.29717	7.69057e-08	4.42906e-06	pim3
ENSDARG00000078761	-1.29794	0.00687348	0.0698023	rmdn2
ENSDARG00000038429	-1.3003	0.000123501	0.00276068	csrnp1b
ENSDARG00000013946	-1.30045	5.13647e-05	0.00130263	ivns1abpb
ENSDARG00000110545	-1.30152	5.58681e-07	2.62082e-05	CABZ01113373.1
ENSDARG00000018788	-1.30243	0.00610382	0.0641655	st8sia2
ENSDARG00000098612	-1.30406	1.67585e-07	9.06408e-06	chrm2a
ENSDARG00000112431	-1.30445	6.46291e-08	3.84389e-06	LO018598.1
ENSDARG00000055854	-1.30724	6.94944e-05	0.00168133	nr4a3
ENSDARG00000018111	-1.30959	1.83031e-12	2.52255e-10	kdm7aa
ENSDARG00000075261	-1.31487	0.00329877	0.0400989	timp2b
ENSDARG00000098592	-1.32033	2.60718e-11	2.86274e-09	zgc:92140
ENSDARG00000034503	-1.32522	3.03033e-19	1.12145e-16	per2
ENSDARG00000079930	-1.3262	0.00876448	0.0836834	si:dkeyp-68b7.5
ENSDARG00000100826	-1.32641	7.44543e-23	4.13304e-20	hif1al
ENSDARG00000099389	-1.32853	4.6978e-08	2.89756e-06	cdo1
ENSDARG00000100515	-1.33456	0.00230578	0.0301167	dusp1
ENSDARG00000098135	-1.34197	6.37903e-06	0.000219412	stk40
ENSDARG00000117662	-1.34266	0.00435864	0.0497447	CABZ01090219.1
ENSDARG00000103980	-1.34609	0.00096291	0.0148413	ets2
ENSDARG00000101135	-1.34926	0.00281045	0.0351025	si:dkey-85k7.7
ENSDARG00000030967	-1.35002	1.76455e-05	0.000529472	si:ch211-51a6.2
ENSDARG00000104139	-1.35213	1.63048e-21	8.14588e-19	atp1a3b
ENSDARG00000015015	-1.35996	7.32312e-05	0.00175896	tspan18b
ENSDARG00000039220	-1.36015	4.46064e-05	0.00116459	st6galnac5a
ENSDARG00000088466	-1.36754	0.000410302	0.00738691	tmx3b
ENSDARG00000030157	-1.3737	3.83564e-05	0.00102161	mybpc2a
ENSDARG00000039269	-1.38131	1.1354e-08	7.61407e-07	arg2
ENSDARG00000060397	-1.38271	1.991e-08	1.31314e-06	hhip
ENSDARG00000045832	-1.3858	0.000294565	0.0056331	cart2
ENSDARG00000099569	-1.38729	0.00348396	0.0417657	CU856423.1
ENSDARG00000030490	-1.3996	0.000486492	0.00852065	sptb
ENSDARG00000026759	-1.40063	0.000333722	0.00622699	ldlrb
ENSDARG00000074403	-1.40595	0.000599202	0.0100626	pex5lb
ENSDARG00000102636	-1.40712	5.89168e-08	3.56786e-06	trmt9b
ENSDARG00000089553	-1.40784	1.25215e-09	1.01308e-07	si:dkey-221l4.11
ENSDARG00000003281	-1.40923	6.5151e-28	6.19989e-25	pik3ip1
ENSDARG00000095180	-1.41055	1.08767e-07	6.0885e-06	abr
ENSDARG00000001891	-1.41169	7.39937e-06	0.000250625	syt14b
ENSDARG00000018399	-1.41213	1.48225e-06	6.24921e-05	rps6kb1a
ENSDARG00000069262	-1.41243	0.00061586	0.0102561	erich3
ENSDARG00000029019	-1.41392	0.000494982	0.00865417	epb41b
ENSDARG00000098983	-1.42004	1.953e-05	0.000578205	CABZ01112656.1
ENSDARG00000098353	-1.42809	5.00488e-12	6.2511e-10	BX322574.1
ENSDARG00000030604	-1.435	5.59396e-12	6.9006e-10	phkg1a
ENSDARG00000100020	-1.44656	1.86147e-26	1.69089e-23	pim1
ENSDARG00000062880	-1.44795	2.58628e-06	0.000101541	cntn3a.1
ENSDARG00000034956	-1.44845	1.864e-15	3.96277e-13	myclb
ENSDARG00000016858	-1.44968	1.41542e-07	7.7708e-06	smad7
ENSDARG00000039931	-1.44997	2.60223e-05	0.000738678	slc25a33
ENSDARG00000095724	-1.45487	2.80685e-05	0.000786706	si:ch211-196c10.15
ENSDARG00000069843	-1.45814	0.0002637	0.00517153	kctd12.1
ENSDARG00000036965	-1.4607	1.67558e-09	1.32351e-07	rnf24
ENSDARG00000098103	-1.46236	1.52445e-11	1.77119e-09	tefb
ENSDARG00000023217	-1.46681	0.00316381	0.0387649	crema
ENSDARG00000035835	-1.46955	5.88499e-10	5.04745e-08	eef2k
ENSDARG00000044098	-1.46984	0.0057997	0.0616496	egr2a
ENSDARG00000104511	-1.47538	2.02693e-22	1.03862e-19	RF01268
ENSDARG00000037618	-1.48215	2.98813e-21	1.42178e-18	ddit4
ENSDARG00000096922	-1.4867	0.00110037	0.0164471	CR376745.1
ENSDARG00000028583	-1.49103	1.57293e-09	1.25734e-07	si:ch211-234h8.7
ENSDARG00000025428	-1.49837	2.32544e-07	1.20616e-05	socs3a
ENSDARG00000006900	-1.5035	3.48244e-05	0.000942871	impdh2
ENSDARG00000020107	-1.50365	3.3845e-18	1.05681e-15	usp2a
ENSDARG00000030964	-1.51334	0.000172314	0.00364779	pde12
ENSDARG00000029075	-1.51521	4.27386e-11	4.59187e-09	pfkfb4b
ENSDARG00000103658	-1.51677	4.72829e-12	5.98038e-10	hivep1
ENSDARG00000024325	-1.52271	4.78697e-12	6.01653e-10	col4a3bpa
ENSDARG00000104632	-1.52282	0.00150595	0.0211193	RERG
ENSDARG00000053366	-1.52772	0.000254418	0.005024	ftr12
ENSDARG00000112370	-1.52776	0.00327857	0.0399061	FQ377918.1
ENSDARG00000035253	-1.53583	5.43846e-05	0.00135683	npr3
ENSDARG00000032079	-1.53809	0.00875467	0.0836697	acsl3a
ENSDARG00000095743	-1.53861	2.12001e-30	2.35368e-27	sox11b
ENSDARG00000094860	-1.53902	0.00134743	0.0193404	gpr186
ENSDARG00000088171	-1.54504	1.00674e-06	4.43142e-05	ciartb
ENSDARG00000017474	-1.54584	0.000597021	0.0100428	zgc:110699
ENSDARG00000041607	-1.54886	9.18274e-09	6.26307e-07	eif4ebp3l
ENSDARG00000002745	-1.54955	4.388e-06	0.000161194	tdh
ENSDARG00000061249	-1.55027	0.00545733	0.0589743	myom1a
ENSDARG00000099516	-1.55042	0.0081184	0.0790876	mettl23
ENSDARG00000077372	-1.55053	1.60091e-12	2.23724e-10	tfr1b
ENSDARG00000044365	-1.55741	0.00532809	0.058036	angptl3
ENSDARG00000088087	-1.5593	2.26865e-23	1.40005e-20	kdm6ba
ENSDARG00000009459	-1.56019	1.37456e-08	9.09576e-07	slc35e4
ENSDARG00000039752	-1.56314	0.00748968	0.0743536	si:ch73-308m11.1
ENSDARG00000011239	-1.57646	0.000481777	0.00844546	ppp1r14aa
ENSDARG00000059815	-1.57656	5.5008e-09	3.96852e-07	oaz2b
ENSDARG00000068156	-1.59225	0.000169603	0.00359802	chchd7
ENSDARG00000035873	-1.59271	0.000647016	0.0106191	fjx1
ENSDARG00000058606	-1.59297	2.61141e-07	1.31452e-05	sik1
ENSDARG00000087188	-1.59374	1.13886e-19	4.37671e-17	nfil3-6
ENSDARG00000019498	-1.60218	0.00109847	0.016431	cry5
ENSDARG00000045750	-1.61315	0.000261353	0.00513558	syt10
ENSDARG00000061242	-1.61452	0.000698288	0.0112993	tuft1a
ENSDARG00000007693	-1.61752	7.54492e-26	6.03111e-23	nfkbiab
ENSDARG00000102777	-1.62086	0.000584995	0.00990724	thbs4a
ENSDARG00000061841	-1.62578	1.10257e-13	1.76269e-11	tiparp
ENSDARG00000077778	-1.62829	0.00563789	0.0602822	adamts9
ENSDARG00000100981	-1.63236	0.000399076	0.00722386	CABZ01055306.1
ENSDARG00000079468	-1.64788	0.000456128	0.00807263	rhobtb1
ENSDARG00000075454	-1.65292	1.18136e-05	0.000377129	hdc
ENSDARG00000038643	-1.65732	2.37438e-06	9.43334e-05	alas2
ENSDARG00000019063	-1.66084	3.28545e-12	4.37709e-10	fat1b
ENSDARG00000114616	-1.6633	0.00385148	0.0452486	FP085421.1
ENSDARG00000031618	-1.66864	7.14581e-18	2.10827e-15	unm_sa1261
ENSDARG00000115101	-1.66969	0.00342462	0.0413021	LO017714.1
ENSDARG00000082611	-1.67055	0.005681	0.0606459	RF00319
ENSDARG00000062271	-1.68012	4.46706e-08	2.76377e-06	slc25a15b
ENSDARG00000011583	-1.70066	3.16854e-13	4.76091e-11	cry1ab
ENSDARG00000059646	-1.70566	7.99989e-08	4.5808e-06	nt5dc2
ENSDARG00000075296	-1.71264	2.74409e-05	0.000771278	fam83c
ENSDARG00000092161	-1.72315	0.00204755	0.0273518	si:dkey-261e22.4
ENSDARG00000038398	-1.73139	0.00342898	0.0413049	pmm1
ENSDARG00000035468	-1.73907	1.75308e-07	9.44301e-06	slc25a25b
ENSDARG00000026383	-1.74382	2.47968e-08	1.61941e-06	si:dkey-27j5.5
ENSDARG00000061549	-1.74655	0.00166828	0.0229449	foxo1b
ENSDARG00000062618	-1.74675	2.90256e-20	1.20843e-17	kcnj12b
ENSDARG00000054848	-1.76097	2.38201e-06	9.44485e-05	pdk4
ENSDARG00000055250	-1.76865	0.00476646	0.0533929	si:ch211-132b12.8
ENSDARG00000008278	-1.78004	1.74671e-32	2.32709e-29	rcor2
ENSDARG00000098386	-1.78358	4.53052e-18	1.39289e-15	ctps1b
ENSDARG00000110963	-1.80058	0.000183034	0.00385026	trib1
ENSDARG00000053580	-1.80922	4.5509e-06	0.000165958	htr1fb
ENSDARG00000024759	-1.81404	0.00130561	0.0188249	inhbab
ENSDARG00000076950	-1.82821	0.00764473	0.0755924	kel
ENSDARG00000012881	-1.83173	2.59679e-08	1.67942e-06	slc4a1a
ENSDARG00000007184	-1.85421	3.56674e-17	9.13816e-15	zbtb16a
ENSDARG00000039650	-1.8592	8.92455e-15	1.76582e-12	itm2cb
ENSDARG00000111945	-1.8716	0.000586579	0.00992246	CABZ01069040.1
ENSDARG00000063732	-1.87807	3.19726e-10	2.87811e-08	pde11a
ENSDARG00000051896	-1.88368	0.00712703	0.0716792	fbn2a
ENSDARG00000062134	-1.88451	5.68284e-06	0.000198542	kcnab2b
ENSDARG00000061368	-1.88964	3.97834e-45	9.9379e-42	klf13
ENSDARG00000095617	-1.89708	0.00879452	0.0838901	znf1157
ENSDARG00000010519	-1.90111	1.43739e-37	2.87249e-34	per3
ENSDARG00000081362	-1.90495	0.00687322	0.0698023	dre-mir-9-5
ENSDARG00000101362	-1.92291	2.16784e-06	8.71672e-05	mibp
ENSDARG00000052881	-1.93789	1.16934e-10	1.18021e-08	dnajb5
ENSDARG00000000563	-1.94569	3.36949e-05	0.000918634	ttn.1
ENSDARG00000004187	-1.94871	4.14918e-14	7.15801e-12	zgc:122979
ENSDARG00000040430	-1.95234	3.23003e-59	1.61372e-55	nptxra
ENSDARG00000001953	-1.95977	3.09838e-12	4.15557e-10	pfkfb3
ENSDARG00000090429	-1.96611	1.64588e-09	1.31041e-07	si:dkeyp-7a3.1
ENSDARG00000081096	-1.97208	0.00249019	0.0320026	RF00001
ENSDARG00000056477	-1.97801	0.000105649	0.00241567	ccdc125
ENSDARG00000070726	-1.97883	0.00337214	0.0408417	cnga3a
ENSDARG00000100353	-2.02562	0.00557813	0.0598033	si:ch1073-398f15.1
ENSDARG00000021720	-2.03481	0.00094677	0.0146442	col7a1
ENSDARG00000034852	-2.05173	0.000407369	0.00734735	nt5c2l1
ENSDARG00000058094	-2.06216	9.80742e-10	8.03244e-08	ciarta
ENSDARG00000037861	-2.06707	4.63826e-06	0.000168223	slc2a3b
ENSDARG00000093068	-2.07918	0.00134708	0.0193404	c3b.1
ENSDARG00000069029	-2.0816	1.88204e-06	7.7071e-05	acss2l
ENSDARG00000045051	-2.09032	4.14321e-24	2.95707e-21	slc16a3
ENSDARG00000031426	-2.09342	1.51612e-07	8.25562e-06	csrnp1a
ENSDARG00000099558	-2.10627	0.00914317	0.0863094	NPC1L1
ENSDARG00000031336	-2.10787	1.04452e-29	1.09861e-26	hsd20b2
ENSDARG00000091234	-2.1283	0.000670509	0.0109116	si:ch73-335l21.4
ENSDARG00000086856	-2.1486	1.61085e-11	1.85007e-09	stk35
ENSDARG00000068374	-2.15521	6.93089e-18	2.09859e-15	si:ch211-132b12.7
ENSDARG00000071212	-2.16995	6.3503e-05	0.0015552	p3h1
ENSDARG00000094181	-2.17743	2.53223e-06	9.96144e-05	shroom1
ENSDARG00000026865	-2.22557	9.0875e-35	1.51337e-31	fam107b
ENSDARG00000058839	-2.25452	1.45031e-06	6.15782e-05	susd1
ENSDARG00000005216	-2.25936	4.537e-05	0.00117903	zgc:158328
ENSDARG00000036818	-2.26452	0.00165901	0.0228646	hyal3
ENSDARG00000055751	-2.31191	2.97873e-08	1.89576e-06	fosb
ENSDARG00000059054	-2.33305	3.11217e-05	0.000859029	pdk2b
ENSDARG00000109164	-2.34516	1.1341e-16	2.7306e-14	CABZ01045617.1
ENSDARG00000104361	-2.35705	0.00562311	0.0601789	barhl2
ENSDARG00000114910	-2.39396	6.8395e-07	3.13488e-05	FO704772.1
ENSDARG00000018787	-2.41681	1.71915e-23	1.10824e-20	efna1b
ENSDARG00000104600	-2.49509	7.43934e-13	1.06191e-10	CABZ01070527.1
ENSDARG00000087303	-2.50147	2.88015e-13	4.36038e-11	cebpd
ENSDARG00000098289	-2.58095	0.000331452	0.00619041	vstm2l
ENSDARG00000020114	-2.65083	2.27043e-09	1.75182e-07	slc20a1a
ENSDARG00000020133	-2.67047	0.000619365	0.0102973	jdp2b
ENSDARG00000105651	-2.78915	4.82934e-14	8.24868e-12	BX323060.3
ENSDARG00000028396	-2.79455	1.15156e-11	1.36171e-09	fkbp5
ENSDARG00000094696	-2.83669	9.00786e-11	9.32711e-09	si:dkey-201c13.2
ENSDARG00000068194	-2.96812	2.31369e-26	2.01029e-23	klf9
ENSDARG00000059342	-3.14517	0.00888025	0.0844255	avil
ENSDARG00000090814	-3.1761	1.34487e-05	0.000419936	si:dkey-18a10.3
ENSDARG00000038891	-3.34676	0.00428737	0.0490914	AL954146.1
ENSDARG00000117377	-3.38647	0.00408052	0.04741	AL929216.1
ENSDARG00000032705	-3.59005	0.0096147	0.0894508	foxg1b
ENSDARG00000099351	-3.66539	1.79013e-17	4.76986e-15	igfbp1a
ENSDARG00000056376	-3.90462	6.69671e-23	3.82363e-20	ankrd37
ENSDARG00000090366	-5.16798	0.00845454	0.081621	znf1065
ENSDARG00000111902	-6.38772	5.13131e-66	5.1272e-62	RF00002
ENSDARG00000075963	-6.61936	0.00070941	0.0114607	mhc1uba
ENSDARG00000094347	-7.62073	0.00846698	0.0816228	CR388079.1
ENSDARG00000114502	-7.8124	3.74662e-09	2.77306e-07	CR388079.3
ENSDARG00000079105	-8.4715	1.36044e-05	0.000424133	mhc2dab
ENSDARG00000014321	-9.36533	6.84687e-08	4.04816e-06	en1a

## Sheet: Y2
GeneID	log2FoldChange	pvalue	padj	gene name
ENSDARG00000100614	11.0854	1.08338e-06	5.85087e-05	zgc:171497
ENSDARG00000071643	10.0463	1.44911e-06	7.56872e-05	zgc:171490
ENSDARG00000109284	10.0418	7.94007e-19	3.69194e-16	RF00020
ENSDARG00000004023	9.62429	1.62651e-14	4.19025e-12	isl1
ENSDARG00000106267	8.98632	7.52173e-09	6.89395e-07	CR388042.1
ENSDARG00000075826	8.85538	1.00303e-06	5.47903e-05	msh4
ENSDARG00000110288	8.8103	7.31143e-08	5.42354e-06	CT583625.5
ENSDARG00000095820	8.62236	6.58519e-06	0.000285968	BX649485.4
ENSDARG00000086418	8.62191	6.35059e-06	0.000277678	si:ch211-236p5.3
ENSDARG00000080562	8.50241	8.94501e-07	4.94283e-05	RF00619
ENSDARG00000016771	8.40157	3.92733e-06	0.000179977	tfa
ENSDARG00000074904	8.37195	3.31061e-06	0.00015507	si:ch211-253b8.5
ENSDARG00000074085	8.30442	2.30791e-05	0.000836464	si:ch1073-188e1.1
ENSDARG00000099672	8.17171	1.34456e-05	0.000534016	capgb
ENSDARG00000105112	8.14104	1.69818e-05	0.000655029	ntn1a
ENSDARG00000095369	8.12342	1.96474e-05	0.000736394	zgc:112966
ENSDARG00000052741	8.12136	1.88787e-05	0.00071127	card11
ENSDARG00000116334	8.01259	4.1949e-05	0.00139323	tmem17
ENSDARG00000099645	8.00435	4.08595e-05	0.00136657	zgc:153184
ENSDARG00000098315	7.98849	4.5152e-05	0.001479	cyp1a
ENSDARG00000109926	7.94752	5.9206e-05	0.00186562	FP236812.2
ENSDARG00000112375	7.93249	6.40406e-05	0.00200801	CR762436.4
ENSDARG00000044795	7.88651	0.000115222	0.00332315	entpd2b
ENSDARG00000105459	7.88296	8.49584e-05	0.00257087	CU457819.7
ENSDARG00000093176	7.84892	0.00114505	0.0211523	zgc:55413
ENSDARG00000105484	7.84862	0.000103354	0.00302663	FP325123.3
ENSDARG00000033042	7.77933	0.000157744	0.00433319	ptprja
ENSDARG00000071143	7.76458	0.000203942	0.0053406	si:dkey-208m12.2
ENSDARG00000087554	7.74268	0.000177799	0.00476943	cdk1
ENSDARG00000090167	7.71884	0.000518166	0.0113024	FO904898.1
ENSDARG00000044612	7.70907	0.000227631	0.00589237	c1qb
ENSDARG00000062579	7.69451	0.000225308	0.00585188	kremen1
ENSDARG00000071384	7.68404	0.0002483	0.00628632	slc7a11
ENSDARG00000014208	7.67724	0.000731474	0.0148034	zgc:77118
ENSDARG00000109737	7.64009	0.000278853	0.00682627	CR354435.2
ENSDARG00000026726	7.60539	0.000367702	0.00861163	anxa1a
ENSDARG00000044125	7.58712	0.00046418	0.0103863	txn
ENSDARG00000095144	7.54953	0.00282739	0.0418165	AL954816.1
ENSDARG00000077155	7.53729	0.00045953	0.0103186	si:ch211-157p22.10
ENSDARG00000012397	7.53727	0.00043358	0.00987547	eya4
ENSDARG00000097549	7.50176	0.000496521	0.0109303	CR450727.1
ENSDARG00000038862	7.49239	0.00104633	0.0197694	kcnb2
ENSDARG00000038116	7.4906	0.000525856	0.0114546	gnrhr4
ENSDARG00000092738	7.48702	5.59457e-05	0.00176874	si:ch211-263k4.2
ENSDARG00000071139	7.45695	0.000613362	0.0128637	PLCXD1 (1 of many)
ENSDARG00000103330	7.45276	0.000198182	0.00524743	si:ch73-236c18.5
ENSDARG00000101422	7.39123	0.000773969	0.0154664	hdac12
ENSDARG00000110909	7.38809	0.000755637	0.0151956	zgc:173552
ENSDARG00000059700	7.37852	0.000809736	0.0160633	agmat
ENSDARG00000056145	7.34842	0.0009628	0.0184725	si:dkey-159a18.1
ENSDARG00000043986	7.34603	0.000849677	0.016682	setd6
ENSDARG00000097918	7.33132	0.000889583	0.0173405	AL954666.1
ENSDARG00000086591	7.32706	0.000903918	0.0175482	si:ch211-113a14.11
ENSDARG00000007221	7.32184	0.000965712	0.0185028	pbk
ENSDARG00000011876	7.28998	0.000158614	0.00434455	ednraa
ENSDARG00000073786	7.28386	0.00125647	0.0227046	cmbl
ENSDARG00000061885	7.27449	0.001422	0.0249853	satb2
ENSDARG00000044175	7.26545	0.00112105	0.02083	oxtrl
ENSDARG00000069481	7.25845	0.00113555	0.0210074	ghrh
ENSDARG00000098081	7.25772	0.0011361	0.0210074	FO704905.1
ENSDARG00000100257	7.25701	0.00120272	0.0220257	zgc:174314
ENSDARG00000095801	7.25219	0.00180424	0.0299618	BX649485.2
ENSDARG00000056473	7.25182	0.00116727	0.0214795	chaf1b
ENSDARG00000057630	7.23472	0.00123576	0.0224581	galm
ENSDARG00000013719	7.20731	0.00135252	0.0240751	gtse1
ENSDARG00000116781	7.20269	0.00135752	0.0241191	CR354435.13
ENSDARG00000104407	7.19695	0.00148232	0.0257603	BX649453.1
ENSDARG00000063646	7.18258	0.00141879	0.0249748	lnpa
ENSDARG00000070297	7.17699	0.00143655	0.0251516	CR354435.1
ENSDARG00000078729	7.12833	0.00164158	0.0279918	ackr4a
ENSDARG00000010482	7.12513	0.00188874	0.0307962	prg4a
ENSDARG00000108038	7.11347	0.0017399	0.0290705	CABZ01109481.1
ENSDARG00000040717	7.11069	0.00175764	0.0293155	macc1
ENSDARG00000075626	7.09974	0.00761561	0.0855278	zgc:172090
ENSDARG00000103964	7.09806	0.00348675	0.0492016	si:dkeyp-104b3.21
ENSDARG00000062187	7.09749	0.00180104	0.0299347	kif14
ENSDARG00000071005	7.0929	0.00182458	0.030239	ppp1r3ca
ENSDARG00000079045	7.08983	0.0018257	0.030239	opn8b
ENSDARG00000045936	7.08798	0.00187184	0.030648	pax6b
ENSDARG00000103305	7.08628	0.0018511	0.0304962	P2RY14
ENSDARG00000006588	7.08519	0.00275176	0.0410803	zgc:111983
ENSDARG00000030632	7.07999	0.0018729	0.030648	ccdc3b
ENSDARG00000105143	7.07622	0.00193877	0.0312432	BX005367.2
ENSDARG00000103555	7.07451	0.00190052	0.0308879	si:ch211-8c17.4
ENSDARG00000113707	7.06942	0.00193601	0.0312252	CR354435.8
ENSDARG00000102366	7.06236	0.000460637	0.0103313	micall2a
ENSDARG00000003193	7.05384	0.00200508	0.0321218	rassf7b
ENSDARG00000093748	7.04048	0.00282546	0.0418165	si:ch211-217k17.11
ENSDARG00000103248	7.02849	0.000677204	0.0139659	CABZ01064771.1
ENSDARG00000079544	7.0043	0.00347573	0.0491188	si:ch1073-464p5.5
ENSDARG00000094427	6.99361	0.00237796	0.0367072	si:dkey-253d23.8
ENSDARG00000091702	6.99317	0.00234462	0.0363102	csnk2a4
ENSDARG00000095048	6.9913	0.00437064	0.0577648	si:dkey-250k15.7
ENSDARG00000103146	6.97768	0.00293407	0.0428951	nlrc3
ENSDARG00000014309	6.91061	0.00290864	0.0426212	spaw
ENSDARG00000040338	6.91052	0.00290071	0.0425705	hvcn1
ENSDARG00000116758	6.90985	0.00291291	0.042626	c16h2orf66
ENSDARG00000103015	6.9035	0.00299109	0.0435284	hist1h2a4
ENSDARG00000025703	6.89812	0.0030726	0.0445445	dmgdh
ENSDARG00000027523	6.89556	0.00296831	0.0432298	trpc7a
ENSDARG00000102726	6.86139	0.00125995	0.0227245	CT737184.1
ENSDARG00000056214	6.86062	0.00431661	0.0573063	gnrh3
ENSDARG00000106564	6.85384	0.00325038	0.0466605	CT027676.1
ENSDARG00000105350	6.84985	0.00348092	0.0491558	si:ch1073-153i20.4
ENSDARG00000077301	6.84815	0.00329209	0.0471174	mlf1
ENSDARG00000005464	6.83793	0.00337103	0.0479951	dnase1l1
ENSDARG00000095909	6.83618	0.00345721	0.0489297	BX539325.1
ENSDARG00000096876	6.81281	0.00358765	0.0502534	CR847984.1
ENSDARG00000040076	6.81232	0.00372894	0.0514762	pycard
ENSDARG00000074691	6.80408	0.00363147	0.0506005	mms22l
ENSDARG00000074156	6.79989	0.0036754	0.0509584	sgca
ENSDARG00000103470	6.79596	0.003712	0.0512793	polm
ENSDARG00000014386	6.78045	0.00384493	0.0528858	galnt6
ENSDARG00000095509	6.78022	0.00391021	0.0535519	CR759885.1
ENSDARG00000043322	6.77817	0.00117705	0.0216178	gsx2
ENSDARG00000078149	6.77042	0.00389049	0.0533585	grin2ca
ENSDARG00000087191	6.76316	0.00411472	0.0555939	wdr93
ENSDARG00000098774	6.75511	0.00409721	0.0554753	si:zfos-741a10.3
ENSDARG00000114781	6.73532	0.00418598	0.0562378	RF00392
ENSDARG00000108781	6.73026	0.00433448	0.0574721	C14orf132
ENSDARG00000006775	6.71043	0.00463497	0.0601096	cass4
ENSDARG00000001882	6.70235	0.00460394	0.0598701	kbtbd12
ENSDARG00000090820	6.69771	0.00454634	0.0594454	slc2a10
ENSDARG00000042221	6.69121	0.00495381	0.0631978	mthfd1l
ENSDARG00000088631	6.68244	0.0046989	0.0607733	BX000363.1
ENSDARG00000086552	6.67961	0.00469733	0.0607733	hist1h2a11
ENSDARG00000033273	6.67129	0.00475044	0.0613152	primpol
ENSDARG00000095179	6.67124	0.0047759	0.0615604	si:ch211-235f1.3
ENSDARG00000112679	6.66211	0.00491017	0.0629353	BX649279.1
ENSDARG00000115054	6.65656	0.00491558	0.0629353	CR354435.10
ENSDARG00000102245	6.64956	0.00504481	0.0638607	tk1
ENSDARG00000054003	6.64903	0.00496823	0.0632695	rargb
ENSDARG00000076510	6.64316	0.00554168	0.0685128	fgf22
ENSDARG00000027986	6.64236	0.00509359	0.0642223	slc35d1b
ENSDARG00000077330	6.63813	0.00515735	0.0648547	CR382383.1
ENSDARG00000045306	6.61923	0.00526322	0.065894	slc51a
ENSDARG00000060829	6.61442	0.00533945	0.0665738	car15
ENSDARG00000054152	6.614	0.00533071	0.0665083	nmbr
ENSDARG00000097292	6.61237	0.00186258	0.0305842	slc26a6
ENSDARG00000021913	6.59894	0.00548682	0.0680109	ak9
ENSDARG00000071159	6.59213	0.00556268	0.06855	sft2d2b
ENSDARG00000101885	6.58745	0.00245293	0.0375001	si:dkey-20i20.11
ENSDARG00000020079	6.58572	0.00572009	0.0699472	neil3
ENSDARG00000087145	6.58569	0.00588672	0.0712602	si:ch1073-296d18.1
ENSDARG00000017579	6.58214	0.0020387	0.0325236	si:ch211-195b15.7
ENSDARG00000113572	6.56987	0.00882308	0.0948692	si:dkey-102c8.3
ENSDARG00000100732	6.56914	0.00581945	0.0707595	si:dkeyp-93h6.1
ENSDARG00000056125	6.55736	0.00594192	0.0716942	myct1a
ENSDARG00000117393	6.55195	0.0061007	0.0730945	CABZ01064941.1
ENSDARG00000097425	6.55058	0.00595873	0.0718061	CU638870.1
ENSDARG00000096273	6.51965	0.00644815	0.075928	si:dkey-3n22.9
ENSDARG00000060622	6.51378	0.00645893	0.076008	si:ch73-14h1.2
ENSDARG00000058820	6.51344	0.00242961	0.0372332	bin1b
ENSDARG00000007944	6.50591	0.00642524	0.075705	lhx1b
ENSDARG00000057241	6.50591	0.00642524	0.075705	tnfsf10
ENSDARG00000105097	6.49573	0.00806435	0.0886103	RF00017
ENSDARG00000089362	6.4881	0.00881723	0.0948692	grn1
ENSDARG00000041616	6.48731	0.00674303	0.0782882	b3gnt9
ENSDARG00000061717	6.48652	0.00679319	0.0787267	cytip
ENSDARG00000024789	6.48162	0.00668135	0.07785	mxc
ENSDARG00000014916	6.47089	0.00685722	0.0792279	slc10a2
ENSDARG00000031248	6.46846	0.00683977	0.0790742	enkur
ENSDARG00000027587	6.46391	0.00707588	0.0807269	htr7b
ENSDARG00000102478	6.46072	0.00697646	0.0799755	BX470176.1
ENSDARG00000111396	6.45802	2.1792e-07	1.47844e-05	zgc:173552
ENSDARG00000021369	6.44588	0.00738793	0.0836335	mc3r
ENSDARG00000110841	6.43374	0.00742812	0.0839157	si:dkey-108k21.14
ENSDARG00000058206	6.43003	0.00764124	0.0855708	si:ch211-153b23.5
ENSDARG00000054827	6.42973	0.00739629	0.0836335	ssuh2.4
ENSDARG00000096613	6.42901	0.0073917	0.0836335	si:ch73-212j7.3
ENSDARG00000033956	6.42681	0.0073176	0.0830868	oxtr
ENSDARG00000015752	6.42317	0.00762452	0.0855435	zap70
ENSDARG00000042688	6.42207	0.0074592	0.0841434	bora
ENSDARG00000109862	6.40892	0.000375258	0.00875632	htr1fa
ENSDARG00000044755	6.40134	0.00772913	0.0860578	si:dkeyp-87d8.8
ENSDARG00000079824	6.39606	0.00773726	0.0860578	ninj2
ENSDARG00000079175	6.39383	0.00772793	0.0860578	si:ch211-79k12.1
ENSDARG00000104792	6.39327	0.00789395	0.0871902	dntt
ENSDARG00000117669	6.38013	0.00791698	0.0873433	CABZ01087025.3
ENSDARG00000071636	6.37363	0.00821861	0.089994	BX511034.2
ENSDARG00000055831	6.36633	0.0094001	0.0993897	si:dkey-182g1.6
ENSDARG00000117643	6.36594	0.00823307	0.0900403	CU896641.1
ENSDARG00000098243	6.36281	0.00870369	0.0941149	CR762475.1
ENSDARG00000112840	6.35329	0.0035747	0.050127	hist1h2a10
ENSDARG00000041431	6.33793	0.00855025	0.0928786	slc24a1
ENSDARG00000062009	6.32916	0.00864307	0.0935885	gpr18
ENSDARG00000059695	6.31032	0.00905633	0.0970488	dusp28
ENSDARG00000069701	6.30217	0.00935391	0.0990133	lgi2b
ENSDARG00000039349	6.3014	0.0090685	0.0970882	qrfpra
ENSDARG00000098097	6.30065	0.00900077	0.0965077	jac3
ENSDARG00000041980	6.29195	0.00913185	0.0975585	calhm6
ENSDARG00000002192	6.28135	0.00936216	0.0990456	aspn
ENSDARG00000075299	6.2805	0.00916881	0.097689	aaed1
ENSDARG00000030573	6.27916	0.00915464	0.0976631	nudt1
ENSDARG00000092894	6.27198	0.00940511	0.0993897	si:ch211-114l13.9
ENSDARG00000096412	6.263	0.00317246	0.0457488	si:ch211-15j1.7
ENSDARG00000104765	6.25513	0.00946096	0.0996863	chek1
ENSDARG00000101367	6.25402	0.00948693	0.0997566	si:ch73-193i22.1
ENSDARG00000117578	6.13359	0.00556088	0.06855	CT025909.2
ENSDARG00000090975	6.11761	0.00602818	0.0723714	si:dkey-62k3.5
ENSDARG00000044038	6.08594	0.00611361	0.0730945	zbtb2a
ENSDARG00000017880	6.04933	0.00668688	0.07785	kcnip3b
ENSDARG00000090192	5.99644	0.00714772	0.0813281	si:dkey-191j3.2
ENSDARG00000115299	5.98946	0.00749091	0.084451	si:ch211-227e10.3
ENSDARG00000095643	5.952	0.000160292	0.00436543	si:dkey-253d23.3
ENSDARG00000083431	5.77647	0.000442708	0.0100354	RF00015
ENSDARG00000102062	5.60469	0.00239414	0.0368832	si:dkeyp-82h4.3
ENSDARG00000092759	5.60227	0.00891972	0.0958003	si:dkey-61p9.9
ENSDARG00000098862	5.41982	0.00278386	0.0413974	plpp4
ENSDARG00000105345	5.35533	0.0020069	0.0321238	zgc:173552
ENSDARG00000104254	5.35121	0.00816413	0.0894489	cpne4b
ENSDARG00000115852	5.1887	0.000779706	0.0155493	RF00563
ENSDARG00000054842	4.9927	0.00295891	0.0431259	hsd17b14
ENSDARG00000062081	4.67832	0.00635893	0.0752026	tbc1d1
ENSDARG00000106601	4.1643	0.00839244	0.0914771	CABZ01112344.1
ENSDARG00000097110	4.11286	0.00766673	0.0857235	si:dkey-56f14.4
ENSDARG00000002330	3.90097	0.000695392	0.0142395	lhx8a
ENSDARG00000073713	3.75401	0.00539212	0.0670988	vav3b
ENSDARG00000075352	3.59719	0.000325199	0.00773016	brinp3b
ENSDARG00000045367	3.50562	5.30713e-33	8.43127e-30	tuba1b
ENSDARG00000059370	3.296	0.00501845	0.0637586	nr1d4b
ENSDARG00000093608	3.01411	0.00649663	0.0763575	ccl34b.1
ENSDARG00000083063	3.00765	3.48701e-23	2.29229e-20	RF00003
ENSDARG00000114494	2.93303	8.89788e-07	4.93108e-05	RF00003
ENSDARG00000112374	2.8717	0.00835415	0.0912163	RF00017
ENSDARG00000004105	2.81455	0.000188944	0.00503076	tie1
ENSDARG00000004246	2.61831	0.00890638	0.0957109	slit2
ENSDARG00000079613	2.5907	4.56449e-07	2.7364e-05	sall3a
ENSDARG00000112858	2.54704	0.00455879	0.0595674	RF00015
ENSDARG00000078324	2.5364	1.7593e-05	0.000672129	PRDM16
ENSDARG00000020893	2.49652	4.82047e-05	0.00156288	slc25a55a
ENSDARG00000004954	2.49113	2.41221e-15	6.96764e-13	grna
ENSDARG00000100903	2.38012	5.37245e-17	1.96962e-14	RF00019
ENSDARG00000007561	2.36438	0.00223906	0.0351611	cdh23
ENSDARG00000025903	2.35347	0.00110069	0.0205937	lgals9l1
ENSDARG00000103057	2.3494	0.000115671	0.00333103	zfhx3
ENSDARG00000041723	2.34675	0.00568729	0.0695908	zgc:55461
ENSDARG00000075542	2.31482	4.37141e-06	0.000197949	zfhx4
ENSDARG00000117324	2.24386	4.33469e-11	6.26034e-09	LO018196.1
ENSDARG00000100494	2.09563	8.56826e-10	9.60855e-08	pbx1a
ENSDARG00000017780	2.067	7.07526e-21	3.96714e-18	rorcb
ENSDARG00000077349	2.00188	0.00035763	0.00838605	sorcs3b
ENSDARG00000102051	1.98941	0.000562691	0.0120526	mtbl
ENSDARG00000055290	1.95338	6.39559e-07	3.66479e-05	mpeg1.1
ENSDARG00000014973	1.95124	0.000112499	0.00325939	ntng1a
ENSDARG00000102066	1.94968	0.00160681	0.0274976	ntn4
ENSDARG00000036700	1.94606	0.00561608	0.0689716	si:ch211-114n24.6
ENSDARG00000076120	1.94549	1.48048e-07	1.04147e-05	foxp4
ENSDARG00000006868	1.91945	0.00675947	0.0783836	trh
ENSDARG00000083108	1.91932	0.000462016	0.01035	RF00045
ENSDARG00000094133	1.89026	0.00666557	0.07785	wu:fc21g02
ENSDARG00000040295	1.86427	3.10122e-06	0.000146413	apoeb
ENSDARG00000102153	1.86067	2.97294e-10	3.7287e-08	nrp1a
ENSDARG00000022570	1.85907	0.00193283	0.0312002	nmur3
ENSDARG00000027529	1.83912	0.00621184	0.0739217	hmox1a
ENSDARG00000062003	1.80776	0.00346643	0.0490237	myo5b
ENSDARG00000093572	1.7943	0.00216876	0.034283	lamc3
ENSDARG00000088091	1.77551	9.39193e-05	0.00278891	pfn1
ENSDARG00000104068	1.77284	1.7647e-08	1.50862e-06	gstp1
ENSDARG00000040178	1.77107	0.0062204	0.0739773	havcr1
ENSDARG00000001906	1.76923	0.0045379	0.0594454	si:dkey-247m21.3
ENSDARG00000090615	1.75067	0.00053942	0.011677	cd59
ENSDARG00000115204	1.74084	0.000557251	0.0119499	RF00004
ENSDARG00000101334	1.73151	7.91313e-11	1.10923e-08	ctsc
ENSDARG00000103498	1.72902	0.00238914	0.0368499	epd
ENSDARG00000092170	1.67551	7.21796e-12	1.19655e-09	apoc1
ENSDARG00000042708	1.67541	0.000199113	0.00525746	tuba8l
ENSDARG00000019098	1.65887	4.94399e-10	5.97338e-08	cd82a
ENSDARG00000043148	1.65636	2.6316e-24	2.09036e-21	slc1a3b
ENSDARG00000097620	1.65476	0.0085034	0.0924224	si:ch211-210b2.1
ENSDARG00000031981	1.6461	0.0077741	0.0862662	pcbd1
ENSDARG00000079659	1.62241	0.00273224	0.0408849	wdr53
ENSDARG00000089477	1.6065	0.000469725	0.0104735	si:ch211-132g1.3
ENSDARG00000100952	1.5891	0.000122283	0.00348983	wu:fj16a03
ENSDARG00000098769	1.5431	0.00139867	0.024712	slitrk6
ENSDARG00000040528	1.52779	0.00815601	0.0894113	lgals3bpb
ENSDARG00000039522	1.52498	2.06984e-06	0.000102759	tubb2
ENSDARG00000039098	1.52057	0.00275561	0.0411057	ca8
ENSDARG00000045414	1.51391	0.000891052	0.0173514	elovl2
ENSDARG00000041062	1.50298	0.00491268	0.0629353	calb2a
ENSDARG00000071209	1.48436	6.61401e-05	0.00206366	oprl1
ENSDARG00000038609	1.47499	0.00134711	0.0240157	mpz
ENSDARG00000091513	1.46529	1.28956e-05	0.000513239	si:dkey-22o12.2
ENSDARG00000101637	1.44552	0.00109852	0.0205937	ccnd1
ENSDARG00000058302	1.44294	0.000145489	0.00407284	sh3bgrl
ENSDARG00000034943	1.43768	0.000150948	0.00420099	tm9sf5
ENSDARG00000061466	1.42671	0.00858591	0.0931068	cpne5a
ENSDARG00000101826	1.41808	0.00592946	0.0715947	zwi
ENSDARG00000073870	1.41543	0.0056764	0.0695021	gdpd2
ENSDARG00000032238	1.40716	0.00543113	0.0674231	dnm3a
ENSDARG00000087599	1.39692	0.00105873	0.019964	TENM3
ENSDARG00000099035	1.38859	1.94313e-05	0.000730646	pcdh1g33
ENSDARG00000006889	1.37506	0.00114849	0.0211953	mpped2a
ENSDARG00000055504	1.3743	0.00919061	0.0978262	si:ch211-212k18.7
ENSDARG00000063594	1.37383	1.39762e-06	7.31982e-05	hipk1a
ENSDARG00000057598	1.3552	8.63085e-14	1.93575e-11	s100b
ENSDARG00000006029	1.35469	0.00169485	0.0285935	lta4h
ENSDARG00000045799	1.35109	0.000880035	0.0172248	acanb
ENSDARG00000111102	1.33878	0.00189003	0.0307962	camk2n2
ENSDARG00000044241	1.33658	0.00523479	0.0656122	dram2b
ENSDARG00000090830	1.32985	4.26674e-05	0.00141217	tmem132e
ENSDARG00000098114	1.30862	0.00240195	0.0369177	ctsa
ENSDARG00000075964	1.3048	0.00420884	0.0564025	plekhg4
ENSDARG00000089805	1.29401	2.07489e-05	0.0007651	pcdh18a
ENSDARG00000038991	1.29211	0.00882021	0.0948692	nsfb
ENSDARG00000044254	1.29127	0.000989522	0.0188831	anxa3b
ENSDARG00000013615	1.29065	3.54859e-07	2.24008e-05	pbx3b
ENSDARG00000019579	1.28575	0.00512072	0.0644833	ldb2a
ENSDARG00000076564	1.28502	1.37496e-07	9.78067e-06	hspg2
ENSDARG00000044341	1.28388	0.00120665	0.0220764	chst7
ENSDARG00000091131	1.2644	4.63153e-07	2.76788e-05	cry1bb
ENSDARG00000074849	1.25762	0.000820069	0.0162176	rac1a
ENSDARG00000052131	1.2555	0.00160419	0.0274774	gli3
ENSDARG00000103903	1.25254	0.00164458	0.0279918	LO017650.1
ENSDARG00000012002	1.2512	9.51929e-05	0.00281795	slc38a7
ENSDARG00000017676	1.25099	0.00222967	0.0350424	mmp2
ENSDARG00000059231	1.24862	1.08856e-06	5.86225e-05	hephl1a
ENSDARG00000090552	1.2451	0.00489363	0.062823	si:dkey-7j14.6
ENSDARG00000080895	1.2253	0.000158435	0.00434455	RF01291
ENSDARG00000059950	1.22424	0.00069708	0.0142587	plxdc2
ENSDARG00000088143	1.20582	0.000223248	0.00581419	sema4gb
ENSDARG00000099491	1.19893	0.000106686	0.00310987	tmem176l.1
ENSDARG00000042533	1.18959	0.000259276	0.00648325	gstm.1
ENSDARG00000043081	1.18856	0.00164305	0.0279918	ctsz
ENSDARG00000003526	1.17654	0.0036368	0.0506005	psma5
ENSDARG00000076499	1.17637	0.00481762	0.0619805	usp53b
ENSDARG00000011166	1.17277	6.70035e-06	0.000289649	cahz
ENSDARG00000075327	1.16468	1.56723e-05	0.000612247	dock10
ENSDARG00000077162	1.15992	3.11044e-06	0.000146413	nwd2
ENSDARG00000104930	1.15682	9.86218e-07	5.41823e-05	si:dkey-225f23.5
ENSDARG00000104255	1.15544	0.00129382	0.0231818	arhgap27
ENSDARG00000057519	1.15168	2.74013e-05	0.00096558	pcdh1g9
ENSDARG00000078006	1.15075	0.00700596	0.0801691	wscd1b
ENSDARG00000116937	1.14869	0.00592992	0.0715947	BX927333.1
ENSDARG00000061918	1.14801	0.00947816	0.0997194	cplx2
ENSDARG00000042172	1.14793	7.89286e-06	0.000336279	c7a
ENSDARG00000100876	1.13015	0.00654274	0.0767574	sez6a
ENSDARG00000058105	1.1185	0.00243673	0.0373123	rpl36a
ENSDARG00000035860	1.11535	0.000168208	0.004555	rps28
ENSDARG00000042296	1.11516	0.00206813	0.0328831	dlx5a
ENSDARG00000023999	1.10963	6.78793e-05	0.00211194	heatr5a
ENSDARG00000078546	1.10957	0.00421776	0.0564262	cars2
ENSDARG00000041435	1.10524	2.8602e-06	0.000136317	uba52
ENSDARG00000014646	1.10438	0.00625732	0.0743163	aoc2
ENSDARG00000087394	1.0965	0.00104114	0.0196907	tshz3a
ENSDARG00000042977	1.09637	0.00433513	0.0574721	nfil3
ENSDARG00000062686	1.08871	4.35698e-06	0.000197766	megf11
ENSDARG00000017982	1.07619	0.00352635	0.0496135	cyp39a1
ENSDARG00000068096	1.07566	0.00770774	0.0860578	atf5a
ENSDARG00000076903	1.07218	0.00192095	0.031061	bend3
ENSDARG00000021539	1.07059	8.32829e-06	0.000350487	ephb2b
ENSDARG00000003927	1.06947	0.00224627	0.0352228	cldn12
ENSDARG00000005368	1.06752	0.000151559	0.00421184	mcamb
ENSDARG00000032614	1.05093	0.000543541	0.0117351	msi2b
ENSDARG00000001437	1.05093	0.00028929	0.00703447	slc2a1a
ENSDARG00000062382	1.04866	0.00612491	0.0730945	snapin
ENSDARG00000054332	1.0397	1.72762e-10	2.28717e-08	trim66
ENSDARG00000017612	1.0308	0.00668527	0.07785	pnpo
ENSDARG00000006849	1.02911	0.000798385	0.0158807	asic2
ENSDARG00000057231	1.029	3.26355e-05	0.00112304	rorca
ENSDARG00000060542	1.02189	0.00458782	0.0598606	lgr4
ENSDARG00000012248	1.02026	8.54776e-07	4.77436e-05	rgma
ENSDARG00000024865	1.01115	1.86842e-05	0.000705336	dscama
ENSDARG00000090912	1.01001	0.00835906	0.0912176	npc2
ENSDARG00000099004	1.00178	4.10289e-05	0.00136983	CABZ01102170.1
ENSDARG00000025301	1.00036	5.40571e-05	0.00172044	gfap
ENSDARG00000104108	0.99992	0.000633596	0.0132154	slco1d1
ENSDARG00000112767	0.999698	0.00516477	0.0648624	LO017951.1
ENSDARG00000105529	0.993442	5.5814e-09	5.24157e-07	vgf
ENSDARG00000075625	0.992286	3.57358e-05	0.00121438	lrig1
ENSDARG00000003520	0.969503	0.00219739	0.0346781	tbc1d14
ENSDARG00000013750	0.966223	0.00176313	0.0293558	eno1b
ENSDARG00000092517	0.963096	3.43471e-06	0.000160096	gpsm1a
ENSDARG00000103013	0.960861	0.00339068	0.0482028	pcdh1g22
ENSDARG00000093460	0.959214	0.00379106	0.0522201	gpr52
ENSDARG00000098438	0.950698	0.000839765	0.0165556	slc6a6b
ENSDARG00000040555	0.949153	0.00161948	0.0276895	bckdha
ENSDARG00000054794	0.946136	4.11041e-12	7.35778e-10	plcxd3
ENSDARG00000061255	0.944875	0.0017281	0.0289401	dusp3a
ENSDARG00000007697	0.935693	4.19316e-07	2.55394e-05	fabp7a
ENSDARG00000095556	0.93334	9.40955e-06	0.000389118	CR318588.4
ENSDARG00000006791	0.933243	0.000272808	0.00671939	arntl1a
ENSDARG00000010144	0.925498	0.00702458	0.0803339	plppr3a
ENSDARG00000018423	0.916511	0.0040302	0.0547235	sulf2a
ENSDARG00000035181	0.907054	0.00289175	0.0425044	slc25a46
ENSDARG00000056121	0.902321	0.00462292	0.0599941	serac1
ENSDARG00000068965	0.898563	0.00191939	0.031061	nrip1a
ENSDARG00000053272	0.895038	0.00195454	0.0314707	si:dkey-166d12.2
ENSDARG00000037746	0.893162	7.75376e-15	2.11168e-12	actb1
ENSDARG00000027397	0.893129	0.000755082	0.0151956	vangl2
ENSDARG00000004218	0.885557	0.000681655	0.0140184	rnd1b
ENSDARG00000061794	0.878996	0.00436574	0.0577648	jam3b
ENSDARG00000018441	0.878015	0.00469705	0.0607733	heg1
ENSDARG00000004034	0.875046	6.60426e-06	0.000286144	arhgdig
ENSDARG00000011533	0.874186	0.00188616	0.0307914	sema6dl
ENSDARG00000087981	0.873564	2.52764e-07	1.65591e-05	slc6a11b
ENSDARG00000087857	0.871027	0.00669106	0.07785	si:ch211-180a12.2
ENSDARG00000102445	0.870596	2.19644e-05	0.00080063	si:dkey-22o22.2
ENSDARG00000012450	0.869212	0.00687771	0.0793389	vmp1
ENSDARG00000098453	0.868551	0.00278778	0.0414235	pank4
ENSDARG00000011334	0.865739	0.00532563	0.0664885	ncaldb
ENSDARG00000059067	0.857451	0.000963158	0.0184725	jupb
ENSDARG00000060805	0.84905	0.00135504	0.0240975	map1sa
ENSDARG00000076679	0.848382	2.56255e-07	1.67303e-05	rai1
ENSDARG00000018534	0.847849	0.000748181	0.0151103	slc6a9
ENSDARG00000099793	0.843985	0.000618618	0.0129455	cspg5b
ENSDARG00000058159	0.840265	0.000177878	0.00476943	ipo8
ENSDARG00000036058	0.838133	0.000282329	0.00689158	gnao1b
ENSDARG00000020178	0.838053	0.00167805	0.0283351	nova1
ENSDARG00000103746	0.837988	5.06738e-06	0.000225185	mapkbp1
ENSDARG00000041381	0.836628	0.00646479	0.0760301	arntl2
ENSDARG00000032373	0.835541	0.00402668	0.0547146	rnf145b
ENSDARG00000039142	0.832163	0.00126953	0.022854	arpc5a
ENSDARG00000063910	0.831833	0.00205288	0.0326952	mt-atp8
ENSDARG00000079588	0.831718	0.00058308	0.0123784	castor1
ENSDARG00000069006	0.830263	6.45053e-05	0.00201926	tle3b
ENSDARG00000027419	0.829687	9.82738e-10	1.08924e-07	gad1b
ENSDARG00000056008	0.82957	2.34165e-07	1.56088e-05	atp5mc1
ENSDARG00000075960	0.829114	0.00790116	0.0872193	cdh24a
ENSDARG00000100971	0.828704	4.95275e-05	0.00159579	fxyd6
ENSDARG00000100829	0.82332	0.00140354	0.024775	pcdh1g32
ENSDARG00000062846	0.822296	0.000124327	0.00353229	tmtc3
ENSDARG00000079858	0.821699	5.22588e-05	0.00166878	tmem163a
ENSDARG00000070455	0.821659	4.54942e-07	2.7364e-05	tmem245
ENSDARG00000073857	0.813629	0.000157431	0.00433084	klf7a
ENSDARG00000002021	0.813489	0.00197027	0.0316973	pygb
ENSDARG00000015537	0.813388	2.39282e-11	3.70867e-09	gad2
ENSDARG00000028118	0.808738	8.62446e-09	7.82937e-07	dscamb
ENSDARG00000031776	0.804998	0.00184766	0.0304962	zgc:92066
ENSDARG00000040764	0.800808	0.00777322	0.0862662	id1
ENSDARG00000054337	0.799427	0.000369923	0.00865303	ap1g2
ENSDARG00000055255	0.797846	0.00162752	0.0278021	pitpnm3
ENSDARG00000045014	0.794152	9.92948e-10	1.09404e-07	tuba2
ENSDARG00000071051	0.79275	0.000230531	0.00594851	cbx6a
ENSDARG00000058358	0.785407	0.00121466	0.0221478	krt8
ENSDARG00000103390	0.782779	0.00554809	0.0685366	cacna2d2a
ENSDARG00000060586	0.781858	0.00013728	0.00386074	ctdspl2b
ENSDARG00000052377	0.781663	0.00596802	0.0718727	psmd12
ENSDARG00000040190	0.780107	0.00359037	0.0502547	qdpra
ENSDARG00000004714	0.777548	0.00110292	0.0205937	tcf12
ENSDARG00000104497	0.773643	0.00324748	0.046654	pcdh1g29
ENSDARG00000016415	0.773568	0.00047228	0.0105182	dhtkd1
ENSDARG00000039966	0.76955	8.26003e-07	4.64511e-05	prom1a
ENSDARG00000007275	0.769481	0.00109929	0.0205937	si:ch211-251b21.1
ENSDARG00000017595	0.768143	0.00392502	0.0537161	ccdc6b
ENSDARG00000026369	0.765846	0.00378012	0.0521071	dbi
ENSDARG00000003984	0.765311	0.0026562	0.040002	LTN1
ENSDARG00000099465	0.764216	0.00224669	0.0352228	rnf213a
ENSDARG00000103684	0.757344	0.002581	0.039113	ap4e1
ENSDARG00000045568	0.749909	0.00578355	0.0705422	bcat1
ENSDARG00000008127	0.748992	0.00607389	0.0728714	pcdh15b
ENSDARG00000059707	0.747971	1.33976e-06	7.05555e-05	ZNF423
ENSDARG00000018968	0.747646	0.00910284	0.097383	acvr1ba
ENSDARG00000079756	0.746221	0.000192242	0.00510433	peak1
ENSDARG00000069866	0.745339	0.0011302	0.0209592	sox1a
ENSDARG00000094965	0.740653	2.93983e-07	1.89341e-05	nfil3-5
ENSDARG00000061725	0.740442	0.00294103	0.0429309	mast3a
ENSDARG00000009930	0.739534	0.00025948	0.00648325	cadm2a
ENSDARG00000087517	0.735618	0.00601815	0.0723714	btbd3b
ENSDARG00000116769	0.732973	0.000144309	0.00404573	ZNF521
ENSDARG00000055757	0.729224	0.00185283	0.0304962	tmem9
ENSDARG00000078313	0.726189	0.00923707	0.0980487	MYO9B
ENSDARG00000104702	0.724998	0.00268135	0.0402815	cat
ENSDARG00000017659	0.722925	0.00315018	0.0454962	sephs2
ENSDARG00000102095	0.717536	0.0026168	0.0396081	si:ch73-233f7.5
ENSDARG00000013804	0.715922	0.00172738	0.0289401	capns1b
ENSDARG00000099387	0.713173	0.00713702	0.0813271	jpt1a
ENSDARG00000098257	0.710529	0.00464187	0.0601582	pcdh15a
ENSDARG00000026531	0.710099	0.00842151	0.0916368	alcama
ENSDARG00000028327	0.709	0.000457701	0.0102896	gmfb
ENSDARG00000003599	0.708502	1.81807e-09	1.92554e-07	rpl3
ENSDARG00000095906	0.707358	2.61239e-06	0.000126403	CR848047.1
ENSDARG00000036298	0.706868	0.000131365	0.00370466	rps13
ENSDARG00000052290	0.706125	0.00388181	0.0533161	rab33ba
ENSDARG00000042644	0.705573	0.00236024	0.0364928	sod2
ENSDARG00000101865	0.705087	0.00807667	0.0886945	pcdh1g30
ENSDARG00000018809	0.703919	0.00023452	0.00601801	abhd3
ENSDARG00000077715	0.702891	0.00282594	0.0418165	GRIK3
ENSDARG00000099184	0.695513	0.00952236	0.0999638	map2k6
ENSDARG00000077465	0.694882	0.00438672	0.0579144	sorcs2
ENSDARG00000018060	0.689406	7.98393e-06	0.000338988	pik3r2
ENSDARG00000055064	0.688797	0.00864506	0.0935885	prdx5
ENSDARG00000039150	0.688294	2.05227e-05	0.000759699	lgmn
ENSDARG00000061352	0.687726	0.00447728	0.0587843	bcl11aa
ENSDARG00000021137	0.686167	0.00764409	0.0855708	adgrv1
ENSDARG00000013343	0.686068	7.92173e-10	9.04311e-08	kif26ba
ENSDARG00000027290	0.685848	0.00690735	0.079422	nrp1b
ENSDARG00000026829	0.684451	0.00781394	0.0866076	cotl1
ENSDARG00000035398	0.681779	0.00417801	0.0561703	enc1
ENSDARG00000054849	0.680452	0.00170894	0.028727	bcat2
ENSDARG00000095022	0.677242	0.0041393	0.0557679	thsd7ba
ENSDARG00000099280	0.677214	0.00557516	0.0686595	utp20
ENSDARG00000101277	0.675821	0.00553911	0.0685128	znf207b
ENSDARG00000025147	0.673625	0.00402514	0.0547146	cd63
ENSDARG00000115349	0.671965	0.00706034	0.0806461	nat14
ENSDARG00000075597	0.671048	0.00113202	0.0209726	flrt1b
ENSDARG00000015790	0.668219	0.000423528	0.00968002	atp1b3a
ENSDARG00000100594	0.66573	0.000150806	0.00420099	sez6l
ENSDARG00000053559	0.665102	0.000270461	0.00667884	tspan3b
ENSDARG00000101584	0.664412	0.000665765	0.0137659	CU467822.1
ENSDARG00000063036	0.662799	0.000857141	0.0168112	psd2
ENSDARG00000101713	0.661941	2.48886e-09	2.55095e-07	scn2b
ENSDARG00000043497	0.661596	0.00251804	0.0383418	scrn2
ENSDARG00000071331	0.660866	0.000257151	0.00645042	ryr3
ENSDARG00000078011	0.65063	0.00069932	0.0142892	NAV1 (1 of many)
ENSDARG00000019060	0.64788	1.30605e-07	9.34039e-06	snx12
ENSDARG00000005374	0.6468	0.00815581	0.0894113	tubgcp4
ENSDARG00000059775	0.645192	0.00121308	0.0221478	slc32a1
ENSDARG00000078523	0.641063	0.000615117	0.0128864	ddr1
ENSDARG00000075110	0.640526	0.00943911	0.0996259	dab2ipb
ENSDARG00000089877	0.637039	0.00144815	0.0252586	si:dkeyp-75h12.5
ENSDARG00000098075	0.630424	1.98902e-06	9.9524e-05	sh3bgrl3
ENSDARG00000076533	0.627275	0.0015269	0.0264442	nfe2l1b
ENSDARG00000102012	0.625439	0.0042218	0.0564406	ppp1cbl
ENSDARG00000045886	0.624385	3.10868e-06	0.000146413	slc38a2
ENSDARG00000006862	0.614974	0.00460161	0.0598701	kifap3b
ENSDARG00000078123	0.614878	0.00700017	0.0801509	slitrk3a
ENSDARG00000074750	0.60981	0.00111136	0.0206904	qser1
ENSDARG00000090963	0.608023	0.00706485	0.0806493	atp6ap1lb
ENSDARG00000062056	0.603432	2.95351e-12	5.52016e-10	elmod1
ENSDARG00000105744	0.60259	0.000312603	0.007468	ptprr
ENSDARG00000031435	0.599711	0.00773425	0.0860578	zgc:56493
ENSDARG00000079977	0.598048	0.00185402	0.0304962	nhsb
ENSDARG00000053484	0.597047	0.00769321	0.0859691	syne2b
ENSDARG00000007179	0.596616	0.00439653	0.0580038	sash1a
ENSDARG00000002405	0.595348	0.00516304	0.0648624	si:ch211-225b11.1
ENSDARG00000036820	0.593313	6.2177e-08	4.66156e-06	mgll
ENSDARG00000089536	0.593062	0.00215432	0.0340829	erbb4b
ENSDARG00000057374	0.592184	0.000382762	0.00889874	sfxn3
ENSDARG00000060115	0.588362	0.00703539	0.0804092	lrrn1
ENSDARG00000036281	-0.585223	0.00173407	0.0289986	FO704915.1
ENSDARG00000101406	-0.585305	0.000514908	0.0112701	rplp2
ENSDARG00000010784	-0.585762	8.34254e-10	9.41078e-08	ppp1r12a
ENSDARG00000089340	-0.586537	4.94304e-05	0.00159579	rhobtb2b
ENSDARG00000015050	-0.586946	1.32696e-18	6.02315e-16	calm3a
ENSDARG00000007220	-0.588191	7.90249e-06	0.000336279	ncam1b
ENSDARG00000042115	-0.588939	0.000445871	0.0100712	tmem198a
ENSDARG00000005690	-0.589608	0.00714931	0.0813281	slc25a23a
ENSDARG00000041449	-0.590171	4.02822e-06	0.000184158	spred1
ENSDARG00000008372	-0.591005	3.19044e-05	0.00110186	spred2b
ENSDARG00000101419	-0.591172	4.7993e-06	0.000214774	drp2
ENSDARG00000089981	-0.591393	0.0018407	0.0304211	rnf146
ENSDARG00000032458	-0.591789	1.86418e-05	0.000705192	mark2b
ENSDARG00000032114	-0.5919	0.00041909	0.00961437	slain2
ENSDARG00000063197	-0.592441	0.00136666	0.0242363	golga2
ENSDARG00000071860	-0.59261	0.000505544	0.0111033	nrn1a
ENSDARG00000060006	-0.593382	8.21657e-05	0.00249826	nedd4l
ENSDARG00000070567	-0.593916	0.00327048	0.0468433	cadpsb
ENSDARG00000099812	-0.595879	0.000394626	0.00913003	si:dkey-31f5.11
ENSDARG00000016532	-0.596337	3.78755e-06	0.00017399	suco
ENSDARG00000042703	-0.597785	0.000199871	0.00526694	parp6a
ENSDARG00000105693	-0.59813	7.72284e-06	0.000330108	CR354588.1
ENSDARG00000045305	-0.599346	0.00743022	0.0839157	pde7a
ENSDARG00000033804	-0.599357	0.00228722	0.0357406	snx27a
ENSDARG00000062801	-0.599958	2.70833e-05	0.00095614	erfl3
ENSDARG00000031548	-0.604057	6.82813e-05	0.00211661	ephb3a
ENSDARG00000011317	-0.604252	0.000661895	0.0137007	adra1ba
ENSDARG00000089213	-0.608715	0.00921097	0.0978262	adam15
ENSDARG00000043662	-0.609068	3.38141e-11	4.99714e-09	cnih2
ENSDARG00000075331	-0.609285	0.000113807	0.00329228	golga4
ENSDARG00000045768	-0.610219	5.48478e-11	7.80312e-09	cry1aa
ENSDARG00000016977	-0.613718	0.00686726	0.0792958	snx27b
ENSDARG00000060618	-0.616812	1.91498e-07	1.3085e-05	ipo13
ENSDARG00000044091	-0.617983	2.57982e-06	0.000125144	pitpnab
ENSDARG00000045485	-0.618164	0.00674957	0.0783164	rassf8b
ENSDARG00000060093	-0.618476	2.66544e-11	4.03285e-09	dapk1
ENSDARG00000039385	-0.619279	0.000230598	0.00594851	dlg4b
ENSDARG00000104773	-0.622645	0.00950265	0.0998669	junbb
ENSDARG00000012688	-0.623121	3.36942e-07	2.14116e-05	eif1b
ENSDARG00000102505	-0.623876	0.00426226	0.0568395	trim32
ENSDARG00000060112	-0.625945	1.94903e-14	4.88899e-12	sybu
ENSDARG00000074794	-0.626091	1.19843e-08	1.05773e-06	necab3
ENSDARG00000039974	-0.627256	0.000938374	0.0180881	rai14
ENSDARG00000029911	-0.62756	4.96439e-05	0.00159597	casc3
ENSDARG00000057652	-0.628296	2.25756e-10	2.92776e-08	dbpb
ENSDARG00000097209	-0.628864	0.00352164	0.0496135	cox8b
ENSDARG00000076697	-0.629513	4.38547e-05	0.00144146	zmp:0000001168
ENSDARG00000013976	-0.629696	5.17968e-05	0.0016568	anxa13
ENSDARG00000098612	-0.630329	0.00583308	0.0707595	chrm2a
ENSDARG00000070555	-0.630503	0.00020864	0.00545612	ldlrad4a
ENSDARG00000023151	-0.630508	0.00229081	0.0357674	ucp1
ENSDARG00000088318	-0.630868	3.4903e-09	3.44762e-07	ubap2a
ENSDARG00000075165	-0.63093	0.000159486	0.00435624	zc3h6
ENSDARG00000008706	-0.631738	8.56499e-07	4.77436e-05	paip2b
ENSDARG00000028943	-0.634204	0.00428645	0.0570251	mtss1la
ENSDARG00000070545	-0.634205	2.27581e-06	0.000111532	top1l
ENSDARG00000087843	-0.63507	3.47742e-06	0.000161324	cntn1a
ENSDARG00000017665	-0.635492	0.00153525	0.0265349	snrkb
ENSDARG00000040287	-0.637595	5.36293e-12	9.2107e-10	ywhabl
ENSDARG00000062799	-0.638885	1.98372e-06	9.95199e-05	baiap2a
ENSDARG00000102458	-0.640066	4.20768e-05	0.00139505	hip1rb
ENSDARG00000089641	-0.641578	0.000818459	0.0162026	ppm1lb
ENSDARG00000100052	-0.641661	0.0016611	0.0280987	cckb
ENSDARG00000045803	-0.643189	0.000467701	0.0104406	mfge8b
ENSDARG00000020123	-0.643567	0.000488012	0.0108054	coq8a
ENSDARG00000092673	-0.644856	0.0087505	0.0944618	BX248497.1
ENSDARG00000036299	-0.645862	0.000595884	0.0125663	nucb2a
ENSDARG00000002362	-0.646868	0.00334556	0.0476679	ubald1a
ENSDARG00000074572	-0.647237	1.46715e-05	0.000579083	zgc:56304
ENSDARG00000052833	-0.64773	0.000260144	0.00649135	zfand3
ENSDARG00000076229	-0.648189	0.000126302	0.00357774	mkl1b
ENSDARG00000028000	-0.649007	5.32729e-13	1.06905e-10	pfkpa
ENSDARG00000069356	-0.649472	9.13713e-05	0.00273884	adgrl2a
ENSDARG00000034105	-0.649898	2.0511e-05	0.000759699	mtus1b
ENSDARG00000100143	-0.65045	0.00671377	0.0780434	lrp6
ENSDARG00000070076	-0.650539	0.000156545	0.00431909	actr2b
ENSDARG00000105254	-0.651823	0.00354015	0.0496977	RAB37
ENSDARG00000005141	-0.652856	1.03268e-09	1.12498e-07	camkvb
ENSDARG00000019765	-0.654936	0.00316654	0.045698	LUC7L2
ENSDARG00000076025	-0.654982	0.00421303	0.0564025	dgkzb
ENSDARG00000069560	-0.65538	1.54407e-05	0.00060568	kcnh3
ENSDARG00000026335	-0.656042	0.000338421	0.00800454	susd4
ENSDARG00000063433	-0.659902	4.36441e-22	2.52131e-19	atp2b2
ENSDARG00000058729	-0.660056	0.000456866	0.010283	akirin2
ENSDARG00000059388	-0.661259	0.00411318	0.0555939	bdh1
ENSDARG00000053091	-0.661619	0.000319118	0.00759508	si:ch211-204c21.1
ENSDARG00000068166	-0.661782	2.0673e-05	0.000763779	whrnb
ENSDARG00000060926	-0.662695	0.00018421	0.00492535	rnf19b
ENSDARG00000027564	-0.66411	0.000253413	0.00638187	pak6a
ENSDARG00000032039	-0.664598	1.546e-06	8.03075e-05	mxd1
ENSDARG00000102832	-0.666749	0.000120011	0.00344213	baz1b
ENSDARG00000075192	-0.667215	0.000944081	0.0181798	yme1l1a
ENSDARG00000055115	-0.66807	3.47797e-06	0.000161324	dtnbp1a
ENSDARG00000033184	-0.668729	8.78507e-06	0.000368085	prkar2aa
ENSDARG00000100592	-0.669206	3.81179e-05	0.00128829	slc8a2b
ENSDARG00000040452	-0.67051	4.75891e-06	0.000213468	fam214a
ENSDARG00000044362	-0.671157	3.0735e-05	0.00106922	unc119b
ENSDARG00000000853	-0.671579	0.000490591	0.0108373	dstyk
ENSDARG00000056656	-0.672653	0.000149802	0.00418129	tspan18a
ENSDARG00000080337	-0.672684	3.07726e-13	6.51833e-11	NC_002333.4
ENSDARG00000092456	-0.67329	0.00368954	0.0510751	BX284635.1
ENSDARG00000012684	-0.673458	0.00170424	0.0287088	atp2b1a
ENSDARG00000070995	-0.673634	4.53259e-05	0.00148215	inpp4ab
ENSDARG00000025858	-0.675084	0.00122114	0.0222136	zgc:56525
ENSDARG00000016854	-0.675328	0.00144028	0.0251731	neurod2
ENSDARG00000002506	-0.676674	4.8038e-05	0.00156013	zgc:92818
ENSDARG00000012499	-0.677304	1.54289e-08	1.32494e-06	per1b
ENSDARG00000068701	-0.678226	3.68341e-07	2.30481e-05	gpr85
ENSDARG00000103824	-0.680772	0.00692481	0.0795086	hint1
ENSDARG00000061699	-0.681893	9.24635e-07	5.09458e-05	sipa1l3
ENSDARG00000038785	-0.683258	1.63081e-07	1.12644e-05	abcf2a
ENSDARG00000043332	-0.683908	3.98047e-05	0.00133363	prkcz
ENSDARG00000018726	-0.686385	0.00620012	0.0738744	slco3a1
ENSDARG00000074531	-0.686922	8.17844e-06	0.000344942	spag9a
ENSDARG00000059246	-0.688432	0.000166064	0.00450332	hnrnpd
ENSDARG00000068582	-0.688726	6.89293e-09	6.34815e-07	rnf44
ENSDARG00000053454	-0.689401	0.000423983	0.00968002	cntn3b
ENSDARG00000098984	-0.691012	0.000527724	0.0114715	pid1
ENSDARG00000053431	-0.6915	9.1779e-06	0.000381193	si:ch211-257p13.3
ENSDARG00000018716	-0.695443	0.00295738	0.0431259	dgkh
ENSDARG00000056267	-0.695921	6.41347e-06	0.000279786	dixdc1b
ENSDARG00000079639	-0.696363	5.65173e-10	6.61009e-08	PRRC2B
ENSDARG00000016623	-0.699166	0.000314456	0.00750288	si:ch211-195b13.1
ENSDARG00000051953	-0.700039	1.13042e-08	1.00702e-06	ythdc1
ENSDARG00000002210	-0.70017	0.00100923	0.0192399	stk25a
ENSDARG00000021488	-0.701134	0.00226958	0.0355233	cyth1b
ENSDARG00000038524	-0.702282	1.87809e-09	1.97812e-07	pik3r1
ENSDARG00000059059	-0.702683	0.000968057	0.0185292	emsy
ENSDARG00000103774	-0.704218	6.80386e-05	0.00211252	limch1b
ENSDARG00000099635	-0.70444	1.30816e-07	9.34039e-06	akap8l
ENSDARG00000056105	-0.706429	6.55997e-05	0.00205015	syt11b
ENSDARG00000020131	-0.709674	0.000156529	0.00431909	fnbp1l
ENSDARG00000020946	-0.709845	0.00341689	0.0484669	auts2b
ENSDARG00000030078	-0.710321	0.00110443	0.0206015	glipr1b
ENSDARG00000104439	-0.711881	0.00919952	0.0978262	cldnd1a
ENSDARG00000038826	-0.713343	0.000444756	0.0100579	jph1b
ENSDARG00000020239	-0.714166	0.00136933	0.024261	lpin1
ENSDARG00000103433	-0.714426	5.91415e-07	3.43742e-05	rpl14
ENSDARG00000099652	-0.71444	4.81589e-06	0.000215012	xpot
ENSDARG00000061233	-0.716462	6.20773e-12	1.03811e-09	abcc5
ENSDARG00000037588	-0.717197	7.33399e-06	0.00031561	bhlhe23
ENSDARG00000102443	-0.717884	0.0047446	0.061284	si:ch1073-450f2.1
ENSDARG00000016875	-0.717979	0.000571358	0.0121839	gys1
ENSDARG00000010773	-0.718022	3.68741e-07	2.30481e-05	pnpla6
ENSDARG00000105398	-0.718334	0.006127	0.0730945	dnajc14
ENSDARG00000076265	-0.718365	8.86899e-05	0.00266685	ano8a
ENSDARG00000040884	-0.718984	4.03863e-08	3.18151e-06	mxi1
ENSDARG00000036911	-0.719361	3.86092e-08	3.05413e-06	scamp1
ENSDARG00000056250	-0.719837	2.91561e-17	1.13435e-14	add3b
ENSDARG00000105120	-0.720563	2.65428e-05	0.000942293	gab2
ENSDARG00000058039	-0.721304	0.00108905	0.0204749	bhlhe22
ENSDARG00000004588	-0.721665	3.821e-08	3.03515e-06	sox4a
ENSDARG00000034685	-0.723931	0.000248223	0.00628632	tmem198b
ENSDARG00000044381	-0.724761	3.27441e-05	0.00112475	siah2l
ENSDARG00000068729	-0.724891	0.00413126	0.0556989	eif2ak2
ENSDARG00000075468	-0.725517	0.00369185	0.0510751	vwa1
ENSDARG00000105657	-0.726641	0.000576264	0.0122748	si:cabz01080528.1
ENSDARG00000062181	-0.72742	0.00164597	0.0279918	bmt2
ENSDARG00000059438	-0.728256	4.11899e-07	2.5249e-05	galnt18b
ENSDARG00000061057	-0.728676	0.0016577	0.0280726	cyhr1
ENSDARG00000008723	-0.730817	1.69069e-06	8.68768e-05	prkcba
ENSDARG00000055854	-0.731822	0.00320563	0.0461922	nr4a3
ENSDARG00000002897	-0.732466	0.00932644	0.0987774	si:ch211-160o17.2
ENSDARG00000098802	-0.73283	0.00170783	0.028727	map7d1a
ENSDARG00000063922	-0.733821	9.35316e-09	8.43402e-07	mt-nd6
ENSDARG00000100851	-0.734298	2.86767e-07	1.85319e-05	gphnb
ENSDARG00000019532	-0.734919	1.83837e-05	0.000698142	fads2
ENSDARG00000038855	-0.734969	0.00117306	0.0215652	chmp5a
ENSDARG00000101759	-0.735561	5.69794e-07	3.33207e-05	homer1b
ENSDARG00000012555	-0.735864	2.96436e-11	4.44981e-09	ak5
ENSDARG00000007836	-0.736167	9.29503e-05	0.00277309	ctsla
ENSDARG00000117291	-0.736944	0.00163923	0.0279769	CU633745.1
ENSDARG00000077080	-0.738552	3.00771e-07	1.92412e-05	gprc5ba
ENSDARG00000069608	-0.7387	2.01634e-05	0.000749309	palm2
ENSDARG00000086746	-0.739633	2.50958e-07	1.65545e-05	prodha
ENSDARG00000018000	-0.741099	1.53515e-07	1.06811e-05	ubp1
ENSDARG00000039117	-0.741219	8.85144e-06	0.000370052	tefa
ENSDARG00000013828	-0.741248	1.06968e-05	0.000435735	snx13
ENSDARG00000068421	-0.743133	0.00538656	0.0670734	ttc9b
ENSDARG00000117245	-0.74379	0.00312234	0.0451625	CABZ01010098.1
ENSDARG00000000161	-0.744412	0.000911813	0.0176834	itsn2a
ENSDARG00000021372	-0.744717	1.15496e-05	0.000465502	tob1b
ENSDARG00000003462	-0.745259	0.00777327	0.0862662	fech
ENSDARG00000061936	-0.750857	0.000844367	0.016612	fbxo10
ENSDARG00000083738	-0.751353	0.00345186	0.0488902	RF00231
ENSDARG00000069420	-0.75419	5.17633e-10	6.12929e-08	trim23
ENSDARG00000096896	-0.754277	0.00574452	0.070201	BX004991.1
ENSDARG00000054271	-0.756874	0.00611101	0.0730945	cdkn1bb
ENSDARG00000005343	-0.756924	0.00907019	0.0970882	ccdc85al
ENSDARG00000101413	-0.757182	0.000187846	0.00501554	dusp7
ENSDARG00000075977	-0.757362	2.9645e-06	0.000140585	prr5a
ENSDARG00000069266	-0.757645	0.000286974	0.00698811	esrra
ENSDARG00000016375	-0.759412	0.00283415	0.0418839	asns
ENSDARG00000009505	-0.759426	0.00165752	0.0280726	prelid3b
ENSDARG00000017034	-0.761344	0.00504288	0.0638607	sqor
ENSDARG00000055722	-0.761373	0.00458605	0.0598606	bco2a
ENSDARG00000101019	-0.761654	1.28847e-08	1.13196e-06	ext1b
ENSDARG00000053571	-0.761915	0.00629153	0.0744979	adob
ENSDARG00000025855	-0.761919	4.8614e-09	4.65717e-07	camk2n1a
ENSDARG00000061752	-0.762826	5.27032e-12	9.13395e-10	ripor2
ENSDARG00000099226	-0.764676	0.00506316	0.0640505	PPP1CC
ENSDARG00000060854	-0.764983	1.68787e-07	1.16165e-05	kctd3
ENSDARG00000014804	-0.766011	1.86598e-08	1.5671e-06	cacna2d1a
ENSDARG00000070922	-0.766702	1.71203e-11	2.69737e-09	cnbpb
ENSDARG00000004757	-0.767314	5.13603e-07	3.03137e-05	ybx1
ENSDARG00000098635	-0.76773	5.19065e-08	3.97408e-06	irf2bp2b
ENSDARG00000076891	-0.768283	0.0056186	0.0689716	rfxap
ENSDARG00000018997	-0.76836	3.52277e-05	0.00119925	cplx2l
ENSDARG00000053375	-0.768524	3.31855e-08	2.65819e-06	nptxrb
ENSDARG00000005423	-0.769385	0.00284643	0.0420003	pgam1a
ENSDARG00000061976	-0.7698	3.73779e-06	0.000172119	sema6bb
ENSDARG00000035056	-0.770344	3.10458e-08	2.49728e-06	fgf13a
ENSDARG00000074634	-0.77152	0.0094423	0.0996259	keap1b
ENSDARG00000023797	-0.771755	1.16903e-10	1.59188e-08	ryr1b
ENSDARG00000015546	-0.772009	0.00493805	0.0630958	alpl
ENSDARG00000034086	-0.772217	1.08877e-05	0.000441625	zgc:65895
ENSDARG00000098435	-0.772397	6.35546e-07	3.66044e-05	BX005003.1
ENSDARG00000034668	-0.772517	1.81051e-12	3.48642e-10	celf3a
ENSDARG00000117308	-0.775769	0.00582296	0.0707595	zgc:194629
ENSDARG00000043932	-0.776848	1.23504e-05	0.000495681	stmn4l
ENSDARG00000039901	-0.777297	0.00171172	0.028727	sh3gl2b
ENSDARG00000089486	-0.779542	1.31806e-06	6.97985e-05	cplx3b
ENSDARG00000055373	-0.779944	2.7248e-06	0.000130845	sema3fb
ENSDARG00000077967	-0.780039	0.00771285	0.0860578	si:ch211-140m22.7
ENSDARG00000101722	-0.784327	0.000589648	0.0124762	larp1
ENSDARG00000102199	-0.785544	0.00118848	0.0217858	im:6912630
ENSDARG00000032565	-0.78891	3.55815e-06	0.000164642	cacng2a
ENSDARG00000098751	-0.788923	9.06231e-06	0.000377431	lzts3a
ENSDARG00000019130	-0.791102	2.31675e-05	0.000838074	plk2b
ENSDARG00000014280	-0.791344	4.51448e-10	5.51693e-08	dlgap1a
ENSDARG00000027279	-0.792106	0.000652665	0.0135538	numb
ENSDARG00000032103	-0.793178	4.64334e-16	1.42775e-13	mapk6
ENSDARG00000023495	-0.795968	0.00149136	0.0258937	ift74
ENSDARG00000017254	-0.796167	3.86311e-05	0.00130117	kcnk1b
ENSDARG00000020645	-0.797552	3.4512e-14	8.22421e-12	slc7a3a
ENSDARG00000098691	-0.797913	5.53121e-09	5.22015e-07	CT583672.1
ENSDARG00000043514	-0.79919	0.000860656	0.0168628	si:dkey-239i20.4
ENSDARG00000078778	-0.799842	4.55186e-12	7.96115e-10	lrch1
ENSDARG00000114503	-0.799845	0.000601557	0.0126579	phtf2
ENSDARG00000016011	-0.803773	6.70993e-07	3.81845e-05	gpcpd1
ENSDARG00000060849	-0.803819	1.19496e-06	6.36332e-05	dlgap4a
ENSDARG00000079912	-0.804255	1.2704e-14	3.35312e-12	rapgefl1
ENSDARG00000040246	-0.80483	2.64371e-05	0.000940294	rap2ab
ENSDARG00000036998	-0.806511	2.79027e-14	6.90826e-12	arf3b
ENSDARG00000092799	-0.809867	0.00265645	0.040002	camta2
ENSDARG00000008573	-0.810044	2.00228e-05	0.000745538	fam20b
ENSDARG00000074168	-0.810369	3.88262e-07	2.39541e-05	fam208b
ENSDARG00000004060	-0.810891	5.71655e-12	9.73039e-10	bhlhe40
ENSDARG00000090164	-0.81287	1.01115e-10	1.3868e-08	si:ch73-362m14.2
ENSDARG00000042259	-0.813412	0.00018849	0.00502569	tgfbr1b
ENSDARG00000059581	-0.81357	0.000262148	0.00653142	mbd5
ENSDARG00000061243	-0.813671	0.00628964	0.0744979	ubash3ba
ENSDARG00000045929	-0.814273	2.18952e-05	0.000799635	oaz2a
ENSDARG00000077353	-0.814388	1.12581e-23	7.94907e-21	rerea
ENSDARG00000026499	-0.816172	1.92249e-09	2.01376e-07	ppm1e
ENSDARG00000062515	-0.816823	1.66452e-05	0.000644969	tecpr1a
ENSDARG00000055565	-0.818376	2.16911e-05	0.000795227	cacnb2b
ENSDARG00000060184	-0.819056	5.65706e-05	0.00178553	pkn1a
ENSDARG00000030053	-0.821157	4.18042e-05	0.00139085	eef1db
ENSDARG00000111235	-0.821857	3.26883e-11	4.86851e-09	nrsn1
ENSDARG00000062672	-0.822271	0.000274422	0.00674172	kcnj19b
ENSDARG00000098344	-0.824358	8.80068e-05	0.00265385	rab18b
ENSDARG00000053992	-0.824424	0.00881196	0.0948692	sfi1
ENSDARG00000062460	-0.826522	1.96033e-06	9.91294e-05	sgk3
ENSDARG00000056467	-0.826622	0.00165615	0.0280726	tmub2
ENSDARG00000034503	-0.828656	7.55601e-10	8.71162e-08	per2
ENSDARG00000019063	-0.829337	0.00274582	0.0410559	fat1b
ENSDARG00000004843	-0.829656	0.00431136	0.0572765	foxp1a
ENSDARG00000074759	-0.829672	9.97156e-05	0.00292909	ccar1
ENSDARG00000040547	-0.829691	2.74936e-08	2.24952e-06	b3gat1a
ENSDARG00000031915	-0.829798	0.000387763	0.00899309	hif1an
ENSDARG00000087426	-0.831288	8.55738e-07	4.77436e-05	si:ch211-151p13.8
ENSDARG00000022763	-0.835234	0.000337616	0.00799542	hpcal1
ENSDARG00000087421	-0.836164	3.244e-10	4.01582e-08	serbp1b
ENSDARG00000035676	-0.838244	2.29552e-07	1.54635e-05	ptp4a2b
ENSDARG00000095908	-0.839002	0.00165808	0.0280726	sat1a.2
ENSDARG00000030326	-0.839539	8.00547e-05	0.00244577	efna1a
ENSDARG00000061830	-0.840465	5.30992e-10	6.24866e-08	prss12
ENSDARG00000015199	-0.841934	2.06864e-06	0.000102759	cblb
ENSDARG00000011122	-0.843093	7.86569e-05	0.00241606	pptc7a
ENSDARG00000020764	-0.84426	1.95869e-08	1.63774e-06	slmapb
ENSDARG00000101735	-0.844284	2.76511e-08	2.25273e-06	chn1
ENSDARG00000030949	-0.845815	0.00234235	0.0363045	srprb
ENSDARG00000039486	-0.84637	0.000686041	0.0140782	bag3
ENSDARG00000104567	-0.847063	0.0010288	0.019574	kdm5a
ENSDARG00000053475	-0.847086	1.36667e-10	1.83481e-08	ngb
ENSDARG00000094522	-0.849091	4.72533e-07	2.81512e-05	si:ch211-14c7.2
ENSDARG00000012827	-0.850139	0.00222459	0.0349915	mettl3
ENSDARG00000111942	-0.850431	0.00262694	0.039692	si:ch73-262h23.4
ENSDARG00000075564	-0.85089	4.02685e-07	2.47638e-05	fam13a
ENSDARG00000090301	-0.854347	0.000404814	0.00933177	usp48
ENSDARG00000018898	-0.854451	0.004432	0.0582397	zfand5a
ENSDARG00000062370	-0.854765	0.000983895	0.0187946	bcl2l13
ENSDARG00000104316	-0.855009	0.00912279	0.0975417	CABZ01078055.1
ENSDARG00000016132	-0.856386	0.00668554	0.07785	keap1a
ENSDARG00000058606	-0.856701	0.000312419	0.007468	sik1
ENSDARG00000035942	-0.862694	2.10842e-08	1.75523e-06	hrh3
ENSDARG00000101130	-0.865095	0.0015977	0.0273908	coq8b
ENSDARG00000035471	-0.867682	8.49192e-06	0.000356586	si:dkey-220k22.1
ENSDARG00000100003	-0.868331	2.47594e-09	2.55095e-07	glulb
ENSDARG00000053453	-0.869054	2.69854e-06	0.000129911	mpp2a
ENSDARG00000090876	-0.869208	4.36738e-05	0.00144048	si:dkey-217f16.5
ENSDARG00000009031	-0.869588	1.8773e-12	3.57889e-10	tnikb
ENSDARG00000018270	-0.870145	0.000168784	0.00456043	olfm1a
ENSDARG00000092354	-0.871078	0.00397388	0.0542654	si:ch211-284e13.6
ENSDARG00000075666	-0.871189	1.04701e-05	0.000427415	tsc22d3
ENSDARG00000037921	-0.872011	1.87028e-07	1.28256e-05	gng13b
ENSDARG00000035918	-0.872222	3.87075e-07	2.39541e-05	bzw2
ENSDARG00000099260	-0.874765	1.56567e-06	8.07159e-05	PITPNC1
ENSDARG00000052690	-0.874892	5.10879e-06	0.000226498	arrdc3a
ENSDARG00000089382	-0.875045	0.000265574	0.00656915	zgc:158463
ENSDARG00000021059	-0.876196	0.000128478	0.00363397	alas1
ENSDARG00000078066	-0.876341	4.78109e-08	3.70515e-06	elk1
ENSDARG00000101696	-0.879285	0.00788233	0.0871628	zgc:158316
ENSDARG00000077653	-0.879925	1.18077e-09	1.27176e-07	rabl6b
ENSDARG00000109823	-0.880523	0.00583476	0.0707595	pdxp
ENSDARG00000086300	-0.881202	0.00281469	0.0417256	si:ch211-236d3.4
ENSDARG00000110642	-0.882096	2.98849e-07	1.91827e-05	cacna1db
ENSDARG00000025766	-0.884059	0.00930067	0.0986688	zgc:66440
ENSDARG00000071709	-0.885153	1.11619e-11	1.81873e-09	ppp1r9bb
ENSDARG00000026759	-0.887502	0.00739646	0.0836335	ldlrb
ENSDARG00000032221	-0.890179	6.3644e-14	1.46182e-11	phactr4b
ENSDARG00000062797	-0.89038	2.40701e-05	0.000869077	nell2b
ENSDARG00000008097	-0.892886	0.00321895	0.0463141	srsf9
ENSDARG00000058953	-0.893266	0.000728132	0.0147514	abcc4
ENSDARG00000055740	-0.893991	6.53706e-06	0.000284526	march9
ENSDARG00000055357	-0.894449	0.000138581	0.00389088	leo1
ENSDARG00000024708	-0.894549	0.00124443	0.0225897	slc25a23b
ENSDARG00000013784	-0.897222	0.00038697	0.00898562	zgc:77158
ENSDARG00000019951	-0.900601	2.4034e-07	1.59092e-05	sec62
ENSDARG00000102376	-0.900709	8.6237e-08	6.37218e-06	cacng2b
ENSDARG00000060025	-0.901995	8.06555e-06	0.000340935	nsmfa
ENSDARG00000009142	-0.902972	1.9779e-16	6.39097e-14	ppp1r13bb
ENSDARG00000101949	-0.903114	4.27435e-06	0.000194843	numbl
ENSDARG00000036414	-0.904598	0.000262435	0.00653142	si:ch73-335l21.1
ENSDARG00000057352	-0.9048	0.00300334	0.0436733	slc25a29
ENSDARG00000098057	-0.907577	8.79644e-24	6.44982e-21	dscaml1
ENSDARG00000020450	-0.911889	6.22835e-17	2.24032e-14	cacng8a
ENSDARG00000019613	-0.913216	1.33963e-11	2.1461e-09	ip6k2b
ENSDARG00000010727	-0.913271	0.000245876	0.00624152	ttyh2l
ENSDARG00000111753	-0.91551	4.37566e-05	0.00144072	HIST2H4B
ENSDARG00000068708	-0.917513	2.5787e-08	2.11898e-06	ifrd1
ENSDARG00000105178	-0.919102	5.90029e-08	4.4814e-06	erc2
ENSDARG00000022424	-0.920239	9.63752e-06	0.000397683	slc26a5
ENSDARG00000074120	-0.921254	8.81185e-05	0.00265385	usp2b
ENSDARG00000095603	-0.92322	5.09499e-24	3.88523e-21	grid2ipb
ENSDARG00000111920	-0.92456	2.11787e-09	2.20628e-07	cplx1
ENSDARG00000098161	-0.93061	2.45516e-11	3.77461e-09	cntn4
ENSDARG00000102204	-0.93183	1.68292e-11	2.6736e-09	jph3
ENSDARG00000018111	-0.932672	3.42511e-07	2.16931e-05	kdm7aa
ENSDARG00000070831	-0.933275	0.0010502	0.0198228	rftn1a
ENSDARG00000029480	-0.933381	8.27045e-10	9.38499e-08	specc1
ENSDARG00000011449	-0.938062	0.000159497	0.00435624	fes
ENSDARG00000059003	-0.939979	1.36396e-05	0.000539472	strip2
ENSDARG00000068714	-0.940361	3.94047e-16	1.2315e-13	ksr1a
ENSDARG00000103032	-0.94188	2.69312e-06	0.000129911	rap2b
ENSDARG00000032651	-0.946795	7.7838e-11	1.09919e-08	ppp1r10
ENSDARG00000060149	-0.947225	2.76818e-06	0.000132594	ablim1a
ENSDARG00000078560	-0.947583	0.000287017	0.00698811	slc9a5
ENSDARG00000012340	-0.948881	3.35446e-13	7.02741e-11	ptpn11b
ENSDARG00000030687	-0.952546	8.92795e-10	9.95336e-08	phka2
ENSDARG00000102827	-0.954287	0.00579055	0.0705547	ubfd1
ENSDARG00000099022	-0.954475	1.38681e-07	9.8283e-06	faua
ENSDARG00000060397	-0.954692	4.47881e-07	2.71061e-05	hhip
ENSDARG00000103658	-0.955447	0.000586597	0.0124393	hivep1
ENSDARG00000101569	-0.956644	1.24582e-16	4.24113e-14	ppargc1b
ENSDARG00000099005	-0.958431	5.1565e-05	0.00165494	palm2
ENSDARG00000037872	-0.960842	5.02479e-09	4.78963e-07	foxk1
ENSDARG00000030604	-0.96099	5.02456e-07	2.97479e-05	phkg1a
ENSDARG00000104326	-0.961622	0.000264524	0.00655773	si:dkey-183i3.9
ENSDARG00000104139	-0.966534	6.5202e-18	2.76225e-15	atp1a3b
ENSDARG00000006125	-0.970218	1.44647e-08	1.25343e-06	csnk1db
ENSDARG00000102257	-0.971059	0.00191313	0.031061	soul3
ENSDARG00000021811	-0.971244	8.55681e-35	1.48297e-31	calm1a
ENSDARG00000055092	-0.971497	2.98355e-08	2.41414e-06	pora
ENSDARG00000008370	-0.973252	1.38226e-18	6.12824e-16	csnk1da
ENSDARG00000063014	-0.976815	4.11916e-12	7.35778e-10	dbpa
ENSDARG00000039576	-0.978312	3.73495e-07	2.3269e-05	fstl1b
ENSDARG00000097790	-0.984388	1.48808e-05	0.000584923	si:dkey-234i14.6
ENSDARG00000099555	-0.984812	3.80692e-09	3.66541e-07	foxo1a
ENSDARG00000058207	-0.985501	1.08534e-15	3.1832e-13	abi2a
ENSDARG00000079917	-0.98669	0.0018521	0.0304962	rassf7a
ENSDARG00000097875	-0.990715	1.30134e-07	9.34039e-06	CR786577.1
ENSDARG00000005945	-0.991187	3.07903e-09	3.10575e-07	sart1
ENSDARG00000102147	-0.992043	0.000548539	0.0118296	fem1c
ENSDARG00000044169	-0.994197	0.00233651	0.0362434	prelid1b
ENSDARG00000105237	-1.00058	0.000227387	0.00589237	mcc
ENSDARG00000103320	-1.00066	0.000342187	0.00808358	lclat1
ENSDARG00000024325	-1.00142	1.23366e-06	6.5511e-05	col4a3bpa
ENSDARG00000075230	-1.00288	4.4272e-13	8.97875e-11	tet1
ENSDARG00000031956	-1.00527	0.00247117	0.0377184	tmem63a
ENSDARG00000036483	-1.01552	8.51228e-11	1.18451e-08	c1ql3b
ENSDARG00000023940	-1.01971	1.15325e-13	2.49837e-11	si:ch73-362m14.4
ENSDARG00000102226	-1.02043	0.000154224	0.00427344	gpr19
ENSDARG00000083325	-1.02232	6.43952e-13	1.2656e-10	RF01296
ENSDARG00000040930	-1.02358	3.15039e-09	3.14445e-07	deptor
ENSDARG00000104981	-1.02397	2.32279e-07	1.55921e-05	SLC45A4 (1 of many)
ENSDARG00000079483	-1.02399	0.00560004	0.0688325	CABZ01072096.1
ENSDARG00000024124	-1.02424	8.27495e-05	0.002512	sde2
ENSDARG00000096922	-1.02617	0.0066687	0.07785	CR376745.1
ENSDARG00000001857	-1.02996	1.8419e-08	1.55371e-06	aff4
ENSDARG00000007630	-1.03003	0.000538265	0.011674	mkrn2
ENSDARG00000087732	-1.03033	1.90228e-19	9.06624e-17	RF00017
ENSDARG00000028517	-1.03217	2.76027e-07	1.78986e-05	hbp1
ENSDARG00000103362	-1.03386	4.9257e-05	0.00159429	FBXL19
ENSDARG00000063307	-1.03624	2.3668e-09	2.45221e-07	sgsm2
ENSDARG00000079253	-1.03701	5.02349e-07	2.97479e-05	plch1
ENSDARG00000069135	-1.04311	0.000825762	0.0163133	ppp1r15a
ENSDARG00000045842	-1.04665	1.16538e-05	0.000468708	zgc:113263
ENSDARG00000056294	-1.04886	0.000922548	0.0178734	si:ch211-183d21.3
ENSDARG00000079348	-1.05191	7.87019e-05	0.00241606	LO018552.1
ENSDARG00000117758	-1.05455	9.36739e-05	0.00278596	CABZ01050280.1
ENSDARG00000071879	-1.05487	0.0010344	0.0196413	tgfb2l
ENSDARG00000027600	-1.05487	0.00526419	0.065894	pdlim5b
ENSDARG00000102403	-1.05585	4.12968e-12	7.35778e-10	cry2
ENSDARG00000098592	-1.05661	3.85667e-11	5.65566e-09	zgc:92140
ENSDARG00000077694	-1.05718	9.99247e-06	0.00040967	dtnba
ENSDARG00000117621	-1.0574	0.00293747	0.0429118	FP016248.1
ENSDARG00000003820	-1.05809	4.42283e-15	1.22198e-12	nr1d2a
ENSDARG00000028071	-1.05987	7.70918e-16	2.29637e-13	bmp1a
ENSDARG00000069467	-1.06004	2.352e-07	1.56232e-05	igsf9bb
ENSDARG00000075282	-1.06263	0.000480508	0.0106516	irs2b
ENSDARG00000057497	-1.06405	4.95066e-10	5.97338e-08	stk35l
ENSDARG00000102165	-1.06449	1.71318e-05	0.000655824	sema6a
ENSDARG00000100772	-1.06922	0.00773372	0.0860578	si:ch211-154c21.1
ENSDARG00000098955	-1.07486	1.11711e-06	5.99902e-05	ssh2b
ENSDARG00000091728	-1.07538	0.00102052	0.0194357	zgc:114046
ENSDARG00000024746	-1.07759	3.85181e-16	1.22385e-13	hsp90aa1.2
ENSDARG00000045481	-1.078	0.000243383	0.00619474	gsap
ENSDARG00000018896	-1.0788	1.52869e-16	5.11281e-14	mmp24
ENSDARG00000070222	-1.08236	6.84673e-14	1.55388e-11	fam43b
ENSDARG00000055530	-1.08522	8.89827e-05	0.00267144	sertad2b
ENSDARG00000102636	-1.08633	3.4085e-06	0.000159264	trmt9b
ENSDARG00000055751	-1.08811	0.00367902	0.0509715	fosb
ENSDARG00000042856	-1.09276	0.00245666	0.037527	itpka
ENSDARG00000039343	-1.09769	8.88846e-18	3.68369e-15	ahcyl2
ENSDARG00000089553	-1.09788	4.73688e-08	3.68587e-06	si:dkey-221l4.11
ENSDARG00000100409	-1.09851	3.97461e-05	0.00133363	camlg
ENSDARG00000044203	-1.10033	0.00306675	0.0444936	sumf1
ENSDARG00000004702	-1.10121	1.5222e-08	1.31309e-06	irf2bp2a
ENSDARG00000079276	-1.10216	1.09767e-24	9.09823e-22	ube2ql1
ENSDARG00000100206	-1.10536	0.00239516	0.0368832	klhdc4
ENSDARG00000036848	-1.10733	9.379e-09	8.43402e-07	slc43a2a
ENSDARG00000010155	-1.11271	3.03032e-12	5.60874e-10	abi1a
ENSDARG00000100020	-1.11396	3.43001e-14	8.22421e-12	pim1
ENSDARG00000117626	-1.11547	0.00440047	0.0580156	CABZ01102517.1
ENSDARG00000015015	-1.11771	9.33924e-05	0.00278193	tspan18b
ENSDARG00000063031	-1.12002	5.48127e-28	5.22475e-25	rad54l2
ENSDARG00000117690	-1.12335	0.0060214	0.0723714	CR339059.4
ENSDARG00000002013	-1.12466	0.00143241	0.0251219	grb10a
ENSDARG00000038978	-1.12636	2.07775e-17	8.42772e-15	dnajb4
ENSDARG00000003382	-1.12675	0.000177763	0.00476943	cwc25
ENSDARG00000018788	-1.1279	0.00691603	0.0794739	st8sia2
ENSDARG00000054036	-1.12896	0.00186718	0.0306333	rnf34b
ENSDARG00000115603	-1.13128	0.000648648	0.0134851	cacna1db
ENSDARG00000104632	-1.13209	0.00582456	0.0707595	RERG
ENSDARG00000062058	-1.13539	0.000540239	0.011677	slc12a7b
ENSDARG00000067713	-1.13743	0.000888538	0.0173379	snx18a
ENSDARG00000008310	-1.13759	2.58014e-17	1.02474e-14	ip6k2a
ENSDARG00000073757	-1.14601	3.04206e-14	7.4351e-12	pdzrn3a
ENSDARG00000016858	-1.1476	6.19696e-05	0.00194949	smad7
ENSDARG00000099481	-1.14846	0.000582966	0.0123784	ttc8
ENSDARG00000052658	-1.15051	0.000703427	0.0143577	pptc7b
ENSDARG00000034956	-1.15434	2.07139e-13	4.43695e-11	myclb
ENSDARG00000033537	-1.16111	1.55167e-05	0.000607412	p4ha1a
ENSDARG00000039931	-1.16172	9.77636e-05	0.00288063	slc25a33
ENSDARG00000029764	-1.16331	9.89576e-07	5.42106e-05	mef2ca
ENSDARG00000103333	-1.16623	0.000567669	0.0121187	baiap2b
ENSDARG00000111964	-1.16902	0.000452414	0.0101948	CU302436.2
ENSDARG00000029695	-1.17404	0.00261783	0.0396081	pgp
ENSDARG00000088187	-1.17713	0.00288043	0.0424035	CR381544.1
ENSDARG00000039269	-1.17805	2.45023e-08	2.02213e-06	arg2
ENSDARG00000097683	-1.1781	0.00805187	0.0885241	sptbn5
ENSDARG00000098135	-1.17997	2.12716e-06	0.000104786	stk40
ENSDARG00000020107	-1.18265	4.21492e-14	9.92016e-12	usp2a
ENSDARG00000029766	-1.18658	0.000606149	0.0127265	nr1i2
ENSDARG00000017474	-1.18707	0.00320936	0.0462109	zgc:110699
ENSDARG00000038429	-1.18739	0.00192982	0.0311781	csrnp1b
ENSDARG00000041691	-1.19027	3.68102e-09	3.58036e-07	bhlhe41
ENSDARG00000031560	-1.19188	1.87255e-23	1.27494e-20	srpk1b
ENSDARG00000069912	-1.19522	0.00710167	0.0809726	hmga2
ENSDARG00000058985	-1.19554	8.86364e-13	1.72425e-10	KCNJ6
ENSDARG00000102845	-1.19866	0.00176863	0.0294216	dclk2b
ENSDARG00000016480	-1.19971	4.11415e-05	0.00137119	slc17a7a
ENSDARG00000052782	-1.20647	0.00264056	0.0398256	glrba
ENSDARG00000076791	-1.21029	2.95203e-10	3.72698e-08	cdk13
ENSDARG00000023217	-1.21426	0.002899	0.0425705	crema
ENSDARG00000081126	-1.21603	1.17542e-08	1.04224e-06	RF01296
ENSDARG00000088967	-1.21618	0.00157981	0.0271329	wnk4b
ENSDARG00000012593	-1.21637	0.000162323	0.00440816	col5a1
ENSDARG00000000563	-1.21855	0.0030818	0.0446439	ttn.1
ENSDARG00000077782	-1.2207	0.00363896	0.0506005	acer2
ENSDARG00000003281	-1.22855	4.93632e-25	4.27754e-22	pik3ip1
ENSDARG00000040059	-1.23174	0.00283904	0.0419237	gbp
ENSDARG00000099177	-1.23837	0.00495598	0.0631978	dok1b
ENSDARG00000100918	-1.2424	0.00133672	0.023883	prc1a
ENSDARG00000028583	-1.2438	1.28067e-07	9.26752e-06	si:ch211-234h8.7
ENSDARG00000028367	-1.24851	1.86755e-06	9.51949e-05	sult2st3
ENSDARG00000036966	-1.25692	3.12187e-07	1.99048e-05	hsd3b7
ENSDARG00000027316	-1.25799	5.5561e-08	4.23686e-06	tcp11l2
ENSDARG00000069289	-1.26564	6.7909e-05	0.00211194	gabpa
ENSDARG00000016570	-1.26612	1.63282e-05	0.000635266	prlra
ENSDARG00000030967	-1.26727	0.000770357	0.0154266	si:ch211-51a6.2
ENSDARG00000055129	-1.27295	3.73853e-09	3.61783e-07	pim3
ENSDARG00000037012	-1.28307	2.55374e-12	4.82025e-10	slc3a2b
ENSDARG00000003142	-1.28777	0.000708827	0.0144525	dachc
ENSDARG00000053104	-1.29375	0.00920922	0.0978262	fam102ba
ENSDARG00000095724	-1.29662	5.26636e-05	0.00167889	si:ch211-196c10.15
ENSDARG00000001891	-1.29705	1.96761e-06	9.9234e-05	syt14b
ENSDARG00000043531	-1.29721	0.000379259	0.00882807	jun
ENSDARG00000090347	-1.29765	0.000421811	0.00966514	dre-mir-222a
ENSDARG00000036965	-1.30279	7.58565e-10	8.71162e-08	rnf24
ENSDARG00000059719	-1.30693	0.00125113	0.0226508	fam169aa
ENSDARG00000039650	-1.30973	3.17086e-05	0.00109708	itm2cb
ENSDARG00000015164	-1.31149	1.77648e-30	2.11668e-27	mknk2b
ENSDARG00000087188	-1.31224	3.11089e-17	1.18612e-14	nfil3-6
ENSDARG00000080987	-1.31262	5.8452e-06	0.000257351	RF00030
ENSDARG00000104511	-1.314	2.56174e-20	1.31992e-17	RF01268
ENSDARG00000088466	-1.31949	0.000475879	0.0105736	tmx3b
ENSDARG00000117740	-1.32105	9.72857e-11	1.34395e-08	CABZ01113369.1
ENSDARG00000114796	-1.32666	0.000241545	0.00615618	JMY
ENSDARG00000030157	-1.32703	2.5755e-05	0.000917743	mybpc2a
ENSDARG00000056885	-1.33353	3.05218e-10	3.80306e-08	per1a
ENSDARG00000103038	-1.33515	4.54501e-08	3.55107e-06	pik3r3a
ENSDARG00000035835	-1.33652	5.42225e-11	7.77216e-09	eef2k
ENSDARG00000068156	-1.33822	0.00481825	0.0619805	chchd7
ENSDARG00000002745	-1.34065	1.83319e-06	9.36943e-05	tdh
ENSDARG00000059815	-1.34074	2.57499e-09	2.62512e-07	oaz2b
ENSDARG00000001975	-1.34297	0.00145001	0.0252678	hsd11b2
ENSDARG00000101589	-1.343	4.51481e-08	3.54199e-06	cacna1db
ENSDARG00000026820	-1.35347	0.00454259	0.0594454	gucy2d
ENSDARG00000099389	-1.36299	1.45018e-07	1.02393e-05	cdo1
ENSDARG00000112431	-1.36505	1.02898e-06	5.5894e-05	LO018598.1
ENSDARG00000053366	-1.36928	0.00192034	0.031061	ftr12
ENSDARG00000102566	-1.37282	0.000305852	0.00732507	fam102aa
ENSDARG00000006900	-1.38931	0.000198509	0.00524879	impdh2
ENSDARG00000063417	-1.39205	8.05311e-27	7.31069e-24	erf
ENSDARG00000009459	-1.39768	5.15581e-09	4.89006e-07	slc35e4
ENSDARG00000097055	-1.39863	6.00758e-06	0.000263891	si:ch211-284f22.3
ENSDARG00000040971	-1.39921	1.22162e-11	1.97364e-09	zgc:92606
ENSDARG00000062618	-1.40349	5.56827e-13	1.10577e-10	kcnj12b
ENSDARG00000029075	-1.40556	4.24443e-12	7.49221e-10	pfkfb4b
ENSDARG00000088087	-1.40881	1.04257e-22	6.21113e-20	kdm6ba
ENSDARG00000003041	-1.41365	0.000490375	0.0108373	CABZ01111496.1
ENSDARG00000087196	-1.41961	0.0011503	0.0212083	fibinb
ENSDARG00000100826	-1.42252	4.12214e-30	4.62262e-27	hif1al
ENSDARG00000110545	-1.4317	5.941e-12	1.00229e-09	CABZ01113373.1
ENSDARG00000019498	-1.43862	0.00419994	0.0563856	cry5
ENSDARG00000077372	-1.44875	3.23623e-15	9.20828e-13	tfr1b
ENSDARG00000075321	-1.45031	2.60335e-09	2.63991e-07	CABZ01071972.1
ENSDARG00000011239	-1.45183	7.89609e-05	0.00242011	ppp1r14aa
ENSDARG00000030964	-1.45356	5.46976e-05	0.00173792	pde12
ENSDARG00000017311	-1.45654	0.000156871	0.00432166	gpsm2
ENSDARG00000098983	-1.46018	2.98855e-08	2.41414e-06	CABZ01112656.1
ENSDARG00000019417	-1.46032	1.83286e-08	1.55296e-06	gadd45ga
ENSDARG00000018399	-1.46135	1.39283e-08	1.21246e-06	rps6kb1a
ENSDARG00000060196	-1.46485	0.00221611	0.0348867	lhpp
ENSDARG00000088171	-1.47552	6.19958e-09	5.73732e-07	ciartb
ENSDARG00000095180	-1.48474	1.07081e-06	5.79944e-05	abr
ENSDARG00000036107	-1.48586	0.0020117	0.0321737	txnipa
ENSDARG00000023659	-1.5052	0.00361493	0.0504873	gabpb1
ENSDARG00000031618	-1.50779	1.15706e-16	4.01058e-14	unm_sa1261
ENSDARG00000028017	-1.51466	1.86433e-05	0.000705192	tp53inp1
ENSDARG00000038559	-1.52259	4.94047e-30	5.23251e-27	h1f0
ENSDARG00000035332	-1.52869	3.31942e-05	0.00113611	cfap298
ENSDARG00000026611	-1.52933	0.00188651	0.0307914	socs3b
ENSDARG00000052881	-1.53588	5.0184e-10	6.01702e-08	dnajb5
ENSDARG00000027744	-1.54567	1.12994e-09	1.22393e-07	gadd45ba
ENSDARG00000054058	-1.54764	2.40125e-08	1.99033e-06	h1fx
ENSDARG00000062271	-1.55397	1.66915e-09	1.77769e-07	slc25a15b
ENSDARG00000112811	-1.55813	2.34138e-07	1.56088e-05	CZQB01141835.1
ENSDARG00000053580	-1.57824	0.000252907	0.00637754	htr1fb
ENSDARG00000103980	-1.58011	0.000100413	0.00294504	ets2
ENSDARG00000039220	-1.5857	1.08798e-07	7.94681e-06	st6galnac5a
ENSDARG00000039752	-1.58917	0.0012743	0.0229181	si:ch73-308m11.1
ENSDARG00000117662	-1.60346	0.00180851	0.0300065	CABZ01090219.1
ENSDARG00000098103	-1.60708	2.23348e-18	9.67705e-16	tefb
ENSDARG00000061841	-1.61925	5.12385e-10	6.10507e-08	tiparp
ENSDARG00000008363	-1.62143	1.28431e-10	1.73646e-08	mcl1b
ENSDARG00000102572	-1.62347	3.58997e-09	3.5097e-07	si:ch211-260e23.9
ENSDARG00000100981	-1.62636	0.000122558	0.00349246	CABZ01055306.1
ENSDARG00000055250	-1.63709	0.00840968	0.0915604	si:ch211-132b12.8
ENSDARG00000098353	-1.63854	1.09655e-14	2.94431e-12	BX322574.1
ENSDARG00000011157	-1.63938	0.00204488	0.032595	arhgef18a
ENSDARG00000069029	-1.63962	1.25786e-05	0.000501671	acss2l
ENSDARG00000044365	-1.63988	0.00240803	0.0369618	angptl3
ENSDARG00000095743	-1.64011	2.05347e-35	4.34971e-32	sox11b
ENSDARG00000075397	-1.65468	0.0076282	0.0855435	cipca
ENSDARG00000007184	-1.65586	2.75583e-10	3.50248e-08	zbtb16a
ENSDARG00000013082	-1.66232	1.35608e-05	0.00053747	uap1l1
ENSDARG00000032079	-1.66263	0.000833731	0.0164537	acsl3a
ENSDARG00000098386	-1.66886	3.54282e-17	1.32432e-14	ctps1b
ENSDARG00000075454	-1.67076	1.5127e-07	1.05634e-05	hdc
ENSDARG00000075682	-1.68298	0.00220981	0.0348452	orc6
ENSDARG00000061120	-1.68545	0.000678669	0.0139721	slc43a2b
ENSDARG00000054848	-1.69178	7.56921e-07	4.28188e-05	pdk4
ENSDARG00000037861	-1.69568	9.2146e-05	0.0027534	slc2a3b
ENSDARG00000101135	-1.70434	9.73406e-06	0.000400799	si:dkey-85k7.7
ENSDARG00000075296	-1.71068	8.80699e-07	4.89494e-05	fam83c
ENSDARG00000007693	-1.71782	1.01242e-29	1.01583e-26	nfkbiab
ENSDARG00000111945	-1.72159	0.00485784	0.0624056	CABZ01069040.1
ENSDARG00000035468	-1.72266	2.08103e-10	2.71731e-08	slc25a25b
ENSDARG00000063732	-1.72454	3.19209e-12	5.85135e-10	pde11a
ENSDARG00000038398	-1.72535	0.00240131	0.0369177	pmm1
ENSDARG00000061368	-1.73829	1.18003e-44	4.49921e-41	klf13
ENSDARG00000008278	-1.73934	4.69262e-35	8.94601e-32	rcor2
ENSDARG00000035873	-1.74002	1.48528e-05	0.000584923	fjx1
ENSDARG00000024759	-1.74919	0.000146314	0.00408992	inhbab
ENSDARG00000069262	-1.76293	1.34478e-06	7.0625e-05	erich3
ENSDARG00000034624	-1.79626	2.44774e-05	0.000880448	nuf2
ENSDARG00000043154	-1.80174	8.07364e-09	7.36439e-07	ucp2
ENSDARG00000062134	-1.82063	0.000120451	0.00344785	kcnab2b
ENSDARG00000059646	-1.82126	2.522e-06	0.000122652	nt5dc2
ENSDARG00000035519	-1.83862	1.64021e-20	8.6858e-18	histh1l
ENSDARG00000090544	-1.84152	3.86429e-07	2.39541e-05	CABZ01085658.1
ENSDARG00000110963	-1.8518	5.53181e-06	0.000244117	trib1
ENSDARG00000102777	-1.86967	0.000577225	0.0122815	thbs4a
ENSDARG00000090429	-1.88056	1.28337e-07	9.26752e-06	si:dkeyp-7a3.1
ENSDARG00000100515	-1.88346	1.53447e-06	7.99268e-05	dusp1
ENSDARG00000040430	-1.88915	1.65486e-48	7.88704e-45	nptxra
ENSDARG00000010519	-1.89403	6.46321e-42	2.05358e-38	per3
ENSDARG00000099207	-1.91623	0.00461201	0.0598933	si:dkey-11f4.7
ENSDARG00000068374	-1.92692	5.12981e-20	2.57354e-17	si:ch211-132b12.7
ENSDARG00000018787	-1.93692	5.76303e-09	5.38561e-07	efna1b
ENSDARG00000077778	-1.9432	0.000200693	0.00526998	adamts9
ENSDARG00000104555	-1.94624	0.008237	0.0900403	sh2d3cb
ENSDARG00000035810	-1.94708	0.00692739	0.0795086	rgcc
ENSDARG00000082611	-1.95683	0.00144061	0.0251731	RF00319
ENSDARG00000070726	-1.97211	0.00499421	0.0635578	cnga3a
ENSDARG00000045051	-1.97319	1.69485e-30	2.11668e-27	slc16a3
ENSDARG00000061242	-1.995	2.24997e-06	0.00011055	tuft1a
ENSDARG00000011583	-2.01022	5.30941e-23	3.37396e-20	cry1ab
ENSDARG00000006207	-2.01124	0.00236686	0.0365655	gpx1b
ENSDARG00000067966	-2.07476	9.19342e-05	0.00275139	fem1a
ENSDARG00000058094	-2.0853	2.53876e-11	3.87191e-09	ciarta
ENSDARG00000037618	-2.08675	5.2497e-38	1.42972e-34	ddit4
ENSDARG00000093068	-2.09825	0.000333271	0.00790234	c3b.1
ENSDARG00000005216	-2.10941	0.000667017	0.0137768	zgc:158328
ENSDARG00000031336	-2.17048	6.85739e-36	1.63412e-32	hsd20b2
ENSDARG00000094181	-2.17262	1.80005e-08	1.53197e-06	shroom1
ENSDARG00000001953	-2.18054	3.14387e-09	3.14445e-07	pfkfb3
ENSDARG00000013946	-2.20617	6.06336e-16	1.83479e-13	ivns1abpb
ENSDARG00000101362	-2.23019	3.8181e-05	0.00128829	mibp
ENSDARG00000109164	-2.23149	1.50218e-07	1.05285e-05	CABZ01045617.1
ENSDARG00000090814	-2.23317	0.00266047	0.0400309	si:dkey-18a10.3
ENSDARG00000086856	-2.26553	1.6206e-16	5.32674e-14	stk35
ENSDARG00000031426	-2.28992	2.5519e-10	3.28712e-08	csrnp1a
ENSDARG00000105651	-2.2959	1.11687e-13	2.44736e-11	BX323060.3
ENSDARG00000104600	-2.32649	1.7337e-14	4.40684e-12	CABZ01070527.1
ENSDARG00000059054	-2.38269	2.16906e-05	0.000795227	pdk2b
ENSDARG00000042725	-2.40419	0.00044093	0.0100309	cebpb
ENSDARG00000025428	-2.43889	1.3285e-20	7.23617e-18	socs3a
ENSDARG00000041607	-2.44234	7.77105e-17	2.74347e-14	eif4ebp3l
ENSDARG00000071212	-2.44746	3.57658e-06	0.000165094	p3h1
ENSDARG00000026383	-2.49794	1.22354e-09	1.31042e-07	si:dkey-27j5.5
ENSDARG00000026865	-2.52674	2.13366e-62	2.0338e-58	fam107b
ENSDARG00000007682	-2.59976	0.00508561	0.0642066	ppdpfa
ENSDARG00000056477	-2.67639	5.27854e-06	0.000233481	ccdc125
ENSDARG00000096403	-2.72089	0.000302528	0.00725708	CT027638.1
ENSDARG00000094696	-2.75072	1.28398e-14	3.35312e-12	si:dkey-201c13.2
ENSDARG00000114910	-2.79098	3.55023e-09	3.48875e-07	FO704772.1
ENSDARG00000020114	-2.80882	8.94531e-14	1.98295e-11	slc20a1a
ENSDARG00000028396	-2.8191	4.21116e-15	1.18061e-12	fkbp5
ENSDARG00000068194	-3.05414	1.0515e-53	6.68191e-50	klf9
ENSDARG00000102957	-3.50561	0.00789238	0.0871902	AL732567.1
ENSDARG00000087303	-3.61314	4.85425e-32	7.11857e-29	cebpd
ENSDARG00000032705	-3.71025	0.00723027	0.0821932	foxg1b
ENSDARG00000059342	-3.93892	0.00187809	0.0307066	avil
ENSDARG00000038891	-4.02264	0.00459963	0.0598701	AL954146.1
ENSDARG00000088693	-4.04797	0.00663783	0.0776341	dcst2
ENSDARG00000056376	-4.15189	1.57282e-31	2.14174e-28	ankrd37
ENSDARG00000091234	-4.30094	1.67901e-10	2.23837e-08	si:ch73-335l21.4
ENSDARG00000099351	-4.45634	6.96448e-20	3.40438e-17	igfbp1a
ENSDARG00000076520	-4.5554	0.00143674	0.0251516	mafb
ENSDARG00000079637	-4.87293	0.00771897	0.0860578	alpk2
ENSDARG00000099428	-6.03576	0.0075305	0.0847971	si:dkey-15h8.17
ENSDARG00000070317	-6.91568	0.00401945	0.0547146	irge4
ENSDARG00000007480	-6.96896	0.00357599	0.050127	rpe65a
ENSDARG00000111902	-7.06311	3.86187e-78	7.36227e-74	RF00002
ENSDARG00000079105	-7.26587	0.000160692	0.0043701	mhc2dab
ENSDARG00000094347	-7.37796	0.00609661	0.0730945	CR388079.1
ENSDARG00000110601	-7.5888	0.00840268	0.0915364	CABZ01030278.1
ENSDARG00000075963	-8.4266	2.88953e-05	0.00101261	mhc1uba
ENSDARG00000014321	-9.12175	6.2353e-08	4.66156e-06	en1a
ENSDARG00000114502	-9.39031	2.70533e-10	3.46137e-08	CR388079.3

## Sheet: Y3
GeneID	log2FoldChange	pvalue	padj	gene name
ENSDARG00000014321	21.4667	3.99404e-08	5.02143e-05	en1a
ENSDARG00000109861	21.4667	3.99404e-08	5.02143e-05	crygm2d17
ENSDARG00000079227	21.4151	4.3069e-08	5.02143e-05	plekhs1
ENSDARG00000098626	21.3962	4.42763e-08	5.02143e-05	nitr12
ENSDARG00000012903	21.2766	5.26947e-08	5.66163e-05	slc34a2a
ENSDARG00000105042	21.1686	6.16336e-08	5.99137e-05	cldn10l2
ENSDARG00000014356	20.1856	2.44012e-07	0.000191587	si:ch211-156l18.7
ENSDARG00000079105	10.0466	6.08413e-14	2.07003e-10	mhc2dab
ENSDARG00000114451	6.21775	3.43645e-12	8.76897e-09	mmp13a
ENSDARG00000036382	3.74089	0.000340561	0.0716722	ponzr6
ENSDARG00000078859	3.56806	2.8542e-05	0.0120979	g0s2
ENSDARG00000057121	3.53311	6.11026e-08	5.99137e-05	BX511186.1
ENSDARG00000017299	3.49196	4.45184e-07	0.000313379	fabp11a
ENSDARG00000062820	3.3947	0.000313793	0.0675436	irgf3
ENSDARG00000097317	3.31844	3.13965e-06	0.00171077	si:dkey-276j7.3
ENSDARG00000035694	3.24086	0.000253994	0.059598	stm
ENSDARG00000098315	3.16845	0.000198939	0.052066	cyp1a
ENSDARG00000116586	2.80189	4.36699e-05	0.0165088	zgc:92066
ENSDARG00000098377	2.79452	1.27265e-06	0.000838063	tnfrsf11b
ENSDARG00000075261	2.75509	0.000138396	0.0387016	timp2b
ENSDARG00000062688	2.49458	5.88129e-05	0.0196821	gpnmb
ENSDARG00000042725	2.48658	1.82797e-06	0.00103656	cebpb
ENSDARG00000092660	2.41177	2.90388e-05	0.0120979	cyp27c1
ENSDARG00000109437	2.36924	2.29612e-17	4.6873e-13	RF00563
ENSDARG00000033029	2.30032	4.21657e-07	0.000307418	pkd1b
ENSDARG00000068428	2.29888	0.000337452	0.0716722	si:ch211-153j24.3
ENSDARG00000006353	2.26691	0.000277365	0.0629125	itga5
ENSDARG00000011434	2.25427	0.000112387	0.0342427	ptger2a
ENSDARG00000056376	2.20016	0.000249708	0.0593646	ankrd37
ENSDARG00000104495	2.07604	0.000244786	0.0593646	pltp
ENSDARG00000018687	2.02066	0.000164875	0.0448767	itga2b
ENSDARG00000099351	2.00254	0.000136137	0.0387016	igfbp1a
ENSDARG00000010572	1.995	1.41522e-06	0.000875465	slc25a25a
ENSDARG00000096979	1.96615	0.000480059	0.0930146	NPC2 (1 of many)
ENSDARG00000069734	1.93298	0.000528931	0.0981879	hbba2
ENSDARG00000100167	1.92377	3.18455e-06	0.00171077	CSDC2 (1 of many)
ENSDARG00000076386	1.88772	1.01842e-12	2.97e-09	epdl1
ENSDARG00000092499	1.87959	1.38338e-07	0.000120884	si:ch211-183d21.1
ENSDARG00000045051	1.8075	4.36737e-06	0.00222889	slc16a3
ENSDARG00000105239	1.75132	0.000235987	0.0580413	ecm1b
ENSDARG00000031954	1.71543	1.77666e-05	0.00824288	rbck1
ENSDARG00000026611	1.68545	0.000519812	0.0981879	socs3b
ENSDARG00000097011	1.57463	4.29701e-05	0.0165088	hbaa1
ENSDARG00000036135	1.43431	0.000380375	0.076881	bbox1
ENSDARG00000023217	1.3526	0.000263505	0.0604403	crema
ENSDARG00000038643	1.28721	0.000530058	0.0981879	alas2
ENSDARG00000004932	1.27002	0.000219264	0.0566588	anos1b
ENSDARG00000097617	1.25156	0.000187381	0.0496778	si:ch211-178n15.1
ENSDARG00000099411	1.19002	0.000118199	0.0354839	zgc:158343
ENSDARG00000010785	1.18799	0.000390306	0.0773563	thbs1b
ENSDARG00000059567	1.17058	6.58572e-06	0.00327905	si:ch73-281f12.4
ENSDARG00000007836	1.15004	6.70416e-05	0.022074	ctsla
ENSDARG00000059558	1.10539	0.000304882	0.0669233	tecta
ENSDARG00000010658	1.09845	7.76807e-12	1.76197e-08	insig1
ENSDARG00000056619	1.09659	0.000538701	0.0981879	arhgap42a
ENSDARG00000005423	1.07808	0.000346506	0.0721794	pgam1a
ENSDARG00000032769	1.06188	4.70022e-05	0.0168334	slc38a9
ENSDARG00000104773	1.00189	2.18647e-05	0.00970318	junbb
ENSDARG00000018529	0.974046	2.70809e-05	0.0117623	lipf
ENSDARG00000023713	0.931628	2.93872e-07	0.000222189	aqp1a.1
ENSDARG00000041071	0.909469	0.000226296	0.0572584	jagn1a
ENSDARG00000044562	0.8628	0.000102293	0.0321263	cycsb
ENSDARG00000017034	0.811521	0.000227194	0.0572584	sqor
ENSDARG00000117411	0.78947	0.000482979	0.0930146	CT997819.3
ENSDARG00000035676	0.786287	1.8551e-05	0.00841556	ptp4a2b
ENSDARG00000024746	0.75714	1.36198e-15	9.26779e-12	hsp90aa1.2
ENSDARG00000101251	0.738535	5.03759e-05	0.0175069	ldha
ENSDARG00000063672	0.669546	0.000109475	0.0338609	zmp:0000000711
ENSDARG00000012194	0.623019	4.66502e-05	0.0168334	scp2a
ENSDARG00000099730	0.597781	3.81282e-14	1.5567e-10	pkma
ENSDARG00000089643	-0.694711	0.000137645	0.0387016	mcama
ENSDARG00000074169	-0.714007	1.31517e-06	0.000838996	gpam
ENSDARG00000044954	-0.729561	0.000389566	0.0773563	slit1a
ENSDARG00000074546	-0.739539	9.64236e-05	0.0307561	si:ch211-213a13.2
ENSDARG00000014554	-0.750829	4.37331e-08	5.02143e-05	ppp1r3cb
ENSDARG00000094295	-0.817086	0.000537851	0.0981879	CR855337.1
ENSDARG00000016868	-0.922695	0.000500611	0.0955091	rhobtb2a
ENSDARG00000104255	-0.982267	2.3037e-14	1.17569e-10	arhgap27
ENSDARG00000022650	-1.11261	5.84689e-05	0.0196821	cyp2ad3
ENSDARG00000053624	-1.1702	0.000134464	0.0387016	csf1rb
ENSDARG00000005648	-1.35921	0.000250091	0.0593646	olfml2a
ENSDARG00000029473	-1.48923	0.000303218	0.0669233	gstm.2
ENSDARG00000002956	-1.49329	0.000356077	0.0734238	si:dkey-32n7.4
ENSDARG00000036628	-1.52245	1.48785e-06	0.000893325	cd74b
ENSDARG00000093608	-1.53076	4.58551e-05	0.0168334	ccl34b.1
ENSDARG00000100480	-1.54367	1.96586e-07	0.000160524	si:ch73-364h19.2
ENSDARG00000069823	-1.62716	6.10481e-07	0.000415412	proca1
ENSDARG00000095724	-1.88136	1.81633e-08	2.8522e-05	si:ch211-196c10.15
ENSDARG00000099621	-2.70302	1.36953e-07	0.000120884	si:ch211-69b22.5
ENSDARG00000114210	-3.01201	1.23159e-05	0.00584692	CABZ01035356.1
ENSDARG00000069583	-3.50117	0.000230278	0.0573279	zgc:114181
ENSDARG00000071025	-3.5081	2.9966e-05	0.0122345	dytn
ENSDARG00000057392	-3.77933	4.21031e-06	0.00220383	lrrc31
ENSDARG00000037097	-3.79609	2.79038e-09	4.7469e-06	slc7a2
ENSDARG00000034307	-4.28818	1.57751e-06	0.000920096	chrne
ENSDARG00000002507	-4.81573	1.4212e-07	0.000120884	itga10
ENSDARG00000045580	-4.82165	3.79016e-05	0.0148793	lum
ENSDARG00000108505	-5.51292	2.10647e-10	3.90922e-07	CABZ01000633.1
ENSDARG00000100405	-5.84646	1.17574e-15	9.26779e-12	BX957252.3
ENSDARG00000117726	-6.40954	3.09536e-05	0.0123899	BX004970.1
ENSDARG00000100858	-6.65533	7.99999e-05	0.0259225	zgc:171695
ENSDARG00000060622	-6.76243	1.20447e-05	0.00584692	si:ch73-14h1.2
ENSDARG00000113971	-8.90343	8.54299e-11	1.74397e-07	LO018181.1

## Sheet: Y4
GeneID	log2FoldChange	pvalue	padj	gene name
ENSDARG00000044125	11.7131	3.47964e-09	4.92958e-07	txn
ENSDARG00000098315	10.847	1.7009e-17	1.33534e-14	cyp1a
ENSDARG00000109926	10.7302	9.03819e-16	4.60264e-13	FP236812.2
ENSDARG00000099672	10.7076	2.20062e-19	2.18232e-16	capgb
ENSDARG00000026726	10.5136	5.70848e-14	2.109e-11	anxa1a
ENSDARG00000100614	10.4986	0.00162817	0.0231706	zgc:171497
ENSDARG00000110909	10.3923	1.1818e-12	3.59154e-10	zgc:173552
ENSDARG00000100582	10.3634	1.74606e-16	1.09664e-13	si:ch211-195b11.3
ENSDARG00000074904	10.2767	1.15334e-16	7.49352e-14	si:ch211-253b8.5
ENSDARG00000035694	10.2111	3.21213e-12	9.03329e-10	stm
ENSDARG00000087554	10.1221	9.49126e-15	4.06442e-12	cdk1
ENSDARG00000044795	10.0999	4.85403e-17	3.3874e-14	entpd2b
ENSDARG00000105484	10.0278	5.43942e-13	1.77527e-10	FP325123.3
ENSDARG00000044612	10.025	3.01904e-16	1.77765e-13	c1qb
ENSDARG00000109284	9.96787	0.00277713	0.0348381	RF00020
ENSDARG00000071139	9.96134	1.52335e-14	6.23976e-12	PLCXD1 (1 of many)
ENSDARG00000040717	9.95872	6.6489e-16	3.47996e-13	macc1
ENSDARG00000076140	9.92083	3.01755e-11	6.76865e-09	clcf1
ENSDARG00000099645	9.88768	7.78088e-15	3.44023e-12	zgc:153184
ENSDARG00000104890	9.79835	0.00327726	0.0396343	si:ch211-76m11.3
ENSDARG00000086552	9.73727	3.09127e-10	5.60054e-08	hist1h2a11
ENSDARG00000096992	9.6853	5.60058e-09	7.22782e-07	zgc:153405
ENSDARG00000057630	9.65017	6.89826e-10	1.13024e-07	galm
ENSDARG00000062820	9.59702	4.04509e-09	5.56333e-07	irgf3
ENSDARG00000056473	9.51995	6.666e-10	1.10176e-07	chaf1b
ENSDARG00000110288	9.50936	8.63582e-12	2.24712e-09	CT583625.5
ENSDARG00000033042	9.50569	1.50753e-11	3.68475e-09	ptprja
ENSDARG00000074691	9.48256	4.34249e-09	5.86525e-07	mms22l
ENSDARG00000095820	9.4626	3.58057e-10	6.42525e-08	BX649485.4
ENSDARG00000091712	9.40927	1.81862e-08	2.07676e-06	si:dkey-238d18.5
ENSDARG00000089362	9.37893	2.30726e-06	0.000129385	grn1
ENSDARG00000013598	9.3549	7.5301e-08	6.98017e-06	tnfb
ENSDARG00000075826	9.30312	4.24834e-05	0.00135673	msh4
ENSDARG00000089933	9.29171	9.82145e-07	6.18481e-05	rasal3
ENSDARG00000070280	9.28034	3.44766e-07	2.48081e-05	hist1h2a3
ENSDARG00000098774	9.20612	2.89795e-08	3.08492e-06	si:zfos-741a10.3
ENSDARG00000014386	9.1943	8.05214e-08	7.4009e-06	galnt6
ENSDARG00000071643	9.17891	3.16483e-06	0.000162003	zgc:171490
ENSDARG00000013719	9.16585	2.62842e-09	3.75187e-07	gtse1
ENSDARG00000103015	9.15617	5.6206e-08	5.46438e-06	hist1h2a4
ENSDARG00000062187	9.09351	1.72534e-08	2.0318e-06	kif14
ENSDARG00000080562	9.0808	4.26179e-09	5.81889e-07	RF00619
ENSDARG00000018616	9.05187	2.10292e-06	0.00012007	agtr1a
ENSDARG00000042221	9.02579	0.000147383	0.00374762	mthfd1l
ENSDARG00000105097	9.01465	3.90293e-09	5.40728e-07	RF00017
ENSDARG00000041382	8.98963	3.47389e-07	2.48878e-05	si:dkey-283b15.2
ENSDARG00000078244	8.90659	6.86831e-08	6.536e-06	si:ch211-197l9.2
ENSDARG00000075621	8.89759	2.78577e-06	0.00014997	birc5a
ENSDARG00000086591	8.89041	1.10495e-07	9.55024e-06	si:ch211-113a14.11
ENSDARG00000095909	8.86543	1.97775e-07	1.54626e-05	BX539325.1
ENSDARG00000100279	8.80442	2.4964e-06	0.000136339	CU457819.1
ENSDARG00000024789	8.80403	2.65742e-07	1.9791e-05	mxc
ENSDARG00000101356	8.78044	1.11022e-07	9.55191e-06	CABZ01044156.1
ENSDARG00000092999	8.76907	4.91042e-05	0.00152175	tnni4b.1
ENSDARG00000110841	8.76413	5.12995e-07	3.50212e-05	si:dkey-108k21.14
ENSDARG00000104370	8.73126	3.57093e-07	2.539e-05	esm1
ENSDARG00000077516	8.72015	2.50623e-06	0.000136481	recql4
ENSDARG00000058631	8.6977	5.78028e-07	3.87587e-05	CABZ01030107.1
ENSDARG00000010482	8.68476	1.49123e-05	0.000580533	prg4a
ENSDARG00000100899	8.68355	4.52217e-07	3.12113e-05	si:ch211-241b2.5
ENSDARG00000091734	8.67341	0.000602231	0.0110595	traf3ip2l
ENSDARG00000051854	8.66313	7.9082e-06	0.000344126	cdt1
ENSDARG00000102245	8.64204	7.47489e-07	4.87342e-05	tk1
ENSDARG00000093748	8.63878	2.84898e-07	2.1134e-05	si:ch211-217k17.11
ENSDARG00000033273	8.62612	1.45664e-06	8.65293e-05	primpol
ENSDARG00000027986	8.62176	2.06427e-06	0.000118222	slc35d1b
ENSDARG00000108038	8.61076	7.50608e-07	4.87688e-05	CABZ01109481.1
ENSDARG00000090352	8.59327	5.40554e-07	3.67694e-05	CR855311.1
ENSDARG00000115036	8.59011	0.00150481	0.0219116	RF00017
ENSDARG00000094840	8.58574	2.86102e-06	0.000152261	si:dkey-21e2.13
ENSDARG00000112840	8.51079	2.40772e-08	2.63757e-06	hist1h2a10
ENSDARG00000094428	8.51077	8.81221e-06	0.000377174	si:dkey-31f5.8
ENSDARG00000102349	8.49819	1.21654e-05	0.000484609	cep55l
ENSDARG00000058180	8.47359	4.78678e-05	0.00149325	exoc3l4
ENSDARG00000053005	8.42757	5.01428e-06	0.000233282	cd22
ENSDARG00000101190	8.4029	9.93728e-05	0.00271799	cyp2k8
ENSDARG00000116411	8.3649	0.000164525	0.00408431	RF00017
ENSDARG00000071636	8.30742	4.60964e-06	0.000217682	BX511034.2
ENSDARG00000069450	8.24227	2.4695e-05	0.000878102	gja5b
ENSDARG00000015559	8.20963	2.82617e-06	0.000151281	fstl1a
ENSDARG00000040474	8.18515	6.23043e-05	0.00183715	snx10b
ENSDARG00000011876	8.17662	4.73308e-08	4.71856e-06	ednraa
ENSDARG00000033544	8.15916	2.47464e-05	0.000878102	adamts15b
ENSDARG00000079315	8.14777	9.44943e-05	0.00261833	lpxn
ENSDARG00000040338	8.1436	3.08273e-05	0.00104281	hvcn1
ENSDARG00000102300	8.13446	7.64268e-05	0.00217528	ca9
ENSDARG00000098037	8.12692	0.000290121	0.0064085	CU927934.3
ENSDARG00000077809	8.1218	7.35132e-05	0.00211149	il13
ENSDARG00000017299	8.11549	7.19525e-06	0.000318995	fabp11a
ENSDARG00000046019	8.11456	0.000633581	0.0114129	snai1b
ENSDARG00000056125	8.09098	7.74967e-05	0.0022024	myct1a
ENSDARG00000096979	8.08273	0.00564727	0.0599176	NPC2 (1 of many)
ENSDARG00000061717	8.06654	0.000131762	0.00341492	cytip
ENSDARG00000062009	8.05445	9.50304e-05	0.00262546	gpr18
ENSDARG00000002634	8.04655	0.000155573	0.0039241	b4galt1
ENSDARG00000012397	8.0284	0.000173528	0.00426286	eya4
ENSDARG00000020084	8.02687	9.5582e-05	0.00263298	tg
ENSDARG00000041980	8.02013	4.18545e-05	0.00134348	calhm6
ENSDARG00000002192	8.01619	0.000375907	0.00774928	aspn
ENSDARG00000058820	8.01554	5.98094e-07	3.98208e-05	bin1b
ENSDARG00000100690	8.00743	0.00441446	0.0497769	si:ch211-256e16.11
ENSDARG00000015803	7.98112	0.000123765	0.00323887	smcr8b
ENSDARG00000075626	7.97281	0.00486146	0.0535045	zgc:172090
ENSDARG00000100088	7.9689	0.000344037	0.0072672	zmp:0000001114
ENSDARG00000095384	7.96145	0.000624376	0.0113119	si:dkey-78l4.2
ENSDARG00000098490	7.95611	0.000207488	0.00492378	CABZ01118270.1
ENSDARG00000058370	7.95519	0.000642283	0.0115345	ropn1l
ENSDARG00000055093	7.94581	0.00134926	0.0201928	cdh27
ENSDARG00000023002	7.93807	0.000210784	0.00498954	dtl
ENSDARG00000102713	7.93617	0.000491607	0.00941347	si:ch211-205a14.1
ENSDARG00000113506	7.93586	0.00654392	0.0671206	RF00017
ENSDARG00000087623	7.91798	0.000219262	0.00514487	BX649485.1
ENSDARG00000103003	7.90878	0.000363174	0.00756125	si:dkey-211i20.2
ENSDARG00000092894	7.90509	0.000204633	0.00488063	si:ch211-114l13.9
ENSDARG00000098595	7.89261	0.000331382	0.0070473	hist1h2a11
ENSDARG00000097320	7.88071	0.000135155	0.00349326	CR848791.3
ENSDARG00000045554	7.87874	0.000345717	0.00729452	snx20
ENSDARG00000098918	7.87428	0.000450736	0.00883742	mcoln2
ENSDARG00000070297	7.85908	0.000156032	0.00393042	CR354435.1
ENSDARG00000054827	7.85661	0.000136602	0.00352452	ssuh2.4
ENSDARG00000058042	7.84972	0.000512146	0.00973791	kitlgb
ENSDARG00000006008	7.84505	0.0095176	0.0877612	dct
ENSDARG00000037943	7.84271	0.000367389	0.00761534	cpt1cb
ENSDARG00000116994	7.84109	0.000410255	0.00829373	CABZ01109480.1
ENSDARG00000102366	7.8397	1.07971e-06	6.64832e-05	micall2a
ENSDARG00000113572	7.8245	0.00721955	0.0719358	si:dkey-102c8.3
ENSDARG00000068141	7.82095	0.000480322	0.00927277	tnfsf11
ENSDARG00000093207	7.80626	0.00070865	0.0124412	CR786562.1
ENSDARG00000092290	7.80353	0.000202288	0.00484293	si:dkeyp-26a9.2
ENSDARG00000076227	7.80084	0.000414251	0.00833746	ror2
ENSDARG00000020735	7.78894	0.000613705	0.0111832	efcab6
ENSDARG00000032234	7.78487	0.000538383	0.0101544	wnt2bb
ENSDARG00000045306	7.78197	0.00031897	0.00686349	slc51a
ENSDARG00000094983	7.77819	0.00813564	0.0783795	ccl34a.3
ENSDARG00000052741	7.75722	0.00866003	0.0821267	card11
ENSDARG00000091230	7.7524	0.00071374	0.0125099	CR450686.1
ENSDARG00000094427	7.7518	0.00031733	0.00685679	si:dkey-253d23.8
ENSDARG00000007018	7.74661	0.00085874	0.0144856	ms4a17a.6
ENSDARG00000105478	7.74648	0.000429852	0.00855255	si:ch1073-153i20.5
ENSDARG00000100099	7.73608	0.000354434	0.0074534	si:dkey-238o14.1
ENSDARG00000086550	7.73519	0.000616157	0.0112144	dbf4b
ENSDARG00000071384	7.73208	0.00913873	0.0852858	slc7a11
ENSDARG00000014657	7.72778	0.00119784	0.0183943	zgc:171731
ENSDARG00000060051	7.7232	7.15618e-05	0.00207426	slc47a2.1
ENSDARG00000038709	7.72052	0.00106789	0.0168982	si:dkeyp-66d1.7
ENSDARG00000001933	7.71864	0.000463781	0.00900882	prkag2b
ENSDARG00000043877	7.71732	0.0015348	0.0222794	mmachc
ENSDARG00000039616	7.71012	0.000413881	0.00833746	cenpk
ENSDARG00000053568	7.70605	0.000281949	0.00625735	pstpip1b
ENSDARG00000096419	7.70474	0.000359836	0.007525	CU659670.1
ENSDARG00000079332	7.70127	0.000796474	0.0136677	AL928650.1
ENSDARG00000054753	7.70029	0.00284164	0.0354819	col10a1a
ENSDARG00000051914	7.69532	0.00132172	0.0198754	slc14a2
ENSDARG00000031876	7.68233	0.00155526	0.0224382	pard6ga
ENSDARG00000105551	7.67602	0.000392127	0.00799617	si:cabz01101003.1
ENSDARG00000019907	7.67004	0.000924549	0.0153079	dscc1
ENSDARG00000112988	7.66735	0.00149871	0.0218566	RF00325
ENSDARG00000071159	7.66441	0.000482901	0.00930351	sft2d2b
ENSDARG00000063646	7.65032	0.000463177	0.00900637	lnpa
ENSDARG00000115054	7.63689	0.000819537	0.0139735	CR354435.10
ENSDARG00000103470	7.6368	0.000540451	0.0101628	polm
ENSDARG00000041372	7.61562	0.00104062	0.0165809	zgc:136564
ENSDARG00000114895	7.61466	0.0105473	0.0940524	si:ch211-113a14.22
ENSDARG00000116586	7.61038	0.000618394	0.0112252	zgc:92066
ENSDARG00000113643	7.59858	0.000597506	0.0110051	ralbb
ENSDARG00000080685	7.58253	0.00250964	0.0322996	RF00407
ENSDARG00000092881	7.57929	0.0017855	0.0247917	BX649294.1
ENSDARG00000029688	7.55947	1.39474e-05	0.00054942	hsp70.1
ENSDARG00000112394	7.53899	0.00513516	0.0559127	RF00017
ENSDARG00000104765	7.53772	0.000802104	0.0137268	chek1
ENSDARG00000092252	7.53711	0.00260296	0.0331609	si:dkey-103k4.1
ENSDARG00000054837	7.52932	0.00093534	0.0154458	zgc:136870
ENSDARG00000093156	7.52201	0.00186037	0.0256423	si:ch73-21g5.7
ENSDARG00000095161	7.51687	0.00300504	0.0370314	AL590134.1
ENSDARG00000003469	7.4925	0.00132312	0.0198805	neurod4
ENSDARG00000104408	7.47521	0.0010599	0.0168245	zgc:152774
ENSDARG00000011434	7.47485	0.00106814	0.0168982	ptger2a
ENSDARG00000098745	7.46634	0.00211005	0.0281969	tfec
ENSDARG00000071410	7.43706	0.00182265	0.0251961	cks2
ENSDARG00000044755	7.43595	0.0011949	0.018364	si:dkeyp-87d8.8
ENSDARG00000104856	7.42859	0.00130307	0.0196669	si:ch211-260e23.7
ENSDARG00000037961	7.42417	0.00127699	0.0193884	rcn3
ENSDARG00000090346	7.40051	0.0014061	0.0208123	zmp:0000000991
ENSDARG00000075714	7.39435	0.00281653	0.0351917	si:dkey-27p23.3
ENSDARG00000078206	7.39365	0.00236512	0.0309469	zgc:171506
ENSDARG00000001452	7.38438	4.74229e-07	3.24925e-05	adam8a
ENSDARG00000112308	7.38423	1.0312e-05	0.00042797	BX537263.2
ENSDARG00000071549	7.38087	0.00272336	0.0344618	ecm2
ENSDARG00000016674	7.35416	0.00532567	0.0573735	si:ch73-166o21.1
ENSDARG00000014309	7.34678	0.00226976	0.0300329	spaw
ENSDARG00000039900	7.32652	0.00214881	0.0286539	si:ch73-168d20.1
ENSDARG00000040230	7.31828	0.00658202	0.0673647	si:dkey-37m8.11
ENSDARG00000103520	7.27505	0.00708479	0.0711197	si:dkey-148a17.5
ENSDARG00000052610	7.26395	0.00709786	0.0712044	olig4
ENSDARG00000010332	7.26392	0.00615259	0.0638717	zgc:56231
ENSDARG00000077309	7.26044	0.00444134	0.0499815	si:ch211-209f23.6
ENSDARG00000103248	7.25606	0.00445697	0.0500971	CABZ01064771.1
ENSDARG00000077384	7.25394	0.00570563	0.06033	dnah11
ENSDARG00000074379	7.24791	0.00332116	0.0400366	knstrn
ENSDARG00000088631	7.24618	0.00250569	0.0322798	BX000363.1
ENSDARG00000098970	7.23733	0.00329488	0.0397986	CU459186.1
ENSDARG00000095643	7.20223	3.55853e-09	5.00372e-07	si:dkey-253d23.3
ENSDARG00000100599	7.19686	0.00375753	0.0440295	c1s
ENSDARG00000068969	7.17696	0.0042136	0.0480876	zgc:153759
ENSDARG00000029944	7.17404	0.00321577	0.0391418	parpbp
ENSDARG00000044038	7.17042	0.000118962	0.00314403	zbtb2a
ENSDARG00000056653	7.15782	0.00448617	0.0503446	fhl1b
ENSDARG00000068126	7.13046	0.00451467	0.0506041	nppc
ENSDARG00000113977	7.12349	0.00545909	0.0586432	zgc:194125
ENSDARG00000071377	7.12247	0.00861729	0.0818983	hsd11b1la
ENSDARG00000105504	7.08996	0.0080389	0.0778761	dre-let-7a-1
ENSDARG00000098409	7.05329	0.0106066	0.0943752	BX005376.1
ENSDARG00000020237	7.03954	0.00592939	0.0622058	mc1r
ENSDARG00000090730	7.0279	0.0055295	0.0591298	cfbl
ENSDARG00000113885	7.01483	0.00715562	0.0715258	RF00067
ENSDARG00000055797	7.00571	0.00665953	0.0679017	cnpy4
ENSDARG00000115425	6.93785	0.00990192	0.0903059	CABZ01038524.1
ENSDARG00000040290	6.92624	0.000394512	0.00802742	pon3.2
ENSDARG00000101254	6.91874	0.00914818	0.0853317	BX649411.1
ENSDARG00000097847	6.89741	0.0010361	0.0165625	si:ch211-269k10.4
ENSDARG00000104176	6.87277	0.0112634	0.0984349	BX511034.6
ENSDARG00000095798	6.87024	0.00956061	0.0880648	BX666064.1
ENSDARG00000078433	6.79936	0.000460056	0.00896418	spc25
ENSDARG00000089564	6.79598	3.9633e-05	0.00128753	MDFI
ENSDARG00000114352	6.67645	0.000982919	0.0159794	RF00017
ENSDARG00000021924	6.6369	7.02849e-05	0.00204369	hsp70.3
ENSDARG00000061377	6.5862	0.0017072	0.0239892	efcab1
ENSDARG00000014943	6.58108	0.00012011	0.00316961	kif23
ENSDARG00000068702	6.54172	0.00109178	0.0171858	lysmd4
ENSDARG00000071648	6.49271	0.000186229	0.00453936	zgc:113298
ENSDARG00000105366	6.45068	0.00346128	0.0412769	hist1h2a10
ENSDARG00000062349	6.43941	5.78515e-05	0.0017314	arhgap15
ENSDARG00000097060	6.43107	0.00747298	0.0737976	CR388369.1
ENSDARG00000054842	6.40344	4.33681e-07	3.01528e-05	hsd17b14
ENSDARG00000061391	6.25685	0.000889016	0.0148896	grhl1
ENSDARG00000092671	6.21112	0.0032447	0.0394685	pard3ba
ENSDARG00000101517	6.09912	0.00100031	0.0161923	CT583728.4
ENSDARG00000078221	6.06819	0.00153848	0.0222813	si:ch211-204d2.4
ENSDARG00000089441	6.03785	0.00686918	0.0695855	si:ch211-105c13.3
ENSDARG00000062081	5.99694	0.000879979	0.0147909	tbc1d1
ENSDARG00000093973	5.99115	0.00275833	0.0347177	BX950224.1
ENSDARG00000007624	5.98568	0.00395054	0.0457224	gins1
ENSDARG00000103466	5.94329	0.00397277	0.0458409	ccl35.1
ENSDARG00000093074	5.86623	0.00244786	0.031709	si:ch211-139g16.8
ENSDARG00000089904	5.84696	0.00244861	0.031709	adgre5b.3
ENSDARG00000057949	5.78268	0.0041853	0.0478516	slc43a3b
ENSDARG00000060012	5.7669	0.00242495	0.0314676	f2r
ENSDARG00000094433	5.76674	0.00254823	0.0326402	caspbl
ENSDARG00000028816	5.75889	0.00248826	0.0321121	tmed3
ENSDARG00000068219	5.73637	0.00325317	0.039473	b3gnt2l
ENSDARG00000091411	5.67543	0.00525659	0.0568569	si:ch211-214p13.9
ENSDARG00000032637	5.6705	0.00344222	0.0411537	si:dkey-261m9.12
ENSDARG00000015460	5.66835	0.00310955	0.0380703	racgap1
ENSDARG00000111072	5.64246	0.00992181	0.0903561	RF00017
ENSDARG00000093440	5.61338	0.00697544	0.0703217	tnfaip6
ENSDARG00000025903	5.52526	5.47574e-12	1.49527e-09	lgals9l1
ENSDARG00000092362	5.52308	0.00475568	0.0525551	hsp70.2
ENSDARG00000004954	5.48063	1.06853e-51	1.00666e-47	grna
ENSDARG00000083431	5.46925	0.0024051	0.0312315	RF00015
ENSDARG00000040295	5.46199	1.59013e-18	1.42673e-15	apoeb
ENSDARG00000076789	5.4044	0.00378509	0.0443248	cx32.2
ENSDARG00000026577	5.39966	0.00712321	0.0713533	cdk2
ENSDARG00000075954	5.38876	4.2361e-05	0.00135512	serpinh1a
ENSDARG00000096554	5.36031	0.00658684	0.0673774	si:dkey-25o16.4
ENSDARG00000077220	5.34614	0.00424171	0.0483207	si:ch211-208f21.3
ENSDARG00000058471	5.31134	0.00140802	0.0208241	plk1
ENSDARG00000075508	5.28476	0.00848797	0.0809364	si:dkey-108k21.10
ENSDARG00000012066	5.26675	0.0101406	0.0916839	dcn
ENSDARG00000059883	5.25485	0.003674	0.0432389	trpv1
ENSDARG00000090396	5.23132	0.00236042	0.030907	si:cabz01074946.1
ENSDARG00000007709	5.22922	9.16836e-05	0.0025517	adamts8a
ENSDARG00000055591	5.21221	0.000820461	0.0139735	pipox
ENSDARG00000020929	5.19561	0.00901742	0.0844045	fam49ba
ENSDARG00000104801	5.16917	0.00170996	0.0240082	tubb6
ENSDARG00000024488	5.16473	0.000451867	0.00884778	top2a
ENSDARG00000055186	5.15108	0.00567877	0.0601797	ccr9a
ENSDARG00000036106	5.07406	0.00252854	0.0324985	rgs18
ENSDARG00000036942	5.06199	0.00945471	0.0874549	gpd1c
ENSDARG00000028618	4.9911	0.00196634	0.0266545	zgc:77517
ENSDARG00000038010	4.96049	3.18219e-06	0.000162051	rac2
ENSDARG00000074283	4.95549	0.00109649	0.0172086	inpp5d
ENSDARG00000045661	4.94209	0.00733971	0.0729018	irf7
ENSDARG00000070656	4.90469	0.00582127	0.061242	si:ch211-69g19.2
ENSDARG00000008026	4.77481	0.000892175	0.014916	fam129bb
ENSDARG00000094154	4.7735	0.00305471	0.0375452	hist2h3c
ENSDARG00000088274	4.76583	0.00694637	0.0701261	si:ch211-181d7.1
ENSDARG00000040319	4.68387	0.000918319	0.0152315	CABZ01041494.1
ENSDARG00000028275	4.67771	0.00727018	0.0723257	sult1st1
ENSDARG00000103324	4.67466	0.00510658	0.0556867	si:ch211-127b6.2
ENSDARG00000055226	4.67171	2.26588e-11	5.27546e-09	slc7a7
ENSDARG00000055723	4.66665	0.000233336	0.00541442	hsp70l
ENSDARG00000011094	4.6209	0.00798785	0.0774355	ccna2
ENSDARG00000004105	4.56208	1.15239e-07	9.78076e-06	tie1
ENSDARG00000112413	4.56162	0.00610805	0.0635494	RF00017
ENSDARG00000095627	4.54951	0.00129486	0.0195809	c1qc
ENSDARG00000077120	4.53844	0.00207967	0.0279295	arid5a
ENSDARG00000077029	4.53656	0.0112997	0.0986601	bub1
ENSDARG00000092170	4.45888	2.61381e-30	8.20823e-27	apoc1
ENSDARG00000019815	4.45629	0.00466861	0.0518667	fn1a
ENSDARG00000104412	4.45268	0.00609556	0.0634544	si:dkey-72l17.5
ENSDARG00000105430	4.38504	0.00969243	0.0887159	si:ch73-368j24.11
ENSDARG00000092499	4.32363	4.86024e-09	6.40397e-07	si:ch211-183d21.1
ENSDARG00000091555	4.30571	0.00523181	0.0567191	ostf1
ENSDARG00000079387	4.25694	0.000312045	0.0067776	si:ch211-102c2.4
ENSDARG00000032469	4.22272	0.00552303	0.0591104	ampd3b
ENSDARG00000079267	4.2085	0.00138506	0.0205577	FERMT3 (1 of many)
ENSDARG00000013771	4.19942	0.000322688	0.00691704	ctss2.2
ENSDARG00000042708	4.19691	2.06833e-17	1.55886e-14	tuba8l
ENSDARG00000090890	4.18135	0.000318157	0.00686349	cmklr1
ENSDARG00000076386	4.16417	0.0040625	0.0467597	epdl1
ENSDARG00000058647	4.15045	5.78568e-08	5.59045e-06	hck
ENSDARG00000032849	4.08659	2.45469e-08	2.67348e-06	ndrg1a
ENSDARG00000045367	4.08446	1.02009e-25	2.13561e-22	tuba1b
ENSDARG00000076870	4.07363	1.30444e-06	7.8275e-05	piezo1
ENSDARG00000014995	4.04982	0.00655894	0.067238	jagn1b
ENSDARG00000101334	4.04177	1.15887e-29	3.02934e-26	ctsc
ENSDARG00000069114	4.0305	0.0110291	0.0970171	unc93b1
ENSDARG00000044001	4.0298	0.00135634	0.0202506	lgals3b
ENSDARG00000043081	4.01732	8.62573e-14	3.1255e-11	ctsz
ENSDARG00000055504	4.00129	1.60977e-13	5.663e-11	si:ch211-212k18.7
ENSDARG00000098296	3.99138	7.3941e-15	3.39804e-12	gnsb
ENSDARG00000067751	3.98869	0.00963175	0.0883551	si:rp71-68n21.9
ENSDARG00000055133	3.92379	1.60273e-05	0.00061718	cenpf
ENSDARG00000090882	3.86249	4.53067e-06	0.000214489	si:rp71-36a1.5
ENSDARG00000076594	3.84924	0.00157261	0.0226291	pcdh12
ENSDARG00000041060	3.84596	3.13382e-17	2.27105e-14	lgals9l3
ENSDARG00000027529	3.82669	2.51616e-08	2.72469e-06	hmox1a
ENSDARG00000056378	3.80645	5.70051e-05	0.00171504	ifi30
ENSDARG00000055713	3.7976	0.00208413	0.0279695	fmnl1a
ENSDARG00000019507	3.7957	0.00220488	0.0292566	mcm5
ENSDARG00000043403	3.75656	0.000163257	0.00405816	paox1
ENSDARG00000114494	3.75567	4.97069e-08	4.90355e-06	RF00003
ENSDARG00000009387	3.73109	2.3004e-11	5.28588e-09	robo4
ENSDARG00000055290	3.72758	1.90927e-13	6.52879e-11	mpeg1.1
ENSDARG00000029955	3.72729	0.000194637	0.00469572	glb1l
ENSDARG00000041723	3.7257	7.52222e-05	0.00215074	zgc:55461
ENSDARG00000045066	3.72275	1.62515e-05	0.00062238	entpd1
ENSDARG00000103409	3.72199	0.00137616	0.0204815	uhrf1
ENSDARG00000003931	3.697	8.88422e-11	1.85996e-08	cndp2
ENSDARG00000101482	3.69624	9.6981e-05	0.00266619	hk2
ENSDARG00000071437	3.66084	2.47459e-05	0.000878102	ptprc
ENSDARG00000091150	3.64107	6.03334e-05	0.00179503	mki67
ENSDARG00000088091	3.63917	1.36938e-12	4.09553e-10	pfn1
ENSDARG00000020893	3.63532	1.01994e-07	8.93846e-06	slc25a55a
ENSDARG00000100357	3.63411	0.00351122	0.0417403	si:ch73-44m9.3
ENSDARG00000101030	3.60846	0.000670671	0.011899	si:ch73-158p21.3
ENSDARG00000025254	3.57456	0.000401763	0.00814857	s100a10b
ENSDARG00000070542	3.56641	1.17243e-05	0.000472029	mafbb
ENSDARG00000103340	3.56475	8.84343e-10	1.38857e-07	clic1
ENSDARG00000057787	3.55613	3.8862e-07	2.73758e-05	itgae.2
ENSDARG00000090912	3.5418	2.69897e-16	1.64045e-13	npc2
ENSDARG00000042927	3.53465	0.000944577	0.015524	mapre1a
ENSDARG00000057644	3.52117	0.000915776	0.0152027	adam8b
ENSDARG00000060917	3.4938	0.00587792	0.0617001	anln
ENSDARG00000101785	3.46203	0.000161817	0.00403835	laptm5
ENSDARG00000102583	3.40924	0.00147216	0.0215863	il4r.2
ENSDARG00000044694	3.40564	0.00645954	0.0664648	fybb
ENSDARG00000000767	3.38952	0.000791428	0.0135935	spi1b
ENSDARG00000098114	3.37965	9.92479e-12	2.49337e-09	ctsa
ENSDARG00000027063	3.37518	1.55738e-08	1.85722e-06	arpc1b
ENSDARG00000003113	3.37348	0.000820967	0.0139735	ada
ENSDARG00000003216	3.34371	7.17746e-12	1.93197e-09	anxa2a
ENSDARG00000004372	3.33775	0.0107105	0.0949677	fmnl3
ENSDARG00000009313	3.32636	0.000952691	0.0156228	zgc:63831
ENSDARG00000099657	3.31316	0.0114253	0.0993429	akt1
ENSDARG00000056619	3.31134	0.000255807	0.00581412	arhgap42a
ENSDARG00000005789	3.28641	7.90178e-07	5.11633e-05	enpp1
ENSDARG00000002235	3.2839	0.00101085	0.0163011	mmp14a
ENSDARG00000112374	3.27588	0.00256132	0.0327633	RF00017
ENSDARG00000014059	3.26795	0.00776311	0.0760647	cldn5b
ENSDARG00000096850	3.20455	0.00142101	0.0209669	BX957346.1
ENSDARG00000068849	3.20178	0.00409095	0.0469695	fam83ha
ENSDARG00000099124	3.19669	1.06055e-06	6.59499e-05	f3a
ENSDARG00000020235	3.19389	0.00158026	0.0227118	sept9a
ENSDARG00000043148	3.19247	4.25836e-57	8.02359e-53	slc1a3b
ENSDARG00000039150	3.1787	1.28621e-29	3.02934e-26	lgmn
ENSDARG00000059906	3.17373	1.35437e-07	1.10952e-05	sdc4
ENSDARG00000102249	3.17215	3.88941e-06	0.000190349	pepd
ENSDARG00000076564	3.16962	1.21088e-22	2.07413e-19	hspg2
ENSDARG00000040492	3.16959	0.00196223	0.0266545	mthfd1b
ENSDARG00000018404	3.1654	1.93017e-08	2.19085e-06	krt18
ENSDARG00000054610	3.15789	1.03357e-10	2.14006e-08	coro1a
ENSDARG00000016188	3.13905	7.61494e-09	9.62958e-07	si:ch73-63e15.2
ENSDARG00000008931	3.13575	0.000548056	0.0102853	renbp
ENSDARG00000079613	3.13266	1.13828e-07	9.74886e-06	sall3a
ENSDARG00000098650	3.12528	0.00944233	0.087419	iqgap3
ENSDARG00000094324	3.11931	0.000210788	0.00498954	efemp2a
ENSDARG00000054438	3.1141	0.00259209	0.033112	fzd2
ENSDARG00000103935	3.11014	0.00601291	0.0627674	rab27a
ENSDARG00000105185	3.11012	0.00232639	0.0305463	snx7
ENSDARG00000075748	3.10881	0.000801163	0.0137232	NCKAP1L
ENSDARG00000071491	3.10558	0.00114446	0.0177774	nrros
ENSDARG00000058358	3.1021	2.99672e-14	1.15233e-11	krt8
ENSDARG00000042876	3.09022	2.34448e-06	0.000130694	abracl
ENSDARG00000052429	3.0857	0.00238737	0.0311204	syngr2a
ENSDARG00000016706	3.06892	0.000251365	0.00573655	atic
ENSDARG00000009484	3.05873	2.535e-06	0.00013765	arf1
ENSDARG00000063295	3.05802	0.00113319	0.0176751	myh9a
ENSDARG00000067711	3.05253	0.00503855	0.0550995	parvg
ENSDARG00000079497	3.04486	2.65489e-05	0.000924648	tcima
ENSDARG00000035879	3.02946	0.00345945	0.0412769	fuca1.2
ENSDARG00000033029	3.01761	0.00113649	0.0176973	pkd1b
ENSDARG00000109929	3.01483	5.62319e-06	0.000256543	CABZ01058721.1
ENSDARG00000038822	3.01197	2.59972e-12	7.42179e-10	mrc1b
ENSDARG00000088805	3.00244	0.00177098	0.0246264	nes
ENSDARG00000105239	3.00097	1.4285e-08	1.72537e-06	ecm1b
ENSDARG00000077473	2.9929	4.29596e-07	2.99794e-05	mych
ENSDARG00000103129	2.97874	0.000570156	0.0105737	nid1b
ENSDARG00000006353	2.97533	0.000278316	0.00620056	itga5
ENSDARG00000006526	2.96464	7.57798e-06	0.000333608	fn1b
ENSDARG00000045294	2.95034	0.00816226	0.078506	sh3glb1a
ENSDARG00000054942	2.94813	0.000240524	0.00554707	lgals2a
ENSDARG00000077474	2.94217	0.000124046	0.00324172	pla2r1
ENSDARG00000101441	2.93472	0.00764523	0.075262	lima1a
ENSDARG00000013711	2.93341	1.01781e-07	8.93846e-06	zgc:77486
ENSDARG00000036791	2.90644	0.00432959	0.0490548	dnmt3bb.1
ENSDARG00000063612	2.8986	0.000301189	0.00658352	antxr1c
ENSDARG00000067916	2.8908	0.00167452	0.023653	lyn
ENSDARG00000039007	2.88542	5.32396e-05	0.00162854	eno3
ENSDARG00000091699	2.88408	0.00302692	0.0372523	capn2a
ENSDARG00000005368	2.87693	5.74968e-11	1.23108e-08	mcamb
ENSDARG00000055120	2.86782	6.25695e-15	2.94734e-12	ctsba
ENSDARG00000103735	2.86557	2.50248e-07	1.91311e-05	elovl1b
ENSDARG00000045989	2.84694	0.00603633	0.0629422	arf4a
ENSDARG00000059294	2.84393	3.47011e-06	0.000173893	marco
ENSDARG00000099298	2.82263	0.0065229	0.0669779	xrcc5
ENSDARG00000096717	2.82119	7.56802e-05	0.00215729	AL732488.1
ENSDARG00000098012	2.80667	2.02172e-05	0.000746927	itgae.1
ENSDARG00000036700	2.79941	0.000909251	0.0151077	si:ch211-114n24.6
ENSDARG00000031044	2.78524	0.011218	0.0982375	lipg
ENSDARG00000077069	2.78046	0.00345895	0.0412769	srgn
ENSDARG00000100952	2.77927	3.05601e-05	0.00103662	wu:fj16a03
ENSDARG00000051853	2.76688	0.00678476	0.0689528	galns
ENSDARG00000016745	2.76398	2.97758e-10	5.47898e-08	slc35f6
ENSDARG00000079932	2.74948	8.89325e-12	2.26441e-09	zgc:152830
ENSDARG00000042793	2.74704	8.94679e-06	0.000379902	tpp1
ENSDARG00000041062	2.74678	2.32183e-06	0.000129816	calb2a
ENSDARG00000077176	2.746	9.03961e-10	1.40764e-07	zgc:174888
ENSDARG00000041108	2.74546	0.0105044	0.0938523	ctsh
ENSDARG00000092870	2.74283	4.96855e-10	8.66828e-08	BX936337.1
ENSDARG00000036427	2.72755	7.63724e-06	0.000335433	slc3a2a
ENSDARG00000073893	2.72385	3.08385e-08	3.26437e-06	dnase2
ENSDARG00000029722	2.70513	9.82597e-08	8.69206e-06	hmgb2a
ENSDARG00000027750	2.69492	3.02966e-06	0.000156826	dpp7
ENSDARG00000071084	2.68786	0.00876948	0.0827414	wipf1b
ENSDARG00000002165	2.68562	0.00798662	0.0774355	psme1
ENSDARG00000025147	2.68275	2.26787e-11	5.27546e-09	cd63
ENSDARG00000019098	2.67877	1.94041e-13	6.52879e-11	cd82a
ENSDARG00000011897	2.67868	2.01091e-06	0.00011587	tsg101b
ENSDARG00000062152	2.67863	0.00997975	0.0906454	chaf1a
ENSDARG00000057598	2.67559	2.60709e-31	9.82456e-28	s100b
ENSDARG00000062049	2.66416	0.00183065	0.0252882	hmha1b
ENSDARG00000076144	2.6592	4.51649e-07	3.12113e-05	si:ch211-74m13.3
ENSDARG00000054609	2.65476	0.00950823	0.0877346	slco2b1
ENSDARG00000093608	2.64854	0.00555714	0.0592573	ccl34b.1
ENSDARG00000044341	2.63707	1.05984e-06	6.59499e-05	chst7
ENSDARG00000055938	2.63488	0.000562022	0.0104988	tspan14
ENSDARG00000083063	2.63236	5.96537e-08	5.73467e-06	RF00003
ENSDARG00000002986	2.62766	0.000261896	0.00593463	gda
ENSDARG00000053835	2.62301	0.00102617	0.0164835	plekhh1
ENSDARG00000069376	2.62132	0.000779781	0.0134554	tnfsf12
ENSDARG00000056532	2.59468	0.000447031	0.00879223	serinc2
ENSDARG00000009939	2.58654	0.00785273	0.0766523	micu2
ENSDARG00000008388	2.58242	4.21189e-07	2.9502e-05	mmp14b
ENSDARG00000025301	2.58222	1.4049e-15	6.78746e-13	gfap
ENSDARG00000102986	2.56906	1.76775e-07	1.39364e-05	csf1ra
ENSDARG00000025826	2.56563	8.75894e-05	0.0024486	gna12a
ENSDARG00000110152	2.56272	0.000553731	0.0103815	CR354435.3
ENSDARG00000114837	2.56175	0.00793055	0.0771987	RF00017
ENSDARG00000079745	2.5591	0.000214821	0.00505957	si:ch211-166a6.5
ENSDARG00000101794	2.54638	0.00879299	0.0828802	atp6v0e1
ENSDARG00000099491	2.54275	1.62298e-13	5.663e-11	tmem176l.1
ENSDARG00000102808	2.52556	7.12392e-08	6.67806e-06	calr3b
ENSDARG00000025641	2.52544	0.000107271	0.00289987	gli2a
ENSDARG00000004378	2.52178	8.40194e-05	0.0023593	yrk
ENSDARG00000074695	2.51621	1.39673e-05	0.00054942	mertka
ENSDARG00000009401	2.51374	0.000278037	0.00620056	vcanb
ENSDARG00000014907	2.51327	0.00158243	0.0227257	htra1b
ENSDARG00000100903	2.50407	3.20876e-08	3.37763e-06	RF00019
ENSDARG00000014017	2.49475	0.00019439	0.00469572	rrm1
ENSDARG00000021149	2.49198	0.000307565	0.00670734	cbr1l
ENSDARG00000021242	2.4867	4.17582e-05	0.00134348	mvp
ENSDARG00000101637	2.4861	1.75276e-05	0.000664496	ccnd1
ENSDARG00000040072	2.48101	4.56958e-05	0.001435	scpep1
ENSDARG00000102291	2.47564	2.49606e-06	0.000136339	eef1da
ENSDARG00000017676	2.46823	0.000146048	0.00372372	mmp2
ENSDARG00000061985	2.46173	1.15821e-08	1.43573e-06	rbm47
ENSDARG00000038991	2.45804	8.04118e-06	0.000349106	nsfb
ENSDARG00000003757	2.45281	0.0109524	0.0965401	cnpy1
ENSDARG00000101366	2.45215	0.00964895	0.0884268	gpr1
ENSDARG00000086332	2.44612	2.29869e-10	4.37494e-08	bri3
ENSDARG00000016457	2.42963	8.47803e-07	5.43344e-05	irf9
ENSDARG00000061375	2.42135	1.06951e-06	6.62882e-05	sgpl1
ENSDARG00000068177	2.41042	5.86313e-06	0.000264924	pak2a
ENSDARG00000068213	2.40082	1.30651e-05	0.000518258	fzd10
ENSDARG00000008816	2.38942	1.10771e-06	6.79855e-05	glud1a
ENSDARG00000031848	2.38672	0.0100428	0.0910183	pparg
ENSDARG00000018569	2.38246	0.000130422	0.00338706	tnfrsf1a
ENSDARG00000068096	2.37751	8.78998e-10	1.38857e-07	atf5a
ENSDARG00000024209	2.37682	0.00017749	0.00433758	wasf2
ENSDARG00000005191	2.37178	1.45666e-08	1.74818e-06	ahcy
ENSDARG00000040178	2.35618	0.00237133	0.0310067	havcr1
ENSDARG00000102441	2.35238	1.8045e-06	0.000104296	ctnna1
ENSDARG00000070161	2.35031	0.000361007	0.00754113	vamp3
ENSDARG00000002196	2.3478	0.000144704	0.00369602	bach1b
ENSDARG00000018529	2.34737	2.75728e-05	0.000949774	lipf
ENSDARG00000101557	2.34576	0.00292732	0.0364069	scarb1
ENSDARG00000044241	2.34112	1.14628e-05	0.000463481	dram2b
ENSDARG00000086057	2.33818	0.00993728	0.0904533	plxnd1
ENSDARG00000044345	2.33753	3.53387e-07	2.52217e-05	cyfip1
ENSDARG00000035420	2.32299	0.000681319	0.0120426	ophn1
ENSDARG00000004616	2.31546	0.000325351	0.00695087	mtmr2
ENSDARG00000014572	2.31079	0.000922134	0.0152813	chpt1
ENSDARG00000057698	2.30724	9.29615e-08	8.34086e-06	ctsd
ENSDARG00000015278	2.30468	5.49723e-07	3.72586e-05	plxnc1
ENSDARG00000099148	2.30099	0.000100174	0.00273547	bzw1b
ENSDARG00000075549	2.29846	0.000855469	0.0144563	cdh5
ENSDARG00000018688	2.29104	0.00235227	0.030843	elk3
ENSDARG00000037967	2.29068	8.46543e-06	0.000365839	si:dkey-16l2.16
ENSDARG00000010792	2.28036	0.000276922	0.00619687	cdc25b
ENSDARG00000083108	2.27547	0.000230511	0.00536208	RF00045
ENSDARG00000031776	2.26873	6.48564e-10	1.08144e-07	zgc:92066
ENSDARG00000014329	2.26399	4.03867e-08	4.06933e-06	npm1a
ENSDARG00000078523	2.25308	2.29269e-09	3.323e-07	ddr1
ENSDARG00000017121	2.24767	4.13483e-06	0.000200279	mafba
ENSDARG00000012450	2.24453	1.6062e-10	3.18568e-08	vmp1
ENSDARG00000014685	2.24029	0.00934909	0.0867762	esco2
ENSDARG00000036282	2.23733	0.000612432	0.0111801	rnaset2
ENSDARG00000022570	2.22813	0.000568107	0.0105737	nmur3
ENSDARG00000016939	2.22383	6.94302e-08	6.54102e-06	itgb2
ENSDARG00000060081	2.21553	2.80191e-05	0.000958141	crb2b
ENSDARG00000111612	2.2135	0.00155076	0.0223903	mapkapk3
ENSDARG00000104484	2.20408	2.13523e-05	0.000784248	itgb1b
ENSDARG00000007412	2.20334	2.25996e-06	0.000127111	slc2a1b
ENSDARG00000018312	2.18487	0.000714397	0.0125099	rell1
ENSDARG00000022466	2.18378	0.00102848	0.0165065	clcn5b
ENSDARG00000092985	2.15739	0.00178772	0.0248043	CU499330.1
ENSDARG00000007370	2.15371	1.18206e-05	0.000474891	dysf
ENSDARG00000035858	2.15258	0.000168934	0.00416641	cnn2
ENSDARG00000012002	2.14281	1.77194e-08	2.06092e-06	slc38a7
ENSDARG00000100190	2.14138	0.00890203	0.0835319	si:ch211-188p14.4
ENSDARG00000037153	2.1393	0.000384915	0.0078885	atp6ap1b
ENSDARG00000022712	2.12932	7.67714e-10	1.24701e-07	stat3
ENSDARG00000074201	2.12592	5.29227e-10	9.14835e-08	flna
ENSDARG00000099465	2.12091	1.10501e-17	9.05246e-15	rnf213a
ENSDARG00000044760	2.11448	0.000111734	0.00300237	gnaia
ENSDARG00000059558	2.11162	5.26004e-08	5.16196e-06	tecta
ENSDARG00000036863	2.10649	0.0080933	0.0781339	MYO1D
ENSDARG00000020759	2.09734	0.00027058	0.00608052	elf1
ENSDARG00000078888	2.09196	2.23672e-06	0.000126559	iqgap1
ENSDARG00000074319	2.09024	0.000319091	0.00686349	sall1a
ENSDARG00000042854	2.09015	0.00793417	0.0771987	ephx1
ENSDARG00000008238	2.08271	2.66405e-05	0.000926125	manba
ENSDARG00000059001	2.08028	0.00244494	0.0317052	pim2
ENSDARG00000061764	2.07568	0.000326696	0.00696335	ahnak
ENSDARG00000098733	2.07083	0.00929324	0.0864281	pxdn
ENSDARG00000076005	2.06439	0.010685	0.0948759	piezo2a.2
ENSDARG00000003927	2.06378	3.89381e-07	2.73758e-05	cldn12
ENSDARG00000054155	2.06367	4.73724e-05	0.00148025	pcna
ENSDARG00000026829	2.03885	3.29796e-08	3.43316e-06	cotl1
ENSDARG00000098438	2.03675	8.34513e-07	5.36652e-05	slc6a6b
ENSDARG00000031981	2.02672	0.000278732	0.00620056	pcbd1
ENSDARG00000098374	2.02331	3.42646e-05	0.00114268	CABZ01030862.1
ENSDARG00000062023	2.01613	0.00582021	0.061242	fndc3bb
ENSDARG00000013794	2.01516	0.00423049	0.0482512	klf11b
ENSDARG00000058302	2.01412	1.97656e-05	0.000732365	sh3bgrl
ENSDARG00000058105	2.01197	3.78458e-06	0.000186673	rpl36a
ENSDARG00000022309	2.01071	0.000414082	0.00833746	dspa
ENSDARG00000098817	2.00841	2.62637e-08	2.81171e-06	CABZ01055522.1
ENSDARG00000020187	2.00787	0.000167814	0.004155	zgc:92027
ENSDARG00000060010	2.00724	0.00998244	0.0906454	iqgap2
ENSDARG00000054530	1.99877	0.000586564	0.0108353	rars
ENSDARG00000052030	1.998	0.00720183	0.0718138	akr1a1b
ENSDARG00000105040	1.98656	0.000298933	0.00655704	fam69c
ENSDARG00000040503	1.98118	7.791e-05	0.0022105	sb:cb81
ENSDARG00000078734	1.97675	0.00097696	0.0159238	myo1f
ENSDARG00000017354	1.97576	5.44281e-05	0.00165409	epha2a
ENSDARG00000078313	1.97388	8.86285e-08	7.99013e-06	MYO9B
ENSDARG00000071594	1.96826	0.00118436	0.018256	TIMM21
ENSDARG00000055009	1.96779	3.45646e-06	0.000173671	col4a1
ENSDARG00000074589	1.96747	0.00148014	0.0216696	rin2
ENSDARG00000010445	1.96582	0.00163048	0.0231793	trabd
ENSDARG00000074849	1.9564	1.07425e-05	0.000441501	rac1a
ENSDARG00000082321	1.95001	0.000268847	0.00605935	RF00004
ENSDARG00000078172	1.94813	0.00336535	0.0403628	CU984600.1
ENSDARG00000075718	1.93147	0.00636519	0.0656602	rpz5
ENSDARG00000045930	1.93106	0.00395683	0.0457671	rbpms2a
ENSDARG00000061890	1.92414	0.00154475	0.0223376	atp13a2
ENSDARG00000016154	1.9161	1.34001e-06	8.01538e-05	zfp36l1a
ENSDARG00000026611	1.91474	0.000581867	0.0107591	socs3b
ENSDARG00000077231	1.9082	0.0001062	0.00287502	vwf
ENSDARG00000052074	1.89955	0.00662239	0.0676676	si:ch211-122f10.4
ENSDARG00000104222	1.89921	0.00113744	0.0176976	inppl1a
ENSDARG00000031782	1.89771	3.97174e-06	0.000193874	crybg1a
ENSDARG00000037746	1.89618	5.92545e-16	3.18993e-13	actb1
ENSDARG00000076602	1.89453	0.00807741	0.0781339	prss16
ENSDARG00000071024	1.88498	2.48345e-05	0.000879471	zgc:171679
ENSDARG00000040528	1.88464	0.000385173	0.0078885	lgals3bpb
ENSDARG00000015805	1.87913	0.000433861	0.00862322	cgnl1
ENSDARG00000052402	1.87768	0.0027681	0.0347835	dnmt3ba
ENSDARG00000035860	1.87716	4.93687e-08	4.89582e-06	rps28
ENSDARG00000010572	1.87289	0.00694316	0.0701261	slc25a25a
ENSDARG00000104693	1.86818	5.10144e-11	1.10484e-08	il6st
ENSDARG00000076484	1.86526	2.57151e-05	0.000903964	stab1
ENSDARG00000098312	1.86355	6.15647e-10	1.03572e-07	scarb2a
ENSDARG00000103979	1.86301	4.37333e-05	0.00138491	calr3a
ENSDARG00000044073	1.85877	1.97842e-05	0.000732365	fuca2
ENSDARG00000013750	1.85811	9.80321e-07	6.18481e-05	eno1b
ENSDARG00000112943	1.84515	0.0067837	0.0689528	adgre5b.3
ENSDARG00000035556	1.8442	0.00280193	0.0350325	rps6ka3a
ENSDARG00000053136	1.84044	5.27838e-05	0.00162217	b2m
ENSDARG00000030064	1.84028	0.000142642	0.00365172	plekha1a
ENSDARG00000061579	1.83936	0.00117942	0.0182302	myo1cb
ENSDARG00000005350	1.83815	2.87884e-11	6.53532e-09	dip2ba
ENSDARG00000026329	1.83427	0.00608234	0.0633518	arhgap29a
ENSDARG00000077785	1.83132	0.000882207	0.0148151	atf5b
ENSDARG00000100869	1.82985	0.00042537	0.00848129	adcy9
ENSDARG00000036074	1.8297	0.0074068	0.0732362	cebpa
ENSDARG00000099510	1.828	1.57784e-05	0.000609213	cnn3a
ENSDARG00000039208	1.82328	0.00786673	0.0766813	nasp
ENSDARG00000028389	1.81943	0.000262054	0.00593463	rab44
ENSDARG00000060263	1.81872	0.00172018	0.0241338	pecam1
ENSDARG00000077769	1.81525	0.00364416	0.0429938	cited1
ENSDARG00000079201	1.80995	0.00314638	0.0384462	tshz2
ENSDARG00000062552	1.80954	0.00189138	0.0259747	lpar6a
ENSDARG00000010244	1.80209	0.00462696	0.051617	rpl22l1
ENSDARG00000043511	1.80073	0.000156441	0.00393547	prdx6
ENSDARG00000003750	1.79497	0.0105717	0.0941809	pfas
ENSDARG00000059950	1.79005	9.52077e-06	0.000399533	plxdc2
ENSDARG00000041502	1.7893	0.00693478	0.0701261	tgfb1a
ENSDARG00000013968	1.78698	2.25126e-08	2.50995e-06	psap
ENSDARG00000102640	1.7843	6.46676e-07	4.27532e-05	pdia3
ENSDARG00000003570	1.7801	1.72456e-06	9.9982e-05	hsp90b1
ENSDARG00000071304	1.7786	0.00492318	0.054026	tbc1d2
ENSDARG00000017780	1.77817	1.07544e-06	6.64373e-05	rorcb
ENSDARG00000100181	1.77588	1.12718e-05	0.000457723	lamp1a
ENSDARG00000070903	1.77413	0.00163504	0.0232158	met
ENSDARG00000013144	1.77355	0.000223379	0.00522196	atp1b1a
ENSDARG00000019976	1.77311	0.00176062	0.0245309	idi1
ENSDARG00000104011	1.77062	2.70271e-06	0.000145916	rps17
ENSDARG00000058128	1.76822	5.84817e-06	0.000264883	msna
ENSDARG00000100082	1.76789	0.00146677	0.0215296	ap3b1a
ENSDARG00000077383	1.76573	0.00364419	0.0429938	anxa11a
ENSDARG00000077664	1.76179	2.4769e-06	0.00013607	zgc:110239
ENSDARG00000059836	1.76092	0.00052639	0.00995808	ddit3
ENSDARG00000045414	1.75631	0.00179646	0.0249072	elovl2
ENSDARG00000035521	1.75615	0.00259722	0.0331478	sfrp1a
ENSDARG00000041505	1.74683	0.00030848	0.00671951	itm2bb
ENSDARG00000041435	1.74013	7.11932e-09	9.12532e-07	uba52
ENSDARG00000006260	1.73291	8.4892e-13	2.71108e-10	tuba8l4
ENSDARG00000099281	1.73242	0.00439232	0.0495978	SMIM30
ENSDARG00000104068	1.72716	5.42408e-05	0.00165106	gstp1
ENSDARG00000018146	1.72569	0.000118973	0.00314403	gpx1a
ENSDARG00000104110	1.72199	0.000836381	0.0141974	col4a2
ENSDARG00000103747	1.72039	0.000140409	0.00360926	cav1
ENSDARG00000070670	1.72011	0.00237502	0.0310334	crip2
ENSDARG00000020871	1.71913	3.50435e-08	3.62796e-06	ptprz1b
ENSDARG00000063572	1.71907	1.01317e-09	1.56477e-07	perp
ENSDARG00000046002	1.71876	0.00109565	0.0172086	necap2
ENSDARG00000033993	1.71807	0.000400457	0.00813655	slc19a1
ENSDARG00000043130	1.71693	0.000671323	0.0118994	notch2
ENSDARG00000034943	1.71135	3.43816e-06	0.000173213	tm9sf5
ENSDARG00000045075	1.70886	0.00345657	0.0412769	tmem106a
ENSDARG00000055190	1.70856	0.00253273	0.0325232	slc17a5
ENSDARG00000040764	1.70681	0.000172576	0.00424501	id1
ENSDARG00000020850	1.70126	1.22088e-08	1.50352e-06	eef1a1l1
ENSDARG00000075964	1.69964	0.00205055	0.0276172	plekhg4
ENSDARG00000035859	1.69513	0.00467373	0.051882	angptl4
ENSDARG00000037361	1.69505	0.00229343	0.0302311	kdelr2b
ENSDARG00000013704	1.69081	0.0108439	0.0959248	cers2a
ENSDARG00000100376	1.68824	0.00466561	0.0518667	amdhd2
ENSDARG00000035692	1.68256	1.09959e-09	1.67084e-07	rps3a
ENSDARG00000039142	1.68063	2.16106e-08	2.43824e-06	arpc5a
ENSDARG00000014867	1.67995	3.7279e-08	3.82988e-06	rpl8
ENSDARG00000026369	1.6792	1.15679e-05	0.000466729	dbi
ENSDARG00000005230	1.67906	0.00352126	0.0418069	ssr2
ENSDARG00000015930	1.67879	0.0101292	0.0916244	rwdd1
ENSDARG00000068262	1.67746	0.00135052	0.0201956	vamp5
ENSDARG00000031435	1.67155	1.40575e-07	1.14168e-05	zgc:56493
ENSDARG00000017180	1.66778	9.27187e-06	0.000390829	npc1
ENSDARG00000003526	1.66483	0.000978115	0.0159288	psma5
ENSDARG00000061794	1.66329	9.17331e-06	0.000387542	jam3b
ENSDARG00000063333	1.65709	0.0105151	0.0938981	nup210
ENSDARG00000087927	1.65101	0.00980421	0.0895882	nudt9
ENSDARG00000098639	1.6482	0.0017234	0.024156	pycr1b
ENSDARG00000021806	1.64777	0.000850205	0.0143802	zfp36l2
ENSDARG00000036893	1.64522	0.0079378	0.0771987	f13a1b
ENSDARG00000027590	1.64492	1.42904e-06	8.52086e-05	sept2
ENSDARG00000017748	1.63995	0.00268775	0.0341251	arhgap29b
ENSDARG00000054259	1.63512	0.000762166	0.0132113	nat10
ENSDARG00000003599	1.62863	4.35629e-14	1.64162e-11	rpl3
ENSDARG00000037879	1.62829	0.00141764	0.0209336	lfng
ENSDARG00000052746	1.62548	0.00086241	0.0145345	grinab
ENSDARG00000011166	1.62414	2.29145e-07	1.77677e-05	cahz
ENSDARG00000034897	1.62352	1.78074e-05	0.000670699	rps10
ENSDARG00000019362	1.61892	5.3742e-05	0.00163852	ptbp1a
ENSDARG00000086458	1.61845	0.011019	0.096973	hdac10
ENSDARG00000021443	1.61615	0.00101081	0.0163011	zfp36l1b
ENSDARG00000105281	1.61502	0.0106639	0.0947332	p2ry1
ENSDARG00000010531	1.60945	0.000612944	0.0111801	scamp4
ENSDARG00000062837	1.60816	0.00553315	0.0591353	spata13
ENSDARG00000058992	1.60564	0.0110632	0.0972606	cers2b
ENSDARG00000056531	1.60544	0.00333686	0.0401488	nutf2
ENSDARG00000061169	1.60072	0.000400739	0.00813655	larp1b
ENSDARG00000036298	1.60029	3.60504e-09	5.03157e-07	rps13
ENSDARG00000102320	1.59355	0.00268951	0.0341251	mob1a
ENSDARG00000075261	1.5935	0.00382898	0.0446739	timp2b
ENSDARG00000005989	1.59268	0.010505	0.0938523	rgl1
ENSDARG00000043453	1.59078	2.15894e-07	1.68094e-05	rps5
ENSDARG00000004131	1.59042	0.0053488	0.0575569	rttn
ENSDARG00000100729	1.58569	1.62947e-07	1.29546e-05	tln1
ENSDARG00000013681	1.58513	0.00197561	0.0267417	si:dkey-42i9.6
ENSDARG00000036044	1.58501	1.21427e-05	0.000484609	rps20
ENSDARG00000062929	1.58193	0.00522832	0.0567138	FAM83G
ENSDARG00000029406	1.58035	0.00285516	0.0356271	h2afx
ENSDARG00000014348	1.58012	0.00158907	0.0227863	stk17b
ENSDARG00000056615	1.57891	0.00864999	0.0821074	cybb
ENSDARG00000041619	1.57818	4.07968e-11	9.04346e-09	rack1
ENSDARG00000102612	1.57754	0.000718491	0.0125699	slc15a4
ENSDARG00000037997	1.57235	0.000252717	0.00575778	tubb5
ENSDARG00000009830	1.56708	2.54543e-07	1.92064e-05	hdlbpa
ENSDARG00000094732	1.56682	0.00135973	0.0202851	mical3b
ENSDARG00000078006	1.56068	0.00203162	0.027421	wscd1b
ENSDARG00000021833	1.55669	4.51508e-06	0.00021429	ahr2
ENSDARG00000015239	1.55507	0.00153812	0.0222813	prpf19
ENSDARG00000051783	1.55497	1.75029e-10	3.4353e-08	rplp0
ENSDARG00000071004	1.55301	3.89971e-10	6.93192e-08	abhd12
ENSDARG00000062054	1.55003	0.00463859	0.0516567	cpt1ab
ENSDARG00000042934	1.54937	0.000724472	0.0126511	ctgfa
ENSDARG00000102105	1.54086	0.000363148	0.00756125	dad1
ENSDARG00000112087	1.53832	0.00339832	0.0407063	ube2l3a
ENSDARG00000068992	1.53747	6.9094e-08	6.54102e-06	hspa8
ENSDARG00000036629	1.5317	4.10161e-06	0.000199182	rps14
ENSDARG00000045928	1.52504	0.00109351	0.0171985	psma4
ENSDARG00000103846	1.52492	6.76149e-05	0.00197821	hspa5
ENSDARG00000057708	1.51717	0.00809276	0.0781339	zgc:175264
ENSDARG00000036415	1.51437	0.00459955	0.0513721	glb1
ENSDARG00000054063	1.51367	0.00120486	0.018487	arpc4
ENSDARG00000043509	1.51113	2.79273e-05	0.000957298	rpl11
ENSDARG00000042824	1.51066	0.000161607	0.00403835	nfe2l2a
ENSDARG00000114737	1.50923	1.50458e-05	0.000584522	RF00017
ENSDARG00000014690	1.50904	3.82949e-08	3.90028e-06	rps4x
ENSDARG00000037488	1.50855	4.76775e-09	6.32633e-07	canx
ENSDARG00000105142	1.50617	2.39901e-05	0.000863676	tcirg1b
ENSDARG00000042690	1.50392	2.25529e-06	0.000127111	s1pr1
ENSDARG00000105287	1.49856	3.68197e-06	0.000182088	mpp1
ENSDARG00000005926	1.49739	0.00950534	0.0877346	ak2
ENSDARG00000018441	1.49652	2.14471e-05	0.000786199	heg1
ENSDARG00000103718	1.48992	0.00636561	0.0656602	chmp5b
ENSDARG00000044254	1.48483	0.000531249	0.0100387	anxa3b
ENSDARG00000021838	1.47802	2.94638e-06	0.00015421	rps23
ENSDARG00000052928	1.47343	6.20664e-05	0.001833	arf6b
ENSDARG00000054302	1.4733	0.00035044	0.0073859	ehd4
ENSDARG00000044339	1.4676	0.00525166	0.0568362	rp2
ENSDARG00000102587	1.46371	0.000319096	0.00686349	mios
ENSDARG00000055966	1.46314	0.00928717	0.0864143	cflara
ENSDARG00000078258	1.46178	1.6412e-06	9.60358e-05	CABZ01049847.1
ENSDARG00000001873	1.4607	0.00849517	0.080964	phgdh
ENSDARG00000029500	1.45856	1.53781e-07	1.23826e-05	rpl34
ENSDARG00000099306	1.45761	0.00110295	0.017275	zgc:175088
ENSDARG00000015128	1.45746	3.60674e-05	0.00118394	rpl27
ENSDARG00000088124	1.45666	0.00293981	0.0364626	adrb2a
ENSDARG00000036875	1.45536	7.55801e-05	0.00215729	rps12
ENSDARG00000037998	1.4541	0.00751998	0.0741841	flot1b
ENSDARG00000007697	1.45321	1.61153e-06	9.45932e-05	fabp7a
ENSDARG00000058038	1.44933	0.00474396	0.0524564	eml3
ENSDARG00000020625	1.44735	6.00611e-10	1.02879e-07	jak1
ENSDARG00000009285	1.4436	6.11913e-06	0.000275171	rpl15
ENSDARG00000020197	1.44313	3.99219e-06	0.000194369	rpl5a
ENSDARG00000059231	1.44152	5.7151e-07	3.84586e-05	hephl1a
ENSDARG00000013961	1.43985	0.00736603	0.0731248	slc31a1
ENSDARG00000042566	1.43721	2.41479e-06	0.000133822	rps7
ENSDARG00000036036	1.43662	0.000163079	0.00405816	mdka
ENSDARG00000045799	1.43629	0.00808867	0.0781339	acanb
ENSDARG00000007320	1.43094	3.74004e-08	3.82988e-06	rpl7
ENSDARG00000035985	1.43046	0.00129872	0.0196235	fam210aa
ENSDARG00000008936	1.42988	0.00881639	0.0830337	sec11a
ENSDARG00000067975	1.42343	0.000192794	0.00468919	atp5if1a
ENSDARG00000022772	1.422	0.00140612	0.0208123	si:ch211-106a19.1
ENSDARG00000104676	1.42185	0.00424839	0.0483675	prkd2
ENSDARG00000053370	1.41448	0.00765411	0.0752708	eif3jb
ENSDARG00000053468	1.41089	7.89101e-06	0.000344126	adam10a
ENSDARG00000079472	1.40893	0.00746849	0.073792	CABZ01071020.1
ENSDARG00000058030	1.40582	0.0105418	0.0940474	hspa14
ENSDARG00000041811	1.4034	1.07552e-05	0.000441501	rps25
ENSDARG00000095556	1.4034	1.16699e-07	9.86031e-06	CR318588.4
ENSDARG00000055996	1.40235	4.26056e-06	0.000204789	rps8a
ENSDARG00000019778	1.39907	8.85683e-07	5.65696e-05	rps6
ENSDARG00000023999	1.39736	6.67847e-05	0.00195701	heatr5a
ENSDARG00000040121	1.39026	0.00893161	0.0837677	psma2
ENSDARG00000096662	1.38925	0.000301082	0.00658352	abcc3
ENSDARG00000020442	1.38604	0.000436661	0.00866059	snx5
ENSDARG00000045676	1.38309	0.00258809	0.0330834	calua
ENSDARG00000001014	1.37481	0.000121502	0.00318973	myh9b
ENSDARG00000018110	1.37138	0.00119129	0.0183384	pak4
ENSDARG00000099572	1.36902	1.45467e-09	2.14132e-07	hmgn2
ENSDARG00000008153	1.36798	0.000117068	0.00311484	serinc5
ENSDARG00000057128	1.36692	0.00684954	0.0694612	hadhaa
ENSDARG00000013307	1.36412	2.93875e-06	0.00015421	rpl19
ENSDARG00000036279	1.35855	0.00492667	0.0540328	lamc1
ENSDARG00000034427	1.35783	9.71681e-08	8.67697e-06	jpt2
ENSDARG00000092693	1.35679	1.07929e-07	9.37139e-06	tpt1
ENSDARG00000014646	1.35658	0.00871007	0.0823372	aoc2
ENSDARG00000086150	1.35587	0.00666266	0.0679017	wrap53
ENSDARG00000036316	1.35489	5.92765e-07	3.96059e-05	rpl39
ENSDARG00000053058	1.35457	1.23029e-06	7.44727e-05	rps11
ENSDARG00000105116	1.35365	1.12048e-05	0.000455985	p4hb
ENSDARG00000019230	1.35266	1.54598e-07	1.23939e-05	rpl7a
ENSDARG00000041182	1.35159	4.4388e-06	0.000211777	rpl4
ENSDARG00000040158	1.35072	6.16521e-05	0.00182566	cdc42l
ENSDARG00000101844	1.34996	8.43726e-05	0.0023657	mibp2
ENSDARG00000059035	1.34923	0.000762158	0.0132113	porb
ENSDARG00000102153	1.34718	0.000955431	0.0156541	nrp1a
ENSDARG00000042172	1.34109	3.8455e-06	0.00018869	c7a
ENSDARG00000033738	1.33973	3.17264e-06	0.000162003	zgc:153867
ENSDARG00000038687	1.33862	0.000112147	0.00300237	nfkb2
ENSDARG00000008377	1.3352	2.59561e-06	0.000140536	epn2
ENSDARG00000023298	1.33508	0.000137613	0.00354221	rps27.1
ENSDARG00000092807	1.33315	1.23281e-08	1.50836e-06	RPL41
ENSDARG00000070822	1.33006	0.000343607	0.00726628	cnp
ENSDARG00000091579	1.32817	0.0084297	0.0805847	si:ch211-66e2.5
ENSDARG00000031228	1.32518	0.00392332	0.0455473	podxl
ENSDARG00000103900	1.32016	0.00270288	0.0342486	sept9b
ENSDARG00000034817	1.31545	5.63798e-05	0.00170242	asah1b
ENSDARG00000001807	1.31477	0.000367885	0.00761725	tnfrsf21
ENSDARG00000103791	1.31409	9.02195e-06	0.000382003	nme2b.1
ENSDARG00000030408	1.30894	0.000117123	0.00311484	rps26l
ENSDARG00000027397	1.30812	8.51413e-06	0.000367101	vangl2
ENSDARG00000009534	1.30285	0.00818598	0.0786137	wls
ENSDARG00000008142	1.30281	0.00410696	0.0470988	stxbp3
ENSDARG00000070261	1.30253	0.00101326	0.0163179	crlf3
ENSDARG00000007959	1.30086	0.000723088	0.0126386	hibadhb
ENSDARG00000015862	1.30064	1.91366e-05	0.000715419	rpl5b
ENSDARG00000004034	1.29978	1.20518e-07	1.00924e-05	arhgdig
ENSDARG00000019181	1.29622	9.32708e-06	0.000392279	rpsa
ENSDARG00000103799	1.29414	0.00094999	0.0155921	kars
ENSDARG00000039522	1.29194	0.00183916	0.0253685	tubb2
ENSDARG00000100396	1.28903	0.00798328	0.0774355	pip5k1aa
ENSDARG00000070849	1.28854	9.83418e-06	0.000411768	rps15
ENSDARG00000063672	1.28697	0.000810394	0.0138436	zmp:0000000711
ENSDARG00000002344	1.28685	1.19106e-07	1.00187e-05	tubb4b
ENSDARG00000054823	1.28629	0.00473012	0.0523956	id3
ENSDARG00000051814	1.28175	7.72631e-06	0.000338556	ptprz1a
ENSDARG00000062948	1.28041	0.0060257	0.0628662	wasf3b
ENSDARG00000010516	1.27991	0.000274978	0.00616067	rpl21
ENSDARG00000057465	1.27694	0.00732208	0.0727651	gfpt1
ENSDARG00000019398	1.27545	0.00956271	0.0880648	psma6a
ENSDARG00000011459	1.27531	4.66832e-07	3.21024e-05	gsna
ENSDARG00000043009	1.27419	0.00127648	0.0193884	fam43a
ENSDARG00000010160	1.27325	1.24066e-05	0.000493177	rps15a
ENSDARG00000074298	1.27171	0.00388019	0.0451299	si:ch73-266f23.1
ENSDARG00000006240	1.27126	0.00777152	0.0761075	slc27a1a
ENSDARG00000100753	1.26841	0.00010552	0.00286432	CABZ01076275.1
ENSDARG00000044521	1.26669	0.000152582	0.00385383	eef1b2
ENSDARG00000014013	1.26558	0.00772728	0.0758715	lbr
ENSDARG00000021669	1.26492	1.74419e-08	2.04124e-06	sec61a1
ENSDARG00000028335	1.26446	1.93901e-05	0.000722031	hmga1a
ENSDARG00000099579	1.25789	0.00208626	0.0279782	aldh18a1
ENSDARG00000069808	1.25506	0.00991246	0.0903416	ostm1
ENSDARG00000103369	1.25352	1.85569e-05	0.000696513	taldo1
ENSDARG00000025073	1.24907	2.5079e-07	1.91311e-05	rpl18a
ENSDARG00000013415	1.24814	0.000177157	0.00433506	lmna
ENSDARG00000013250	1.24709	0.00882249	0.0830337	tars
ENSDARG00000005791	1.24686	3.04433e-05	0.0010354	rpl28
ENSDARG00000013938	1.24592	0.00310303	0.0380152	psmb3
ENSDARG00000011027	1.24378	0.00354143	0.0419935	fgfr1a
ENSDARG00000001897	1.24371	6.47923e-05	0.00190455	man2b1
ENSDARG00000010070	1.24235	0.0004344	0.00862484	adam9
ENSDARG00000077691	1.24083	0.0015733	0.0226291	slc13a5a
ENSDARG00000052377	1.24063	0.000654214	0.0116952	psmd12
ENSDARG00000034291	1.24025	0.000214362	0.00505508	rpl37
ENSDARG00000079588	1.24024	2.74003e-05	0.000945561	castor1
ENSDARG00000018491	1.23912	0.000122785	0.00321768	pdia4
ENSDARG00000036588	1.23909	2.29396e-08	2.52765e-06	mhc1zba
ENSDARG00000099380	1.23791	4.3431e-05	0.00137998	rpl13
ENSDARG00000077112	1.23547	2.85164e-05	0.000971621	si:ch211-180f4.1
ENSDARG00000068461	1.23527	0.00207273	0.0278761	zgc:162939
ENSDARG00000021739	1.23435	0.0110714	0.0972606	klhl24a
ENSDARG00000006192	1.23187	0.00483734	0.0532701	gatad2ab
ENSDARG00000025581	1.23067	7.36892e-06	0.000325165	rpl10
ENSDARG00000009212	1.23048	2.87936e-06	0.000152261	ppiaa
ENSDARG00000086665	1.224	0.00599116	0.0626098	si:dkey-175g6.2
ENSDARG00000034396	1.22278	0.00814079	0.0783795	mars
ENSDARG00000044827	1.21828	0.00177364	0.0246453	wnt7aa
ENSDARG00000054154	1.21342	0.00717701	0.0716716	bms1
ENSDARG00000013475	1.21258	0.000887092	0.0148751	cct4
ENSDARG00000074262	1.21251	0.00141761	0.0209336	nck1a
ENSDARG00000076317	1.21117	0.0101922	0.092062	plod3
ENSDARG00000090697	1.21059	2.85777e-06	0.000152261	eif3ea
ENSDARG00000094112	1.20417	0.00621209	0.0643829	slc22a21
ENSDARG00000029663	1.20385	0.00109098	0.0171858	rab1ab
ENSDARG00000053457	1.20335	0.000363798	0.00756587	rpl23
ENSDARG00000030602	1.19713	0.000262631	0.00594058	rps19
ENSDARG00000042533	1.19701	0.00642206	0.066195	gstm.1
ENSDARG00000006691	1.19666	0.000418099	0.00838314	rpl12
ENSDARG00000056119	1.19653	6.30855e-05	0.00185728	eef1g
ENSDARG00000041232	1.19634	2.88071e-06	0.000152261	rps29
ENSDARG00000008867	1.19628	3.44971e-05	0.0011484	rap1b
ENSDARG00000012874	1.19494	0.0106916	0.0948761	snap23.1
ENSDARG00000009001	1.19408	0.000906189	0.0150701	pdia6
ENSDARG00000006413	1.19166	0.00325345	0.039473	rpl38
ENSDARG00000058451	1.19139	0.00051041	0.00972916	rpl6
ENSDARG00000016132	1.1878	0.00221236	0.0293145	keap1a
ENSDARG00000009342	1.18715	0.000168396	0.00416394	txndc5
ENSDARG00000003984	1.18583	0.000229797	0.00535208	LTN1
ENSDARG00000009640	1.18322	0.00276917	0.0347835	psmb1
ENSDARG00000018334	1.18281	2.62002e-05	0.000914192	rpl35
ENSDARG00000015823	1.18232	0.0102023	0.0921092	vps26b
ENSDARG00000010279	1.17913	0.0058489	0.0614983	scamp2
ENSDARG00000060805	1.17761	0.00103636	0.0165625	map1sa
ENSDARG00000038980	1.17629	0.0100242	0.0909367	txndc12
ENSDARG00000016200	1.17568	0.00230973	0.0303509	trib3
ENSDARG00000034368	1.17486	0.000151401	0.00382913	hexb
ENSDARG00000091513	1.17441	0.00882197	0.0830337	si:dkey-22o12.2
ENSDARG00000045946	1.17225	0.00445881	0.0500971	sec24d
ENSDARG00000030161	1.16959	0.0112304	0.0982375	ppp1r14bb
ENSDARG00000103007	1.16805	0.000301065	0.00658352	rps3
ENSDARG00000076903	1.16445	0.00189902	0.0260417	bend3
ENSDARG00000035871	1.16256	9.02415e-05	0.00251528	rpl30
ENSDARG00000115271	1.15739	7.2292e-07	4.7296e-05	zgc:171772
ENSDARG00000074894	1.1566	0.00385161	0.0448807	myorg
ENSDARG00000035872	1.15642	0.00941814	0.087288	hsd17b12b
ENSDARG00000078026	1.15527	0.00218998	0.0290793	zcchc24
ENSDARG00000077291	1.1482	0.000202796	0.00484293	rps2
ENSDARG00000068227	1.14795	0.00197902	0.0267686	tmem150aa
ENSDARG00000036096	1.14652	0.000779814	0.0134554	smad3a
ENSDARG00000034240	1.14563	0.000385056	0.0078885	capza1a
ENSDARG00000015315	1.14559	0.00757934	0.0746523	psmc5
ENSDARG00000032725	1.14246	0.000390172	0.00796492	rps27a
ENSDARG00000056186	1.14215	3.01231e-06	0.000156358	eif5a2
ENSDARG00000025977	1.13812	0.00683412	0.0693901	blmh
ENSDARG00000099412	1.13706	0.00724134	0.0721149	bcan
ENSDARG00000087394	1.1365	0.00706221	0.0709686	tshz3a
ENSDARG00000104953	1.13585	2.31384e-05	0.000836802	stt3a
ENSDARG00000003205	1.13539	0.00812971	0.0783795	ngly1
ENSDARG00000052094	1.13135	0.000686193	0.0121174	notch1b
ENSDARG00000102599	1.13105	7.41567e-05	0.0021235	si:ch1073-392o20.2
ENSDARG00000013830	1.12943	0.00755781	0.0744792	osbpl2b
ENSDARG00000077533	1.12942	0.000456003	0.00889441	eif3f
ENSDARG00000014165	1.12606	0.00122201	0.0187348	ssr3
ENSDARG00000076729	1.1249	0.00726945	0.0723257	myo9aa
ENSDARG00000007836	1.11893	0.000105652	0.00286432	ctsla
ENSDARG00000011405	1.11711	0.000159318	0.00398658	rps9
ENSDARG00000053365	1.11457	0.000521902	0.00988309	rpl31
ENSDARG00000039347	1.10802	0.00125932	0.0191974	rps24
ENSDARG00000009724	1.10642	1.57517e-06	9.30387e-05	rpn2
ENSDARG00000100371	1.10433	2.25212e-05	0.000820539	eef2b
ENSDARG00000006683	1.10306	0.000277586	0.00620056	arhgef6
ENSDARG00000074337	1.09478	0.00809454	0.0781339	cbfa2t2
ENSDARG00000036065	1.09461	0.000254724	0.00579652	mgat1b
ENSDARG00000013763	1.09241	0.000670416	0.011899	rrbp1a
ENSDARG00000036820	1.09219	3.22657e-16	1.84227e-13	mgll
ENSDARG00000044093	1.08596	3.20738e-07	2.3515e-05	rpl13a
ENSDARG00000021309	1.08567	3.86377e-05	0.00126391	rhoca
ENSDARG00000016173	1.08559	0.000531717	0.0100387	cct3
ENSDARG00000006316	1.08529	4.53012e-05	0.00142498	rpl23a
ENSDARG00000075709	1.08408	0.00647938	0.0666036	ndufb3
ENSDARG00000040920	1.08347	0.00181319	0.0251022	si:dkey-49n23.1
ENSDARG00000068432	1.08218	0.000418753	0.00838484	si:dkey-56m19.5
ENSDARG00000037870	1.08069	2.59022e-07	1.93671e-05	actb2
ENSDARG00000032296	1.07914	0.00127823	0.0193916	pomp
ENSDARG00000103428	1.07225	0.00159787	0.0228778	ogdhb
ENSDARG00000075867	1.07108	8.27338e-09	1.03925e-06	mkl1a
ENSDARG00000023840	1.07099	0.00186616	0.0256659	pfkfb2a
ENSDARG00000044562	1.0651	0.00168008	0.0236947	cycsb
ENSDARG00000014817	1.06488	0.00227425	0.0300512	ranbp1
ENSDARG00000018643	1.0621	0.000617202	0.0112144	igf2a
ENSDARG00000104541	1.06166	0.00596252	0.0624144	msh6
[truncated: 1,009 more rows]
