# Supplementary material for: Comparative Transcriptome Analysis of the Regenerating Zebrafish Telencephalon Unravels a Resource With Key Pathways During Two Early Stages and Activation of Wnt/β-Catenin Signaling at the Early Wound Healing Stage
Source: Front Cell Dev Biol. 2020 Oct 9;8:584604. doi: 10.3389/fcell.2020.584604 (PMC7581945; doi:10.3389/fcell.2020.584604)
Supplement: Supplementary file 2 [file Table_2.XLSX]

## Sheet: Primers
Supplementary Table 2: List of forward and reverse primers used in qPCR.
Gene name	Forward primer (5'->3')	Reverse primer (5'-> 3')
adam8a	ATTCCTCAGTCAGCGTGGGA	TGGGCCAAGGTCATAGACTG
c1qc	TTCCTGGATTTCTCGGACGC	GACAGTCCACCAGAGCTCAC
capgb	GGCAGGTTCAGGGTTACGAG	GCCCTTGTTAAAGCTCTGCC
cd74b	TAAATCTGCCATGCGAGCCC	ACACCTTGGCTTGAAGGACG
cdk2	TGGCATATCCTTGCCACTCG	ACAGGTACACCGAACGCTCT
csf1ra	AGTCCGTATCCAAACATCCTGG	GGCTGATCTTGCTGAATGTGG
ctgfa	CTACGGCTCCCCAAGTAACC	CAACCTACAGCACCGTCCAG
egfp	CCCGACAACCACTACCTGAG	AACTCCAGCAGGACCATGTG
epha2a	GAAAGGTAGCCACCGTAGCA	CCGGACAGGTGGTGTAGAAC
foxo1a	CTCGGCGCAACGCCT	GCGGAGCTGTTACTATCCCC
fsta	TGGGAGGCTCGGTACATCTT	CAGACGCAGCGAGGTTTACT
gadd45ga	TTGTAACGCGCCCCAATGAT	CGTTGAACATGCCAAAGTCCC
gfap	ACCCGTGACGGAGAGATCAT	GCCAGTGTCTGAGCCTCATT
grem1b	GAAGCTCATCCACGCTGACA	GGACTCGTTCGGGGTGTTTT
il6st	GGTCAGAACGGTCAGACGAA	AATGGCACTGGAGAATCGCA
inhbab	ATCTTGGCAGAGGAGCAGAAC	CCACTATCAGATGGAGTAGGCG
isl1	CAACTGCTTTGCACCGATCAT	GCAGTGTAACAGGTCTGAAGCA
klf11b	CACAGAAAGGACCACACCCC	GGTGGCACAAGCTAGGTGAT
lef1	ACCCCAAGCAAGCAGGTATG	CAATGGCTGGATGGGGGATT
mCherry	GAACGGCCACGAGTTCGAGA	CTTGGAGCCGTACATGAACTGAGG
mpeg1.1	CCCACCAAGTGAAAGAGG	GTGTTTGATTGTTTTCAATGG
pappaa	GTGCTGTCTGGAACATTCGTCT	GGCGAGACACTGGAGAAAAGT
pcna	CAAGGAGGATGAAGCGGTAACA	CTGCGGACATGCTAAGTGTG
prg4b	CGCTGCGGAGAGCCTTTTA	CTCAGAAGGTGTGGGCTCAG
rpl13a	TCTGGAGGACTGTAAGAGGTATGC	AGACGCACAATCTTGAGAGCAG
sgk2b	TGTGAGCACAGGGTGTTGTT	AAATCTGGCTCTGGCTTCCC
tbx2a	TTTCAAGGGTCTCGAGCCAG	TCCGCCGCAACAATATCCAT
tfa	AGCCTTCCAGTGCCTGAAAAA	AATCAGTATCGGTGCGAGCAA
