# Supplementary material for: Comparative Transcriptome Analysis of the Regenerating Zebrafish Telencephalon Unravels a Resource With Key Pathways During Two Early Stages and Activation of Wnt/β-Catenin Signaling at the Early Wound Healing Stage
Source: Front Cell Dev Biol. 2020 Oct 9;8:584604. doi: 10.3389/fcell.2020.584604 (PMC7581945; doi:10.3389/fcell.2020.584604)
Supplement: Supplementary file 3 [file Table_3.XLSX]

## Sheet: X1-X2 shared genes
Supplementary Table 3: Differentially expressed genes shared between X1 and X2, unique to X1, unique to X2, Shared between Y1 and Y2, Unique to Y1 or unique to Y2 under the conditions of fold change >1.5 (in both directions) and Benjamini-Hochberg adjusted p-value (FDR) < 0.1.
	X1 (20hpl lesioned vs Control)			X2 (20hpl Unlesioned vs Control)
GeneID	gene name	log2FC	pvalue	gene name	log2FC	pvalue
ENSDARG00000018809	abhd3	0.708726	0.00269471	abhd3	0.700123	0.00396477
ENSDARG00000010155	abi1a	-0.888354	5.53751e-05	abi1a	-1.10407	1.27319e-07
ENSDARG00000062323	adam23a	-0.918428	1.95789e-10	adam23a	-0.706114	2.4538e-07
ENSDARG00000061764	ahnak	1.75232	0.000159615	ahnak	1.05675	0.000443974
ENSDARG00000060941	ANKFN1	1.73961	5.7916e-10	ANKFN1	0.820675	0.00321467
ENSDARG00000003216	anxa2a	1.8659	0.000190562	anxa2a	1.89317	0.000137502
ENSDARG00000031496	ap1ar	0.945714	5.00327e-06	ap1ar	0.659883	0.00374967
ENSDARG00000088630	arhgef10la	-0.880153	0.00161586	arhgef10la	-0.796702	0.00413909
ENSDARG00000076833	atp1b1b	1.18866	2.68149e-05	atp1b1b	0.868493	0.000985154
ENSDARG00000057121	BX511186.1	5.02938	1.68188e-10	BX511186.1	1.99365	0.00273499
ENSDARG00000104600	CABZ01070527.1	-2.05317	5.88841e-09	CABZ01070527.1	-1.38074	0.0010103
ENSDARG00000117740	CABZ01113369.1	-0.95961	0.000112559	CABZ01113369.1	-0.720331	0.00232779
ENSDARG00000110545	CABZ01113373.1	-0.996617	2.39867e-05	CABZ01113373.1	-0.88204	0.000368554
ENSDARG00000091359	CABZ01118678.1	-0.718964	0.00124161	CABZ01118678.1	-0.704115	0.00131687
ENSDARG00000020450	cacng8a	-0.890544	2.03366e-11	cacng8a	-0.827487	3.14286e-10
ENSDARG00000009087	cd74a	-2.68132	4.43606e-15	cd74a	-2.77393	7.10236e-15
ENSDARG00000076791	cdk13	-0.873167	0.000291773	cdk13	-1.06651	1.11279e-05
ENSDARG00000097209	cox8b	-1.72131	3.68498e-08	cox8b	-0.839131	0.00424558
ENSDARG00000089486	cplx3b	-0.73929	0.00143547	cplx3b	-0.599117	0.00322111
ENSDARG00000003989	crhr1	0.684558	6.25265e-06	crhr1	0.593755	0.00196323
ENSDARG00000055635	crk	0.587681	0.00197446	crk	0.641739	0.00167538
ENSDARG00000063014	dbpa	-1.00646	6.23804e-09	dbpa	-0.600525	0.00400892
ENSDARG00000056267	dixdc1b	-1.58237	6.55053e-08	dixdc1b	-0.943165	0.0016088
ENSDARG00000055225	dock8	-1.13197	0.00388819	dock8	-0.988589	0.000200673
ENSDARG00000058256	draxin	-0.946975	2.10066e-06	draxin	-1.0095	5.17947e-07
ENSDARG00000070187	dyrk1b	-0.709768	4.32414e-05	dyrk1b	-0.675545	2.71686e-05
ENSDARG00000016477	eif4a2	-0.794682	0.000267305	eif4a2	-0.602963	0.00117676
ENSDARG00000078066	elk1	-0.608752	0.00161972	elk1	-0.741822	0.0011783
ENSDARG00000032049	enah	-1.16079	1.35121e-05	enah	-1.05662	0.00180122
ENSDARG00000019420	etnk1	-0.64282	3.80059e-06	etnk1	-0.652313	2.93228e-06
ENSDARG00000101959	etv1	-1.27807	1.46503e-12	etv1	-0.924489	0.00243863
ENSDARG00000105285	FAT4	-0.794887	1.47611e-09	FAT4	-0.837256	5.57675e-09
ENSDARG00000058115	fgfr2	-1.81736	7.41599e-05	fgfr2	-1.46916	8.81039e-05
ENSDARG00000037747	fscn1b	-2.28249	3.36633e-16	fscn1b	-0.892675	6.99451e-05
ENSDARG00000025301	gfap	1.62711	5.90213e-07	gfap	1.49811	5.56814e-05
ENSDARG00000100851	gphnb	-1.17669	3.05869e-09	gphnb	-0.697197	0.000769466
ENSDARG00000004592	gpr22a	-0.861521	3.04624e-05	gpr22a	-0.601579	0.000528179
ENSDARG00000077080	gprc5ba	-1.23425	4.54618e-09	gprc5ba	-0.710401	0.00050505
ENSDARG00000031915	hif1an	-1.13179	0.000149758	hif1an	-1.31795	6.77921e-05
ENSDARG00000070491	hpcal4	1.26289	9.02319e-12	hpcal4	0.623497	0.000291951
ENSDARG00000003570	hsp90b1	1.64068	5.77309e-11	hsp90b1	1.07926	6.17745e-05
ENSDARG00000103846	hspa5	1.29477	1.56797e-12	hspa5	0.74801	0.00154847
ENSDARG00000068992	hspa8	1.16354	3.33224e-17	hspa8	1.03558	1.8837e-13
ENSDARG00000099351	igfbp1a	-1.20283	0.00388861	igfbp1a	-3.6706	1.43296e-13
ENSDARG00000104693	il6st	2.06441	4.06597e-18	il6st	0.988278	6.73684e-05
ENSDARG00000102125	iqsec2a	-0.682248	2.95689e-10	iqsec2a	-0.675457	5.21707e-08
ENSDARG00000098635	irf2bp2b	-0.596585	0.00304257	irf2bp2b	-0.870988	1.10162e-07
ENSDARG00000020625	jak1	1.60784	1.84039e-18	jak1	0.81522	4.78225e-05
ENSDARG00000058985	KCNJ6	-0.691566	0.00590838	KCNJ6	-0.85606	0.00018418
ENSDARG00000056929	kdm6bb	-0.813731	9.06386e-05	kdm6bb	-0.607753	0.00280569
ENSDARG00000058358	krt8	1.82408	1.67475e-07	krt8	1.01465	0.000214772
ENSDARG00000103320	lclat1	-1.34082	0.000151764	lclat1	-1.55808	0.000289965
ENSDARG00000020493	lgi1a	-1.25645	1.75876e-11	lgi1a	-0.660032	0.000840026
ENSDARG00000112431	LO018598.1	-1.03012	1.49175e-05	LO018598.1	-0.970527	3.60894e-05
ENSDARG00000074308	lrrc75ba	1.74569	4.72376e-08	lrrc75ba	1.20899	0.000902533
ENSDARG00000103840	lrrc8db	1.00793	1.53178e-12	lrrc8db	0.825867	0.000264717
ENSDARG00000098751	lzts3a	-1.28183	2.39778e-07	lzts3a	-1.08968	6.06249e-05
ENSDARG00000059581	mbd5	-0.745543	0.0092736	mbd5	-0.900344	0.0038268
ENSDARG00000019302	mid1ip1b	1.97082	2.33597e-07	mid1ip1b	1.7167	4.11258e-05
ENSDARG00000018524	midn	1.28544	1.59832e-10	midn	0.683448	0.000245232
ENSDARG00000056679	morc3a	-1.28686	0.000108419	morc3a	-1.07985	0.00104431
ENSDARG00000056108	ndufa4	-1.16231	3.96141e-18	ndufa4	-0.823247	7.56066e-06
ENSDARG00000052139	notch3	-1.23853	0.000397489	notch3	-0.945852	0.00101211
ENSDARG00000027564	pak6a	-1.39308	1.30547e-07	pak6a	-0.946109	0.00193953
ENSDARG00000102640	pdia3	0.886957	0.000589181	pdia3	0.862974	0.00330525
ENSDARG00000099755	pfklb	-1.46028	6.09824e-09	pfklb	-1.14256	1.14988e-05
ENSDARG00000075456	pik3ca	1.26919	2.00617e-09	pik3ca	0.634073	0.0023583
ENSDARG00000111528	PITPNM2	-1.28056	1.24907e-11	PITPNM2	-1.23134	0.00428393
ENSDARG00000060372	plxna2	0.618899	6.97493e-06	plxna2	0.596685	7.72714e-05
ENSDARG00000017211	plxnb1b	-0.899904	0.00115641	plxnb1b	-0.932642	0.000141226
ENSDARG00000015851	pnn	-0.778699	4.94642e-05	pnn	-0.683342	0.000100715
ENSDARG00000009142	ppp1r13bb	-0.620836	1.4812e-06	ppp1r13bb	-0.603322	3.54408e-06
ENSDARG00000071709	ppp1r9bb	-1.23743	1.28489e-13	ppp1r9bb	-0.751257	1.31619e-05
ENSDARG00000033184	prkar2aa	-0.813166	4.17115e-05	prkar2aa	-0.67035	0.00189242
ENSDARG00000008723	prkcba	-1.09962	1.80483e-08	prkcba	-0.632253	0.00123391
ENSDARG00000061830	prss12	-0.647595	4.74901e-05	prss12	-0.585622	0.00361701
ENSDARG00000013317	pygmb	-0.903908	2.77258e-06	pygmb	-0.595183	2.30689e-10
ENSDARG00000098280	rbm5	-0.816006	0.000273904	rbm5	-0.716862	0.000357149
ENSDARG00000083063	RF00003	2.27867	1.23547e-07	RF00003	3.08217	0.000359116
ENSDARG00000003599	rpl3	0.871297	2.12409e-08	rpl3	0.725123	7.22753e-07
ENSDARG00000036316	rpl39	0.636001	0.00436378	rpl39	0.711282	0.00399343
ENSDARG00000035860	rps28	1.1353	0.00106703	rps28	1.52989	0.000106983
ENSDARG00000035692	rps3a	0.596248	0.00129466	rps3a	0.633734	0.000640785
ENSDARG00000037495	rtn4rl2b	2.15378	5.101e-06	rtn4rl2b	0.969031	3.60893e-09
ENSDARG00000057598	s100b	1.46967	6.39792e-06	s100b	0.893526	0.000277051
ENSDARG00000034168	serpini1	-1.71783	2.79171e-17	serpini1	-0.981442	8.7881e-14
ENSDARG00000075437	shc1	0.806919	0.00094053	shc1	1.06012	4.22365e-05
ENSDARG00000094181	shroom1	-3.15474	0.00416316	shroom1	-1.48665	0.00276956
ENSDARG00000102443	si:ch1073-450f2.1	-0.887568	0.00609983	si:ch1073-450f2.1	-0.986438	0.00443758
ENSDARG00000056478	si:ch211-168b3.1	-1.06737	1.7531e-06	si:ch211-168b3.1	-0.678716	0.00114181
ENSDARG00000091631	si:ch211-197h24.6	0.679597	0.00291874	si:ch211-197h24.6	0.948555	0.0019431
ENSDARG00000008034	skib	1.29379	2.44557e-07	skib	0.867276	0.000707001
ENSDARG00000015931	SNAP91 (1 of many)	-0.681069	2.29557e-07	SNAP91 (1 of many)	-0.586477	7.01002e-05
ENSDARG00000014477	sstr3	0.672171	0.00483134	sstr3	0.789607	0.00215524
ENSDARG00000022712	stat3	3.25937	5.80054e-27	stat3	2.02944	1.24453e-09
ENSDARG00000056680	stc2a	1.70009	1.30431e-09	stc2a	1.34076	5.62037e-05
ENSDARG00000028367	sult2st3	-1.43776	7.42435e-11	sult2st3	-0.935521	0.000138242
ENSDARG00000063713	syngap1a	-0.803692	6.24769e-07	syngap1a	-0.61336	0.000148598
ENSDARG00000011640	syt5b	-2.06367	1.64377e-10	syt5b	-1.55483	1.01065e-05
ENSDARG00000077506	tjp1a	-0.815278	6.85256e-06	tjp1a	-0.784191	4.05338e-06
ENSDARG00000030981	tmem127	1.40878	2.85638e-07	tmem127	1.14	0.000277881
ENSDARG00000092970	tmsb2	-1.15751	3.75782e-14	tmsb2	-0.646903	1.54901e-05
ENSDARG00000062846	tmtc3	0.678202	0.00811981	tmtc3	0.768272	0.00376278
ENSDARG00000043416	tnfaip2a	1.2357	7.6383e-23	tnfaip2a	0.684899	2.38217e-05
ENSDARG00000040988	tpi1b	-0.902946	3.34308e-07	tpi1b	-0.740803	0.000357841
ENSDARG00000010010	trim13	-1.38219	8.07452e-14	trim13	-0.821878	1.47205e-05
ENSDARG00000069420	trim23	-0.971569	7.42062e-11	trim23	-0.602144	0.000144102
ENSDARG00000006260	tuba8l4	1.16045	1.73827e-09	tuba8l4	0.740293	2.59745e-05
ENSDARG00000041435	uba52	1.05409	0.000505745	uba52	1.28633	1.86994e-05
ENSDARG00000023151	ucp1	-1.65137	4.57398e-10	ucp1	-1.27899	1.1344e-06
ENSDARG00000090301	usp48	-0.926797	0.000948935	usp48	-0.962642	0.000960989
ENSDARG00000074526	zbtb16b	1.79138	3.27301e-08	zbtb16b	1.21961	0.00102564
ENSDARG00000005216	zgc:158328	-3.64402	0.00136411	zgc:158328	-1.71259	0.00264884
ENSDARG00000040162	zgc:165461	-1.21936	1.10581e-08	zgc:165461	-1.23968	5.12709e-10
ENSDARG00000079347	zgc:194659	-2.29056	5.45362e-07	zgc:194659	-3.0684	0.000422226
ENSDARG00000031776	zgc:92066	1.44951	7.62783e-07	zgc:92066	0.972301	0.00444338

## Sheet: Unique to X1
GeneID	log2FC	pvalue	padj	gene name
ENSDARG00000095820	12.6619	0.000144503	0.00410184	BX649485.4
ENSDARG00000095801	12.2982	1.14531e-09	2.02566e-07	BX649485.2
ENSDARG00000100614	10.7735	0.00122329	0.0227285	zgc:171497
ENSDARG00000042221	10.3023	7.36287e-19	1.93475e-15	mthfd1l
ENSDARG00000018025	10.235	4.56229e-14	2.62246e-11	tbx2a
ENSDARG00000058206	9.99716	5.39552e-16	4.51115e-13	si:ch211-153b23.5
ENSDARG00000071643	9.78943	1.15814e-17	1.31735e-14	zgc:171490
ENSDARG00000109284	9.48764	1.33943e-11	4.17583e-09	RF00020
ENSDARG00000074904	9.23265	9.25519e-12	3.15259e-09	si:ch211-253b8.5
ENSDARG00000044795	9.12631	1.6611e-05	0.000704018	entpd2b
ENSDARG00000104370	9.10409	5.71783e-10	1.09556e-07	esm1
ENSDARG00000104618	8.9614	1.17218e-09	2.05344e-07	grem1b
ENSDARG00000105096	8.94407	2.97613e-09	4.48713e-07	si:ch1073-67j19.1
ENSDARG00000105562	8.92954	1.57518e-09	2.57536e-07	si:dkey-23i12.7
ENSDARG00000097964	8.91704	7.39542e-08	6.60346e-06	arhgef33
ENSDARG00000040717	8.902	1.28558e-09	2.23084e-07	macc1
ENSDARG00000028027	8.86501	4.77131e-08	4.64357e-06	trim63a
ENSDARG00000033544	8.8649	2.99545e-08	3.16657e-06	adamts15b
ENSDARG00000044125	8.84918	6.90211e-09	9.06839e-07	txn
ENSDARG00000106267	8.76781	9.16703e-05	0.00287988	CR388042.1
ENSDARG00000097320	8.70506	2.22254e-08	2.50806e-06	CR848791.3
ENSDARG00000014103	8.57083	1.85904e-06	0.000108212	dkk1a
ENSDARG00000035694	8.54833	9.65815e-08	8.37981e-06	stm
ENSDARG00000077301	8.54411	2.42403e-07	1.87343e-05	mlf1
ENSDARG00000026726	8.50566	7.20238e-07	4.76549e-05	anxa1a
ENSDARG00000015803	8.45417	7.39983e-07	4.84386e-05	smcr8b
ENSDARG00000078729	8.44661	2.35907e-06	0.000130399	ackr4a
ENSDARG00000080562	8.3552	2.03978e-06	0.000117617	RF00619
ENSDARG00000102211	8.34946	1.07937e-06	6.77606e-05	csf3a
ENSDARG00000110288	8.31126	2.18747e-06	0.000122838	CT583625.5
ENSDARG00000075826	8.29128	0.000820108	0.0165045	msh4
ENSDARG00000077308	8.26032	2.13326e-06	0.000121483	gpr84
ENSDARG00000020084	8.25845	0.000740792	0.0152093	tg
ENSDARG00000026417	8.23173	2.44379e-06	0.000134182	ccr12b.2
ENSDARG00000103248	8.21881	3.82639e-08	3.84604e-06	CABZ01064771.1
ENSDARG00000090352	8.20827	5.48988e-06	0.000272921	CR855311.1
ENSDARG00000095798	8.18443	2.93485e-05	0.00116595	BX666064.1
ENSDARG00000094428	8.16807	1.12219e-05	0.000504685	si:dkey-31f5.8
ENSDARG00000078244	8.15621	5.10263e-06	0.000255048	si:ch211-197l9.2
ENSDARG00000037859	8.1041	4.63747e-08	4.6109e-06	il11a
ENSDARG00000115851	8.09683	0.00132552	0.0240925	RF00020
ENSDARG00000076106	8.08716	1.22946e-05	0.000550238	ftr43
ENSDARG00000069504	8.039	0.00276736	0.0412503	si:dkey-88e18.2
ENSDARG00000058244	8.01578	0.000209865	0.0055384	il17ra1a
ENSDARG00000089362	8.01543	0.00175393	0.0294359	grn1
ENSDARG00000042688	7.96579	0.00015224	0.00427526	bora
ENSDARG00000071384	7.96434	2.00909e-05	0.000837984	slc7a11
ENSDARG00000105578	7.94963	3.98789e-05	0.00149092	amfrb
ENSDARG00000056145	7.9052	6.1809e-05	0.00212905	si:dkey-159a18.1
ENSDARG00000089706	7.89904	4.16824e-05	0.00154686	ANPEP (1 of many)
ENSDARG00000078547	7.87834	0.0028455	0.0421418	si:ch211-264f5.2
ENSDARG00000033956	7.86388	4.69668e-05	0.00170733	oxtr
ENSDARG00000096312	7.8618	9.24497e-05	0.00289457	BX957317.2
ENSDARG00000099672	7.80724	0.00346679	0.048456	capgb
ENSDARG00000117393	7.78899	8.45209e-05	0.00271797	CABZ01064941.1
ENSDARG00000091734	7.76268	0.00404925	0.0543267	traf3ip2l
ENSDARG00000105112	7.7387	9.47274e-05	0.0029318	ntn1a
ENSDARG00000011876	7.72462	0.000510025	0.0113852	ednraa
ENSDARG00000076140	7.71247	0.00467248	0.0596016	clcf1
ENSDARG00000070000	7.71049	0.000715567	0.0147723	txnipb
ENSDARG00000103146	7.70773	0.000849832	0.0169911	nlrc3
ENSDARG00000074085	7.70123	0.00469407	0.0596702	si:ch1073-188e1.1
ENSDARG00000093124	7.67359	0.000160151	0.00444988	scpp8
ENSDARG00000100899	7.67171	0.000150106	0.00423473	si:ch211-241b2.5
ENSDARG00000069027	7.66683	0.000201627	0.00535324	admb
ENSDARG00000056125	7.65838	0.000183968	0.00496902	myct1a
ENSDARG00000095369	7.62319	0.0060354	0.0709815	zgc:112966
ENSDARG00000014208	7.60554	0.00616926	0.0720949	zgc:77118
ENSDARG00000092383	7.60254	0.000786965	0.016066	snorc
ENSDARG00000090099	7.58554	0.000879992	0.0174612	si:dkeyp-67a8.4
ENSDARG00000097726	7.56783	0.000703245	0.014572	si:ch211-149e23.4
ENSDARG00000113992	7.56703	1.79953e-06	0.000105753	apobec2b
ENSDARG00000093176	7.55395	0.00719109	0.0806051	zgc:55413
ENSDARG00000076557	7.5346	0.000323446	0.00790102	bicc2
ENSDARG00000111698	7.53242	0.00133227	0.0241913	tnfsf18
ENSDARG00000017579	7.52984	1.0134e-05	0.000462545	si:ch211-195b15.7
ENSDARG00000080427	7.52112	0.000517811	0.0115105	RF00001
ENSDARG00000068141	7.47398	0.000508336	0.0113751	tnfsf11
ENSDARG00000116660	7.46766	0.000523216	0.0115811	pigrl2.3
ENSDARG00000043211	7.46609	0.000849546	0.0169911	ripk4
ENSDARG00000055831	7.46601	0.000581916	0.0125927	si:dkey-182g1.6
ENSDARG00000105097	7.43392	0.00978638	0.0997289	RF00017
ENSDARG00000094998	7.43044	0.00191118	0.0314305	FP015823.1
ENSDARG00000101422	7.41262	0.000659057	0.0139131	hdac12
ENSDARG00000069701	7.38957	0.000678792	0.0142044	lgi2b
ENSDARG00000071159	7.37926	0.000827	0.016625	sft2d2b
ENSDARG00000100249	7.37719	0.00148095	0.0260675	si:ch211-266k2.1
ENSDARG00000030250	7.3769	0.00101398	0.0195711	dennd2db
ENSDARG00000052118	7.3549	0.0017167	0.0290386	adamtsl5
ENSDARG00000051876	7.35172	0.00141714	0.0254005	ush1c
ENSDARG00000095150	7.35158	5.785e-05	0.00202098	si:dkey-114c15.5
ENSDARG00000040261	7.34318	0.00148082	0.0260675	runx2a
ENSDARG00000060622	7.31248	0.00100348	0.0194112	si:ch73-14h1.2
ENSDARG00000006544	7.29512	0.00180259	0.0300334	c1qtnf6b
ENSDARG00000033161	7.27896	0.00122482	0.0227339	sst1.2
ENSDARG00000090975	7.25723	0.0001058	0.00320609	si:dkey-62k3.5
ENSDARG00000056723	7.2531	0.00176114	0.0294922	fhad1
ENSDARG00000029688	7.24741	0.00286199	0.042284	hsp70.1
ENSDARG00000010482	7.23389	0.00145571	0.0258273	prg4a
ENSDARG00000091834	7.2327	0.00153275	0.026673	si:ch211-198m17.1
ENSDARG00000100433	7.22996	0.00345653	0.0483493	CR376738.1
ENSDARG00000077911	7.22408	0.00307135	0.0443149	treh
ENSDARG00000117510	7.21605	0.00170979	0.0289594	CU302321.1
ENSDARG00000100223	7.19805	0.00246402	0.0378956	gpa33a
ENSDARG00000058968	7.19006	1.26313e-05	0.000563932	haus1
ENSDARG00000067847	7.18993	0.00297758	0.0433852	il21
ENSDARG00000036337	7.13994	0.00387652	0.0526623	cers3b
ENSDARG00000087145	7.12363	0.00273019	0.0409284	si:ch1073-296d18.1
ENSDARG00000001452	7.11297	2.9448e-07	2.19773e-05	adam8a
ENSDARG00000098191	7.10387	0.00312556	0.0448103	si:dkey-16l2.20
ENSDARG00000112959	7.10014	0.00292077	0.0427635	CABZ01072309.1
ENSDARG00000103381	7.08893	0.00308585	0.0444837	si:ch211-199m9.2
ENSDARG00000089697	7.08196	0.00336321	0.0472597	nfe2l2b
ENSDARG00000103826	7.08116	0.00696335	0.0786368	gpib
ENSDARG00000040179	7.0795	0.00369843	0.0508154	zgc:101562
ENSDARG00000094983	7.07063	0.00278696	0.0414752	ccl34a.3
ENSDARG00000055252	7.06935	0.00511362	0.0632548	snap23.2
ENSDARG00000041715	7.05807	0.00424099	0.0560006	bco2b
ENSDARG00000037408	7.0529	0.00304359	0.044047	tbc1d10c
ENSDARG00000030753	7.03011	0.0038816	0.0526708	prrg4
ENSDARG00000068126	7.02734	0.00454665	0.058771	nppc
ENSDARG00000090234	7.01583	0.00400925	0.0539492	bmf1
ENSDARG00000006598	7.01383	1.06497e-05	0.00048483	sgk2b
ENSDARG00000006775	7.01131	0.00359713	0.0496739	cass4
ENSDARG00000058631	7.00912	0.00359675	0.0496739	CABZ01030107.1
ENSDARG00000039806	7.00334	0.00448002	0.0581549	tbxtb
ENSDARG00000104176	6.99986	0.00780602	0.084961	BX511034.6
ENSDARG00000088189	6.99731	0.004583	0.0589508	si:ch211-135n15.3
ENSDARG00000093618	6.99561	0.000226518	0.00590861	si:dkey-45h7.1
ENSDARG00000081190	6.99161	0.00433397	0.0568966	dre-mir-132-1
ENSDARG00000032405	6.98839	0.00548963	0.0665632	ckap4
ENSDARG00000045548	6.98771	0.00481904	0.0606717	lepb
ENSDARG00000102464	6.98759	0.00416534	0.0552794	wnt5b
ENSDARG00000091702	6.97749	0.00444439	0.0578966	csnk2a4
ENSDARG00000021924	6.97418	2.36071e-06	0.000130399	hsp70.3
ENSDARG00000073948	6.97004	0.00676987	0.077441	prok1
ENSDARG00000105636	6.96121	0.00653559	0.0755381	BX323797.3
ENSDARG00000100582	6.9529	0.00868366	0.0918939	si:ch211-195b11.3
ENSDARG00000054837	6.93997	0.00514694	0.0635595	zgc:136870
ENSDARG00000078211	6.9361	0.00533209	0.0652551	espnla
ENSDARG00000100732	6.93435	0.00564188	0.0676511	si:dkeyp-93h6.1
ENSDARG00000094345	6.92984	0.00644555	0.0746127	si:dkey-261l7.2
ENSDARG00000079544	6.92726	0.00506651	0.0628835	si:ch1073-464p5.5
ENSDARG00000069978	6.92561	0.00631047	0.0735116	cd28l
ENSDARG00000096784	6.89289	0.00690269	0.0783908	CU929359.2
ENSDARG00000094975	6.88652	0.00847117	0.0904668	si:ch211-214p16.2
ENSDARG00000097556	6.88329	0.00767391	0.0840702	cyp8b2
ENSDARG00000103330	6.8811	0.00908532	0.094838	si:ch73-236c18.5
ENSDARG00000078875	6.88051	0.00734279	0.0818565	adm2b
ENSDARG00000092263	6.87993	0.00920029	0.0956102	CR382296.1
ENSDARG00000103445	6.86335	0.00938082	0.0970477	CR376738.2
ENSDARG00000083593	6.84447	0.006751	0.0772731	RF00430
ENSDARG00000062632	6.83746	0.00966931	0.0989198	duox
ENSDARG00000033042	6.82126	0.00724503	0.0809376	ptprja
ENSDARG00000098925	6.81577	0.00817362	0.0878699	prdm1b
ENSDARG00000014916	6.78641	0.00912042	0.0950488	slc10a2
ENSDARG00000097235	6.78409	0.00891682	0.0936699	CT737162.2
ENSDARG00000102600	6.66699	0.00284391	0.0421418	CABZ01003344.1
ENSDARG00000104631	6.62413	0.0016584	0.0282975	RNF14 (1 of many)
ENSDARG00000093317	6.57996	0.00552422	0.066733	si:ch211-209j10.6
ENSDARG00000097292	6.4784	0.00288552	0.0424949	slc26a6
ENSDARG00000044038	6.44939	0.0026327	0.0398895	zbtb2a
ENSDARG00000097335	6.43392	0.00851637	0.0908643	CT573316.2
ENSDARG00000095106	6.42965	0.00327994	0.0463729	si:dkey-28k24.2
ENSDARG00000101885	6.31278	0.00719627	0.080614	si:dkey-20i20.11
ENSDARG00000017880	6.29227	0.00509247	0.0630429	kcnip3b
ENSDARG00000096412	6.22247	0.00350937	0.0489176	si:ch211-15j1.7
ENSDARG00000089564	6.18331	2.62226e-05	0.00106242	MDFI
ENSDARG00000099711	6.18005	0.00938826	0.09707	si:dkey-92c21.1
ENSDARG00000015559	6.14804	0.00314868	0.0450714	fstl1a
ENSDARG00000092759	5.94185	0.00224036	0.035312	si:dkey-61p9.9
ENSDARG00000025670	5.92147	0.000933661	0.0183677	fstl3
ENSDARG00000092671	5.89214	0.00499191	0.0621253	pard3ba
ENSDARG00000007823	5.7808	0.00408346	0.0546231	atf3
ENSDARG00000099217	5.73791	0.00390874	0.0528657	zgc:109982
ENSDARG00000040621	5.51352	0.00018733	0.00503764	lrrc32
ENSDARG00000061391	5.41452	0.00683597	0.0779546	grhl1
ENSDARG00000052846	5.32522	1.08194e-11	3.61841e-09	fsta
ENSDARG00000092362	5.27338	0.00433669	0.0568966	hsp70.2
ENSDARG00000104801	5.26326	0.000387207	0.00914287	tubb6
ENSDARG00000089904	5.21104	0.00973446	0.099365	adgre5b.3
ENSDARG00000068409	5.2076	0.00772206	0.0843934	vgll4l
ENSDARG00000115852	5.14851	6.31331e-05	0.00216251	RF00563
ENSDARG00000055723	4.7705	6.54827e-05	0.00222641	hsp70l
ENSDARG00000017299	4.53009	0.000526371	0.0116092	fabp11a
ENSDARG00000057644	4.40288	0.000437297	0.0100546	adam8b
ENSDARG00000015506	4.32943	0.00190881	0.0314305	klf5a
ENSDARG00000080745	4.31591	0.00353978	0.0491565	RF00007
ENSDARG00000106601	4.3105	0.00273507	0.0409349	CABZ01112344.1
ENSDARG00000015355	4.18675	0.00768418	0.0841327	fosl1a
ENSDARG00000102565	4.07838	0.00427678	0.0563288	vasnb
ENSDARG00000092499	4.03657	1.41308e-08	1.67691e-06	si:ch211-183d21.1
ENSDARG00000100332	4.00679	0.00740446	0.0820826	CABZ01084942.1
ENSDARG00000039065	3.99149	0.00606951	0.0712915	trpc2a
ENSDARG00000056151	3.89314	0.00111969	0.0210804	tyrp1b
ENSDARG00000029431	3.79973	0.0032368	0.0459042	si:ch211-147k10.5
ENSDARG00000097617	3.76987	0.00687961	0.0783066	si:ch211-178n15.1
ENSDARG00000099148	3.74056	1.21751e-17	1.31735e-14	bzw1b
ENSDARG00000101090	3.70481	3.09477e-05	0.00121376	pappaa
ENSDARG00000007990	3.62028	0.00232209	0.0362278	wt1b
ENSDARG00000013794	3.48176	2.84262e-08	3.02238e-06	klf11b
ENSDARG00000016188	3.47843	9.30697e-19	2.13991e-15	si:ch73-63e15.2
ENSDARG00000096717	3.46843	1.50077e-07	1.2379e-05	AL732488.1
ENSDARG00000062508	3.36148	0.00236443	0.0366706	cplx3a
ENSDARG00000077473	3.27439	1.77578e-10	3.93538e-08	mych
ENSDARG00000052011	3.26416	1.32443e-08	1.60273e-06	rrad
ENSDARG00000069467	3.25926	6.93422e-10	1.28836e-07	igsf9bb
ENSDARG00000045367	3.22648	3.18117e-18	4.8762e-15	tuba1b
ENSDARG00000041502	3.18921	6.24395e-08	5.77142e-06	tgfb1a
ENSDARG00000018566	3.18233	2.54325e-07	1.9411e-05	flnca
ENSDARG00000014059	3.04854	0.00839837	0.0899087	cldn5b
ENSDARG00000032849	3.00897	4.41887e-05	0.00162237	ndrg1a
ENSDARG00000053449	2.95146	1.99389e-08	2.29222e-06	pyya
ENSDARG00000010572	2.88808	1.68972e-06	0.00010026	slc25a25a
ENSDARG00000059906	2.83682	5.67858e-08	5.32918e-06	sdc4
ENSDARG00000014927	2.82408	1.23176e-15	9.44041e-13	uts1
ENSDARG00000078527	2.82263	0.000833845	0.0167443	lingo4b
ENSDARG00000073810	2.81474	4.09566e-07	2.95434e-05	thbs2b
ENSDARG00000028163	2.81214	0.00173698	0.0292583	prg4b
ENSDARG00000017354	2.77639	1.1932e-08	1.45349e-06	epha2a
ENSDARG00000063295	2.76349	0.00162317	0.0278514	myh9a
ENSDARG00000016457	2.7624	2.7717e-10	5.79348e-08	irf9
ENSDARG00000114494	2.75579	1.29767e-05	0.000575762	RF00003
ENSDARG00000055276	2.74233	0.00297899	0.0433852	rel
ENSDARG00000061794	2.72629	1.1308e-12	5.19997e-10	jam3b
ENSDARG00000099385	2.71305	0.00461228	0.0592447	CT030188.1
ENSDARG00000054304	2.70056	2.41521e-05	0.000982863	homeza
ENSDARG00000101242	2.68657	0.0056641	0.0677409	zcchc14
ENSDARG00000002002	2.6827	0.00661693	0.0760879	lmcd1
ENSDARG00000036863	2.65998	0.000304729	0.00754398	MYO1D
ENSDARG00000035858	2.60435	6.4183e-06	0.00031068	cnn2
ENSDARG00000021242	2.59151	5.45068e-07	3.7712e-05	mvp
ENSDARG00000024759	2.5862	1.70833e-06	0.000101039	inhbab
ENSDARG00000062374	2.57998	0.00895229	0.0938428	leng9
ENSDARG00000105239	2.57574	9.51517e-08	8.33438e-06	ecm1b
ENSDARG00000044688	2.54837	0.000953244	0.0186214	dusp4
ENSDARG00000007241	2.53383	0.000271697	0.0068554	mycb
ENSDARG00000027933	2.50619	0.00740422	0.0820826	glis1b
ENSDARG00000042708	2.48795	9.5125e-06	0.000438529	tuba8l
ENSDARG00000026753	2.47991	3.283e-09	4.86996e-07	grik4
ENSDARG00000042725	2.46748	9.8818e-06	0.000454317	cebpb
ENSDARG00000031782	2.46554	3.82491e-12	1.43583e-09	crybg1a
ENSDARG00000077069	2.46513	0.00569602	0.0679018	srgn
ENSDARG00000043531	2.43298	4.26488e-10	8.52699e-08	jun
ENSDARG00000087753	2.42922	3.75604e-18	4.98597e-15	CR388166.1
ENSDARG00000036700	2.41075	0.00418195	0.0554199	si:ch211-114n24.6
ENSDARG00000043410	2.40645	7.67185e-05	0.00251544	xkr6b
ENSDARG00000012450	2.40587	5.64022e-12	2.07492e-09	vmp1
ENSDARG00000006353	2.3728	0.00118628	0.0221528	itga5
ENSDARG00000076005	2.36847	0.00169019	0.0286626	piezo2a.2
ENSDARG00000030078	2.3576	2.74446e-12	1.07408e-09	glipr1b
ENSDARG00000002196	2.35339	0.000148309	0.00420241	bach1b
ENSDARG00000109929	2.34686	0.000158839	0.00443352	CABZ01058721.1
ENSDARG00000042826	2.31426	0.00978127	0.0997289	egr2b
ENSDARG00000068923	2.30834	9.58802e-08	8.35839e-06	umodl1
ENSDARG00000102564	2.30504	0.00898195	0.0940319	gfra1b
ENSDARG00000041358	2.29123	1.41682e-11	4.34351e-09	lgi3
ENSDARG00000075549	2.28335	0.000292087	0.00728989	cdh5
ENSDARG00000098374	2.27338	6.67983e-08	6.08262e-06	CABZ01030862.1
ENSDARG00000075261	2.27227	0.000703485	0.014572	timp2b
ENSDARG00000009401	2.26887	0.000546795	0.011992	vcanb
ENSDARG00000111612	2.25381	0.000648563	0.013728	mapkapk3
ENSDARG00000100903	2.24783	9.4822e-11	2.35697e-08	RF00019
ENSDARG00000086665	2.23978	6.81941e-14	3.6893e-11	si:dkey-175g6.2
ENSDARG00000013711	2.23295	6.63887e-07	4.44056e-05	zgc:77486
ENSDARG00000008247	2.23012	0.00292235	0.0427635	vezf1a
ENSDARG00000022570	2.19578	0.00075851	0.0155541	nmur3
ENSDARG00000087927	2.17911	0.000261484	0.00668958	nudt9
ENSDARG00000097208	2.16483	0.000136595	0.0039197	alkbh3
ENSDARG00000112858	2.15208	0.00864091	0.0915558	RF00015
ENSDARG00000039174	2.14732	0.000568192	0.0123978	olfm3b
ENSDARG00000099555	2.13567	1.42128e-12	6.22454e-10	foxo1a
ENSDARG00000074378	2.13316	2.47856e-09	3.83115e-07	junba
ENSDARG00000070903	2.11439	1.19512e-06	7.42669e-05	met
ENSDARG00000105529	2.10749	4.57625e-07	3.25002e-05	vgf
ENSDARG00000016132	2.10507	3.66212e-12	1.40336e-09	keap1a
ENSDARG00000076144	2.09998	1.46724e-05	0.000635242	si:ch211-74m13.3
ENSDARG00000018404	2.09697	5.95762e-05	0.00206909	krt18
ENSDARG00000103251	2.096	0.00310395	0.0446174	sh3pxd2b
ENSDARG00000079497	2.08638	0.000432037	0.00997101	tcima
ENSDARG00000054823	2.07479	7.66474e-05	0.00251544	id3
ENSDARG00000001975	2.07032	9.33066e-07	5.98007e-05	hsd11b2
ENSDARG00000014329	2.07032	2.82372e-11	7.63815e-09	npm1a
ENSDARG00000070874	2.06906	0.00504733	0.0627301	asmt2
ENSDARG00000061196	2.06234	0.00176572	0.029526	emilin2a
ENSDARG00000026611	2.0522	1.499e-05	0.000645728	socs3b
ENSDARG00000053091	2.0297	2.78753e-15	1.97207e-12	si:ch211-204c21.1
ENSDARG00000062003	2.02472	0.00451664	0.0584796	myo5b
ENSDARG00000007370	1.98971	6.64654e-06	0.000318095	dysf
ENSDARG00000094133	1.98884	0.00371018	0.0508154	wu:fc21g02
ENSDARG00000019098	1.97765	1.55439e-09	2.57536e-07	cd82a
ENSDARG00000068096	1.96406	1.60833e-05	0.000684805	atf5a
ENSDARG00000033999	1.96186	0.000857795	0.0171131	cyp26a1
ENSDARG00000078179	1.95275	0.00178867	0.0298826	fndc3ba
ENSDARG00000098257	1.94756	1.86966e-15	1.37562e-12	pcdh15a
ENSDARG00000036074	1.93552	0.00201494	0.032741	cebpa
ENSDARG00000019417	1.92675	5.2437e-10	1.01529e-07	gadd45ga
ENSDARG00000013576	1.90392	0.00740591	0.0820826	gadd45bb
ENSDARG00000056615	1.9032	0.000280198	0.0070122	cybb
ENSDARG00000027087	1.89167	0.000235837	0.00610125	tgfb2
ENSDARG00000103542	1.89052	4.99115e-06	0.00025283	vegfaa
ENSDARG00000095192	1.88371	0.00017866	0.00487578	BX957317.1
ENSDARG00000016691	1.88329	0.0024041	0.0371614	cd9b
ENSDARG00000077176	1.88235	6.3502e-06	0.000309009	zgc:174888
ENSDARG00000019307	1.88224	7.16447e-09	9.28051e-07	dusp5
ENSDARG00000038964	1.87291	0.00018032	0.00491379	traf4b
ENSDARG00000034685	1.8726	5.17575e-08	4.95848e-06	tmem198b
ENSDARG00000013310	1.8722	0.000293329	0.00731098	map3k15
ENSDARG00000104716	1.87008	0.000872421	0.017386	zgc:91849
ENSDARG00000088277	1.86746	6.55244e-06	0.000315286	susd5
ENSDARG00000018643	1.86489	4.87158e-07	3.43325e-05	igf2a
ENSDARG00000052012	1.85473	2.76812e-06	0.000150439	rtn4rl2a
ENSDARG00000025826	1.83239	0.00337197	0.0473466	gna12a
ENSDARG00000015156	1.82744	0.000900689	0.0178334	fbln2
ENSDARG00000104773	1.82445	7.13066e-12	2.57179e-09	junbb
ENSDARG00000017860	1.81751	0.000318547	0.0078229	rgs5b
ENSDARG00000052746	1.81188	3.56884e-05	0.00136761	grinab
ENSDARG00000056133	1.80936	5.15639e-07	3.60633e-05	kitb
ENSDARG00000105045	1.80556	3.96446e-06	0.000207165	bmpr1ab
ENSDARG00000101009	1.79314	0.00118216	0.0220983	cited4b
ENSDARG00000018441	1.78933	1.11385e-07	9.57386e-06	heg1
ENSDARG00000013777	1.77594	0.00466204	0.0595461	ppp1r13l
ENSDARG00000021720	1.76534	0.000684003	0.0142648	col7a1
ENSDARG00000116438	1.75401	1.49321e-09	2.51982e-07	CABZ01029422.1
ENSDARG00000045481	1.73679	1.58212e-09	2.57536e-07	gsap
ENSDARG00000090552	1.73317	0.00139773	0.0251811	si:dkey-7j14.6
ENSDARG00000011890	1.73252	0.000277702	0.00696868	cry4
ENSDARG00000103333	1.72328	4.79881e-06	0.000245329	baiap2b
ENSDARG00000035719	1.71357	0.00129939	0.0236874	arl5c
ENSDARG00000075928	1.70872	5.22429e-19	1.60159e-15	hivep3a
ENSDARG00000028389	1.70441	0.000987414	0.0191587	rab44
ENSDARG00000045036	1.70361	2.89702e-05	0.00115592	cdc42ep4b
ENSDARG00000004049	1.70278	0.00310412	0.0446174	marcksa
ENSDARG00000043932	1.70117	4.99648e-06	0.00025283	stmn4l
ENSDARG00000088087	1.69714	2.42539e-20	8.92251e-17	kdm6ba
ENSDARG00000077112	1.6938	4.69278e-07	3.31996e-05	si:ch211-180f4.1
ENSDARG00000103699	1.6891	1.08234e-07	9.34676e-06	ptpn13
ENSDARG00000074221	1.68909	7.78451e-09	9.87505e-07	zgc:172302
ENSDARG00000025522	1.68838	6.96211e-09	9.08234e-07	sgk1
ENSDARG00000033635	1.68496	0.00861611	0.0914841	NPFFR2
ENSDARG00000019274	1.68256	0.000878169	0.0174612	rasd1
ENSDARG00000011897	1.66104	0.00412507	0.0549432	tsg101b
ENSDARG00000068732	1.65422	7.19975e-07	4.76549e-05	spry4
ENSDARG00000071685	1.65173	2.99823e-11	7.99267e-09	slco5a1a
ENSDARG00000062929	1.65156	0.000352725	0.00844795	FAM83G
ENSDARG00000018898	1.64831	3.52542e-05	0.00135379	zfand5a
ENSDARG00000023963	1.64296	0.0033005	0.0466279	tpm4a
ENSDARG00000018529	1.64163	0.00424089	0.0560006	lipf
ENSDARG00000044241	1.63738	0.00150792	0.0263405	dram2b
ENSDARG00000004187	1.63422	1.81997e-11	5.26309e-09	zgc:122979
ENSDARG00000099124	1.6325	0.00895369	0.0938428	f3a
ENSDARG00000022466	1.62893	0.00905057	0.0945887	clcn5b
ENSDARG00000020924	1.6254	0.00544957	0.0663398	myo1ca
ENSDARG00000029695	1.62486	0.000133001	0.00384054	pgp
ENSDARG00000010641	1.61932	5.98112e-09	8.14938e-07	slc20a1b
ENSDARG00000060246	1.60918	1.14948e-06	7.16727e-05	slc16a6b
ENSDARG00000099491	1.60756	2.95118e-07	2.19773e-05	tmem176l.1
ENSDARG00000031317	1.59397	8.59105e-12	3.03892e-09	ppdpfb
ENSDARG00000042151	1.58188	3.27821e-05	0.00127214	skia
ENSDARG00000055066	1.57888	0.00214728	0.0341966	zdhhc20a
ENSDARG00000021309	1.57795	2.68777e-08	2.92538e-06	rhoca
ENSDARG00000041607	1.57687	3.64884e-06	0.000194541	eif4ebp3l
ENSDARG00000103211	1.56398	7.81069e-05	0.00254734	si:dkey-19b23.8
ENSDARG00000011818	1.56226	0.00142363	0.0254005	batf
ENSDARG00000054530	1.55398	0.00400938	0.0539492	rars
ENSDARG00000044098	1.55226	0.00114534	0.0215192	egr2a
ENSDARG00000042977	1.5504	0.000161831	0.00447822	nfil3
ENSDARG00000055784	1.54337	0.0091562	0.0953676	ptpn3
ENSDARG00000077284	1.54306	0.00152768	0.0266352	gdpd5a
ENSDARG00000104484	1.54089	9.17479e-05	0.00287988	itgb1b
ENSDARG00000091947	1.53738	0.00288812	0.0424993	znf106b
ENSDARG00000103735	1.53321	0.00155792	0.0269834	elovl1b
ENSDARG00000045676	1.53296	0.0029687	0.0433383	calua
ENSDARG00000020623	1.52777	0.0012169	0.0226325	baxa
ENSDARG00000079659	1.52388	0.00355289	0.049285	wdr53
ENSDARG00000017780	1.51836	5.9464e-07	4.05104e-05	rorcb
ENSDARG00000053468	1.51551	6.25842e-09	8.28362e-07	adam10a
ENSDARG00000030824	1.51513	0.00699832	0.078935	esyt2a
ENSDARG00000079756	1.50686	6.43258e-07	4.31828e-05	peak1
ENSDARG00000078529	1.50652	5.79985e-06	0.000284487	adgrb1b
ENSDARG00000016200	1.50502	9.97491e-09	1.23972e-06	trib3
ENSDARG00000022309	1.50253	0.00199689	0.0325051	dspa
ENSDARG00000075821	1.49517	1.97058e-09	3.12472e-07	plxnb1a
ENSDARG00000104636	1.49431	0.000144174	0.00409882	si:dkey-112a7.4
ENSDARG00000055009	1.49407	3.34439e-05	0.00129509	col4a1
ENSDARG00000102808	1.48451	0.0001855	0.00500281	calr3b
ENSDARG00000037794	1.48348	2.94447e-05	0.00116725	nptx2a
ENSDARG00000025147	1.48219	4.60462e-09	6.51593e-07	cd63
ENSDARG00000020242	1.4759	2.14955e-06	0.000121658	fermt2
ENSDARG00000098817	1.47467	0.005876	0.0694621	CABZ01055522.1
ENSDARG00000037861	1.47059	0.00213935	0.0341459	slc2a3b
ENSDARG00000078216	1.46568	2.66336e-07	2.02437e-05	eps15
ENSDARG00000055678	1.45973	3.02411e-15	2.0602e-12	akap12b
ENSDARG00000070261	1.45714	9.37607e-05	0.00291816	crlf3
ENSDARG00000103720	1.45208	0.00705076	0.0794212	zgc:162730
ENSDARG00000033516	1.44921	5.31998e-06	0.000265192	efr3ba
ENSDARG00000038574	1.44874	0.00204068	0.0330716	scg2b
ENSDARG00000044251	1.44795	2.80247e-08	3.01183e-06	rasgef1bb
ENSDARG00000070256	1.43625	0.00148463	0.0261073	suz12a
ENSDARG00000090338	1.43612	0.000765959	0.0156719	fam20cb
ENSDARG00000007377	1.43223	1.42486e-07	1.18058e-05	odc1
ENSDARG00000059231	1.41352	0.000109493	0.00328015	hephl1a
ENSDARG00000021151	1.41329	0.000315939	0.00777964	ptpreb
ENSDARG00000012581	1.41195	0.00251197	0.0385367	AL590149.1
ENSDARG00000069135	1.40868	0.000492219	0.0110683	ppp1r15a
ENSDARG00000042210	1.40349	0.00156695	0.0270889	sema3ab
ENSDARG00000091513	1.39876	0.000798965	0.0162209	si:dkey-22o12.2
ENSDARG00000095743	1.39798	1.59059e-18	2.92574e-15	sox11b
ENSDARG00000104023	1.39349	0.000434894	0.0100118	mag
ENSDARG00000117472	1.38869	0.000342253	0.00828342	CABZ01043503.1
ENSDARG00000023759	1.38675	0.00412125	0.0549321	zgc:73226
ENSDARG00000007412	1.38138	0.00440373	0.0575176	slc2a1b
ENSDARG00000010070	1.34663	1.32394e-05	0.000582597	adam9
ENSDARG00000042934	1.34288	6.45877e-05	0.00220005	ctgfa
ENSDARG00000042646	1.33945	1.91496e-06	0.000111116	zgc:77784
ENSDARG00000038141	1.33935	1.51152e-09	2.52754e-07	atf4b
ENSDARG00000012002	1.33167	6.28749e-06	0.00030677	slc38a7
ENSDARG00000054423	1.32559	0.00387521	0.0526623	slc7a6
ENSDARG00000038429	1.32512	3.62406e-05	0.00138588	csrnp1b
ENSDARG00000100280	1.32091	0.00463557	0.0592953	znfx1
ENSDARG00000011027	1.31304	0.000201685	0.00535324	fgfr1a
ENSDARG00000062268	1.30963	8.22896e-08	7.31225e-06	jarid2b
ENSDARG00000005350	1.30727	7.14162e-10	1.31363e-07	dip2ba
ENSDARG00000044899	1.3068	8.52123e-05	0.00272591	tmem183a
ENSDARG00000099515	1.30381	3.39477e-05	0.00131184	ephx4
ENSDARG00000038822	1.30191	0.0066185	0.0760879	mrc1b
ENSDARG00000001807	1.30135	6.72065e-06	0.000319431	tnfrsf21
ENSDARG00000004588	1.29424	3.77024e-09	5.50396e-07	sox4a
ENSDARG00000056566	1.28613	0.00552903	0.066733	necab1
ENSDARG00000071325	1.28427	0.00100435	0.0194112	cbarpb
ENSDARG00000029936	1.27623	0.00659398	0.0759484	grtp1a
ENSDARG00000028507	1.27292	0.00218037	0.034574	itgb4
ENSDARG00000115903	1.2679	0.000473092	0.0106905	CABZ01073963.1
ENSDARG00000086931	1.26403	1.60578e-07	1.30118e-05	CABZ01029822.1
ENSDARG00000059558	1.25922	0.00176191	0.0294922	tecta
ENSDARG00000067813	1.25359	0.0022081	0.0349533	zgc:171844
ENSDARG00000018110	1.25301	0.00265747	0.0401986	pak4
ENSDARG00000092870	1.25186	0.00614117	0.0718579	BX936337.1
ENSDARG00000036179	1.25067	0.00752422	0.0830735	myo1ea
ENSDARG00000018817	1.25057	9.59129e-05	0.0029502	bdnf
ENSDARG00000031683	1.24998	0.00778193	0.0847489	fosab
ENSDARG00000099749	1.24636	5.71588e-05	0.00200803	ube2d2l
ENSDARG00000021739	1.24436	0.0086242	0.0914841	klhl24a
ENSDARG00000104664	1.24114	2.51222e-09	3.85081e-07	dclk1b
ENSDARG00000078560	1.23138	0.000839286	0.0168168	slc9a5
ENSDARG00000004930	1.22821	0.000659577	0.0139131	lmo7a
ENSDARG00000075608	1.21592	0.00413411	0.054984	mical2a
ENSDARG00000043009	1.21315	0.00183766	0.030496	fam43a
ENSDARG00000060751	1.20528	8.50828e-05	0.00272591	taok3a
ENSDARG00000036028	1.2033	0.000817461	0.0164873	arrdc3b
ENSDARG00000110963	1.20233	0.0048988	0.0613819	trib1
ENSDARG00000042172	1.20104	3.14189e-07	2.33032e-05	c7a
ENSDARG00000041609	1.19672	9.49213e-05	0.0029318	adarb1a
ENSDARG00000075864	1.19524	0.00025558	0.00655669	igsf9a
ENSDARG00000074201	1.19468	1.20081e-06	7.43694e-05	flna
ENSDARG00000058105	1.19411	0.00695841	0.0786368	rpl36a
ENSDARG00000034210	1.19361	0.00041234	0.00961291	si:dkey-240h12.4
ENSDARG00000070995	1.18456	1.37773e-08	1.64559e-06	inpp4ab
ENSDARG00000105450	1.17917	0.000269762	0.00681593	si:ch211-63p21.1
ENSDARG00000008153	1.17866	3.0762e-05	0.00120905	serinc5
ENSDARG00000059950	1.17585	0.0041205	0.0549321	plxdc2
ENSDARG00000017121	1.17392	0.00298226	0.0433985	mafba
ENSDARG00000071235	1.16873	5.06698e-06	0.00025465	si:ch211-117c9.5
ENSDARG00000045750	1.16848	0.00883155	0.0928271	syt10
ENSDARG00000010789	1.16727	0.005821	0.0689531	homer3b
ENSDARG00000075253	1.16686	0.000111402	0.0033211	pik3cb
ENSDARG00000057419	1.16629	2.42218e-11	6.64978e-09	slc44a5b
ENSDARG00000058128	1.16313	1.46775e-05	0.000635242	msna
ENSDARG00000038980	1.15576	0.00124244	0.0228991	txndc12
ENSDARG00000060978	1.15374	0.00203445	0.0329997	atp2a3
ENSDARG00000045847	1.15369	0.00287203	0.0423641	si:ch211-214j24.10
ENSDARG00000074905	1.14914	0.000265307	0.00674974	camk1da
ENSDARG00000031015	1.14801	0.00026952	0.00681593	dtna
ENSDARG00000071209	1.14704	0.00945058	0.09755	oprl1
ENSDARG00000093313	1.14408	0.000226785	0.00590861	ubb
ENSDARG00000013144	1.14181	0.00214038	0.0341459	atp1b1a
ENSDARG00000098135	1.13765	0.00043029	0.00995567	stk40
ENSDARG00000060597	1.13609	0.000372028	0.00882978	zgc:158659
ENSDARG00000099624	1.1356	0.00123769	0.0228575	chmp1b
ENSDARG00000060115	1.13044	3.95894e-05	0.00148311	lrrn1
ENSDARG00000029072	1.11488	2.08618e-05	0.00086232	klf6a
ENSDARG00000056156	1.11428	1.14667e-10	2.81224e-08	npdc1b
ENSDARG00000009214	1.11176	8.12578e-05	0.00263144	mfsd13a
ENSDARG00000015088	1.10926	0.000125686	0.00366837	dnajb11
ENSDARG00000076729	1.10755	0.000585023	0.0126302	myo9aa
ENSDARG00000095908	1.10389	0.00279217	0.0415191	sat1a.2
ENSDARG00000101280	1.10317	4.18634e-06	0.000217524	vat1l
ENSDARG00000098368	1.10183	7.35808e-09	9.41601e-07	aplp1
ENSDARG00000045557	1.1016	0.000642981	0.0136256	socs2
ENSDARG00000073802	1.10094	1.08648e-05	0.000489823	cntnap5l
ENSDARG00000070961	1.0961	0.000261488	0.00668958	lepr
ENSDARG00000104930	1.09531	0.000180619	0.00491465	si:dkey-225f23.5
ENSDARG00000008127	1.09175	0.0016688	0.0284328	pcdh15b
ENSDARG00000044179	1.09085	0.00222084	0.0350946	rbms2a
ENSDARG00000062427	1.08866	1.8692e-05	0.000784978	clcn2a
ENSDARG00000101081	1.08417	0.00148073	0.0260675	ptprub
ENSDARG00000017905	1.08375	0.00899815	0.0941479	casp3a
ENSDARG00000035990	1.08336	9.49957e-05	0.0029318	cited4a
ENSDARG00000016745	1.08249	0.00753828	0.083153	slc35f6
ENSDARG00000003927	1.07954	0.00696419	0.0786368	cldn12
ENSDARG00000038518	1.07791	0.000509995	0.0113852	snap29
ENSDARG00000019130	1.07674	3.45787e-05	0.00133063	plk2b
ENSDARG00000025428	1.07655	0.000119459	0.0035101	socs3a
ENSDARG00000009779	1.07517	0.00763756	0.0838425	mcl1a
ENSDARG00000010434	1.07429	0.000467644	0.0106065	clu
ENSDARG00000006060	1.07276	2.98297e-05	0.00117997	crybg1b
ENSDARG00000021239	1.07001	0.0023054	0.0359979	apaf1
ENSDARG00000093182	1.0678	0.00460374	0.0591762	eif2ak1
ENSDARG00000033182	1.06547	0.00147867	0.0260675	arl4ab
ENSDARG00000024642	1.06547	4.76301e-08	4.64357e-06	pip5k1ab
ENSDARG00000041895	1.06513	3.09704e-08	3.23676e-06	cad
ENSDARG00000034473	1.06316	3.60703e-09	5.30782e-07	ttyh3a
ENSDARG00000078388	1.06018	0.000791479	0.0161045	glis2a
ENSDARG00000102191	1.05631	0.00136413	0.024721	CABZ01041913.1
ENSDARG00000062565	1.0525	0.000317778	0.00781445	kcnh4a
ENSDARG00000103026	1.05116	0.00961207	0.0986319	p3h2
ENSDARG00000024276	1.05046	0.000901811	0.0178365	pcbp4
ENSDARG00000000001	1.04762	0.00183702	0.030496	slc35a5
ENSDARG00000033201	1.04666	0.00111451	0.0210044	zgc:101840
ENSDARG00000036546	1.04652	0.000193033	0.00516082	pdxkb
ENSDARG00000102441	1.04446	0.00740867	0.0820826	ctnna1
ENSDARG00000055124	1.04183	2.92111e-07	2.1931e-05	ccnl1a
ENSDARG00000077468	1.0412	0.00947941	0.0977926	si:ch73-206p6.1
ENSDARG00000052690	1.04017	3.82958e-05	0.00144052	arrdc3a
ENSDARG00000005254	1.03998	0.000572772	0.0124363	kdelr2a
ENSDARG00000003705	1.03953	5.72625e-06	0.000281627	prnprs3
ENSDARG00000020876	1.03884	0.000110721	0.00330617	pdk2a
ENSDARG00000075230	1.03853	2.81632e-08	3.01183e-06	tet1
ENSDARG00000027290	1.03489	0.000470832	0.0106656	nrp1b
ENSDARG00000063594	1.03164	0.00594486	0.0700511	hipk1a
ENSDARG00000055292	1.03105	0.000514125	0.0114489	atg9b
ENSDARG00000045842	1.03051	0.000533174	0.0117452	zgc:113263
ENSDARG00000102599	1.02987	0.000166404	0.0045821	si:ch1073-392o20.2
ENSDARG00000062315	1.02963	3.08906e-10	6.24397e-08	sik2b
ENSDARG00000045006	1.02471	0.000159332	0.00444052	ptprga
ENSDARG00000098906	1.02287	0.000629065	0.0133924	herc7
ENSDARG00000037746	1.02231	1.73518e-12	6.93845e-10	actb1
ENSDARG00000057927	1.01629	4.01054e-07	2.90432e-05	rps6ka3b
ENSDARG00000016623	1.0136	0.00311875	0.0447824	si:ch211-195b13.1
ENSDARG00000063417	1.01351	8.34567e-06	0.000390611	erf
ENSDARG00000075282	1.00658	7.20365e-05	0.00241355	irs2b
ENSDARG00000102153	1.00641	0.00801769	0.0868024	nrp1a
ENSDARG00000062909	1.00494	0.000471461	0.0106667	furina
ENSDARG00000019998	0.99835	0.00514276	0.0635595	slc30a7
ENSDARG00000069254	0.998074	3.65607e-07	2.67927e-05	chrm4a
ENSDARG00000002190	0.998	0.00950702	0.0979676	chmp2bb
ENSDARG00000043154	0.996786	0.00515109	0.0635595	ucp2
ENSDARG00000074781	0.993127	0.00012066	0.0035341	ptprt
ENSDARG00000020850	0.99174	1.22055e-20	5.61269e-17	eef1a1l1
ENSDARG00000093413	0.991173	3.21546e-05	0.00125574	edil3a
ENSDARG00000029865	0.989662	0.00191053	0.0314305	rassf2a
ENSDARG00000077847	0.987774	0.00269401	0.0404956	olfm2a
ENSDARG00000073952	0.987628	0.00782805	0.0851503	slc4a7
ENSDARG00000031751	0.984122	7.62259e-05	0.00251084	npr1a
ENSDARG00000038025	0.981348	9.39117e-14	4.79836e-11	cbx7a
ENSDARG00000079900	0.980132	0.0096555	0.0988882	shroom4
ENSDARG00000098108	0.978567	0.00205074	0.0331762	dusp2
ENSDARG00000035676	0.978347	1.36545e-05	0.000595167	ptp4a2b
ENSDARG00000052377	0.970145	0.00558653	0.0672504	psmd12
ENSDARG00000035519	0.968914	0.00174865	0.0294123	histh1l
ENSDARG00000062721	0.968277	1.62971e-08	1.9216e-06	dennd4a
ENSDARG00000076564	0.96487	0.000673011	0.0141156	hspg2
ENSDARG00000113064	0.963613	4.63779e-05	0.00168926	CR392045.1
ENSDARG00000076799	0.954476	0.000383398	0.00907623	rnd3a
ENSDARG00000004714	0.953465	0.00118038	0.0220874	tcf12
ENSDARG00000003210	0.951831	0.00893832	0.0937886	ANO2 (1 of many)
ENSDARG00000040571	0.941695	0.000157108	0.00439855	ube4a
ENSDARG00000073696	0.940012	7.33031e-05	0.00244264	frmd8
ENSDARG00000111939	0.939961	0.00014339	0.00408283	atf4a
ENSDARG00000062801	0.93856	2.65123e-05	0.0010718	erfl3
ENSDARG00000080006	0.935071	0.00434293	0.0569379	tmem41b
ENSDARG00000035870	0.930572	5.06573e-06	0.00025465	laptm4b
ENSDARG00000006266	0.929452	0.00105965	0.0203034	stat1a
ENSDARG00000077523	0.928224	0.0045667	0.0588647	tdrd7b
ENSDARG00000094965	0.925731	1.71358e-07	1.3764e-05	nfil3-5
ENSDARG00000005783	0.920453	0.00325053	0.0459935	ncanb
ENSDARG00000060768	0.918797	0.000345424	0.00830529	ankib1a
ENSDARG00000038687	0.91787	0.00254942	0.0389486	nfkb2
ENSDARG00000001014	0.917624	0.000181142	0.0049216	myh9b
ENSDARG00000071566	0.916836	0.000701874	0.0145714	ppp1cab
ENSDARG00000018534	0.912738	0.00811773	0.0874961	slc6a9
ENSDARG00000087303	0.912213	0.00322182	0.0457624	cebpd
ENSDARG00000042751	0.911886	0.00563634	0.0676287	riok3
ENSDARG00000075133	0.908833	0.00123309	0.0228145	adgrb1a
ENSDARG00000103978	0.907719	0.000498816	0.0112029	sh3bp5b
ENSDARG00000010956	0.906575	0.00691301	0.0783957	sh3glb1b
ENSDARG00000070654	0.903519	0.0064414	0.0746116	pex5
ENSDARG00000053113	0.902551	0.0061268	0.0717811	ly75
ENSDARG00000036489	0.90057	0.00863095	0.091503	zgc:112356
ENSDARG00000039142	0.898447	0.00740008	0.0820826	arpc5a
ENSDARG00000074955	0.897789	9.2147e-07	5.9264e-05	nup98
ENSDARG00000078430	0.896492	2.87739e-05	0.00115058	tiam1a
ENSDARG00000070914	0.89526	0.000223177	0.00584775	dusp6
ENSDARG00000038099	0.891924	0.00292159	0.0427635	gskip
ENSDARG00000032761	0.891895	0.00210629	0.0338073	pde4d
ENSDARG00000056105	0.891396	0.00520294	0.0640582	syt11b
ENSDARG00000098753	0.891304	6.56488e-06	0.000315286	elmo1
ENSDARG00000067730	0.890377	0.00424404	0.0560006	trpc6b
ENSDARG00000006899	0.888721	0.00194498	0.0318291	far1
ENSDARG00000017595	0.887233	0.0053734	0.0654993	ccdc6b
ENSDARG00000036848	0.886674	1.0675e-05	0.00048483	slc43a2a
ENSDARG00000059888	0.886469	1.55307e-06	9.27506e-05	ago3a
ENSDARG00000013670	0.880871	0.00300618	0.0436086	hyou1
ENSDARG00000091956	0.880717	0.00338677	0.0474819	tmem184bb
ENSDARG00000019963	0.878223	0.00430547	0.0565678	sfxn1
ENSDARG00000006242	0.877406	2.50706e-08	2.74493e-06	ptp4a1
ENSDARG00000040623	0.877111	2.55649e-10	5.46791e-08	fosl2
ENSDARG00000002600	0.875747	3.63858e-05	0.00138855	pcsk1
ENSDARG00000057782	0.872531	0.000461177	0.0104856	baz2ba
ENSDARG00000060148	0.869231	4.55756e-05	0.00166664	sh3pxd2aa
ENSDARG00000062550	0.86915	0.00030382	0.00753163	rc3h1a
ENSDARG00000062154	0.866844	0.000176805	0.00483951	dip2ca
ENSDARG00000037012	0.866324	0.000135274	0.00390004	slc3a2b
ENSDARG00000077011	0.865184	0.00774827	0.0845324	uhrf1bp1
ENSDARG00000018787	0.862126	0.000277074	0.00696244	efna1b
ENSDARG00000093286	0.858819	0.0081666	0.0878459	ANKRD34C
ENSDARG00000070472	0.855897	0.0058696	0.0694311	zgc:77650
ENSDARG00000099186	0.854598	0.00801687	0.0868024	slc1a5
ENSDARG00000101334	0.852284	0.00316897	0.0452303	ctsc
ENSDARG00000011042	0.845503	0.00119561	0.0222817	pgbd5
ENSDARG00000068708	0.844787	0.000175575	0.00482019	ifrd1
ENSDARG00000055162	0.843985	0.000251883	0.0064799	zhx2a
ENSDARG00000021669	0.843059	3.27152e-07	2.41672e-05	sec61a1
ENSDARG00000003681	0.841138	1.54347e-05	0.000661784	eif5
ENSDARG00000013351	0.841103	1.29363e-11	4.10261e-09	cirbpb
ENSDARG00000099265	0.83928	0.0014996	0.0263133	slc7a5
ENSDARG00000055565	0.83794	0.00517697	0.0638239	cacnb2b
ENSDARG00000103845	0.834061	0.000909747	0.0179548	zgc:55733
ENSDARG00000104981	0.830094	0.000698677	0.0145379	SLC45A4 (1 of many)
ENSDARG00000039196	0.827931	0.00690395	0.0783908	greb1l
ENSDARG00000032103	0.827581	2.93161e-06	0.000156756	mapk6
ENSDARG00000070498	0.825396	0.000601755	0.0129307	phyhiplb
ENSDARG00000002369	0.825243	0.0068337	0.0779546	si:ch211-202a12.4
ENSDARG00000069763	0.823385	6.64313e-08	6.07929e-06	etv5a
ENSDARG00000090408	0.821682	1.3525e-06	8.26508e-05	ERBB4 (1 of many)
ENSDARG00000037618	0.819469	0.000112509	0.00334478	ddit4
ENSDARG00000003984	0.81828	0.00401515	0.0539873	LTN1
ENSDARG00000057151	0.817962	0.00658939	0.0759431	prep
ENSDARG00000061226	0.817664	0.00176209	0.0294922	timp2a
ENSDARG00000114067	0.817071	0.00042132	0.00977426	tspan17
ENSDARG00000076829	0.812706	0.000135668	0.0039053	ankib1b
ENSDARG00000104295	0.807722	7.09571e-05	0.00238608	arhgap21a
ENSDARG00000041362	0.80617	0.00534405	0.0653146	chmp7
ENSDARG00000035630	0.8043	0.000625588	0.0133338	ypel1
ENSDARG00000078578	0.801925	0.00155486	0.0269813	fam222bb
ENSDARG00000078523	0.801587	0.000732152	0.015064	ddr1
ENSDARG00000045976	0.800703	0.000819487	0.0165045	sidt2
ENSDARG00000056092	0.798109	0.00776058	0.0845902	si:dkey-12h9.6
ENSDARG00000052155	0.797143	0.00108827	0.020658	lrrc8ab
ENSDARG00000039240	0.796473	0.00127356	0.0233791	cacng5b
ENSDARG00000102012	0.79516	0.00381161	0.0519339	ppp1cbl
ENSDARG00000019038	0.795025	6.20299e-08	5.76252e-06	sgsm3
ENSDARG00000036505	0.792455	7.57991e-06	0.000355676	syt4
ENSDARG00000060796	0.791739	5.60713e-05	0.00197961	slc20a2
ENSDARG00000087443	0.791628	0.000552732	0.0121035	ptp4a2a
ENSDARG00000077092	0.79056	0.00515207	0.0635595	elk4
ENSDARG00000008377	0.789726	0.00157103	0.0271338	epn2
ENSDARG00000039150	0.78338	1.75322e-05	0.00074135	lgmn
ENSDARG00000002912	0.782387	0.00862419	0.0914841	adipor1a
ENSDARG00000100826	0.780027	4.15403e-06	0.000216457	hif1al
ENSDARG00000005162	0.779922	0.000343571	0.0082849	tpm3
ENSDARG00000041691	0.779866	0.00478752	0.0604819	bhlhe41
ENSDARG00000075333	0.777739	0.00633989	0.0737142	tbc1d25
ENSDARG00000103004	0.776893	0.00232782	0.0362514	tpra
ENSDARG00000039881	0.77667	9.3714e-05	0.00291816	cemip
ENSDARG00000099532	0.775317	0.00441433	0.0575458	ubl3a
ENSDARG00000101234	0.775212	8.48339e-13	4.00112e-10	nsmfb
ENSDARG00000059337	0.771861	0.00574145	0.0682665	tgif1
ENSDARG00000012513	0.77026	7.63052e-05	0.00251084	sdcbp2
ENSDARG00000038655	0.769941	2.2873e-06	0.000127108	ajap1
ENSDARG00000014986	0.766233	0.000116698	0.00344549	acvr1l
ENSDARG00000018856	0.766215	0.00602288	0.0708796	dclk1a
ENSDARG00000014804	0.757266	6.3431e-05	0.00216868	cacna2d1a
ENSDARG00000030155	0.755702	0.00080955	0.0163636	ssbp3b
ENSDARG00000093456	0.755186	0.000345866	0.00830529	oip5-as1
ENSDARG00000067815	0.752691	2.04315e-05	0.000848344	CABZ01060891.1
ENSDARG00000030129	0.751955	0.00694732	0.0786368	si:ch211-87m7.2
ENSDARG00000063572	0.750335	0.0055019	0.066668	perp
ENSDARG00000002659	0.749499	0.00020252	0.00536765	mapre1b
ENSDARG00000068286	0.747111	0.000625286	0.0133338	slc7a4
ENSDARG00000100020	0.746112	1.24585e-06	7.66428e-05	pim1
ENSDARG00000042840	0.74512	4.86446e-05	0.00175445	eml1
ENSDARG00000075798	0.744791	0.00352789	0.0490857	usp38
ENSDARG00000068691	0.743562	0.000571965	0.0124363	kctd4
ENSDARG00000024874	0.741342	0.0049155	0.0615351	dock4b
ENSDARG00000036967	0.734483	0.00264305	0.0400134	smox
ENSDARG00000052242	0.734015	3.93061e-06	0.000205982	aff2
ENSDARG00000099323	0.733936	8.68084e-05	0.00277214	dlg2
ENSDARG00000117297	0.731953	0.00927573	0.0961227	CABZ01026153.1
ENSDARG00000062165	0.731911	2.33606e-05	0.000959142	tub
ENSDARG00000054213	0.73128	2.19044e-06	0.000122838	hectd1
ENSDARG00000062280	0.726692	0.00726607	0.0810504	hace1
ENSDARG00000077047	0.7254	2.39224e-05	0.000978296	ptprnb
ENSDARG00000076867	0.725062	0.0033456	0.0470841	mkl2b
ENSDARG00000045914	0.722646	0.00446781	0.0581392	si:ch211-51e12.7
ENSDARG00000012820	0.722156	0.0024565	0.0378258	nop56
ENSDARG00000029556	0.721974	0.00855155	0.0910812	kansl3
ENSDARG00000069006	0.721169	0.00313189	0.0448661	tle3b
ENSDARG00000027423	0.719348	6.82324e-05	0.00231136	igf1ra
ENSDARG00000062060	0.71928	0.00690831	0.0783908	gmeb1
ENSDARG00000070426	0.715905	0.000432758	0.00997513	chac1
ENSDARG00000054177	0.715602	0.00191257	0.0314305	adgra1a
ENSDARG00000020693	0.714626	1.29902e-05	0.000575762	sesn1
ENSDARG00000036999	0.713511	0.00388412	0.0526708	DISP3
ENSDARG00000018989	0.711921	0.00507014	0.0628862	hspa4b
ENSDARG00000078459	0.70877	0.00221332	0.0350059	cux1a
ENSDARG00000078011	0.707478	0.00434772	0.0569601	NAV1 (1 of many)
ENSDARG00000013414	0.705525	0.00119093	0.022217	lin7a
ENSDARG00000002344	0.7052	3.16264e-08	3.28664e-06	tubb4b
ENSDARG00000092693	0.704553	2.39568e-05	0.000978296	tpt1
ENSDARG00000000019	0.704064	0.000185763	0.00500281	ube2h
ENSDARG00000092115	0.703447	5.03069e-05	0.00180028	eif4a1a
ENSDARG00000103369	0.702806	0.00167097	0.0284328	taldo1
ENSDARG00000007836	0.702702	0.00260361	0.0395465	ctsla
ENSDARG00000014790	0.702587	0.00207634	0.0334725	g3bp2
ENSDARG00000057688	0.701745	0.00052241	0.0115774	ical1
ENSDARG00000056557	0.701594	0.000110369	0.00330102	copb1
ENSDARG00000075867	0.699689	0.000373128	0.00884448	mkl1a
ENSDARG00000036298	0.699646	0.00582128	0.0689531	rps13
ENSDARG00000002271	0.698242	0.000359093	0.00856899	zfand5b
ENSDARG00000002127	0.696279	6.97425e-05	0.00234953	stam
ENSDARG00000056186	0.695257	2.14365e-06	0.000121658	eif5a2
ENSDARG00000068910	0.694274	1.90769e-05	0.00079932	nos1
ENSDARG00000006600	0.694226	0.00344642	0.0482814	lsm14aa
ENSDARG00000007216	0.691578	0.00452109	0.0584816	abce1
ENSDARG00000038239	0.690292	0.00063626	0.0135143	tnpo2
ENSDARG00000063255	0.687077	0.000431153	0.00996311	btbd11a
ENSDARG00000116871	0.685275	1.74646e-07	1.39067e-05	BX284638.1
ENSDARG00000035452	0.683253	0.00258219	0.039379	camkk1a
ENSDARG00000013360	0.683154	0.00146738	0.0259529	sh3gl3a
ENSDARG00000039181	0.681524	0.00462174	0.0592617	trpm3
ENSDARG00000040158	0.680426	0.00873988	0.0922326	cdc42l
ENSDARG00000002552	0.679244	0.00374558	0.0511859	mapkapk2a
ENSDARG00000100867	0.678834	0.000268038	0.00680039	rictora
ENSDARG00000021838	0.678773	0.000521723	0.0115761	rps23
ENSDARG00000018425	0.677834	0.0062286	0.0726959	ddx61
ENSDARG00000043250	0.675235	0.000345378	0.00830529	ppm1ab
ENSDARG00000010779	0.673948	0.00276375	0.0412503	tlk2
ENSDARG00000037488	0.672418	0.000126042	0.00366837	canx
ENSDARG00000044319	0.671318	0.00808071	0.0872667	fstl4
ENSDARG00000009724	0.669828	0.00186686	0.0309083	rpn2
ENSDARG00000058225	0.667019	0.00399511	0.0538491	arpc4l
ENSDARG00000074635	0.666782	2.87941e-06	0.000154865	abca1a
ENSDARG00000002285	0.666232	0.00551124	0.0667222	mcoln1a
ENSDARG00000055223	0.665966	3.7716e-06	0.000199927	ablim2
ENSDARG00000099786	0.662994	1.54309e-06	9.24549e-05	actn4
ENSDARG00000043646	0.660625	0.00319666	0.0455187	slc6a8
ENSDARG00000018491	0.658516	0.00784508	0.0852348	pdia4
ENSDARG00000053058	0.655704	0.00908989	0.094838	rps11
ENSDARG00000024744	0.654211	0.00057334	0.0124363	dpp6b
ENSDARG00000034270	0.652802	4.71063e-05	0.00170902	ogdha
ENSDARG00000051783	0.646926	0.00385148	0.0524383	rplp0
ENSDARG00000029146	0.646659	2.34466e-10	5.07384e-08	lrp1ab
ENSDARG00000018693	0.641643	3.2714e-05	0.00127214	cdh2
ENSDARG00000075098	0.6412	0.00462972	0.0592617	wdr17
ENSDARG00000014462	0.639756	0.00560255	0.0673306	rab3c
ENSDARG00000057026	0.638468	0.00372007	0.050913	ran
ENSDARG00000090697	0.6382	0.00150389	0.0263133	eif3ea
ENSDARG00000011597	0.637581	0.00423983	0.0560006	atxn2l
ENSDARG00000056656	0.636678	0.00232952	0.0362514	tspan18a
ENSDARG00000032430	0.634577	1.52412e-06	9.1917e-05	ppp2r1bb
ENSDARG00000105693	0.632119	0.000181745	0.00492439	CR354588.1
ENSDARG00000039255	0.630196	0.00333364	0.0469878	klhl21
ENSDARG00000028067	0.628911	0.00458291	0.0589508	bnip3lb
ENSDARG00000076213	0.624171	1.30964e-05	0.000579073	DOCK4 (1 of many)
ENSDARG00000090982	0.623678	9.98778e-05	0.00304164	slc44a1b
ENSDARG00000015887	0.619756	0.00187078	0.0309452	b2ml
ENSDARG00000006408	0.614732	0.00674511	0.0772538	hmgb3b
ENSDARG00000059707	0.613432	0.000505367	0.0113309	ZNF423
ENSDARG00000055792	0.612226	0.00690535	0.0783908	foxo4
ENSDARG00000098826	0.611821	0.0047839	0.0604777	plcl2
ENSDARG00000077650	0.608853	0.000153478	0.00430347	tnksa
ENSDARG00000075892	0.604927	0.00297717	0.0433852	bag6
ENSDARG00000074084	0.604274	0.0032122	0.045669	strip1
ENSDARG00000077996	0.603004	0.00468789	0.0596702	cdh24b
ENSDARG00000105177	0.600961	0.00321277	0.045669	ilf3b
ENSDARG00000032532	0.599675	0.00421437	0.0557999	arpp19a
ENSDARG00000103672	0.595899	0.0015579	0.0269834	cirbpa
ENSDARG00000036073	0.594877	0.00392316	0.0529828	cebpg
ENSDARG00000044093	0.594471	0.000232659	0.0060275	rpl13a
ENSDARG00000077038	0.593817	0.000852394	0.0170238	pbrm1l
ENSDARG00000063180	0.593719	0.00410046	0.054774	dock3
ENSDARG00000041619	0.593687	2.11926e-06	0.000121061	rack1
ENSDARG00000074331	0.590913	0.0031658	0.0452303	eif4g3b
ENSDARG00000024746	0.587098	1.84476e-06	0.000107723	hsp90aa1.2
ENSDARG00000077145	-0.585498	0.00226747	0.0356243	adcy3a
ENSDARG00000076229	-0.587525	0.00429756	0.0565042	mkl1b
ENSDARG00000008278	-0.588163	0.000188565	0.00506345	rcor2
ENSDARG00000086927	-0.588494	0.000791061	0.0161045	pik3c2b
ENSDARG00000058729	-0.58932	0.00298901	0.0434623	akirin2
ENSDARG00000102067	-0.591416	0.0015386	0.0267495	grm5b
ENSDARG00000012340	-0.591561	0.000138647	0.00396497	ptpn11b
ENSDARG00000063924	-0.592869	1.44522e-10	3.40813e-08	mt-cyb
ENSDARG00000063912	-0.593791	1.36409e-10	3.25857e-08	mt-co3
ENSDARG00000056250	-0.594937	3.5363e-08	3.61371e-06	add3b
ENSDARG00000093374	-0.596394	0.00403127	0.0541645	EPB41L2
ENSDARG00000020982	-0.596495	1.54941e-05	0.000662786	prickle2a
ENSDARG00000052423	-0.597683	0.000321805	0.00788606	ppp1r12c
ENSDARG00000060994	-0.598519	4.94188e-06	0.000251803	fbxw7
ENSDARG00000078241	-0.601513	0.000338604	0.00820591	map7a
ENSDARG00000089372	-0.602066	0.000409312	0.00955441	clk4a
ENSDARG00000078908	-0.602142	6.43217e-05	0.00219505	fbxo41
ENSDARG00000058868	-0.602342	1.97128e-06	0.000114024	apc
ENSDARG00000069438	-0.602421	0.000456774	0.0104242	neurl1aa
ENSDARG00000103774	-0.603408	0.00487277	0.061139	limch1b
ENSDARG00000059311	-0.605186	2.78622e-06	0.000150735	dpysl5b
ENSDARG00000045944	-0.605568	0.000210974	0.00555968	slc6a1a
ENSDARG00000058248	-0.606516	2.03533e-05	0.000847012	si:dkeyp-77h1.4
ENSDARG00000062887	-0.606626	0.00880591	0.0926636	steap2
ENSDARG00000062108	-0.606696	0.0048806	0.0611954	iffo1b
ENSDARG00000062277	-0.607132	0.00233902	0.0363445	ppp2r2cb
ENSDARG00000055481	-0.607138	0.000370637	0.00880814	atf7b
ENSDARG00000043241	-0.610303	0.000631041	0.0134189	arrb1
ENSDARG00000062335	-0.610608	0.00492896	0.0616188	nudt14
ENSDARG00000094526	-0.611516	0.0032506	0.0459935	ksr2
ENSDARG00000076302	-0.612622	0.000682111	0.0142415	DTX4
ENSDARG00000013828	-0.614572	0.0084742	0.0904668	snx13
ENSDARG00000063527	-0.614812	0.000543913	0.0119531	elmo2
ENSDARG00000016769	-0.615444	0.00310079	0.0446174	sgtb
ENSDARG00000058585	-0.615449	0.00335259	0.0471464	chst2b
ENSDARG00000079781	-0.616165	0.000679798	0.0142093	slitrk4
ENSDARG00000005739	-0.616263	9.82163e-05	0.00300098	gpm6ba
ENSDARG00000078504	-0.617044	0.00835312	0.0895381	si:ch73-60h1.1
ENSDARG00000062515	-0.621598	0.00421669	0.0557999	tecpr1a
ENSDARG00000092260	-0.622298	7.80776e-05	0.00254734	si:ch73-290k24.6
ENSDARG00000027041	-0.623094	0.000510711	0.0113867	pcdh17
ENSDARG00000058454	-0.623901	9.67867e-05	0.00297211	dynll1
ENSDARG00000026784	-0.624315	0.000131705	0.0038091	robo1
ENSDARG00000076171	-0.628415	3.27469e-05	0.00127214	znf827
ENSDARG00000098932	-0.630659	0.000138819	0.00396497	gigyf1a
ENSDARG00000004712	-0.632673	7.57647e-05	0.00250632	tbr1b
ENSDARG00000045789	-0.632881	5.5554e-05	0.00196511	srgap1b
ENSDARG00000102975	-0.633809	0.00138466	0.0249927	nsg2
ENSDARG00000063908	-0.635774	9.53614e-09	1.19325e-06	mt-co2
ENSDARG00000029818	-0.636699	0.00668957	0.0768089	srsf5a
ENSDARG00000009026	-0.637419	6.02163e-05	0.00208199	ank2a
ENSDARG00000027828	-0.637442	9.14473e-10	1.63309e-07	grin1a
ENSDARG00000021140	-0.641286	4.57449e-05	0.00166951	pabpc1b
ENSDARG00000017439	-0.641327	0.00770496	0.0842598	eif4ba
ENSDARG00000044183	-0.641333	0.00268832	0.0404956	prkab1a
ENSDARG00000098424	-0.644567	0.00637583	0.0740385	CABZ01079241.1
ENSDARG00000001889	-0.649546	0.00232903	0.0362514	tuba1a
ENSDARG00000044513	-0.651324	0.00859932	0.0914312	tpst1l
ENSDARG00000099927	-0.652437	0.00942056	0.0972947	dpf1
ENSDARG00000026335	-0.653475	0.0046843	0.0596697	susd4
ENSDARG00000038780	-0.656382	0.000416866	0.00970611	ubtfl
ENSDARG00000003655	-0.65692	2.53849e-06	0.000138967	tmem59l
ENSDARG00000101387	-0.658631	0.00560417	0.0673306	CAMK2N1
ENSDARG00000075584	-0.658676	0.00138162	0.0249642	itfg1
ENSDARG00000004635	-0.65953	4.76818e-05	0.0017231	epha7
ENSDARG00000009499	-0.659758	4.83807e-10	9.46718e-08	syne1a
ENSDARG00000059473	-0.662003	0.0040775	0.0545863	kank4
ENSDARG00000033804	-0.662547	0.00709787	0.0797059	snx27a
ENSDARG00000105120	-0.663388	0.0010784	0.0205573	gab2
ENSDARG00000101579	-0.664922	0.000206731	0.00546353	epc1a
ENSDARG00000036031	-0.665249	0.00276672	0.0412503	sept5b
ENSDARG00000063922	-0.66634	2.08218e-05	0.00086232	mt-nd6
ENSDARG00000021664	-0.667291	0.00468128	0.0596697	fzd3a
ENSDARG00000003779	-0.670894	0.000395684	0.00929529	ctnnd2b
ENSDARG00000012684	-0.671987	0.000195708	0.00522221	atp2b1a
ENSDARG00000069356	-0.672728	0.00129101	0.0236053	adgrl2a
ENSDARG00000077912	-0.673712	0.00370305	0.0508154	bcorl1
ENSDARG00000021372	-0.67478	0.00102512	0.0197652	tob1b
ENSDARG00000005397	-0.676232	0.000157809	0.00441145	trim3b
ENSDARG00000079780	-0.676345	2.23967e-06	0.000125217	hnrnpul1l
ENSDARG00000075211	-0.676401	0.00757432	0.0833266	chd7
ENSDARG00000001994	-0.680941	5.12525e-09	7.08826e-07	stxbp1a
ENSDARG00000042837	-0.682498	2.34033e-08	2.60897e-06	atp1b3b
ENSDARG00000014287	-0.683187	8.72656e-06	0.00040637	eno2
ENSDARG00000055154	-0.683598	0.00140599	0.0252821	slc8a4a
ENSDARG00000041449	-0.68471	6.24541e-05	0.00214725	spred1
ENSDARG00000116353	-0.685098	0.0095272	0.0980259	CABZ01071171.1
ENSDARG00000057322	-0.686143	0.00525782	0.0646042	tmem47
ENSDARG00000019529	-0.68666	0.00198418	0.0323268	parp1
ENSDARG00000101967	-0.68729	0.00547351	0.0664992	sult4a1
ENSDARG00000019856	-0.687525	8.47352e-05	0.0027201	atp1a1b
ENSDARG00000099720	-0.687956	0.00361903	0.0499388	evlb
ENSDARG00000116769	-0.689402	0.00937067	0.0969972	ZNF521
ENSDARG00000045373	-0.690024	6.65797e-06	0.000318095	pabpn1
ENSDARG00000109715	-0.690731	6.29946e-10	1.18237e-07	sncgb
ENSDARG00000068100	-0.694279	7.58953e-05	0.00250632	fam19a5l
ENSDARG00000038859	-0.695807	0.000985803	0.0191477	rgs20
ENSDARG00000021811	-0.696853	1.33401e-12	5.98483e-10	calm1a
ENSDARG00000102453	-0.698884	0.00369047	0.0508103	slc1a2b
ENSDARG00000069334	-0.699034	0.00567389	0.0678139	zgc:114045
ENSDARG00000038302	-0.699124	0.00338449	0.0474819	ccar2
ENSDARG00000034808	-0.699643	7.00201e-07	4.66648e-05	kcnip1b
ENSDARG00000005945	-0.699783	0.00172554	0.0291457	sart1
ENSDARG00000011487	-0.699971	0.00192371	0.0315653	gnaq
ENSDARG00000011170	-0.703788	2.92503e-05	0.00116457	ndrg2
ENSDARG00000056831	-0.706103	0.0079956	0.0866653	gng2
ENSDARG00000037068	-0.708308	0.00352234	0.0490461	ikzf4
ENSDARG00000052764	-0.708918	0.00555221	0.0669688	chrnb3a
ENSDARG00000019235	-0.70926	3.85054e-07	2.81059e-05	sema3aa
ENSDARG00000055698	-0.710504	0.000655215	0.0138529	pcnxl2
ENSDARG00000046074	-0.710921	0.00653782	0.0755381	stk11
ENSDARG00000054378	-0.71114	0.00688885	0.0783634	pcbp3
ENSDARG00000102755	-0.712722	0.000560467	0.0122437	CABZ01069998.1
ENSDARG00000101510	-0.71306	0.00635565	0.0738508	cetn2
ENSDARG00000016350	-0.71334	0.00180153	0.0300334	cap1
ENSDARG00000015425	-0.714179	0.00977612	0.0997289	slc24a4a
ENSDARG00000098871	-0.716187	0.00140609	0.0252821	GGA3 (1 of many)
ENSDARG00000004046	-0.716273	0.00289543	0.0425728	phf6
ENSDARG00000070839	-0.719216	0.00193857	0.0317526	evi5b
ENSDARG00000026762	-0.722114	0.000458521	0.0104511	fam126a
ENSDARG00000069981	-0.722734	5.50969e-06	0.000273168	cspg5a
ENSDARG00000086283	-0.72342	0.00969909	0.0990589	cnsta
ENSDARG00000063433	-0.724959	3.20342e-14	1.96412e-11	atp2b2
ENSDARG00000058692	-0.725495	0.00285643	0.0422357	fzd3b
ENSDARG00000102889	-0.73294	1.05114e-06	6.6442e-05	sept15
ENSDARG00000031712	-0.733177	4.09314e-05	0.00152407	grm3
ENSDARG00000063578	-0.733376	0.00162637	0.0278542	CABZ01020835.1
ENSDARG00000057007	-0.735994	6.2681e-07	4.22328e-05	ctbp1
ENSDARG00000055115	-0.737166	0.000404955	0.00947677	dtnbp1a
ENSDARG00000005186	-0.737726	0.000953644	0.0186214	sp4
ENSDARG00000103811	-0.738441	0.00749239	0.0828713	agla
ENSDARG00000101569	-0.740101	1.53085e-07	1.24595e-05	ppargc1b
ENSDARG00000020794	-0.742185	9.0045e-05	0.00285567	neurod6b
ENSDARG00000112100	-0.742492	0.00211371	0.0338673	neto2b
ENSDARG00000062008	-0.744225	0.00447249	0.0581392	hs2st1b
ENSDARG00000074690	-0.745257	0.00191379	0.0314305	ppm1j
ENSDARG00000012625	-0.745827	0.00354096	0.0491565	prkag2a
ENSDARG00000103535	-0.745951	0.00244188	0.0376495	FO818719.1
ENSDARG00000079805	-0.746621	0.0010378	0.0199471	tagln3a
ENSDARG00000045127	-0.746792	0.00357961	0.0495881	zgc:175066
ENSDARG00000111110	-0.749233	1.31669e-05	0.000580796	CABZ01086611.1
ENSDARG00000043446	-0.750069	0.00406179	0.0544338	efhd1
ENSDARG00000077400	-0.751489	0.00922105	0.0956638	rbm10
ENSDARG00000021225	-0.752107	9.17062e-05	0.00287988	prkci
ENSDARG00000116680	-0.754413	0.00119868	0.0223163	zgc:56235
ENSDARG00000023940	-0.754667	5.29358e-05	0.00187973	si:ch73-362m14.4
ENSDARG00000104343	-0.755504	0.000915681	0.0180332	ppic
ENSDARG00000110973	-0.75646	8.08451e-05	0.00262269	tln2b
ENSDARG00000019532	-0.757723	3.92362e-05	0.00147288	fads2
ENSDARG00000004343	-0.757985	0.00854992	0.0910812	nelfe
ENSDARG00000079610	-0.759607	4.46259e-07	3.18191e-05	akap9
ENSDARG00000103962	-0.763185	4.44708e-06	0.00022913	add1
ENSDARG00000076443	-0.76397	0.000763258	0.015634	si:dkey-183c6.8
ENSDARG00000076873	-0.764031	1.60649e-05	0.000684805	unm_hu7912
ENSDARG00000063553	-0.765396	0.00125974	0.0231949	rlf
ENSDARG00000117329	-0.765443	0.00307174	0.0443149	CABZ01113815.1
ENSDARG00000080021	-0.767374	0.00916231	0.0953745	zmat3
ENSDARG00000100143	-0.768147	0.00754687	0.0831739	lrp6
ENSDARG00000073822	-0.769743	0.00535994	0.0653785	LO017700.1
ENSDARG00000044216	-0.769981	0.00106112	0.0203103	fto
ENSDARG00000008790	-0.770078	0.00953344	0.0980259	actr3b
ENSDARG00000035918	-0.770087	2.67175e-05	0.00107772	bzw2
ENSDARG00000061066	-0.770234	0.00230032	0.0359797	c2cd2l
ENSDARG00000011600	-0.771725	0.000637569	0.0135265	epha4b
ENSDARG00000008983	-0.775581	0.00610136	0.0715286	sh3glb2a
ENSDARG00000099116	-0.777848	0.00413281	0.054984	nagk
ENSDARG00000039576	-0.778218	0.00220638	0.0349533	fstl1b
ENSDARG00000018426	-0.779925	0.00535163	0.0653205	aldh7a1
ENSDARG00000020239	-0.784536	0.00253978	0.0388403	lpin1
ENSDARG00000032197	-0.784952	0.00491772	0.0615351	klf12b
ENSDARG00000079500	-0.786743	0.0012676	0.023293	kif3cb
ENSDARG00000012777	-0.787101	0.00160115	0.0276021	nucks1b
ENSDARG00000013845	-0.78898	0.00548704	0.0665632	ttc14
ENSDARG00000009281	-0.790973	3.09264e-08	3.23676e-06	dnm1b
ENSDARG00000068602	-0.791499	0.000524371	0.0115811	dalrd3
ENSDARG00000082753	-0.792034	0.003765	0.0513749	NC_002333.17
ENSDARG00000014113	-0.79357	0.00300425	0.0436086	wasla
ENSDARG00000104094	-0.794421	1.30213e-07	1.09149e-05	grk3
ENSDARG00000114503	-0.795073	0.00724479	0.0809376	phtf2
ENSDARG00000053454	-0.795239	0.00229147	0.0359085	cntn3b
ENSDARG00000074921	-0.795627	0.00103453	0.019905	fam117ba
ENSDARG00000045695	-0.799488	0.000699725	0.0145432	myca
ENSDARG00000058701	-0.799649	0.000311523	0.00768116	nos1apb
ENSDARG00000075007	-0.800564	1.52581e-07	1.24595e-05	chst2a
ENSDARG00000077569	-0.801392	2.44014e-07	1.87432e-05	lrrn3a
ENSDARG00000071055	-0.801685	0.000106916	0.00323457	ZNF512B
ENSDARG00000014273	-0.802365	7.32e-06	0.000345241	camk2d2
ENSDARG00000104937	-0.802417	4.67306e-08	4.6213e-06	CABZ01084323.1
ENSDARG00000022952	-0.807448	0.00334035	0.0470462	zgc:66448
ENSDARG00000074752	-0.808405	2.4818e-08	2.73354e-06	hlfa
ENSDARG00000101812	-0.80888	0.00291368	0.0427635	zgc:114120
ENSDARG00000103288	-0.81133	3.73554e-05	0.00141382	PDPR
ENSDARG00000070567	-0.812395	1.45862e-06	8.85476e-05	cadpsb
ENSDARG00000035835	-0.815226	0.00200333	0.0325811	eef2k
ENSDARG00000037588	-0.815489	5.01668e-05	0.00179877	bhlhe23
ENSDARG00000090381	-0.816408	0.00330536	0.0466607	PLCB2
ENSDARG00000018319	-0.817128	0.000300428	0.00746766	arglu1b
ENSDARG00000027978	-0.818023	0.00228938	0.0359085	yy1b
ENSDARG00000087636	-0.822307	0.000322792	0.00789553	hmgn6
ENSDARG00000114444	-0.823464	0.00375139	0.0512272	CABZ01079081.1
ENSDARG00000058771	-0.824227	0.000214119	0.00562643	nav1b
ENSDARG00000040430	-0.824788	1.34393e-10	3.25267e-08	nptxra
ENSDARG00000078284	-0.825734	0.000481315	0.0108364	phkb
ENSDARG00000020758	-0.828894	0.00103148	0.0198671	tmem178
ENSDARG00000059911	-0.830195	0.00568338	0.0678142	bbs7
ENSDARG00000098612	-0.830551	0.00237809	0.0368513	chrm2a
ENSDARG00000018773	-0.831138	7.55155e-05	0.00250276	hivep2b
ENSDARG00000070959	-0.83797	0.000622504	0.0133064	si:ch211-288g17.3
ENSDARG00000039266	-0.838451	0.00167004	0.0284328	rbm25a
ENSDARG00000063732	-0.84078	0.00507964	0.0629615	pde11a
ENSDARG00000086585	-0.841757	0.00708456	0.0796324	nrg2b
ENSDARG00000018022	-0.841959	0.00647187	0.0748701	msh2
ENSDARG00000008447	-0.843448	0.000114569	0.003399	fkbp4
ENSDARG00000058821	-0.847755	0.000518143	0.0115105	sema5a
ENSDARG00000070148	-0.847997	0.00266209	0.0402282	cygb2
ENSDARG00000099260	-0.848475	9.39964e-05	0.00291962	PITPNC1
ENSDARG00000019451	-0.849765	9.36352e-08	8.24079e-06	pcsk2
ENSDARG00000102199	-0.856776	0.00287638	0.0423944	im:6912630
ENSDARG00000114797	-0.857753	4.28586e-07	3.07946e-05	rab3b
ENSDARG00000012776	-0.863273	0.00233945	0.0363445	smarca1
ENSDARG00000108060	-0.863402	0.00677588	0.0774615	LO017771.1
ENSDARG00000060303	-0.864664	4.40034e-06	0.000227903	slc4a10b
ENSDARG00000002071	-0.865614	0.00528436	0.0648435	adss
ENSDARG00000062727	-0.866144	0.000524466	0.0115811	cep290
ENSDARG00000061031	-0.871497	1.27143e-18	2.59851e-15	dner
ENSDARG00000053358	-0.872826	5.07479e-14	2.82866e-11	basp1
ENSDARG00000083325	-0.877273	9.90439e-06	0.000454317	RF01296
ENSDARG00000007195	-0.877721	1.21808e-06	7.51859e-05	grm2b
ENSDARG00000029764	-0.87822	0.00188674	0.0311812	mef2ca
ENSDARG00000113771	-0.878765	1.13829e-07	9.69338e-06	GRIK2
ENSDARG00000062618	-0.879455	0.000118208	0.00348448	kcnj12b
ENSDARG00000062672	-0.883066	0.00131517	0.0239281	kcnj19b
ENSDARG00000077852	-0.890166	0.00838033	0.0897774	samd11
ENSDARG00000076544	-0.890378	0.00447908	0.0581549	aldh5a1
ENSDARG00000053876	-0.891014	0.00153202	0.026673	klhl26
ENSDARG00000029242	-0.891066	0.00273001	0.0409284	fbxo3
ENSDARG00000075468	-0.894462	0.00568491	0.0678142	vwa1
ENSDARG00000045685	-0.895103	0.00191155	0.0314305	cntn1b
ENSDARG00000059437	-0.89598	0.00582169	0.0689531	fktn
ENSDARG00000003867	-0.898811	0.00754046	0.083153	cdk20
ENSDARG00000014244	-0.899566	0.00235264	0.0365185	rbmx
ENSDARG00000103002	-0.904556	5.60727e-07	3.84851e-05	nptna
ENSDARG00000020764	-0.907436	2.29287e-05	0.000943511	slmapb
ENSDARG00000017661	-0.909293	5.35335e-07	3.72991e-05	braf
ENSDARG00000010031	-0.909605	1.27895e-05	0.000569614	ssh1b
ENSDARG00000079204	-0.910541	2.40799e-09	3.7536e-07	adam11
ENSDARG00000009472	-0.912362	0.00552234	0.066733	med19b
ENSDARG00000071059	-0.917475	0.000453877	0.010371	gtpbp2b
ENSDARG00000088634	-0.920119	1.37647e-07	1.14565e-05	adcy1b
ENSDARG00000035023	-0.921044	0.000261956	0.00669224	khdc4
ENSDARG00000015546	-0.921313	0.000300985	0.0074714	alpl
ENSDARG00000077143	-0.92253	0.00530834	0.0650077	znf526
ENSDARG00000006093	-0.927402	0.0021297	0.0340345	cdk15
ENSDARG00000060661	-0.928513	0.00877296	0.0925286	klf8
ENSDARG00000094512	-0.928769	0.00499052	0.0621253	gabrz
ENSDARG00000098435	-0.930881	9.62042e-07	6.14438e-05	BX005003.1
ENSDARG00000019726	-0.932046	2.24475e-08	2.51768e-06	celsr2
ENSDARG00000002587	-0.934142	0.000161902	0.00447822	dpysl3
ENSDARG00000102226	-0.935239	0.00575051	0.06833	gpr19
ENSDARG00000101589	-0.936506	0.00130066	0.0236874	cacna1db
ENSDARG00000054442	-0.937803	0.00209335	0.0336707	cbx1b
ENSDARG00000021948	-0.93942	7.51134e-05	0.00249393	tnc
ENSDARG00000077371	-0.945913	0.00226707	0.0356243	kcnk15
ENSDARG00000070145	-0.949034	0.000163304	0.00451023	magi1a
ENSDARG00000056331	-0.953195	6.28857e-05	0.00215806	ahcyl1
ENSDARG00000094052	-0.955177	0.00408619	0.0546231	taok3b
ENSDARG00000060349	-0.95721	0.00609325	0.0715248	wasf1
ENSDARG00000021607	-0.957878	6.93943e-08	6.25705e-06	negr1
ENSDARG00000056252	-0.96507	0.00723242	0.0809203	sort1b
ENSDARG00000092067	-0.968929	0.000671477	0.0140995	atn1
ENSDARG00000093438	-0.970135	0.00825033	0.0885675	CU467110.1
ENSDARG00000027461	-0.974441	0.000107361	0.00324268	mettl26
ENSDARG00000010727	-0.974574	0.00370804	0.0508154	ttyh2l
ENSDARG00000056603	-0.974751	0.00892521	0.0937046	mcf2b
ENSDARG00000087456	-0.9757	0.00406315	0.0544338	NDUFB1
ENSDARG00000070266	-0.976349	1.87296e-08	2.16675e-06	spock3
ENSDARG00000038826	-0.983408	0.000122846	0.0035924	jph1b
ENSDARG00000086706	-0.984134	0.00017737	0.00484775	zgc:114175
ENSDARG00000079348	-0.987071	1.64119e-05	0.000697184	LO018552.1
ENSDARG00000076697	-0.989795	4.00352e-07	2.90432e-05	zmp:0000001168
ENSDARG00000060711	-0.990272	4.41087e-06	0.000227903	sv2bb
ENSDARG00000075793	-0.99074	0.00627912	0.0732391	prex1
ENSDARG00000075849	-0.991425	8.54071e-09	1.07601e-06	prr12b
ENSDARG00000104511	-0.992015	7.38094e-10	1.34421e-07	RF01268
ENSDARG00000018997	-0.993384	9.25306e-05	0.00289457	cplx2l
ENSDARG00000078092	-0.995738	0.00111357	0.0210044	limd2
ENSDARG00000069266	-0.996523	0.000139725	0.00398464	esrra
ENSDARG00000053431	-1.00202	2.6749e-06	0.000146	si:ch211-257p13.3
ENSDARG00000063054	-1.00548	7.33791e-16	5.86842e-13	shank3b
ENSDARG00000110950	-1.00697	2.1826e-07	1.71567e-05	CU929544.1
ENSDARG00000003462	-1.00776	0.00312262	0.044803	fech
ENSDARG00000021973	-1.0081	9.92159e-05	0.0030265	st13
ENSDARG00000009689	-1.00872	1.08526e-05	0.000489823	daam1b
ENSDARG00000104084	-1.00993	0.000479513	0.010809	si:dkey-191g9.7
ENSDARG00000091548	-1.01252	0.00615444	0.0719674	stard9
ENSDARG00000095896	-1.01487	1.81743e-06	0.000106464	pou3f3b
ENSDARG00000104989	-1.02387	1.08465e-05	0.000489823	wnk2
ENSDARG00000081299	-1.0245	0.00039507	0.00929273	BX936308.1
ENSDARG00000074346	-1.02508	0.00251199	0.0385367	l3mbtl1b
ENSDARG00000070951	-1.02533	0.00351045	0.0489176	hmga1b
ENSDARG00000076025	-1.02536	0.000334706	0.00813287	dgkzb
ENSDARG00000074676	-1.03293	0.00435436	0.0570064	rprd2b
ENSDARG00000046143	-1.03318	0.00767058	0.0840702	prkab1b
ENSDARG00000092659	-1.03394	2.73182e-10	5.77575e-08	ppp3r1a
ENSDARG00000034956	-1.03512	4.367e-05	0.00160975	myclb
ENSDARG00000090164	-1.03671	9.42188e-11	2.35697e-08	si:ch73-362m14.2
ENSDARG00000021735	-1.03767	0.000994384	0.0192737	cacna1ba
ENSDARG00000090429	-1.04051	0.0049467	0.0617297	si:dkeyp-7a3.1
ENSDARG00000013561	-1.04118	0.00449457	0.0582615	pgm1
ENSDARG00000078473	-1.04161	1.04255e-16	9.58835e-14	nucks1a
ENSDARG00000075735	-1.0456	0.00948951	0.097842	cxxc5b
ENSDARG00000100166	-1.04809	2.36391e-08	2.61939e-06	si:dkeyp-9d4.3
ENSDARG00000056774	-1.05222	0.000796683	0.0161925	gpr37l1b
ENSDARG00000079253	-1.05717	0.000116433	0.00344318	plch1
ENSDARG00000026333	-1.06081	0.0011593	0.021715	xkr7
ENSDARG00000099799	-1.06151	0.00804238	0.0870186	si:dkey-11f4.16
ENSDARG00000071331	-1.06645	0.000343665	0.0082849	ryr3
ENSDARG00000007630	-1.06947	0.0011111	0.0209832	mkrn2
ENSDARG00000004302	-1.07449	0.00479628	0.0604977	slc45a1
ENSDARG00000039754	-1.08177	0.000878216	0.0174612	xpc
ENSDARG00000025904	-1.08233	0.000591111	0.0127168	tecrb
ENSDARG00000006990	-1.08819	0.000109087	0.00327331	creld1b
ENSDARG00000036587	-1.08874	0.000343394	0.0082849	cbr1
ENSDARG00000069100	-1.08882	0.000389368	0.00918209	aldh9a1a.1
ENSDARG00000035253	-1.0893	0.00551364	0.0667222	npr3
ENSDARG00000068374	-1.09208	1.95095e-05	0.000815584	si:ch211-132b12.7
ENSDARG00000033296	-1.09934	0.000225192	0.00588732	gpr37b
ENSDARG00000078139	-1.1014	0.000137067	0.00392711	appl2
ENSDARG00000035715	-1.10182	3.88567e-24	3.57365e-20	marcksl1b
ENSDARG00000070626	-1.10435	0.000721779	0.0148839	cacng8b
ENSDARG00000036952	-1.10446	0.00158786	0.0273988	zgc:198371
ENSDARG00000089924	-1.1053	0.0067366	0.0772092	aldh2.1
ENSDARG00000071596	-1.10531	0.00395974	0.0534376	neto1l
ENSDARG00000076262	-1.10534	0.00560167	0.0673306	pou3f2b
ENSDARG00000003877	-1.10934	1.37294e-08	1.64559e-06	pbrm1
ENSDARG00000100402	-1.10957	1.92123e-09	3.07297e-07	fgd1
ENSDARG00000045230	-1.1116	0.00216692	0.0343903	cox6b1
ENSDARG00000053279	-1.11235	2.7806e-07	2.10479e-05	apln
ENSDARG00000051756	-1.11299	0.00302951	0.0439124	pdhx
ENSDARG00000099395	-1.11644	0.000663548	0.0139649	cables1
ENSDARG00000042032	-1.11646	0.00471353	0.0598761	pou3f3a
ENSDARG00000004318	-1.11958	0.00414889	0.0551406	cbwd
ENSDARG00000035655	-1.12244	0.00487042	0.061139	rad21b
ENSDARG00000103919	-1.12435	3.91413e-08	3.91285e-06	si:ch73-1a9.3
ENSDARG00000016854	-1.12535	6.6828e-06	0.000318454	neurod2
ENSDARG00000003290	-1.13489	0.000420852	0.00977426	dab1b
ENSDARG00000117245	-1.1353	0.000165358	0.00456012	CABZ01010098.1
ENSDARG00000101130	-1.13687	0.000214503	0.00562848	coq8b
ENSDARG00000104316	-1.13737	0.00161539	0.0277776	CABZ01078055.1
ENSDARG00000070228	-1.1382	1.06555e-06	6.71221e-05	cdk6
ENSDARG00000025106	-1.13835	7.38197e-07	4.84386e-05	ppp3cb
ENSDARG00000076373	-1.14007	0.00141434	0.0254005	vopp1
ENSDARG00000044053	-1.14376	4.77473e-09	6.7043e-07	vsnl1b
ENSDARG00000079873	-1.14421	0.000354258	0.00847362	si:ch211-160d14.6
ENSDARG00000029766	-1.14632	0.00655649	0.0756114	nr1i2
ENSDARG00000105389	-1.15046	0.000970732	0.0189149	mmel1
ENSDARG00000061000	-1.15071	0.00655423	0.0756114	klhdc8a
ENSDARG00000111753	-1.15769	5.84298e-05	0.00203553	HIST2H4B
ENSDARG00000055722	-1.1614	0.000976283	0.0190029	bco2a
ENSDARG00000016611	-1.1626	0.00258402	0.039379	scrn3
ENSDARG00000078624	-1.16588	1.88415e-11	5.33184e-09	arhgef9b
ENSDARG00000101239	-1.16855	0.0042781	0.0563288	hsd17b4
ENSDARG00000003835	-1.16891	2.25417e-06	0.000125646	stom
ENSDARG00000098044	-1.16937	4.46305e-07	3.18191e-05	BX663503.2
ENSDARG00000040727	-1.17409	0.0069267	0.0785026	tfb1m
ENSDARG00000056244	-1.17463	0.00141951	0.0254005	zgc:171740
ENSDARG00000103316	-1.17493	0.0086878	0.0918939	si:ch211-212k18.5
ENSDARG00000100409	-1.18493	0.000136341	0.00391852	camlg
ENSDARG00000028393	-1.19833	0.00146099	0.0258897	daam2
ENSDARG00000056793	-1.20499	0.0010956	0.0207617	jazf1b
ENSDARG00000052957	-1.20827	0.00447205	0.0581392	plcd3a
ENSDARG00000103413	-1.21012	2.73525e-05	0.00109613	zgc:109949
ENSDARG00000044669	-1.21205	7.35037e-07	4.84386e-05	hp1bp3
ENSDARG00000040246	-1.21728	1.53552e-06	9.23019e-05	rap2ab
ENSDARG00000055216	-1.21732	0.00122664	0.0227447	tuba1c
ENSDARG00000054007	-1.21838	0.00147689	0.0260675	ppp1r2
ENSDARG00000067999	-1.22039	0.00479864	0.0604977	CABZ01084793.1
ENSDARG00000093357	-1.22081	0.000879041	0.0174612	nyap2b
ENSDARG00000036156	-1.2232	6.25978e-09	8.28362e-07	fnbp1a
ENSDARG00000059388	-1.22345	0.00104875	0.0201155	bdh1
ENSDARG00000020795	-1.22628	4.75618e-06	0.000244372	rac3b
ENSDARG00000104282	-1.23116	0.00861121	0.0914841	dcc
ENSDARG00000093549	-1.23178	1.10104e-06	6.88863e-05	selenop
ENSDARG00000097790	-1.23289	9.16887e-05	0.00287988	si:dkey-234i14.6
ENSDARG00000113848	-1.23323	0.000451795	0.0103408	LO018629.1
ENSDARG00000074169	-1.23388	5.25816e-08	5.01133e-06	gpam
ENSDARG00000067626	-1.23847	1.35629e-05	0.000592578	ywhag1
ENSDARG00000021702	-1.23922	0.000603672	0.0129568	pdcd4a
ENSDARG00000075726	-1.2399	0.0070797	0.0796324	dhrs7b
ENSDARG00000075948	-1.24304	0.00811308	0.0874961	slco4a1
ENSDARG00000087994	-1.24343	0.00279632	0.0415473	si:ch211-114c17.1
ENSDARG00000013082	-1.24516	0.0026803	0.0404111	uap1l1
ENSDARG00000100263	-1.2467	0.00545786	0.0663528	si:ch211-161c3.5
ENSDARG00000079484	-1.24692	1.83124e-11	5.26309e-09	kcnt1
ENSDARG00000002991	-1.24693	0.00160782	0.0276913	cep135
ENSDARG00000002745	-1.24942	0.000451995	0.0103408	tdh
ENSDARG00000086300	-1.2513	0.000965625	0.0188353	si:ch211-236d3.4
ENSDARG00000068624	-1.25491	1.65418e-11	4.98803e-09	si:dkey-27p18.5
ENSDARG00000105760	-1.25828	0.00455302	0.0587855	CABZ01072523.1
ENSDARG00000024325	-1.26275	6.92008e-08	6.25705e-06	col4a3bpa
ENSDARG00000059818	-1.26439	8.86872e-10	1.59933e-07	kif5ab
ENSDARG00000101726	-1.26594	0.00571145	0.0680417	si:ch211-93f2.1
ENSDARG00000069766	-1.26622	0.000622856	0.0133064	caln2
ENSDARG00000083699	-1.27356	0.00202219	0.0328298	RF01241
ENSDARG00000104439	-1.27683	6.58446e-05	0.00223459	cldnd1a
ENSDARG00000056742	-1.28305	0.000577856	0.0125195	crmp1
ENSDARG00000022668	-1.28936	9.8156e-05	0.00300098	grapb
ENSDARG00000016480	-1.29359	2.18974e-06	0.000122838	slc17a7a
ENSDARG00000077298	-1.29916	0.000392051	0.00923352	gas1a
ENSDARG00000052154	-1.30042	0.00205756	0.033199	lix1
ENSDARG00000056200	-1.3011	0.00081248	0.0164048	abcb9
ENSDARG00000045383	-1.30154	0.0014219	0.0254005	gpr22b
ENSDARG00000001950	-1.30569	0.00776276	0.0845902	ak1
ENSDARG00000003872	-1.3064	0.000359642	0.00856899	ccdc102a
ENSDARG00000015822	-1.3109	0.00128678	0.0235748	sesn3
ENSDARG00000061904	-1.31236	0.000119167	0.00350714	fhod3b
ENSDARG00000103980	-1.31362	0.00196089	0.0320325	ets2
ENSDARG00000052494	-1.31393	0.00107849	0.0205573	pcdh18b
ENSDARG00000033447	-1.31925	2.73487e-08	2.95913e-06	nxph1
ENSDARG00000109820	-1.31992	0.00428569	0.0563884	NPAS3
ENSDARG00000098386	-1.3214	7.99235e-07	5.17646e-05	ctps1b
ENSDARG00000020946	-1.3221	0.000326062	0.00795436	auts2b
ENSDARG00000036386	-1.32227	0.00685269	0.0780969	rbm4.1
ENSDARG00000102566	-1.32648	0.00534014	0.0653102	fam102aa
ENSDARG00000051748	-1.33063	0.0062878	0.0732939	ccnd2a
ENSDARG00000042383	-1.33133	0.00545688	0.0663528	zbtb25
ENSDARG00000057921	-1.33178	1.78209e-05	0.000751831	ccdc136b
ENSDARG00000031956	-1.33439	0.00756624	0.0832875	tmem63a
ENSDARG00000087709	-1.33497	0.00348472	0.0486697	FAT3 (1 of many)
ENSDARG00000090326	-1.34163	1.13443e-07	9.69338e-06	MAPK8IP1 (1 of many)
ENSDARG00000045836	-1.34372	0.00695103	0.0786368	mapk11
ENSDARG00000035471	-1.34903	0.000120046	0.00352172	si:dkey-220k22.1
ENSDARG00000079917	-1.3539	8.03245e-05	0.0026104	rassf7a
ENSDARG00000090564	-1.35628	0.00150492	0.0263133	PDZD4
ENSDARG00000078034	-1.36123	0.0024877	0.0382279	ANKRD9 (1 of many)
ENSDARG00000059689	-1.36184	0.00813612	0.0875692	mblac2
ENSDARG00000030964	-1.36756	0.000332734	0.00810638	pde12
ENSDARG00000070717	-1.36759	0.00370618	0.0508154	slc25a18
ENSDARG00000104632	-1.36792	0.00842531	0.0901018	RERG
ENSDARG00000090255	-1.37228	0.00145607	0.0258273	phlpp2
ENSDARG00000058243	-1.37287	0.000240118	0.00620329	phactr3a
ENSDARG00000098694	-1.37766	0.002294	0.0359113	FQ311908.1
ENSDARG00000038974	-1.37922	0.000364412	0.00867139	DPYSL2 (1 of many)
ENSDARG00000035873	-1.37927	0.00358283	0.0495881	fjx1
ENSDARG00000055965	-1.37968	0.00686707	0.0782123	klc3
ENSDARG00000039352	-1.38576	0.000171925	0.00472704	pald1b
ENSDARG00000053569	-1.39846	0.000948661	0.0185688	sox3
ENSDARG00000101462	-1.40669	0.00695416	0.0786368	setdb2
ENSDARG00000060871	-1.40839	0.00245742	0.0378258	mctp1b
ENSDARG00000088072	-1.40993	0.00381029	0.0519339	usp43b
ENSDARG00000111964	-1.41419	0.00114651	0.0215194	CU302436.2
ENSDARG00000045528	-1.4228	0.00110611	0.0209103	fgd6
ENSDARG00000037995	-1.42556	0.00316961	0.0452303	gdf3
ENSDARG00000091618	-1.42704	0.00440693	0.0575176	cltcl1
ENSDARG00000075454	-1.42977	0.000243355	0.00626928	hdc
ENSDARG00000002897	-1.43166	3.67252e-05	0.00139571	si:ch211-160o17.2
ENSDARG00000038207	-1.43589	2.19629e-05	0.000905799	aldh4a1
ENSDARG00000090039	-1.43738	0.0047401	0.0600064	reck
ENSDARG00000056768	-1.44129	0.000546989	0.011992	rprml
ENSDARG00000112811	-1.45269	4.01359e-05	0.00149749	CZQB01141835.1
ENSDARG00000016875	-1.45563	0.000212187	0.00558366	gys1
ENSDARG00000091841	-1.45841	0.00857896	0.0912674	si:cabz01071909.2
ENSDARG00000095724	-1.4631	0.00673208	0.0772092	si:ch211-196c10.15
ENSDARG00000094504	-1.46321	0.00222583	0.0351432	plekha1b
ENSDARG00000045843	-1.47584	3.78058e-05	0.001425	apex1
ENSDARG00000062501	-1.47831	0.000310859	0.00767509	hhipl1
ENSDARG00000004415	-1.47995	0.00735098	0.081877	tcf7l2
ENSDARG00000101209	-1.49499	0.00699919	0.078935	lamb1a
ENSDARG00000039647	-1.50188	6.83483e-15	4.33517e-12	slc6a1b
ENSDARG00000069525	-1.51174	0.00750614	0.0829237	gpn3
ENSDARG00000060397	-1.52115	3.87841e-06	0.000203827	hhip
ENSDARG00000012816	-1.52378	0.00089328	0.0177058	dia1a
ENSDARG00000090544	-1.53044	0.000204377	0.00540908	CABZ01085658.1
ENSDARG00000013236	-1.53408	0.00385504	0.0524479	dhcr24
ENSDARG00000090752	-1.53481	8.91792e-06	0.000414233	plk2a
ENSDARG00000053130	-1.53901	0.000225328	0.00588732	pcp4a
ENSDARG00000073869	-1.54561	0.000230756	0.00599509	pdzrn3b
ENSDARG00000055099	-1.55006	0.000269233	0.00681593	fam184b
ENSDARG00000063215	-1.55698	0.00763802	0.0838425	lrrc3b
ENSDARG00000032079	-1.55843	0.00871737	0.092129	acsl3a
ENSDARG00000089641	-1.55974	4.60515e-09	6.51593e-07	ppm1lb
ENSDARG00000103266	-1.56595	0.00916723	0.0953745	ogal
ENSDARG00000117326	-1.56698	0.00306533	0.0442919	BX511111.3
ENSDARG00000092456	-1.57182	5.10331e-08	4.91468e-06	BX284635.1
ENSDARG00000018750	-1.57616	0.00150401	0.0263133	npr1b
ENSDARG00000059719	-1.57787	0.00172852	0.0291691	fam169aa
ENSDARG00000087277	-1.57812	0.00331454	0.0467544	selenoj
ENSDARG00000115651	-1.59041	0.000460165	0.0104756	LO017917.1
ENSDARG00000077372	-1.60238	1.21085e-07	1.02637e-05	tfr1b
ENSDARG00000061610	-1.60444	0.00881714	0.0927286	ufsp1
ENSDARG00000007697	-1.60598	5.569e-06	0.000274628	fabp7a
ENSDARG00000061411	-1.61873	0.00292005	0.0427635	nelfa
ENSDARG00000105651	-1.62253	0.000148503	0.00420241	BX323060.3
ENSDARG00000076462	-1.62614	0.00427507	0.0563288	ndnfl
ENSDARG00000007751	-1.628	0.00216378	0.03437	lmnl3
ENSDARG00000112453	-1.64431	0.00181361	0.0301897	FO818722.1
ENSDARG00000115101	-1.64905	0.00493447	0.0616188	LO017714.1
ENSDARG00000074329	-1.65218	7.37145e-09	9.41601e-07	arvcfa
ENSDARG00000100480	-1.65396	3.15395e-05	0.00123434	si:ch73-364h19.2
ENSDARG00000114294	-1.66418	0.00126512	0.0232706	BX511120.1
ENSDARG00000103670	-1.66949	0.00528285	0.0648435	cmc1
ENSDARG00000116835	-1.67743	0.0087947	0.0926516	park7
ENSDARG00000058558	-1.6785	9.08477e-08	8.03391e-06	lzts3b
ENSDARG00000111743	-1.68078	0.00796769	0.0864647	LT631676.1
ENSDARG00000093359	-1.68602	2.84572e-06	0.000153502	inpp5jb
ENSDARG00000101322	-1.69402	0.00143421	0.0255358	tfr1a
ENSDARG00000036159	-1.70185	5.73929e-05	0.00201083	trhrb
ENSDARG00000038728	-1.71483	0.00226301	0.0356243	ch25hl2
ENSDARG00000098983	-1.73711	2.07291e-08	2.36827e-06	CABZ01112656.1
ENSDARG00000076310	-1.75383	0.00189232	0.0312454	si:ch73-290k24.5
ENSDARG00000070231	-1.75626	0.00175092	0.0294123	polh
ENSDARG00000069361	-1.758	5.1133e-05	0.00182629	spa17
ENSDARG00000103824	-1.75837	4.82427e-08	4.6704e-06	hint1
ENSDARG00000110206	-1.77607	0.000401554	0.00940916	CABZ01085887.1
ENSDARG00000017311	-1.77704	5.79023e-05	0.00202098	gpsm2
ENSDARG00000056376	-1.7918	0.00678415	0.0775079	ankrd37
ENSDARG00000068264	-1.80391	0.00322966	0.0458383	grhpra
ENSDARG00000010096	-1.80665	5.41201e-08	5.13136e-06	slc1a6
ENSDARG00000045447	-1.81019	5.72038e-05	0.00200803	slc35g2b
ENSDARG00000028583	-1.8188	8.62309e-06	0.000402571	si:ch211-234h8.7
ENSDARG00000074335	-1.83735	0.000554215	0.0121216	boc
ENSDARG00000061260	-1.84413	0.00104486	0.0200618	si:dkey-202e22.2
ENSDARG00000080010	-1.86362	0.00129707	0.0236689	adh5
ENSDARG00000097489	-1.88364	0.00193117	0.0316595	si:ch73-390p7.2
ENSDARG00000091607	-1.91229	7.32466e-08	6.57219e-06	si:ch211-272b8.6
ENSDARG00000029370	-1.96056	2.41375e-06	0.00013293	ankrd6b
ENSDARG00000012881	-1.98051	0.000299288	0.00744939	slc4a1a
ENSDARG00000085497	-2.01772	3.68224e-06	0.000195755	RF00009
ENSDARG00000068156	-2.02499	9.55856e-05	0.00294506	chchd7
ENSDARG00000088466	-2.02705	7.35736e-06	0.000346116	tmx3b
ENSDARG00000036628	-2.05583	0.00017671	0.00483951	cd74b
ENSDARG00000014673	-2.06247	4.38296e-05	0.0016124	fzd9b
ENSDARG00000113372	-2.08174	3.76109e-05	0.00142056	BX248501.2
ENSDARG00000011239	-2.15532	2.6905e-05	0.00108055	ppp1r14aa
ENSDARG00000098046	-2.15698	0.000107782	0.00325008	FP017161.1
ENSDARG00000075212	-2.16061	0.00843528	0.090156	march11
ENSDARG00000102845	-2.16835	1.45572e-06	8.85476e-05	dclk2b
ENSDARG00000013023	-2.18018	0.00476352	0.0602614	nsun3
ENSDARG00000045832	-2.18223	7.99203e-05	0.00260187	cart2
ENSDARG00000077691	-2.29325	0.00509306	0.0630429	slc13a5a
ENSDARG00000087110	-2.35908	0.00642644	0.0745322	akna
ENSDARG00000032131	-2.38105	0.00466342	0.0595461	drd3
ENSDARG00000103662	-2.38725	0.000421387	0.00977426	si:zfos-169g10.2
ENSDARG00000074600	-2.39221	0.00455417	0.0587855	gpr78a
ENSDARG00000024277	-2.52178	0.00128831	0.0235792	pigm
ENSDARG00000099389	-2.55146	0.0009115	0.0179701	cdo1
ENSDARG00000099196	-2.58717	1.17343e-08	1.43894e-06	cplx3a
ENSDARG00000112647	-2.60611	1.84609e-05	0.000777047	si:dkey-108k21.24
ENSDARG00000014233	-2.62288	0.00280377	0.0416243	sept8b
ENSDARG00000103456	-2.63083	0.00242453	0.0374134	cyp2aa11
ENSDARG00000099129	-2.66248	0.00137941	0.0249488	phlda1
ENSDARG00000092985	-2.70756	0.00368169	0.0507273	CU499330.1
ENSDARG00000089586	-2.75741	0.00353052	0.0490857	ncam3
ENSDARG00000012460	-2.84772	0.000903345	0.0178476	rassf4
ENSDARG00000039752	-2.85068	0.000790491	0.0161045	si:ch73-308m11.1
ENSDARG00000078760	-2.89566	0.00226792	0.0356243	cacna2d3
ENSDARG00000071212	-2.94111	0.000569362	0.0124086	p3h1
ENSDARG00000014685	-3.11677	0.00654898	0.0756114	esco2
ENSDARG00000062030	-3.31557	0.000804133	0.0163078	gpr17
ENSDARG00000110152	-3.35918	8.74905e-05	0.00278908	CR354435.3
ENSDARG00000099207	-3.65942	7.23326e-05	0.00241907	si:dkey-11f4.7
ENSDARG00000052039	-3.79376	0.00033439	0.00813287	caspb
ENSDARG00000031745	-3.79844	0.000161702	0.00447822	si:busm1-266f07.2
ENSDARG00000008019	-4.00977	0.00399608	0.0538491	mxg
ENSDARG00000045827	-4.87745	0.00194887	0.0318644	lyrm5b
ENSDARG00000045804	-5.04347	0.000321976	0.00788606	abhd2b
ENSDARG00000112601	-5.6168	0.00769484	0.0841992	FO704673.1
ENSDARG00000113859	-6.24373	0.00643391	0.0745717	CABZ01017717.1
ENSDARG00000099428	-7.67468	0.00583523	0.069069	si:dkey-15h8.17
ENSDARG00000014321	-7.89269	3.82232e-06	0.000201455	en1a
ENSDARG00000116524	-21.9907	1.53683e-10	3.5783e-08	zgc:103700

## Sheet: Unique to X2
GeneID	log2FC	pvalue	padj	gene name
ENSDARG00000074908	1.27221	1.45701e-06	0.000270397	col6a1
ENSDARG00000011166	1.15297	0.00297618	0.0747515	cahz
ENSDARG00000039483	0.976628	0.00137042	0.0453257	si:dkey-51a16.9
ENSDARG00000079858	0.974711	9.81091e-05	0.00682778	tmem163a
ENSDARG00000030913	0.959503	0.00443962	0.0973319	cluha
ENSDARG00000078258	0.947266	1.84675e-05	0.00201501	CABZ01049847.1
ENSDARG00000043148	0.946643	2.79645e-05	0.00266901	slc1a3b
ENSDARG00000099465	0.941577	0.000251376	0.0135439	rnf213a
ENSDARG00000056008	0.922786	2.64242e-06	0.00046458	atp5mc1
ENSDARG00000076856	0.913518	0.00133905	0.0445084	frem2a
ENSDARG00000071051	0.894977	0.00160808	0.0497611	cbx6a
ENSDARG00000079620	0.893337	0.00369109	0.0874475	amigo1
ENSDARG00000089617	0.882223	3.25014e-05	0.00301585	RF00009
ENSDARG00000101631	0.861633	0.00327147	0.079769	etfa
ENSDARG00000073752	0.84884	0.00141677	0.0463307	CACNA2D1
ENSDARG00000015537	0.732359	1.96888e-05	0.00208795	gad2
ENSDARG00000029500	0.728408	7.34165e-05	0.00539006	rpl34
ENSDARG00000103435	0.724331	0.00131903	0.0440621	sorbs1
ENSDARG00000038693	0.693903	0.00454404	0.0988883	gng7
ENSDARG00000070455	0.679265	0.00179369	0.0542071	tmem245
ENSDARG00000014867	0.66884	6.23786e-05	0.0050211	rpl8
ENSDARG00000086222	0.659281	1.61047e-11	2.15191e-08	nat16
ENSDARG00000019060	0.656238	1.86641e-05	0.00201501	snx12
ENSDARG00000057374	0.655001	0.00203678	0.0589078	sfxn3
ENSDARG00000092376	0.654767	6.47095e-05	0.00514672	dlgap2b
ENSDARG00000026634	0.653921	0.00189607	0.0560514	ehmt1b
ENSDARG00000104559	0.64402	0.00367047	0.0872682	tmem63ba
ENSDARG00000104139	0.64289	8.45991e-07	0.000191783	atp1a3b
ENSDARG00000059846	0.630388	1.41399e-05	0.00174941	epg5
ENSDARG00000114495	0.630079	0.00124417	0.0421943	ATP8A1
ENSDARG00000019778	0.609417	0.00404345	0.0918855	rps6
ENSDARG00000015531	0.597264	0.00276513	0.0719977	slc4a8
ENSDARG00000060680	-0.603256	0.00111087	0.0388573	si:ch73-127m5.1
ENSDARG00000102204	-0.603824	0.000824075	0.0325778	jph3
ENSDARG00000069855	-0.614464	0.00264476	0.0709184	pnisr
ENSDARG00000007693	-0.614594	0.000427023	0.0199506	nfkbiab
ENSDARG00000077353	-0.620166	6.08123e-10	4.5143e-07	rerea
ENSDARG00000111920	-0.623501	0.00125238	0.0422582	cplx1
ENSDARG00000060849	-0.631172	0.00141993	0.0463307	dlgap4a
ENSDARG00000020467	-0.639484	0.000181223	0.0109076	safb
ENSDARG00000102626	-0.642473	0.00184162	0.0551744	frem2b
ENSDARG00000043973	-0.644444	0.000230886	0.0128953	znf292b
ENSDARG00000062646	-0.654423	1.11073e-07	3.90567e-05	tet3
ENSDARG00000009023	-0.657564	0.00154837	0.0494501	ankrd28b
ENSDARG00000054833	-0.659135	9.63744e-05	0.00677766	nucb1
ENSDARG00000061368	-0.663358	0.000701956	0.0291605	klf13
ENSDARG00000013838	-0.665702	0.000125159	0.00819792	sulf2b
ENSDARG00000014746	-0.666813	0.00387762	0.0896414	rbfox1
ENSDARG00000021343	-0.674963	0.00173543	0.0531853	wsb1
ENSDARG00000035598	-0.690549	0.00376847	0.0880319	coro1ca
ENSDARG00000101949	-0.699732	0.00435461	0.096655	numbl
ENSDARG00000087762	-0.704679	0.000897647	0.0346542	rab27b
ENSDARG00000074671	-0.71123	3.01842e-07	8.71852e-05	nptx1l
ENSDARG00000079985	-0.735937	0.000155507	0.0095316	nrip2
ENSDARG00000013976	-0.736031	0.00356726	0.0857297	anxa13
ENSDARG00000076014	-0.747137	0.00253848	0.0689797	ERC1
ENSDARG00000076988	-0.748815	0.000776649	0.0312578	znf839
ENSDARG00000101251	-0.761167	5.78567e-09	2.761e-06	ldha
ENSDARG00000015164	-0.775771	8.61173e-07	0.000191783	mknk2b
ENSDARG00000036299	-0.791311	0.00154826	0.0494501	nucb2a
ENSDARG00000103032	-0.809707	0.00106561	0.0376684	rap2b
ENSDARG00000087843	-0.812548	9.76701e-07	0.000203917	cntn1a
ENSDARG00000076804	-0.828953	0.000192414	0.0113763	ttyh1
ENSDARG00000078778	-0.84015	0.0022099	0.0622968	lrch1
ENSDARG00000059246	-0.840501	0.000270939	0.0143662	hnrnpd
ENSDARG00000021059	-0.86702	0.00310806	0.077481	alas1
ENSDARG00000045305	-0.867648	0.00214902	0.0610133	pde7a
ENSDARG00000001857	-0.89137	0.000469082	0.0214096	aff4
ENSDARG00000042690	-0.913937	0.0017929	0.0542071	s1pr1
ENSDARG00000062271	-0.918089	0.00335742	0.080978	slc25a15b
ENSDARG00000055080	-0.944402	0.000462519	0.021311	rbm4.2
ENSDARG00000070100	-0.967517	0.000126551	0.00820859	si:ch211-168d1.3
ENSDARG00000070913	-0.971968	0.000199212	0.0116583	sox2
ENSDARG00000017321	-1.07001	0.00266058	0.0709184	kdr
ENSDARG00000092799	-1.14775	0.00240252	0.0666027	camta2
ENSDARG00000058606	-1.16776	0.000273236	0.0143739	sik1
ENSDARG00000058094	-1.18186	0.000925437	0.0351298	ciarta
ENSDARG00000039269	-1.32151	1.22296e-06	0.000240312	arg2
ENSDARG00000099793	-1.35646	0.00288702	0.0739012	cspg5b
ENSDARG00000055100	-1.50047	0.00212927	0.0607933	cxcl12b
ENSDARG00000036107	-1.50232	5.94409e-06	0.000923545	txnipa
ENSDARG00000059646	-1.50738	0.000223119	0.0127103	nt5dc2
ENSDARG00000023217	-1.63246	0.00274673	0.0719643	crema
ENSDARG00000012801	-1.63658	2.67578e-05	0.00262896	pfkpb
ENSDARG00000029019	-1.65794	0.00434016	0.096655	epb41b
ENSDARG00000097238	-1.68102	0.00209847	0.0604306	hbba1
ENSDARG00000097011	-1.72987	2.94035e-05	0.00276683	hbaa1
ENSDARG00000092170	-1.79971	1.81931e-06	0.000328508	apoc1
ENSDARG00000079078	-1.81311	1.11252e-08	4.95515e-06	si:ch211-5k11.8
ENSDARG00000038643	-1.89723	7.95286e-06	0.00115507	alas2
ENSDARG00000109164	-1.94028	0.00186086	0.0555017	CABZ01045617.1
ENSDARG00000089087	-1.9653	6.33104e-08	2.4881e-05	hbba1
ENSDARG00000112225	-2.07912	2.52482e-05	0.0025558	RF00017
ENSDARG00000101362	-2.08648	4.16485e-07	0.000111302	mibp
ENSDARG00000034852	-2.39412	0.000362735	0.0175611	nt5c2l1

## Sheet: Y1-Y2 shared genes
	Y1 (3dpl lesioned vs Control)			Y2 (3dpl Unlesioned vs Control)
GeneID	gene name	log2FC	pvalue	gene name	log2FC	pvalue
ENSDARG00000038785	abcf2a	-0.701962	8.99416e-08	abcf2a	-0.683258	1.63081e-07
ENSDARG00000010155	abi1a	-0.922863	6.64827e-07	abi1a	-1.11271	3.03032e-12
ENSDARG00000058207	abi2a	-0.986865	1.24436e-13	abi2a	-0.985501	1.08534e-15
ENSDARG00000060149	ablim1a	-1.02165	5.82027e-06	ablim1a	-0.947225	2.76818e-06
ENSDARG00000095180	abr	-1.41055	1.08767e-07	abr	-1.48474	1.07081e-06
ENSDARG00000045799	acanb	2.01465	9.0095e-07	acanb	1.35109	0.000880035
ENSDARG00000078729	ackr4a	7.50278	0.000214902	ackr4a	7.12833	0.00164158
ENSDARG00000032079	acsl3a	-1.53809	0.00875467	acsl3a	-1.66263	0.000833731
ENSDARG00000069029	acss2l	-2.0816	1.88204e-06	acss2l	-1.63962	1.25786e-05
ENSDARG00000037746	actb1	1.54128	6.21603e-34	actb1	0.893162	7.75376e-15
ENSDARG00000077778	adamts9	-1.62829	0.00563789	adamts9	-1.9432	0.000200693
ENSDARG00000056250	add3b	-0.624585	1.22407e-11	add3b	-0.719837	2.91561e-17
ENSDARG00000021137	adgrv1	1.03178	0.00108443	adgrv1	0.686167	0.00764409
ENSDARG00000053571	adob	-0.84028	0.0068307	adob	-0.761915	0.00629153
ENSDARG00000011317	adra1ba	-0.658287	0.000953262	adra1ba	-0.604252	0.000661895
ENSDARG00000001857	aff4	-0.887487	4.98506e-05	aff4	-1.02996	1.8419e-08
ENSDARG00000059700	agmat	7.74263	4.18924e-05	agmat	7.37852	0.000809736
ENSDARG00000039343	ahcyl2	-1.16337	5.15543e-16	ahcyl2	-1.09769	8.88846e-18
ENSDARG00000021913	ak9	7.73894	7.1915e-05	ak9	6.59894	0.00548682
ENSDARG00000099635	akap8l	-0.613207	5.92116e-05	akap8l	-0.70444	1.30816e-07
ENSDARG00000058729	akirin2	-0.586796	0.00329691	akirin2	-0.660056	0.000456866
ENSDARG00000038891	AL954146.1	-3.34676	0.00428737	AL954146.1	-4.02264	0.00459963
ENSDARG00000021059	alas1	-0.87329	0.00164871	alas1	-0.876196	0.000128478
ENSDARG00000044365	angptl3	-1.55741	0.00532809	angptl3	-1.63988	0.00240803
ENSDARG00000056376	ankrd37	-3.90462	6.69671e-23	ankrd37	-4.15189	1.57282e-31
ENSDARG00000076265	ano8a	-0.744528	0.000367599	ano8a	-0.718365	8.86899e-05
ENSDARG00000026726	anxa1a	8.47381	7.3061e-08	anxa1a	7.60539	0.000367702
ENSDARG00000044254	anxa3b	1.78478	3.18379e-06	anxa3b	1.29127	0.000989522
ENSDARG00000014646	aoc2	1.24179	0.00991488	aoc2	1.10438	0.00625732
ENSDARG00000103684	ap4e1	0.680497	0.00766067	ap4e1	0.757344	0.002581
ENSDARG00000092170	apoc1	3.68977	4.73824e-62	apoc1	1.67551	7.21796e-12
ENSDARG00000040295	apoeb	4.18603	2.24063e-36	apoeb	1.86427	3.10122e-06
ENSDARG00000036998	arf3b	-1.00025	5.66109e-21	arf3b	-0.806511	2.79027e-14
ENSDARG00000039269	arg2	-1.38131	1.1354e-08	arg2	-1.17805	2.45023e-08
ENSDARG00000104255	arhgap27	1.89408	1.30649e-06	arhgap27	1.15544	0.00129382
ENSDARG00000004034	arhgdig	1.30575	2.62009e-09	arhgdig	0.875046	6.60426e-06
ENSDARG00000006791	arntl1a	0.826544	0.00643517	arntl1a	0.933243	0.000272808
ENSDARG00000041381	arntl2	0.904819	0.0109961	arntl2	0.836628	0.00646479
ENSDARG00000039142	arpc5a	1.5835	1.5681e-09	arpc5a	0.832163	0.00126953
ENSDARG00000052690	arrdc3a	-0.825885	0.000381552	arrdc3a	-0.874892	5.10879e-06
ENSDARG00000068096	atf5a	2.04006	2.56431e-08	atf5a	1.07566	0.00770774
ENSDARG00000104139	atp1a3b	-1.35213	1.63048e-21	atp1a3b	-0.966534	6.5202e-18
ENSDARG00000012684	atp2b1a	-0.86498	4.99671e-07	atp2b1a	-0.673458	0.00170424
ENSDARG00000063433	atp2b2	-0.858608	2.37588e-40	atp2b2	-0.659902	4.36441e-22
ENSDARG00000056008	atp5mc1	0.857372	3.2222e-06	atp5mc1	0.82957	2.34165e-07
ENSDARG00000020946	auts2b	-1.07403	0.00030831	auts2b	-0.709845	0.00341689
ENSDARG00000059342	avil	-3.14517	0.00888025	avil	-3.93892	0.00187809
ENSDARG00000040547	b3gat1a	-0.901412	2.03432e-07	b3gat1a	-0.829691	2.74936e-08
ENSDARG00000039486	bag3	-0.906369	0.0011238	bag3	-0.84637	0.000686041
ENSDARG00000103333	baiap2b	-1.08094	0.00479408	baiap2b	-1.16623	0.000567669
ENSDARG00000040555	bckdha	0.861642	0.0100208	bckdha	0.949153	0.00161948
ENSDARG00000062370	bcl2l13	-0.839028	0.00763607	bcl2l13	-0.854765	0.000983895
ENSDARG00000076903	bend3	1.10476	0.000780193	bend3	1.07218	0.00192095
ENSDARG00000037588	bhlhe23	-0.727001	4.76552e-05	bhlhe23	-0.717197	7.33399e-06
ENSDARG00000004060	bhlhe40	-0.596088	2.82083e-06	bhlhe40	-0.810891	5.71655e-12
ENSDARG00000041691	bhlhe41	-0.959133	0.000118873	bhlhe41	-1.19027	3.68102e-09
ENSDARG00000058820	bin1b	7.55429	1.82483e-06	bin1b	6.51344	0.00242961
ENSDARG00000028071	bmp1a	-0.881207	9.57896e-12	bmp1a	-1.05987	7.70918e-16
ENSDARG00000062181	bmt2	-0.668947	0.0108804	bmt2	-0.72742	0.00164597
ENSDARG00000042688	bora	7.23843	0.000774569	bora	6.42207	0.0074592
ENSDARG00000088631	BX000363.1	8.12981	1.77926e-06	BX000363.1	6.68244	0.0046989
ENSDARG00000096896	BX004991.1	-1.08714	0.0010571	BX004991.1	-0.754277	0.00574452
ENSDARG00000098435	BX005003.1	-0.934664	1.79584e-07	BX005003.1	-0.772397	6.35546e-07
ENSDARG00000105143	BX005367.2	6.66872	0.00877645	BX005367.2	7.07622	0.00193877
ENSDARG00000092456	BX284635.1	-0.866873	0.00113724	BX284635.1	-0.67329	0.00368954
ENSDARG00000098353	BX322574.1	-1.42809	5.00488e-12	BX322574.1	-1.63854	1.09655e-14
ENSDARG00000105651	BX323060.3	-2.78915	4.82934e-14	BX323060.3	-2.2959	1.11687e-13
ENSDARG00000102478	BX470176.1	6.68697	0.00742691	BX470176.1	6.46072	0.00697646
ENSDARG00000071636	BX511034.2	7.90804	1.20705e-05	BX511034.2	6.37363	0.00821861
ENSDARG00000095909	BX539325.1	8.15506	1.75869e-06	BX539325.1	6.83618	0.00345721
ENSDARG00000104407	BX649453.1	7.17197	0.00122461	BX649453.1	7.19695	0.00148232
ENSDARG00000095801	BX649485.2	8.08994	3.70308e-05	BX649485.2	7.25219	0.00180424
ENSDARG00000095820	BX649485.4	9.61854	1.17426e-08	BX649485.4	8.62236	6.58519e-06
ENSDARG00000035918	bzw2	-0.669015	0.00226395	bzw2	-0.872222	3.87075e-07
ENSDARG00000044612	c1qb	9.96448	7.28195e-19	c1qb	7.70907	0.000227631
ENSDARG00000093068	c3b.1	-2.07918	0.00134708	c3b.1	-2.09825	0.000333271
ENSDARG00000042172	c7a	1.23985	3.06136e-06	c7a	1.14793	7.89286e-06
ENSDARG00000039098	ca8	1.87539	0.000188636	ca8	1.52057	0.00275561
ENSDARG00000117245	CABZ01010098.1	-0.68024	0.00939604	CABZ01010098.1	-0.74379	0.00312234
ENSDARG00000109164	CABZ01045617.1	-2.34516	1.1341e-16	CABZ01045617.1	-2.23149	1.50218e-07
ENSDARG00000117758	CABZ01050280.1	-1.06488	0.00237711	CABZ01050280.1	-1.05455	9.36739e-05
ENSDARG00000100981	CABZ01055306.1	-1.63236	0.000399076	CABZ01055306.1	-1.62636	0.000122558
ENSDARG00000103248	CABZ01064771.1	6.67147	0.000964197	CABZ01064771.1	7.02849	0.000677204
ENSDARG00000111945	CABZ01069040.1	-1.8716	0.000586579	CABZ01069040.1	-1.72159	0.00485784
ENSDARG00000104600	CABZ01070527.1	-2.49509	7.43934e-13	CABZ01070527.1	-2.32649	1.7337e-14
ENSDARG00000075321	CABZ01071972.1	-1.25352	1.89944e-05	CABZ01071972.1	-1.45031	2.60335e-09
ENSDARG00000079483	CABZ01072096.1	-1.1929	0.00677856	CABZ01072096.1	-1.02399	0.00560004
ENSDARG00000104316	CABZ01078055.1	-0.957744	0.00489016	CABZ01078055.1	-0.855009	0.00912279
ENSDARG00000090544	CABZ01085658.1	-1.27132	0.00729382	CABZ01085658.1	-1.84152	3.86429e-07
ENSDARG00000117662	CABZ01090219.1	-1.34266	0.00435864	CABZ01090219.1	-1.60346	0.00180851
ENSDARG00000099004	CABZ01102170.1	0.73598	0.00774965	CABZ01102170.1	1.00178	4.10289e-05
ENSDARG00000117626	CABZ01102517.1	-1.1013	0.000594558	CABZ01102517.1	-1.11547	0.00440047
ENSDARG00000108038	CABZ01109481.1	8.36753	1.78317e-07	CABZ01109481.1	7.11347	0.0017399
ENSDARG00000106601	CABZ01112344.1	4.64826	4.60311e-05	CABZ01112344.1	4.1643	0.00839244
ENSDARG00000098983	CABZ01112656.1	-1.42004	1.953e-05	CABZ01112656.1	-1.46018	2.98855e-08
ENSDARG00000117740	CABZ01113369.1	-1.22919	5.18727e-07	CABZ01113369.1	-1.32105	9.72857e-11
ENSDARG00000110545	CABZ01113373.1	-1.30152	5.58681e-07	CABZ01113373.1	-1.4317	5.941e-12
ENSDARG00000101589	cacna1db	-1.20146	1.04868e-05	cacna1db	-1.343	4.51481e-08
ENSDARG00000110642	cacna1db	-1.00533	1.51351e-07	cacna1db	-0.882096	2.98849e-07
ENSDARG00000115603	cacna1db	-1.05053	0.0072277	cacna1db	-1.13128	0.000648648
ENSDARG00000055565	cacnb2b	-0.615267	0.00227853	cacnb2b	-0.818376	2.16911e-05
ENSDARG00000032565	cacng2a	-0.741552	4.30595e-05	cacng2a	-0.78891	3.55815e-06
ENSDARG00000102376	cacng2b	-1.05107	3.05362e-08	cacng2b	-0.900709	8.6237e-08
ENSDARG00000020450	cacng8a	-1.1808	1.91319e-22	cacng8a	-0.911889	6.22835e-17
ENSDARG00000070567	cadpsb	-0.769914	2.51941e-07	cadpsb	-0.593916	0.00327048
ENSDARG00000011166	cahz	1.89323	1.88544e-10	cahz	1.17277	6.70035e-06
ENSDARG00000041062	calb2a	2.20641	3.77685e-05	calb2a	1.50298	0.00491268
ENSDARG00000041980	calhm6	7.78134	3.02241e-05	calhm6	6.29195	0.00913185
ENSDARG00000021811	calm1a	-0.939711	1.47013e-24	calm1a	-0.971244	8.55681e-35
ENSDARG00000111102	camk2n2	1.70299	7.12897e-06	camk2n2	1.33878	0.00189003
ENSDARG00000005141	camkvb	-0.716401	4.4588e-10	camkvb	-0.652856	1.03268e-09
ENSDARG00000100409	camlg	-0.951743	0.000620292	camlg	-1.09851	3.97461e-05
ENSDARG00000092799	camta2	-0.819224	0.00970568	camta2	-0.809867	0.00265645
ENSDARG00000099672	capgb	10.4057	3.20497e-23	capgb	8.17171	1.34456e-05
ENSDARG00000013804	capns1b	0.682285	0.00706317	capns1b	0.715922	0.00172738
ENSDARG00000052741	card11	9.20444	2.94159e-12	card11	8.12136	1.88787e-05
ENSDARG00000029911	casc3	-0.71842	6.78482e-05	casc3	-0.62756	4.96439e-05
ENSDARG00000006775	cass4	7.54556	0.000192367	cass4	6.71043	0.00463497
ENSDARG00000079588	castor1	1.12136	6.30504e-05	castor1	0.831718	0.00058308
ENSDARG00000104702	cat	0.821035	0.00216369	cat	0.724998	0.00268135
ENSDARG00000015199	cblb	-0.643836	0.00198502	cblb	-0.841934	2.06864e-06
ENSDARG00000074759	ccar1	-0.913122	0.000338544	ccar1	-0.829672	9.97156e-05
ENSDARG00000056477	ccdc125	-1.97801	0.000105649	ccdc125	-2.67639	5.27854e-06
ENSDARG00000030632	ccdc3b	6.85832	0.0039313	ccdc3b	7.07999	0.0018729
ENSDARG00000017595	ccdc6b	0.820725	0.00735396	ccdc6b	0.768143	0.00392502
ENSDARG00000005343	ccdc85al	-0.973531	0.00326562	ccdc85al	-0.756924	0.00907019
ENSDARG00000100052	cckb	-1.03828	8.94681e-05	cckb	-0.641661	0.0016611
ENSDARG00000093608	ccl34b.1	4.13911	0.000180535	ccl34b.1	3.01411	0.00649663
ENSDARG00000101637	ccnd1	1.95165	2.99413e-05	ccnd1	1.44552	0.00109852
ENSDARG00000025147	cd63	1.74076	2.15406e-14	cd63	0.673625	0.00402514
ENSDARG00000019098	cd82a	2.22615	2.61029e-14	cd82a	1.65887	4.94399e-10
ENSDARG00000087554	cdk1	9.45086	4.15497e-14	cdk1	7.74268	0.000177799
ENSDARG00000076791	cdk13	-0.999102	7.11272e-05	cdk13	-1.21029	2.95203e-10
ENSDARG00000099389	cdo1	-1.32853	4.6978e-08	cdo1	-1.36299	1.45018e-07
ENSDARG00000087303	cebpd	-2.50147	2.88015e-13	cebpd	-3.61314	4.85425e-32
ENSDARG00000034668	celf3a	-0.860794	6.74926e-11	celf3a	-0.772517	1.81051e-12
ENSDARG00000035332	cfap298	-1.2914	0.000879633	cfap298	-1.52869	3.31942e-05
ENSDARG00000056473	chaf1b	8.66687	7.89738e-09	chaf1b	7.25182	0.00116727
ENSDARG00000068156	chchd7	-1.59225	0.000169603	chchd7	-1.33822	0.00481825
ENSDARG00000104765	chek1	7.43168	0.00029237	chek1	6.25513	0.00946096
ENSDARG00000038855	chmp5a	-0.715189	0.00205148	chmp5a	-0.734969	0.00117306
ENSDARG00000101735	chn1	-0.929602	3.44516e-08	chn1	-0.844284	2.76511e-08
ENSDARG00000098612	chrm2a	-1.30406	1.67585e-07	chrm2a	-0.630329	0.00583308
ENSDARG00000044341	chst7	1.588	6.2577e-06	chst7	1.28388	0.00120665
ENSDARG00000058094	ciarta	-2.06216	9.80742e-10	ciarta	-2.0853	2.53876e-11
ENSDARG00000088171	ciartb	-1.54504	1.00674e-06	ciartb	-1.47552	6.19958e-09
ENSDARG00000003927	cldn12	1.61991	1.0511e-05	cldn12	1.06947	0.00224627
ENSDARG00000073786	cmbl	7.49808	0.000379048	cmbl	7.28386	0.00125647
ENSDARG00000070922	cnbpb	-0.699636	7.73047e-09	cnbpb	-0.766702	1.71203e-11
ENSDARG00000070726	cnga3a	-1.97883	0.00337214	cnga3a	-1.97211	0.00499421
ENSDARG00000043662	cnih2	-0.851456	9.67316e-20	cnih2	-0.609068	3.38141e-11
ENSDARG00000087843	cntn1a	-0.641394	2.81416e-05	cntn1a	-0.63507	3.47742e-06
ENSDARG00000053454	cntn3b	-0.925436	0.000103793	cntn3b	-0.689401	0.000423983
ENSDARG00000098161	cntn4	-1.09707	1.37924e-15	cntn4	-0.93061	2.45516e-11
ENSDARG00000024325	col4a3bpa	-1.52271	4.78697e-12	col4a3bpa	-1.00142	1.23366e-06
ENSDARG00000101130	coq8b	-0.847636	0.00342728	coq8b	-0.865095	0.0015977
ENSDARG00000026829	cotl1	1.50248	2.04136e-07	cotl1	0.684451	0.00781394
ENSDARG00000097209	cox8b	-1.02813	1.88713e-05	cox8b	-0.628864	0.00352164
ENSDARG00000111920	cplx1	-0.879626	1.70407e-05	cplx1	-0.92456	2.11787e-09
ENSDARG00000018997	cplx2l	-0.92702	5.17781e-05	cplx2l	-0.76836	3.52277e-05
ENSDARG00000095556	CR318588.4	1.51217	2.97065e-10	CR318588.4	0.93334	9.40955e-06
ENSDARG00000117690	CR339059.4	-1.20692	0.00675901	CR339059.4	-1.12335	0.0060214
ENSDARG00000070297	CR354435.1	8.84893	5.2129e-10	CR354435.1	7.17699	0.00143655
ENSDARG00000115054	CR354435.10	7.81704	2.31704e-05	CR354435.10	6.65656	0.00491558
ENSDARG00000116781	CR354435.13	8.23865	6.90848e-07	CR354435.13	7.20269	0.00135752
ENSDARG00000109737	CR354435.2	9.19391	2.23147e-12	CR354435.2	7.64009	0.000278853
ENSDARG00000113707	CR354435.8	8.57503	2.31977e-08	CR354435.8	7.06942	0.00193601
ENSDARG00000096922	CR376745.1	-1.4867	0.00110037	CR376745.1	-1.02617	0.0066687
ENSDARG00000106267	CR388042.1	8.43515	6.51617e-07	CR388042.1	8.98632	7.52173e-09
ENSDARG00000094347	CR388079.1	-7.62073	0.00846698	CR388079.1	-7.37796	0.00609661
ENSDARG00000114502	CR388079.3	-7.8124	3.74662e-09	CR388079.3	-9.39031	2.70533e-10
ENSDARG00000095509	CR759885.1	7.29089	0.000618142	CR759885.1	6.78022	0.00391021
ENSDARG00000112375	CR762436.4	9.47794	1.86839e-14	CR762436.4	7.93249	6.40406e-05
ENSDARG00000097875	CR786577.1	-1.02312	1.09724e-06	CR786577.1	-0.990715	1.30134e-07
ENSDARG00000096876	CR847984.1	6.70594	0.00698739	CR847984.1	6.81281	0.00358765
ENSDARG00000095906	CR848047.1	0.641554	1.91137e-05	CR848047.1	0.707358	2.61239e-06
ENSDARG00000023217	crema	-1.46681	0.00316381	crema	-1.21426	0.002899
ENSDARG00000045768	cry1aa	-0.832142	3.23748e-21	cry1aa	-0.610219	5.48478e-11
ENSDARG00000011583	cry1ab	-1.70066	3.16854e-13	cry1ab	-2.01022	5.30941e-23
ENSDARG00000091131	cry1bb	1.05299	0.000633152	cry1bb	1.2644	4.63153e-07
ENSDARG00000102403	cry2	-1.15227	2.0348e-15	cry2	-1.05585	4.12968e-12
ENSDARG00000019498	cry5	-1.60218	0.00109847	cry5	-1.43862	0.00419994
ENSDARG00000008370	csnk1da	-0.75253	2.32027e-09	csnk1da	-0.973252	1.38226e-18
ENSDARG00000006125	csnk1db	-0.995516	8.36991e-07	csnk1db	-0.970218	1.44647e-08
ENSDARG00000091702	csnk2a4	6.68107	0.00773224	csnk2a4	6.99317	0.00234462
ENSDARG00000099793	cspg5b	1.25893	8.88579e-06	cspg5b	0.843985	0.000618618
ENSDARG00000031426	csrnp1a	-2.09342	1.51612e-07	csrnp1a	-2.28992	2.5519e-10
ENSDARG00000038429	csrnp1b	-1.3003	0.000123501	csrnp1b	-1.18739	0.00192982
ENSDARG00000106564	CT027676.1	6.75504	0.00578136	CT027676.1	6.85384	0.00325038
ENSDARG00000110288	CT583625.5	9.36858	9.09828e-12	CT583625.5	8.8103	7.31143e-08
ENSDARG00000098691	CT583672.1	-0.800804	4.05431e-07	CT583672.1	-0.797913	5.53121e-09
ENSDARG00000102726	CT737184.1	6.31964	0.00444076	CT737184.1	6.86139	0.00125995
ENSDARG00000060586	ctdspl2b	0.687165	0.00499718	ctdspl2b	0.781858	0.00013728
ENSDARG00000098386	ctps1b	-1.78358	4.53052e-18	ctps1b	-1.66886	3.54282e-17
ENSDARG00000098114	ctsa	2.7503	2.83048e-14	ctsa	1.30862	0.00240195
ENSDARG00000101334	ctsc	3.4743	5.08445e-59	ctsc	1.73151	7.91313e-11
ENSDARG00000043081	ctsz	3.03485	8.07935e-19	ctsz	1.18856	0.00164305
ENSDARG00000105459	CU457819.7	9.1117	8.79239e-12	CU457819.7	7.88296	8.49584e-05
ENSDARG00000101584	CU467822.1	0.846278	0.000211384	CU467822.1	0.664412	0.000665765
ENSDARG00000097425	CU638870.1	6.64267	0.00851533	CU638870.1	6.55058	0.00595873
ENSDARG00000117643	CU896641.1	7.70612	5.12781e-05	CU896641.1	6.36594	0.00823307
ENSDARG00000003382	cwc25	-1.0087	0.00257481	cwc25	-1.12675	0.000177763
ENSDARG00000061057	cyhr1	-0.698827	0.00723572	cyhr1	-0.728676	0.0016577
ENSDARG00000098315	cyp1a	7.67436	9.3733e-05	cyp1a	7.98849	4.5152e-05
ENSDARG00000017982	cyp39a1	1.28394	0.00281017	cyp39a1	1.07619	0.00352635
ENSDARG00000061717	cytip	7.7826	2.97462e-05	cytip	6.48652	0.00679319
ENSDARG00000112811	CZQB01141835.1	-1.1019	0.0109587	CZQB01141835.1	-1.55813	2.34138e-07
ENSDARG00000026369	dbi	1.20936	3.14703e-05	dbi	0.765846	0.00378012
ENSDARG00000063014	dbpa	-0.941897	1.11997e-08	dbpa	-0.976815	4.11916e-12
ENSDARG00000102845	dclk2b	-1.20423	0.00658392	dclk2b	-1.19866	0.00176863
ENSDARG00000037618	ddit4	-1.48215	2.98813e-21	ddit4	-2.08675	5.2497e-38
ENSDARG00000078523	ddr1	1.28404	3.78766e-10	ddr1	0.641063	0.000615117
ENSDARG00000040930	deptor	-1.11643	1.3681e-08	deptor	-1.02358	3.15039e-09
ENSDARG00000018716	dgkh	-0.894367	1.38727e-05	dgkh	-0.695443	0.00295738
ENSDARG00000016415	dhtkd1	0.704109	0.00345247	dhtkd1	0.773568	0.00047228
ENSDARG00000056267	dixdc1b	-1.0952	3.48793e-11	dixdc1b	-0.695921	6.41347e-06
ENSDARG00000039385	dlg4b	-0.835437	2.29723e-05	dlg4b	-0.619279	0.000230598
ENSDARG00000014280	dlgap1a	-1.08096	3.64073e-09	dlgap1a	-0.791344	4.51448e-10
ENSDARG00000060849	dlgap4a	-0.785225	7.89598e-05	dlgap4a	-0.803819	1.19496e-06
ENSDARG00000025703	dmgdh	6.82906	0.00508914	dmgdh	6.89812	0.0030726
ENSDARG00000038978	dnajb4	-1.1699	8.00464e-17	dnajb4	-1.12636	2.07775e-17
ENSDARG00000052881	dnajb5	-1.93789	1.16934e-10	dnajb5	-1.53588	5.0184e-10
ENSDARG00000005464	dnase1l1	7.90215	1.22336e-05	dnase1l1	6.83793	0.00337103
ENSDARG00000032238	dnm3a	1.52326	0.00500991	dnm3a	1.40716	0.00543113
ENSDARG00000075327	dock10	1.05249	0.000720545	dock10	1.16468	1.56723e-05
ENSDARG00000044241	dram2b	1.83426	0.00010169	dram2b	1.33658	0.00523479
ENSDARG00000090347	dre-mir-222a	-1.19229	0.0023137	dre-mir-222a	-1.29765	0.000421811
ENSDARG00000101419	drp2	-0.600332	1.11901e-05	drp2	-0.591172	4.7993e-06
ENSDARG00000098057	dscaml1	-0.848723	1.11785e-17	dscaml1	-0.907577	8.79644e-24
ENSDARG00000000853	dstyk	-0.609255	0.00646348	dstyk	-0.671579	0.000490591
ENSDARG00000077694	dtnba	-0.834191	0.00296349	dtnba	-1.05718	9.99247e-06
ENSDARG00000055115	dtnbp1a	-0.676754	1.2802e-05	dtnbp1a	-0.66807	3.47797e-06
ENSDARG00000100515	dusp1	-1.33456	0.00230578	dusp1	-1.88346	1.53447e-06
ENSDARG00000101413	dusp7	-0.709007	0.00545756	dusp7	-0.757182	0.000187846
ENSDARG00000011876	ednraa	7.72396	4.64709e-07	ednraa	7.28998	0.000158614
ENSDARG00000035835	eef2k	-1.46955	5.88499e-10	eef2k	-1.33652	5.42225e-11
ENSDARG00000030326	efna1a	-1.00625	8.34901e-05	efna1a	-0.839539	8.00547e-05
ENSDARG00000018787	efna1b	-2.41681	1.71915e-23	efna1b	-1.93692	5.76303e-09
ENSDARG00000041607	eif4ebp3l	-1.54886	9.18274e-09	eif4ebp3l	-2.44234	7.77105e-17
ENSDARG00000078066	elk1	-0.751923	1.67097e-05	elk1	-0.876341	4.78109e-08
ENSDARG00000045414	elovl2	2.122	2.11569e-05	elovl2	1.51391	0.000891052
ENSDARG00000014321	en1a	-9.36533	6.84687e-08	en1a	-9.12175	6.2353e-08
ENSDARG00000031248	enkur	7.45155	0.000266733	enkur	6.46846	0.00683977
ENSDARG00000013750	eno1b	1.72083	2.6405e-07	eno1b	0.966223	0.00176313
ENSDARG00000044795	entpd2b	9.61254	2.19558e-14	entpd2b	7.88651	0.000115222
ENSDARG00000021539	ephb2b	0.877106	0.00120982	ephb2b	1.07059	8.32829e-06
ENSDARG00000105178	erc2	-0.708808	0.000293256	erc2	-0.919102	5.90029e-08
ENSDARG00000063417	erf	-1.1004	1.32972e-13	erf	-1.39205	8.05311e-27
ENSDARG00000069262	erich3	-1.41243	0.00061586	erich3	-1.76293	1.34478e-06
ENSDARG00000069266	esrra	-0.847544	1.06933e-05	esrra	-0.757645	0.000286974
ENSDARG00000103980	ets2	-1.34609	0.00096291	ets2	-1.58011	0.000100413
ENSDARG00000101019	ext1b	-1.02207	3.64282e-08	ext1b	-0.761654	1.28847e-08
ENSDARG00000012397	eya4	7.35408	0.000426828	eya4	7.53727	0.00043358
ENSDARG00000007697	fabp7a	1.67175	7.99561e-13	fabp7a	0.935693	4.19316e-07
ENSDARG00000019532	fads2	-0.940122	2.38609e-09	fads2	-0.734919	1.83837e-05
ENSDARG00000026865	fam107b	-2.22557	9.0875e-35	fam107b	-2.52674	2.13366e-62
ENSDARG00000075564	fam13a	-0.693904	0.000190443	fam13a	-0.85089	4.02685e-07
ENSDARG00000059719	fam169aa	-1.16943	0.0105849	fam169aa	-1.30693	0.00125113
ENSDARG00000074168	fam208b	-0.755786	5.26478e-05	fam208b	-0.810369	3.88262e-07
ENSDARG00000008573	fam20b	-0.894534	4.62895e-05	fam20b	-0.810044	2.00228e-05
ENSDARG00000070222	fam43b	-1.0701	1.82656e-10	fam43b	-1.08236	6.84673e-14
ENSDARG00000075296	fam83c	-1.71264	2.74409e-05	fam83c	-1.71068	8.80699e-07
ENSDARG00000019063	fat1b	-1.66084	3.28545e-12	fat1b	-0.829337	0.00274582
ENSDARG00000103362	FBXL19	-0.883832	0.00532634	FBXL19	-1.03386	4.9257e-05
ENSDARG00000061936	fbxo10	-0.741298	0.00336745	fbxo10	-0.750857	0.000844367
ENSDARG00000003462	fech	-1.18292	0.000129088	fech	-0.745259	0.00777327
ENSDARG00000011449	fes	-1.1282	0.000207417	fes	-0.938062	0.000159497
ENSDARG00000035056	fgf13a	-0.613098	7.46195e-05	fgf13a	-0.770344	3.10458e-08
ENSDARG00000035873	fjx1	-1.59271	0.000647016	fjx1	-1.74002	1.48528e-05
ENSDARG00000028396	fkbp5	-2.79455	1.15156e-11	fkbp5	-2.8191	4.21116e-15
ENSDARG00000114910	FO704772.1	-2.39396	6.8395e-07	FO704772.1	-2.79098	3.55023e-09
ENSDARG00000098081	FO704905.1	6.61242	0.0094638	FO704905.1	7.25772	0.0011361
ENSDARG00000055751	fosb	-2.31191	2.97873e-08	fosb	-1.08811	0.00367902
ENSDARG00000032705	foxg1b	-3.59005	0.0096147	foxg1b	-3.71025	0.00723027
ENSDARG00000037872	foxk1	-0.857801	1.98024e-06	foxk1	-0.960842	5.02479e-09
ENSDARG00000117621	FP016248.1	-0.964499	0.00573123	FP016248.1	-1.0574	0.00293747
ENSDARG00000109926	FP236812.2	9.54396	4.1218e-15	FP236812.2	7.94752	5.9206e-05
ENSDARG00000105484	FP325123.3	9.13655	5.44136e-12	FP325123.3	7.84862	0.000103354
ENSDARG00000039576	fstl1b	-0.763223	0.00102618	fstl1b	-0.978312	3.73495e-07
ENSDARG00000053366	ftr12	-1.52772	0.000254418	ftr12	-1.36928	0.00192034
ENSDARG00000105120	gab2	-0.651659	0.000829357	gab2	-0.720563	2.65428e-05
ENSDARG00000027744	gadd45ba	-1.0359	0.000471406	gadd45ba	-1.54567	1.12994e-09
ENSDARG00000057630	galm	8.43058	8.40043e-08	galm	7.23472	0.00123576
ENSDARG00000059438	galnt18b	-0.768434	7.69748e-07	galnt18b	-0.728256	4.11899e-07
ENSDARG00000014386	galnt6	7.88522	1.36361e-05	galnt6	6.78045	0.00384493
ENSDARG00000073870	gdpd2	1.69888	0.00144171	gdpd2	1.41543	0.0056764
ENSDARG00000025301	gfap	2.45311	1.11505e-16	gfap	1.00036	5.40571e-05
ENSDARG00000100003	glulb	-0.726259	2.29969e-06	glulb	-0.868331	2.47594e-09
ENSDARG00000028327	gmfb	0.787832	0.00157129	gmfb	0.709	0.000457701
ENSDARG00000037921	gng13b	-0.814726	2.28009e-05	gng13b	-0.872011	1.87028e-07
ENSDARG00000016011	gpcpd1	-0.754077	4.87595e-05	gpcpd1	-0.803773	6.70993e-07
ENSDARG00000100851	gphnb	-0.828173	2.69148e-07	gphnb	-0.734298	2.86767e-07
ENSDARG00000062009	gpr18	7.23591	0.000790812	gpr18	6.32916	0.00864307
ENSDARG00000102226	gpr19	-0.988626	0.001138	gpr19	-1.02043	0.000154224
ENSDARG00000068701	gpr85	-0.716829	5.55805e-07	gpr85	-0.678226	3.68341e-07
ENSDARG00000092517	gpsm1a	1.37717	2.06581e-09	gpsm1a	0.963096	3.43471e-06
ENSDARG00000095603	grid2ipb	-0.884511	7.16909e-24	grid2ipb	-0.92322	5.09499e-24
ENSDARG00000078149	grin2ca	6.57141	0.0105869	grin2ca	6.77042	0.00389049
ENSDARG00000089362	grn1	9.52973	3.851e-12	grn1	6.4881	0.00881723
ENSDARG00000004954	grna	4.27753	3.37639e-79	grna	2.49113	2.41221e-15
ENSDARG00000042533	gstm.1	1.42847	0.000147389	gstm.1	1.18959	0.000259276
ENSDARG00000104068	gstp1	2.16427	3.78012e-09	gstp1	1.77284	1.7647e-08
ENSDARG00000013719	gtse1	8.92419	1.53073e-10	gtse1	7.20731	0.00135252
ENSDARG00000016875	gys1	-0.923785	5.66992e-05	gys1	-0.717979	0.000571358
ENSDARG00000038559	h1f0	-1.22256	5.85693e-17	h1f0	-1.52259	4.94047e-30
ENSDARG00000054058	h1fx	-0.899357	0.00790628	h1fx	-1.54764	2.40125e-08
ENSDARG00000040178	havcr1	3.17084	3.02889e-06	havcr1	1.77107	0.0062204
ENSDARG00000028517	hbp1	-0.87869	0.000134571	hbp1	-1.03217	2.76027e-07
ENSDARG00000101422	hdac12	7.22215	0.000912198	hdac12	7.39123	0.000773969
ENSDARG00000075454	hdc	-1.65292	1.18136e-05	hdc	-1.67076	1.5127e-07
ENSDARG00000023999	heatr5a	1.23757	0.000109255	heatr5a	1.10963	6.78793e-05
ENSDARG00000018441	heg1	1.17143	0.000341628	heg1	0.878015	0.00469705
ENSDARG00000059231	hephl1a	1.84217	3.93703e-12	hephl1a	1.24862	1.08856e-06
ENSDARG00000060397	hhip	-1.38271	1.991e-08	hhip	-0.954692	4.47881e-07
ENSDARG00000100826	hif1al	-1.32641	7.44543e-23	hif1al	-1.42252	4.12214e-30
ENSDARG00000031915	hif1an	-0.977086	0.000175206	hif1an	-0.829798	0.000387763
ENSDARG00000102458	hip1rb	-0.803244	3.20847e-06	hip1rb	-0.640066	4.20768e-05
ENSDARG00000063594	hipk1a	1.21295	0.000262955	hipk1a	1.37383	1.39762e-06
ENSDARG00000112840	hist1h2a10	7.77009	2.70741e-07	hist1h2a10	6.35329	0.0035747
ENSDARG00000086552	hist1h2a11	8.33566	2.32975e-07	hist1h2a11	6.67961	0.00469733
ENSDARG00000103015	hist1h2a4	8.50686	6.16356e-08	hist1h2a4	6.9035	0.00299109
ENSDARG00000035519	histh1l	-0.960439	4.03244e-05	histh1l	-1.83862	1.64021e-20
ENSDARG00000103658	hivep1	-1.51677	4.72829e-12	hivep1	-0.955447	0.000586597
ENSDARG00000027529	hmox1a	3.0602	1.25234e-05	hmox1a	1.83912	0.00621184
ENSDARG00000059246	hnrnpd	-0.692595	0.000584754	hnrnpd	-0.688432	0.000166064
ENSDARG00000022763	hpcal1	-0.802468	0.00970961	hpcal1	-0.835234	0.000337616
ENSDARG00000035942	hrh3	-1.05589	7.56239e-09	hrh3	-0.862694	2.10842e-08
ENSDARG00000054842	hsd17b14	6.00985	5.88823e-07	hsd17b14	4.9927	0.00295891
ENSDARG00000031336	hsd20b2	-2.10787	1.04452e-29	hsd20b2	-2.17048	6.85739e-36
ENSDARG00000036966	hsd3b7	-0.913533	0.00275221	hsd3b7	-1.25692	3.12187e-07
ENSDARG00000024746	hsp90aa1.2	-1.21458	4.38362e-24	hsp90aa1.2	-1.07759	3.85181e-16
ENSDARG00000076564	hspg2	2.28831	2.27516e-18	hspg2	1.28502	1.37496e-07
ENSDARG00000053580	htr1fb	-1.80922	4.5509e-06	htr1fb	-1.57824	0.000252907
ENSDARG00000040338	hvcn1	7.44579	0.000265426	hvcn1	6.91052	0.00290071
ENSDARG00000040764	id1	1.12944	0.000930753	id1	0.800808	0.00777322
ENSDARG00000068708	ifrd1	-0.864007	7.85395e-06	ifrd1	-0.917513	2.5787e-08
ENSDARG00000023495	ift74	-0.895867	0.000853195	ift74	-0.795968	0.00149136
ENSDARG00000099351	igfbp1a	-3.66539	1.79013e-17	igfbp1a	-4.45634	6.96448e-20
ENSDARG00000069467	igsf9bb	-0.840936	0.00114818	igsf9bb	-1.06004	2.352e-07
ENSDARG00000102199	im:6912630	-0.975709	0.000374501	im:6912630	-0.785544	0.00118848
ENSDARG00000006900	impdh2	-1.5035	3.48244e-05	impdh2	-1.38931	0.000198509
ENSDARG00000024759	inhbab	-1.81404	0.00130561	inhbab	-1.74919	0.000146314
ENSDARG00000008310	ip6k2a	-1.08464	5.46165e-13	ip6k2a	-1.13759	2.58014e-17
ENSDARG00000019613	ip6k2b	-0.616863	9.39483e-06	ip6k2b	-0.913216	1.33963e-11
ENSDARG00000060618	ipo13	-0.788405	2.76163e-09	ipo13	-0.616812	1.91498e-07
ENSDARG00000058159	ipo8	0.839348	0.00177907	ipo8	0.840265	0.000177878
ENSDARG00000004702	irf2bp2a	-1.08976	6.60338e-06	irf2bp2a	-1.10121	1.5222e-08
ENSDARG00000075282	irs2b	-1.22191	2.31022e-06	irs2b	-1.06263	0.000480508
ENSDARG00000039650	itm2cb	-1.8592	8.92455e-15	itm2cb	-1.30973	3.17086e-05
ENSDARG00000000161	itsn2a	-0.792985	0.00320919	itsn2a	-0.744412	0.000911813
ENSDARG00000013946	ivns1abpb	-1.30045	5.13647e-05	ivns1abpb	-2.20617	6.06336e-16
ENSDARG00000061794	jam3b	1.32945	0.000296954	jam3b	0.878996	0.00436574
ENSDARG00000038826	jph1b	-0.810939	0.000954121	jph1b	-0.713343	0.000444756
ENSDARG00000102204	jph3	-0.77375	7.26373e-07	jph3	-0.93183	1.68292e-11
ENSDARG00000062134	kcnab2b	-1.88451	5.68284e-06	kcnab2b	-1.82063	0.000120451
ENSDARG00000069560	kcnh3	-0.594429	0.000642917	kcnh3	-0.65538	1.54407e-05
ENSDARG00000062618	kcnj12b	-1.74675	2.90256e-20	kcnj12b	-1.40349	5.56827e-13
ENSDARG00000062672	kcnj19b	-0.859245	0.00127402	kcnj19b	-0.822271	0.000274422
ENSDARG00000058985	KCNJ6	-1.07956	6.16371e-07	KCNJ6	-1.19554	8.86364e-13
ENSDARG00000017254	kcnk1b	-0.919421	1.22757e-05	kcnk1b	-0.796167	3.86311e-05
ENSDARG00000060854	kctd3	-0.712263	4.67813e-06	kctd3	-0.764983	1.68787e-07
ENSDARG00000088087	kdm6ba	-1.5593	2.26865e-23	kdm6ba	-1.40881	1.04257e-22
ENSDARG00000018111	kdm7aa	-1.30959	1.83031e-12	kdm7aa	-0.932672	3.42511e-07
ENSDARG00000062187	kif14	8.39635	1.27924e-07	kif14	7.09749	0.00180104
ENSDARG00000006862	kifap3b	0.758301	0.00123466	kifap3b	0.614974	0.00460161
ENSDARG00000061368	klf13	-1.88964	3.97834e-45	klf13	-1.73829	1.18003e-44
ENSDARG00000068194	klf9	-2.96812	2.31369e-26	klf9	-3.05414	1.0515e-53
ENSDARG00000062579	kremen1	6.56554	0.0108097	kremen1	7.69451	0.000225308
ENSDARG00000058358	krt8	1.82123	7.81812e-14	krt8	0.785407	0.00121466
ENSDARG00000068714	ksr1a	-0.830235	2.16989e-12	ksr1a	-0.940361	3.94047e-16
ENSDARG00000093572	lamc3	1.85271	0.00181804	lamc3	1.7943	0.00216876
ENSDARG00000103320	lclat1	-1.01575	0.00149379	lclat1	-1.00066	0.000342187
ENSDARG00000070555	ldlrad4a	-0.779879	6.23068e-05	ldlrad4a	-0.630503	0.00020864
ENSDARG00000026759	ldlrb	-1.40063	0.000333722	ldlrb	-0.887502	0.00739646
ENSDARG00000055357	leo1	-0.867579	0.00064057	leo1	-0.894449	0.000138581
ENSDARG00000040528	lgals3bpb	2.64477	4.94706e-06	lgals3bpb	1.52779	0.00815601
ENSDARG00000025903	lgals9l1	4.15154	3.93776e-09	lgals9l1	2.35347	0.00110069
ENSDARG00000069701	lgi2b	6.76952	0.00544719	lgi2b	6.30217	0.00935391
ENSDARG00000039150	lgmn	1.97756	1.34011e-47	lgmn	0.688294	2.05227e-05
ENSDARG00000103774	limch1b	-0.676379	0.00144809	limch1b	-0.704218	6.80386e-05
ENSDARG00000063646	lnpa	7.39277	0.000344489	lnpa	7.18258	0.00141879
ENSDARG00000117324	LO018196.1	1.71627	0.00011309	LO018196.1	2.24386	4.33469e-11
ENSDARG00000079348	LO018552.1	-1.1815	1.45133e-06	LO018552.1	-1.05191	7.87019e-05
ENSDARG00000112431	LO018598.1	-1.30445	6.46291e-08	LO018598.1	-1.36505	1.02898e-06
ENSDARG00000020239	lpin1	-0.811082	0.00114945	lpin1	-0.714166	0.00136933
ENSDARG00000078778	lrch1	-0.75004	1.12887e-10	lrch1	-0.799842	4.55186e-12
ENSDARG00000075625	lrig1	0.945658	0.000993862	lrig1	0.992286	3.57358e-05
ENSDARG00000006029	lta4h	1.77072	8.8205e-05	lta4h	1.35469	0.00169485
ENSDARG00000003984	LTN1	0.896032	0.00102122	LTN1	0.765311	0.0026562
ENSDARG00000098751	lzts3a	-0.702297	0.00986141	lzts3a	-0.788923	9.06231e-06
ENSDARG00000040717	macc1	9.46789	3.90528e-14	macc1	7.11069	0.00175764
ENSDARG00000060805	map1sa	0.92241	0.00197178	map1sa	0.84905	0.00135504
ENSDARG00000098802	map7d1a	-0.734446	0.00648466	map7d1a	-0.73283	0.00170783
ENSDARG00000032103	mapk6	-0.787035	1.55701e-14	mapk6	-0.793178	4.64334e-16
ENSDARG00000055740	march9	-0.840627	0.000115269	march9	-0.893991	6.53706e-06
ENSDARG00000059581	mbd5	-0.795256	0.00656715	mbd5	-0.81357	0.000262148
ENSDARG00000005368	mcamb	2.22452	3.69584e-16	mcamb	1.06752	0.000151559
ENSDARG00000105237	mcc	-1.12301	3.72847e-05	mcc	-1.00058	0.000227387
ENSDARG00000008363	mcl1b	-1.0772	8.23907e-05	mcl1b	-1.62143	1.28431e-10
ENSDARG00000029764	mef2ca	-0.983581	0.000346435	mef2ca	-1.16331	9.89576e-07
ENSDARG00000012827	mettl3	-0.901233	0.00109633	mettl3	-0.850139	0.00222459
ENSDARG00000036820	mgll	0.777085	3.52343e-11	mgll	0.593313	6.2177e-08
ENSDARG00000075963	mhc1uba	-6.61936	0.00070941	mhc1uba	-8.4266	2.88953e-05
ENSDARG00000079105	mhc2dab	-8.4715	1.36044e-05	mhc2dab	-7.26587	0.000160692
ENSDARG00000101362	mibp	-1.92291	2.16784e-06	mibp	-2.23019	3.8181e-05
ENSDARG00000102366	micall2a	7.55186	1.79289e-06	micall2a	7.06236	0.000460637
ENSDARG00000076229	mkl1b	-0.682942	0.000523575	mkl1b	-0.648189	0.000126302
ENSDARG00000015164	mknk2b	-0.83567	6.55159e-10	mknk2b	-1.31149	1.77648e-30
ENSDARG00000007630	mkrn2	-0.891518	0.00305496	mkrn2	-1.03003	0.000538265
ENSDARG00000077301	mlf1	7.32384	0.000568337	mlf1	6.84815	0.00329209
ENSDARG00000017676	mmp2	1.79888	2.64753e-05	mmp2	1.25099	0.00222967
ENSDARG00000018896	mmp24	-0.869086	5.95417e-09	mmp24	-1.0788	1.52869e-16
ENSDARG00000074691	mms22l	8.01022	5.19094e-06	mms22l	6.80408	0.00363147
ENSDARG00000055290	mpeg1.1	3.41285	5.16191e-19	mpeg1.1	1.95338	6.39559e-07
ENSDARG00000053453	mpp2a	-0.986546	1.04408e-05	mpp2a	-0.869054	2.69854e-06
ENSDARG00000075826	msh4	8.76769	3.41424e-06	msh4	8.85538	1.00303e-06
ENSDARG00000063910	mt-atp8	0.887605	0.00627106	mt-atp8	0.831833	0.00205288
ENSDARG00000063922	mt-nd6	-0.75534	1.88413e-07	mt-nd6	-0.733821	9.35316e-09
ENSDARG00000102051	mtbl	1.89888	0.00261953	mtbl	1.98941	0.000562691
ENSDARG00000042221	mthfd1l	8.12929	2.1486e-06	mthfd1l	6.69121	0.00495381
ENSDARG00000024789	mxc	8.08509	3.36435e-06	mxc	6.48162	0.00668135
ENSDARG00000032039	mxd1	-0.619352	4.67192e-05	mxd1	-0.664598	1.546e-06
ENSDARG00000030157	mybpc2a	-1.3737	3.83564e-05	mybpc2a	-1.32703	2.5755e-05
ENSDARG00000034956	myclb	-1.44845	1.864e-15	myclb	-1.15434	2.07139e-13
ENSDARG00000056125	myct1a	6.61728	0.0092235	myct1a	6.55736	0.00594192
ENSDARG00000078313	MYO9B	1.52509	7.15546e-08	MYO9B	0.726189	0.00923707
ENSDARG00000080337	NC_002333.4	-0.671325	8.21339e-21	NC_002333.4	-0.672684	3.07726e-13
ENSDARG00000074794	necab3	-0.731238	2.18412e-11	necab3	-0.626091	1.19843e-08
ENSDARG00000020079	neil3	7.4145	0.00033441	neil3	6.58572	0.00572009
ENSDARG00000062797	nell2b	-0.963783	3.90309e-06	nell2b	-0.89038	2.40701e-05
ENSDARG00000076533	nfe2l1b	0.702923	0.00249854	nfe2l1b	0.627275	0.0015269
ENSDARG00000094965	nfil3-5	0.730169	2.03316e-05	nfil3-5	0.740653	2.93983e-07
ENSDARG00000087188	nfil3-6	-1.59374	1.13886e-19	nfil3-6	-1.31224	3.11089e-17
ENSDARG00000007693	nfkbiab	-1.61752	7.54492e-26	nfkbiab	-1.71782	1.01242e-29
ENSDARG00000053475	ngb	-1.22159	2.26575e-10	ngb	-0.847086	1.36667e-10
ENSDARG00000103146	nlrc3	7.19216	0.00143754	nlrc3	6.97768	0.00293407
ENSDARG00000022570	nmur3	1.78112	0.00501004	nmur3	1.85907	0.00193283
ENSDARG00000090912	npc2	2.54195	1.0193e-14	npc2	1.01001	0.00835906
ENSDARG00000040430	nptxra	-1.95234	3.23003e-59	nptxra	-1.88915	1.65486e-48
ENSDARG00000053375	nptxrb	-0.684463	1.68107e-06	nptxrb	-0.768524	3.31855e-08
ENSDARG00000003820	nr1d2a	-1.0307	3.06986e-10	nr1d2a	-1.05809	4.42283e-15
ENSDARG00000059370	nr1d4b	3.16349	0.000502717	nr1d4b	3.296	0.00501845
ENSDARG00000029766	nr1i2	-1.15779	0.00512549	nr1i2	-1.18658	0.000606149
ENSDARG00000055854	nr4a3	-1.30724	6.94944e-05	nr4a3	-0.731822	0.00320563
ENSDARG00000068965	nrip1a	0.864769	0.00880536	nrip1a	0.898563	0.00191939
ENSDARG00000071860	nrn1a	-0.664451	0.000215482	nrn1a	-0.59261	0.000505544
ENSDARG00000102153	nrp1a	1.28757	0.00085234	nrp1a	1.86067	2.97294e-10
ENSDARG00000111235	nrsn1	-0.991468	2.38484e-10	nrsn1	-0.821857	3.26883e-11
ENSDARG00000038991	nsfb	1.89089	7.48056e-05	nsfb	1.29211	0.00882021
ENSDARG00000060025	nsmfa	-0.900959	0.000113126	nsmfa	-0.901995	8.06555e-06
ENSDARG00000059646	nt5dc2	-1.70566	7.99989e-08	nt5dc2	-1.82126	2.522e-06
ENSDARG00000030573	nudt1	6.72725	0.00634178	nudt1	6.27916	0.00915464
ENSDARG00000027279	numb	-0.795924	0.00363281	numb	-0.792106	0.000652665
ENSDARG00000101949	numbl	-0.793211	0.000823379	numbl	-0.903114	4.27435e-06
ENSDARG00000045929	oaz2a	-0.905758	0.000115902	oaz2a	-0.814273	2.18952e-05
ENSDARG00000059815	oaz2b	-1.57656	5.5008e-09	oaz2b	-1.34074	2.57499e-09
ENSDARG00000018270	olfm1a	-0.770773	9.90399e-05	olfm1a	-0.870145	0.000168784
ENSDARG00000044175	oxtrl	7.04821	0.00208308	oxtrl	7.26545	0.00112105
ENSDARG00000103305	P2RY14	7.80272	2.56523e-05	P2RY14	7.08628	0.0018511
ENSDARG00000071212	p3h1	-2.16995	6.3503e-05	p3h1	-2.44746	3.57658e-06
ENSDARG00000033537	p4ha1a	-0.721647	0.0105301	p4ha1a	-1.16111	1.55167e-05
ENSDARG00000008706	paip2b	-0.717002	1.1475e-08	paip2b	-0.631738	8.56499e-07
ENSDARG00000027564	pak6a	-0.829206	8.96569e-05	pak6a	-0.66411	0.000253413
ENSDARG00000069608	palm2	-0.749196	6.51735e-05	palm2	-0.7387	2.01634e-05
ENSDARG00000099005	palm2	-0.951708	0.000817444	palm2	-0.958431	5.1565e-05
ENSDARG00000042703	parp6a	-0.651039	0.000240133	parp6a	-0.597785	0.000199871
ENSDARG00000007221	pbk	8.80418	8.04713e-10	pbk	7.32184	0.000965712
ENSDARG00000100494	pbx1a	1.39958	0.00139293	pbx1a	2.09563	8.56826e-10
ENSDARG00000031981	pcbd1	1.95039	0.000212628	pcbd1	1.6461	0.0077741
ENSDARG00000089805	pcdh18a	1.09259	0.00169084	pcdh18a	1.29401	2.07489e-05
ENSDARG00000103013	pcdh1g22	1.03152	0.00948209	pcdh1g22	0.960861	0.00339068
ENSDARG00000100829	pcdh1g32	0.759131	0.00647758	pcdh1g32	0.82332	0.00140354
ENSDARG00000099035	pcdh1g33	1.14665	0.00102846	pcdh1g33	1.38859	1.94313e-05
ENSDARG00000057519	pcdh1g9	1.05908	0.00133601	pcdh1g9	1.15168	2.74013e-05
ENSDARG00000063732	pde11a	-1.87807	3.19726e-10	pde11a	-1.72454	3.19209e-12
ENSDARG00000030964	pde12	-1.51334	0.000172314	pde12	-1.45356	5.46976e-05
ENSDARG00000045305	pde7a	-0.676616	0.0103743	pde7a	-0.599346	0.00743022
ENSDARG00000059054	pdk2b	-2.33305	3.11217e-05	pdk2b	-2.38269	2.16906e-05
ENSDARG00000054848	pdk4	-1.76097	2.38201e-06	pdk4	-1.69178	7.56921e-07
ENSDARG00000073757	pdzrn3a	-1.02158	1.86013e-09	pdzrn3a	-1.14601	3.04206e-14
ENSDARG00000079756	peak1	0.719946	0.00120404	peak1	0.746221	0.000192242
ENSDARG00000056885	per1a	-0.928859	2.65292e-05	per1a	-1.33353	3.05218e-10
ENSDARG00000034503	per2	-1.32522	3.03033e-19	per2	-0.828656	7.55601e-10
ENSDARG00000010519	per3	-1.90111	1.43739e-37	per3	-1.89403	6.46321e-42
ENSDARG00000001953	pfkfb3	-1.95977	3.09838e-12	pfkfb3	-2.18054	3.14387e-09
ENSDARG00000029075	pfkfb4b	-1.51521	4.27386e-11	pfkfb4b	-1.40556	4.24443e-12
ENSDARG00000028000	pfkpa	-0.641984	1.86147e-11	pfkpa	-0.649007	5.32729e-13
ENSDARG00000088091	pfn1	3.34714	6.30212e-14	pfn1	1.77551	9.39193e-05
ENSDARG00000032221	phactr4b	-0.821425	1.84465e-10	phactr4b	-0.890179	6.3644e-14
ENSDARG00000030687	phka2	-1.06165	5.91218e-09	phka2	-0.952546	8.92795e-10
ENSDARG00000030604	phkg1a	-1.435	5.59396e-12	phkg1a	-0.96099	5.02456e-07
ENSDARG00000114503	phtf2	-0.816179	0.0097574	phtf2	-0.799845	0.000601557
ENSDARG00000098984	pid1	-0.893492	0.000144685	pid1	-0.691012	0.000527724
ENSDARG00000003281	pik3ip1	-1.40923	6.5151e-28	pik3ip1	-1.22855	4.93632e-25
ENSDARG00000038524	pik3r1	-0.625241	5.32622e-06	pik3r1	-0.702282	1.87809e-09
ENSDARG00000018060	pik3r2	0.702467	2.07835e-05	pik3r2	0.689406	7.98393e-06
ENSDARG00000103038	pik3r3a	-0.926621	0.00136901	pik3r3a	-1.33515	4.54501e-08
ENSDARG00000100020	pim1	-1.44656	1.86147e-26	pim1	-1.11396	3.43001e-14
ENSDARG00000055129	pim3	-1.29717	7.69057e-08	pim3	-1.27295	3.73853e-09
ENSDARG00000044091	pitpnab	-0.712213	4.91068e-07	pitpnab	-0.617983	2.57982e-06
ENSDARG00000099260	PITPNC1	-0.713191	0.0015791	PITPNC1	-0.874765	1.56567e-06
ENSDARG00000079253	plch1	-1.06931	2.51969e-05	plch1	-1.03701	5.02349e-07
ENSDARG00000071139	PLCXD1 (1 of many)	9.86504	7.17387e-18	PLCXD1 (1 of many)	7.45695	0.000613362
ENSDARG00000054794	plcxd3	0.811763	1.87392e-07	plcxd3	0.946136	4.11041e-12
ENSDARG00000075964	plekhg4	1.79754	0.00021057	plekhg4	1.3048	0.00420884
ENSDARG00000019130	plk2b	-1.12576	1.10169e-06	plk2b	-0.791102	2.31675e-05
ENSDARG00000010144	plppr3a	0.949675	0.00941986	plppr3a	0.925498	0.00702458
ENSDARG00000059950	plxdc2	1.34797	0.00048002	plxdc2	1.22424	0.00069708
ENSDARG00000038398	pmm1	-1.73139	0.00342898	pmm1	-1.72535	0.00240131
ENSDARG00000010773	pnpla6	-0.773907	1.98425e-06	pnpla6	-0.718022	3.68741e-07
ENSDARG00000103470	polm	6.81383	0.00474801	polm	6.79596	0.003712
ENSDARG00000055092	pora	-0.599016	0.0025343	pora	-0.971497	2.98355e-08
ENSDARG00000101569	ppargc1b	-1.14444	3.89846e-17	ppargc1b	-0.956644	1.24582e-16
ENSDARG00000026499	ppm1e	-0.807233	2.53197e-06	ppm1e	-0.816172	1.92249e-09
ENSDARG00000102012	ppp1cbl	0.643585	0.00488782	ppp1cbl	0.625439	0.0042218
ENSDARG00000032651	ppp1r10	-0.949206	7.4574e-09	ppp1r10	-0.946795	7.7838e-11
ENSDARG00000009142	ppp1r13bb	-0.91641	1.7207e-15	ppp1r13bb	-0.902972	1.9779e-16
ENSDARG00000011239	ppp1r14aa	-1.57646	0.000481777	ppp1r14aa	-1.45183	7.89609e-05
ENSDARG00000071005	ppp1r3ca	7.65914	6.87301e-05	ppp1r3ca	7.0929	0.00182458
ENSDARG00000071709	ppp1r9bb	-0.88434	2.64163e-09	ppp1r9bb	-0.885153	1.11619e-11
ENSDARG00000011122	pptc7a	-0.844682	0.00100536	pptc7a	-0.843093	7.86569e-05
ENSDARG00000052658	pptc7b	-1.21319	0.00123589	pptc7b	-1.15051	0.000703427
ENSDARG00000044169	prelid1b	-1.14999	0.00283936	prelid1b	-0.994197	0.00233651
ENSDARG00000009505	prelid3b	-0.991001	0.000114117	prelid3b	-0.759426	0.00165752
ENSDARG00000010482	prg4a	9.07906	3.58757e-09	prg4a	7.12513	0.00188874
ENSDARG00000033273	primpol	7.93389	9.60627e-06	primpol	6.67129	0.00475044
ENSDARG00000033184	prkar2aa	-0.775016	6.6053e-06	prkar2aa	-0.668729	8.78507e-06
ENSDARG00000008723	prkcba	-0.838441	2.86803e-06	prkcba	-0.730817	1.69069e-06
ENSDARG00000043332	prkcz	-0.666538	0.000468133	prkcz	-0.683908	3.98047e-05
ENSDARG00000016570	prlra	-1.08296	0.00346677	prlra	-1.26612	1.63282e-05
ENSDARG00000086746	prodha	-0.633895	5.18988e-05	prodha	-0.739633	2.50958e-07
ENSDARG00000039966	prom1a	0.7418	3.8392e-05	prom1a	0.76955	8.26003e-07
ENSDARG00000075977	prr5a	-0.861452	7.21908e-08	prr5a	-0.757362	2.9645e-06
ENSDARG00000079639	PRRC2B	-0.718686	5.97299e-07	PRRC2B	-0.696363	5.65173e-10
ENSDARG00000061830	prss12	-0.931552	3.31965e-09	prss12	-0.840465	5.30992e-10
ENSDARG00000003526	psma5	1.46231	0.00191722	psma5	1.17654	0.0036368
ENSDARG00000052377	psmd12	0.98482	0.00343337	psmd12	0.781663	0.00596802
ENSDARG00000035676	ptp4a2b	-0.873366	5.47342e-06	ptp4a2b	-0.838244	2.29552e-07
ENSDARG00000012340	ptpn11b	-0.697213	2.19281e-07	ptpn11b	-0.948881	3.35446e-13
ENSDARG00000033042	ptprja	8.91305	1.75083e-10	ptprja	7.77933	0.000157744
ENSDARG00000040076	pycard	8.23908	6.29184e-07	pycard	6.81232	0.00372894
ENSDARG00000002021	pygb	1.10588	0.000355291	pygb	0.813489	0.00197027
ENSDARG00000098344	rab18b	-0.608443	0.00218734	rab18b	-0.824358	8.80068e-05
ENSDARG00000052290	rab33ba	0.73872	0.00724831	rab33ba	0.706125	0.00388181
ENSDARG00000105254	RAB37	-0.86294	0.000607408	RAB37	-0.651823	0.00354015
ENSDARG00000077653	rabl6b	-0.966693	2.62555e-10	rabl6b	-0.879925	1.18077e-09
ENSDARG00000074849	rac1a	2.23409	2.92465e-08	rac1a	1.25762	0.000820069
ENSDARG00000063031	rad54l2	-1.01868	7.61104e-20	rad54l2	-1.12002	5.48127e-28
ENSDARG00000076679	rai1	0.609865	0.00163248	rai1	0.848382	2.56255e-07
ENSDARG00000040246	rap2ab	-0.883663	5.25538e-05	rap2ab	-0.80483	2.64371e-05
ENSDARG00000103032	rap2b	-0.68502	0.00243107	rap2b	-0.94188	2.69312e-06
ENSDARG00000079912	rapgefl1	-0.870598	5.12013e-13	rapgefl1	-0.804255	1.2704e-14
ENSDARG00000079917	rassf7a	-0.867625	0.00530506	rassf7a	-0.98669	0.0018521
ENSDARG00000003193	rassf7b	7.10937	0.00144502	rassf7b	7.05384	0.00200508
ENSDARG00000008278	rcor2	-1.78004	1.74671e-32	rcor2	-1.73934	4.69262e-35
ENSDARG00000077353	rerea	-0.82412	7.22346e-19	rerea	-0.814388	1.12581e-23
ENSDARG00000104632	RERG	-1.52282	0.00150595	RERG	-1.13209	0.00582456
ENSDARG00000111902	RF00002	-6.38772	5.13131e-66	RF00002	-7.06311	3.86187e-78
ENSDARG00000083063	RF00003	3.39407	1.61568e-34	RF00003	3.00765	3.48701e-23
ENSDARG00000114494	RF00003	3.64183	5.76852e-13	RF00003	2.93303	8.89788e-07
ENSDARG00000115204	RF00004	2.00083	0.000614804	RF00004	1.74084	0.000557251
ENSDARG00000083431	RF00015	6.09571	1.47296e-06	RF00015	5.77647	0.000442708
ENSDARG00000112858	RF00015	2.61441	0.000337403	RF00015	2.54704	0.00455879
ENSDARG00000087732	RF00017	-1.11375	7.60949e-10	RF00017	-1.03033	1.90228e-19
ENSDARG00000105097	RF00017	7.63978	0.000378544	RF00017	6.49573	0.00806435
ENSDARG00000112374	RF00017	3.79615	0.000499267	RF00017	2.8717	0.00835415
ENSDARG00000100903	RF00019	3.24317	1.91163e-18	RF00019	2.38012	5.37245e-17
ENSDARG00000109284	RF00020	10.8001	3.59412e-25	RF00020	10.0418	7.94007e-19
ENSDARG00000080987	RF00030	-1.21176	5.52223e-09	RF00030	-1.31262	5.8452e-06
ENSDARG00000083108	RF00045	2.34093	3.55415e-05	RF00045	1.91932	0.000462016
ENSDARG00000082611	RF00319	-1.67055	0.005681	RF00319	-1.95683	0.00144061
ENSDARG00000114781	RF00392	7.17894	0.00104857	RF00392	6.73532	0.00418598
ENSDARG00000115852	RF00563	5.06139	4.97305e-05	RF00563	5.1887	0.000779706
ENSDARG00000080562	RF00619	9.75296	5.37959e-15	RF00619	8.50241	8.94501e-07
ENSDARG00000104511	RF01268	-1.47538	2.02693e-22	RF01268	-1.314	2.56174e-20
ENSDARG00000080895	RF01291	1.56162	3.46163e-05	RF01291	1.2253	0.000158435
ENSDARG00000081126	RF01296	-1.29293	2.48276e-07	RF01296	-1.21603	1.17542e-08
ENSDARG00000083325	RF01296	-1.06064	1.87131e-11	RF01296	-1.02232	6.43952e-13
ENSDARG00000076891	rfxap	-0.862159	0.00829284	rfxap	-0.768283	0.0056186
ENSDARG00000089340	rhobtb2b	-0.715648	2.31869e-06	rhobtb2b	-0.586537	4.94304e-05
ENSDARG00000061752	ripor2	-0.617055	1.14129e-07	ripor2	-0.762826	5.27032e-12
ENSDARG00000089981	rnf146	-0.632148	0.00341581	rnf146	-0.591393	0.0018407
ENSDARG00000060926	rnf19b	-0.686395	0.00103034	rnf19b	-0.662695	0.00018421
ENSDARG00000099465	rnf213a	1.37441	2.29941e-06	rnf213a	0.764216	0.00224669
ENSDARG00000036965	rnf24	-1.4607	1.67558e-09	rnf24	-1.30279	7.58565e-10
ENSDARG00000054036	rnf34b	-1.13052	0.00424849	rnf34b	-1.12896	0.00186718
ENSDARG00000068582	rnf44	-0.698815	2.4922e-07	rnf44	-0.688726	6.89293e-09
ENSDARG00000057231	rorca	1.06937	5.20259e-05	rorca	1.029	3.26355e-05
ENSDARG00000017780	rorcb	2.35117	9.20777e-18	rorcb	2.067	7.07526e-21
ENSDARG00000003599	rpl3	1.20808	1.52566e-20	rpl3	0.708502	1.81807e-09
ENSDARG00000058105	rpl36a	1.77513	1.29314e-05	rpl36a	1.1185	0.00243673
ENSDARG00000036298	rps13	1.1924	1.79091e-09	rps13	0.706868	0.000131365
ENSDARG00000035860	rps28	1.60594	3.67167e-07	rps28	1.11535	0.000168208
ENSDARG00000018399	rps6kb1a	-1.41213	1.48225e-06	rps6kb1a	-1.46135	1.39283e-08
ENSDARG00000023797	ryr1b	-1.0067	1.10903e-10	ryr1b	-0.771755	1.16903e-10
ENSDARG00000057598	s100b	2.42466	4.56024e-31	s100b	1.3552	8.63085e-14
ENSDARG00000079613	sall3a	3.21615	7.79373e-10	sall3a	2.5907	4.56449e-07
ENSDARG00000005945	sart1	-0.877428	3.20753e-06	sart1	-0.991187	3.07903e-09
ENSDARG00000036911	scamp1	-0.961905	6.65632e-12	scamp1	-0.719361	3.86092e-08
ENSDARG00000043497	scrn2	0.592978	0.00896168	scrn2	0.661596	0.00251804
ENSDARG00000024124	sde2	-1.13027	0.000125919	sde2	-1.02424	8.27495e-05
ENSDARG00000019951	sec62	-1.08008	7.5989e-08	sec62	-0.900601	2.4034e-07
ENSDARG00000055373	sema3fb	-0.652304	0.000125533	sema3fb	-0.779944	2.7248e-06
ENSDARG00000088143	sema4gb	1.31122	0.000531163	sema4gb	1.20582	0.000223248
ENSDARG00000102165	sema6a	-0.845073	0.00871699	sema6a	-1.06449	1.71318e-05
ENSDARG00000061976	sema6bb	-0.633555	0.00053236	sema6bb	-0.7698	3.73779e-06
ENSDARG00000056121	serac1	0.823319	0.00791425	serac1	0.902321	0.00462292
ENSDARG00000087421	serbp1b	-0.818447	1.29054e-07	serbp1b	-0.836164	3.244e-10
ENSDARG00000055530	sertad2b	-0.983175	0.00222325	sertad2b	-1.08522	8.89827e-05
ENSDARG00000043986	setd6	7.25332	0.000735662	setd6	7.34603	0.000849677
ENSDARG00000071159	sft2d2b	7.30724	0.000551099	sft2d2b	6.59213	0.00556268
ENSDARG00000062460	sgk3	-0.857838	1.28473e-06	sgk3	-0.826522	1.96033e-06
ENSDARG00000063307	sgsm2	-1.11804	4.65906e-09	sgsm2	-1.03624	2.3668e-09
ENSDARG00000058302	sh3bgrl	2.17917	6.51574e-07	sh3bgrl	1.44294	0.000145489
ENSDARG00000098075	sh3bgrl3	0.685953	3.35154e-07	sh3bgrl3	0.630424	1.98902e-06
ENSDARG00000039901	sh3gl2b	-1.08682	0.000272691	sh3gl2b	-0.777297	0.00171172
ENSDARG00000094181	shroom1	-2.17743	2.53223e-06	shroom1	-2.17262	1.80005e-08
ENSDARG00000105657	si:cabz01080528.1	-0.736318	0.00503338	si:cabz01080528.1	-0.726641	0.000576264
ENSDARG00000105350	si:ch1073-153i20.4	7.95621	8.94918e-06	si:ch1073-153i20.4	6.84985	0.00348092
ENSDARG00000074085	si:ch1073-188e1.1	8.29937	2.89228e-05	si:ch1073-188e1.1	8.30442	2.30791e-05
ENSDARG00000087145	si:ch1073-296d18.1	7.03762	0.00201814	si:ch1073-296d18.1	6.58569	0.00588672
ENSDARG00000086591	si:ch211-113a14.11	8.73931	1.99698e-09	si:ch211-113a14.11	7.32706	0.000903918
ENSDARG00000092894	si:ch211-114l13.9	6.79272	0.00540092	si:ch211-114l13.9	6.27198	0.00940511
ENSDARG00000036700	si:ch211-114n24.6	2.74706	0.000547144	si:ch211-114n24.6	1.94606	0.00561608
ENSDARG00000068374	si:ch211-132b12.7	-2.15521	6.93089e-18	si:ch211-132b12.7	-1.92692	5.12981e-20
ENSDARG00000055250	si:ch211-132b12.8	-1.76865	0.00476646	si:ch211-132b12.8	-1.63709	0.00840968
ENSDARG00000089477	si:ch211-132g1.3	1.73187	0.000250165	si:ch211-132g1.3	1.6065	0.000469725
ENSDARG00000077967	si:ch211-140m22.7	-0.989313	0.0056012	si:ch211-140m22.7	-0.780039	0.00771285
ENSDARG00000094522	si:ch211-14c7.2	-0.84045	3.42671e-05	si:ch211-14c7.2	-0.849091	4.72533e-07
ENSDARG00000087426	si:ch211-151p13.8	-0.849167	2.19977e-05	si:ch211-151p13.8	-0.831288	8.55738e-07
ENSDARG00000077155	si:ch211-157p22.10	7.47283	0.000256703	si:ch211-157p22.10	7.53729	0.00045953
ENSDARG00000096412	si:ch211-15j1.7	5.99387	0.00378881	si:ch211-15j1.7	6.263	0.00317246
ENSDARG00000002897	si:ch211-160o17.2	-0.704089	0.0109613	si:ch211-160o17.2	-0.732466	0.00932644
ENSDARG00000087857	si:ch211-180a12.2	1.32162	3.12441e-05	si:ch211-180a12.2	0.871027	0.00669106
ENSDARG00000056294	si:ch211-183d21.3	-1.25108	0.00163391	si:ch211-183d21.3	-1.04886	0.000922548
ENSDARG00000016623	si:ch211-195b13.1	-0.700527	0.0066948	si:ch211-195b13.1	-0.699166	0.000314456
ENSDARG00000017579	si:ch211-195b15.7	7.00682	8.87557e-05	si:ch211-195b15.7	6.58214	0.0020387
ENSDARG00000095724	si:ch211-196c10.15	-1.45487	2.80685e-05	si:ch211-196c10.15	-1.29662	5.26636e-05
ENSDARG00000053091	si:ch211-204c21.1	-0.672073	0.00408522	si:ch211-204c21.1	-0.661619	0.000319118
ENSDARG00000097620	si:ch211-210b2.1	1.83122	0.00515869	si:ch211-210b2.1	1.65476	0.0085034
ENSDARG00000055504	si:ch211-212k18.7	3.26419	4.45309e-12	si:ch211-212k18.7	1.3743	0.00919061
ENSDARG00000093748	si:ch211-217k17.11	10.3855	2.42896e-17	si:ch211-217k17.11	7.04048	0.00282546
ENSDARG00000115299	si:ch211-227e10.3	6.80604	0.000274813	si:ch211-227e10.3	5.98946	0.00749091
ENSDARG00000028583	si:ch211-234h8.7	-1.49103	1.57293e-09	si:ch211-234h8.7	-1.2438	1.28067e-07
ENSDARG00000086300	si:ch211-236d3.4	-0.943458	0.00722234	si:ch211-236d3.4	-0.881202	0.00281469
ENSDARG00000007275	si:ch211-251b21.1	1.35831	1.17862e-17	si:ch211-251b21.1	0.769481	0.00109929
ENSDARG00000074904	si:ch211-253b8.5	8.86831	7.49663e-10	si:ch211-253b8.5	8.37195	3.31061e-06
ENSDARG00000053431	si:ch211-257p13.3	-1.03035	4.34517e-11	si:ch211-257p13.3	-0.6915	9.1779e-06
ENSDARG00000102572	si:ch211-260e23.9	-1.11979	0.000217087	si:ch211-260e23.9	-1.62347	3.58997e-09
ENSDARG00000092738	si:ch211-263k4.2	6.12054	0.00723364	si:ch211-263k4.2	7.48702	5.59457e-05
ENSDARG00000097055	si:ch211-284f22.3	-1.18418	0.000805588	si:ch211-284f22.3	-1.39863	6.00758e-06
ENSDARG00000030967	si:ch211-51a6.2	-1.35002	1.76455e-05	si:ch211-51a6.2	-1.26727	0.000770357
ENSDARG00000079175	si:ch211-79k12.1	7.18514	0.00100309	si:ch211-79k12.1	6.39383	0.00772793
ENSDARG00000103555	si:ch211-8c17.4	8.35716	2.03045e-07	si:ch211-8c17.4	7.07451	0.00190052
ENSDARG00000096613	si:ch73-212j7.3	7.14318	0.00121806	si:ch73-212j7.3	6.42901	0.0073917
ENSDARG00000103330	si:ch73-236c18.5	7.3574	7.62825e-05	si:ch73-236c18.5	7.45276	0.000198182
ENSDARG00000111942	si:ch73-262h23.4	-0.824444	0.00952222	si:ch73-262h23.4	-0.850431	0.00262694
ENSDARG00000039752	si:ch73-308m11.1	-1.56314	0.00748968	si:ch73-308m11.1	-1.58917	0.0012743
ENSDARG00000036414	si:ch73-335l21.1	-0.804058	0.00382989	si:ch73-335l21.1	-0.904598	0.000262435
ENSDARG00000091234	si:ch73-335l21.4	-2.1283	0.000670509	si:ch73-335l21.4	-4.30094	1.67901e-10
ENSDARG00000090164	si:ch73-362m14.2	-0.659643	3.59807e-06	si:ch73-362m14.2	-0.81287	1.01115e-10
ENSDARG00000023940	si:ch73-362m14.4	-0.919719	1.67919e-10	si:ch73-362m14.4	-1.01971	1.15325e-13
ENSDARG00000113572	si:dkey-102c8.3	8.00428	4.95548e-05	si:dkey-102c8.3	6.56987	0.00882308
ENSDARG00000110841	si:dkey-108k21.14	8.00658	5.09369e-06	si:dkey-108k21.14	6.43374	0.00742812
ENSDARG00000055831	si:dkey-182g1.6	7.18584	0.00133423	si:dkey-182g1.6	6.36633	0.0094001
ENSDARG00000090814	si:dkey-18a10.3	-3.1761	1.34487e-05	si:dkey-18a10.3	-2.23317	0.00266047
ENSDARG00000094696	si:dkey-201c13.2	-2.83669	9.00786e-11	si:dkey-201c13.2	-2.75072	1.28398e-14
ENSDARG00000071143	si:dkey-208m12.2	7.68697	7.69067e-05	si:dkey-208m12.2	7.76458	0.000203942
ENSDARG00000101885	si:dkey-20i20.11	6.5643	0.00258849	si:dkey-20i20.11	6.58745	0.00245293
ENSDARG00000090876	si:dkey-217f16.5	-0.965449	0.00103402	si:dkey-217f16.5	-0.869208	4.36738e-05
ENSDARG00000035471	si:dkey-220k22.1	-0.762159	0.000155964	si:dkey-220k22.1	-0.867682	8.49192e-06
ENSDARG00000089553	si:dkey-221l4.11	-1.40784	1.25215e-09	si:dkey-221l4.11	-1.09788	4.73688e-08
ENSDARG00000091513	si:dkey-22o12.2	1.40209	0.000465283	si:dkey-22o12.2	1.46529	1.28956e-05
ENSDARG00000097790	si:dkey-234i14.6	-1.12613	4.1396e-05	si:dkey-234i14.6	-0.984388	1.48808e-05
ENSDARG00000095048	si:dkey-250k15.7	7.18312	0.00416061	si:dkey-250k15.7	6.9913	0.00437064
ENSDARG00000095643	si:dkey-253d23.3	6.64132	8.46191e-07	si:dkey-253d23.3	5.952	0.000160292
ENSDARG00000094427	si:dkey-253d23.8	6.67629	0.00777946	si:dkey-253d23.8	6.99361	0.00237796
ENSDARG00000026383	si:dkey-27j5.5	-1.74382	2.47968e-08	si:dkey-27j5.5	-2.49794	1.22354e-09
ENSDARG00000092759	si:dkey-61p9.9	5.65115	0.00457925	si:dkey-61p9.9	5.60227	0.00891972
ENSDARG00000090552	si:dkey-7j14.6	2.32639	5.57795e-10	si:dkey-7j14.6	1.2451	0.00489363
ENSDARG00000101135	si:dkey-85k7.7	-1.34926	0.00281045	si:dkey-85k7.7	-1.70434	9.73406e-06
ENSDARG00000090429	si:dkeyp-7a3.1	-1.96611	1.64588e-09	si:dkeyp-7a3.1	-1.88056	1.28337e-07
ENSDARG00000102062	si:dkeyp-82h4.3	5.74524	0.00030911	si:dkeyp-82h4.3	5.60469	0.00239414
ENSDARG00000044755	si:dkeyp-87d8.8	7.7038	5.43153e-05	si:dkeyp-87d8.8	6.40134	0.00772913
ENSDARG00000098774	si:zfos-741a10.3	8.48162	6.37438e-08	si:zfos-741a10.3	6.75511	0.00409721
ENSDARG00000044381	siah2l	-0.825875	1.21091e-06	siah2l	-0.724761	3.27441e-05
ENSDARG00000058606	sik1	-1.59297	2.61141e-07	sik1	-0.856701	0.000312419
ENSDARG00000032114	slain2	-0.609945	0.000956402	slain2	-0.5919	0.00041909
ENSDARG00000062058	slc12a7b	-1.01448	0.00426201	slc12a7b	-1.13539	0.000540239
ENSDARG00000045051	slc16a3	-2.09032	4.14321e-24	slc16a3	-1.97319	1.69485e-30
ENSDARG00000016480	slc17a7a	-1.24454	8.7833e-07	slc17a7a	-1.19971	4.11415e-05
ENSDARG00000043148	slc1a3b	2.96838	2.60922e-51	slc1a3b	1.65636	2.6316e-24
ENSDARG00000020114	slc20a1a	-2.65083	2.27043e-09	slc20a1a	-2.80882	8.94531e-14
ENSDARG00000062271	slc25a15b	-1.68012	4.46706e-08	slc25a15b	-1.55397	1.66915e-09
ENSDARG00000005690	slc25a23a	-0.787591	0.00126108	slc25a23a	-0.589608	0.00714931
ENSDARG00000024708	slc25a23b	-1.08132	0.00130352	slc25a23b	-0.894549	0.00124443
ENSDARG00000035468	slc25a25b	-1.73907	1.75308e-07	slc25a25b	-1.72266	2.08103e-10
ENSDARG00000057352	slc25a29	-1.04716	0.00378479	slc25a29	-0.9048	0.00300334
ENSDARG00000039931	slc25a33	-1.44997	2.60223e-05	slc25a33	-1.16172	9.77636e-05
ENSDARG00000020893	slc25a55a	3.2151	8.05885e-07	slc25a55a	2.49652	4.82047e-05
ENSDARG00000022424	slc26a5	-0.847135	0.000530633	slc26a5	-0.920239	9.63752e-06
ENSDARG00000097292	slc26a6	6.81983	0.0002497	slc26a6	6.61237	0.00186258
ENSDARG00000090820	slc2a10	7.14895	0.00117255	slc2a10	6.69771	0.00454634
ENSDARG00000001437	slc2a1a	1.04589	0.000740186	slc2a1a	1.05093	0.00028929
ENSDARG00000037861	slc2a3b	-2.06707	4.63826e-06	slc2a3b	-1.69568	9.2146e-05
ENSDARG00000027986	slc35d1b	7.24698	0.000769677	slc35d1b	6.64236	0.00509359
ENSDARG00000009459	slc35e4	-1.56019	1.37456e-08	slc35e4	-1.39768	5.15581e-09
ENSDARG00000012002	slc38a7	1.73885	1.38918e-10	slc38a7	1.2512	9.51929e-05
ENSDARG00000037012	slc3a2b	-1.09393	8.47092e-07	slc3a2b	-1.28307	2.55374e-12
ENSDARG00000104981	SLC45A4 (1 of many)	-1.14952	2.05974e-07	SLC45A4 (1 of many)	-1.02397	2.32279e-07
ENSDARG00000045306	slc51a	6.94574	0.00292104	slc51a	6.61923	0.00526322
ENSDARG00000087981	slc6a11b	1.14364	1.24714e-10	slc6a11b	0.873564	2.52764e-07
ENSDARG00000098438	slc6a6b	1.22267	1.38686e-05	slc6a6b	0.950698	0.000839765
ENSDARG00000071384	slc7a11	7.77795	4.41969e-05	slc7a11	7.68404	0.0002483
ENSDARG00000020645	slc7a3a	-0.822535	1.68263e-12	slc7a3a	-0.797552	3.4512e-14
ENSDARG00000100592	slc8a2b	-0.720794	0.000189395	slc8a2b	-0.669206	3.81179e-05
ENSDARG00000078560	slc9a5	-1.20794	0.000160942	slc9a5	-0.947583	0.000287017
ENSDARG00000104108	slco1d1	1.05727	0.00122691	slco1d1	0.99992	0.000633596
ENSDARG00000018726	slco3a1	-0.794516	0.00596598	slco3a1	-0.686385	0.00620012
ENSDARG00000020764	slmapb	-0.699739	4.67633e-05	slmapb	-0.84426	1.95869e-08
ENSDARG00000016858	smad7	-1.44968	1.41542e-07	smad7	-1.1476	6.19696e-05
ENSDARG00000062382	snapin	1.25891	0.00272734	snapin	1.04866	0.00612491
ENSDARG00000017665	snrkb	-1.00159	2.60202e-05	snrkb	-0.635492	0.00153525
ENSDARG00000019060	snx12	0.675507	1.47707e-06	snx12	0.64788	1.30605e-07
ENSDARG00000025428	socs3a	-1.49837	2.32544e-07	socs3a	-2.43889	1.3285e-20
ENSDARG00000102257	soul3	-1.21083	0.000207058	soul3	-0.971059	0.00191313
ENSDARG00000095743	sox11b	-1.53861	2.12001e-30	sox11b	-1.64011	2.05347e-35
ENSDARG00000074531	spag9a	-0.827067	8.94035e-06	spag9a	-0.686922	8.17844e-06
ENSDARG00000014309	spaw	6.66864	0.00812088	spaw	6.91061	0.00290864
ENSDARG00000029480	specc1	-0.841775	1.91372e-06	specc1	-0.933381	8.27045e-10
ENSDARG00000041449	spred1	-0.687427	6.81223e-06	spred1	-0.590171	4.02822e-06
ENSDARG00000017034	sqor	-1.00949	0.000806451	sqor	-0.761344	0.00504288
ENSDARG00000031560	srpk1b	-1.13468	1.81538e-21	srpk1b	-1.19188	1.87255e-23
ENSDARG00000098955	ssh2b	-1.20005	5.5547e-06	ssh2b	-1.07486	1.11711e-06
ENSDARG00000054827	ssuh2.4	7.69847	5.48188e-05	ssuh2.4	6.42973	0.00739629
ENSDARG00000039220	st6galnac5a	-1.36015	4.46064e-05	st6galnac5a	-1.5857	1.08798e-07
ENSDARG00000018788	st8sia2	-1.30243	0.00610382	st8sia2	-1.1279	0.00691603
ENSDARG00000002210	stk25a	-1.07536	8.1063e-06	stk25a	-0.70017	0.00100923
ENSDARG00000086856	stk35	-2.1486	1.61085e-11	stk35	-2.26553	1.6206e-16
ENSDARG00000057497	stk35l	-0.927534	5.10172e-07	stk35l	-1.06405	4.95066e-10
ENSDARG00000098135	stk40	-1.34197	6.37903e-06	stk40	-1.17997	2.12716e-06
ENSDARG00000043932	stmn4l	-0.840614	4.64618e-05	stmn4l	-0.776848	1.23504e-05
ENSDARG00000059003	strip2	-1.22856	2.48051e-06	strip2	-0.939979	1.36396e-05
ENSDARG00000028367	sult2st3	-1.25379	8.83208e-05	sult2st3	-1.24851	1.86755e-06
ENSDARG00000044203	sumf1	-1.01006	0.00844633	sumf1	-1.10033	0.00306675
ENSDARG00000026335	susd4	-1.07778	3.31504e-07	susd4	-0.656042	0.000338421
ENSDARG00000056105	syt11b	-0.859313	3.4867e-05	syt11b	-0.706429	6.55997e-05
ENSDARG00000001891	syt14b	-1.41169	7.39937e-06	syt14b	-1.29705	1.96761e-06
ENSDARG00000004714	tcf12	0.915009	0.000853997	tcf12	0.777548	0.00110292
ENSDARG00000027316	tcp11l2	-0.794715	0.00395841	tcp11l2	-1.25799	5.5561e-08
ENSDARG00000002745	tdh	-1.54955	4.388e-06	tdh	-1.34065	1.83319e-06
ENSDARG00000062515	tecpr1a	-0.853959	3.53479e-05	tecpr1a	-0.816823	1.66452e-05
ENSDARG00000039117	tefa	-0.87452	4.52216e-06	tefa	-0.741219	8.85144e-06
ENSDARG00000098103	tefb	-1.46236	1.52445e-11	tefb	-1.60708	2.23348e-18
ENSDARG00000075230	tet1	-0.603782	0.000235008	tet1	-1.00288	4.4272e-13
ENSDARG00000077372	tfr1b	-1.55053	1.60091e-12	tfr1b	-1.44875	3.23623e-15
ENSDARG00000071879	tgfb2l	-1.27694	5.74693e-05	tgfb2l	-1.05487	0.0010344
ENSDARG00000042259	tgfbr1b	-0.797974	0.000664715	tgfbr1b	-0.813412	0.00018849
ENSDARG00000102777	thbs4a	-1.62086	0.000584995	thbs4a	-1.86967	0.000577225
ENSDARG00000004105	tie1	3.80126	2.59553e-06	tie1	2.81455	0.000188944
ENSDARG00000061841	tiparp	-1.62578	1.10257e-13	tiparp	-1.61925	5.12385e-10
ENSDARG00000102245	tk1	8.38783	1.4781e-07	tk1	6.64956	0.00504481
ENSDARG00000069006	tle3b	0.845832	0.000213626	tle3b	0.830263	6.45053e-05
ENSDARG00000034943	tm9sf5	1.66389	1.69162e-06	tm9sf5	1.43768	0.000150948
ENSDARG00000090830	tmem132e	1.17873	0.00197124	tmem132e	1.32985	4.26674e-05
ENSDARG00000079858	tmem163a	0.71475	0.000273351	tmem163a	0.821699	5.22588e-05
ENSDARG00000116334	tmem17	7.91455	1.49793e-05	tmem17	8.01259	4.1949e-05
ENSDARG00000099491	tmem176l.1	1.91919	1.95697e-11	tmem176l.1	1.19893	0.000106686
ENSDARG00000042115	tmem198a	-0.597335	0.00107098	tmem198a	-0.588939	0.000445871
ENSDARG00000070455	tmem245	0.84269	4.98706e-07	tmem245	0.821659	4.54942e-07
ENSDARG00000062846	tmtc3	0.897968	0.000168737	tmtc3	0.822296	0.000124327
ENSDARG00000056467	tmub2	-0.922761	0.00106169	tmub2	-0.826622	0.00165615
ENSDARG00000088466	tmx3b	-1.36754	0.000410302	tmx3b	-1.31949	0.000475879
ENSDARG00000057241	tnfsf10	7.421	0.000292004	tnfsf10	6.50591	0.00642524
ENSDARG00000009031	tnikb	-1.0568	2.15866e-13	tnikb	-0.869588	1.8773e-12
ENSDARG00000021372	tob1b	-0.764836	0.000109694	tob1b	-0.744717	1.15496e-05
ENSDARG00000070545	top1l	-0.598521	4.97753e-05	top1l	-0.634205	2.27581e-06
ENSDARG00000028017	tp53inp1	-1.22744	0.00262899	tp53inp1	-1.51466	1.86433e-05
ENSDARG00000110963	trib1	-1.80058	0.000183034	trib1	-1.8518	5.53181e-06
ENSDARG00000069420	trim23	-0.835803	9.0891e-12	trim23	-0.75419	5.17633e-10
ENSDARG00000102505	trim32	-0.655043	0.00740501	trim32	-0.623876	0.00426226
ENSDARG00000054332	trim66	0.714871	4.779e-05	trim66	1.0397	1.72762e-10
ENSDARG00000102636	trmt9b	-1.40712	5.89168e-08	trmt9b	-1.08633	3.4085e-06
ENSDARG00000075666	tsc22d3	-0.787615	0.000623685	tsc22d3	-0.871189	1.04701e-05
ENSDARG00000015015	tspan18b	-1.35996	7.32312e-05	tspan18b	-1.11771	9.33924e-05
ENSDARG00000068421	ttc9b	-1.10683	0.000279371	ttc9b	-0.743133	0.00538656
ENSDARG00000000563	ttn.1	-1.94569	3.36949e-05	ttn.1	-1.21855	0.0030818
ENSDARG00000010727	ttyh2l	-1.04898	0.000605555	ttyh2l	-0.913271	0.000245876
ENSDARG00000045367	tuba1b	3.76934	2.427e-28	tuba1b	3.50562	5.30713e-33
ENSDARG00000042708	tuba8l	3.37263	8.3548e-18	tuba8l	1.67541	0.000199113
ENSDARG00000039522	tubb2	1.11288	0.00402992	tubb2	1.52498	2.06984e-06
ENSDARG00000061242	tuft1a	-1.61452	0.000698288	tuft1a	-1.995	2.24997e-06
ENSDARG00000044125	txn	9.19947	4.0052e-12	txn	7.58712	0.00046418
ENSDARG00000036107	txnipa	-0.793799	0.00545971	txnipa	-1.48586	0.0020117
ENSDARG00000041435	uba52	1.49495	6.28533e-08	uba52	1.10524	2.8602e-06
ENSDARG00000061243	ubash3ba	-0.929398	0.0093541	ubash3ba	-0.813671	0.00628964
ENSDARG00000079276	ube2ql1	-1.22566	2.31193e-23	ube2ql1	-1.10216	1.09767e-24
ENSDARG00000018000	ubp1	-0.882372	2.55372e-09	ubp1	-0.741099	1.53515e-07
ENSDARG00000044362	unc119b	-0.682411	0.000376222	unc119b	-0.671157	3.0735e-05
ENSDARG00000031618	unm_sa1261	-1.66864	7.14581e-18	unm_sa1261	-1.50779	1.15706e-16
ENSDARG00000020107	usp2a	-1.50365	3.3845e-18	usp2a	-1.18265	4.21492e-14
ENSDARG00000074120	usp2b	-1.12289	1.68695e-05	usp2b	-0.921254	8.81185e-05
ENSDARG00000090301	usp48	-0.783361	0.00315632	usp48	-0.854347	0.000404814
ENSDARG00000099280	utp20	0.743461	0.00374979	utp20	0.677214	0.00557516
ENSDARG00000027397	vangl2	1.38715	4.12223e-07	vangl2	0.893129	0.000755082
ENSDARG00000012450	vmp1	1.72979	3.30559e-07	vmp1	0.869212	0.00687771
ENSDARG00000075468	vwa1	-0.888294	0.000188287	vwa1	-0.725517	0.00369185
ENSDARG00000079659	wdr53	1.73463	0.000251344	wdr53	1.62241	0.00273224
ENSDARG00000087191	wdr93	7.60753	0.000133794	wdr93	6.76316	0.00411472
ENSDARG00000068166	whrnb	-0.852661	5.70541e-06	whrnb	-0.661782	2.0673e-05
ENSDARG00000088967	wnk4b	-1.24393	4.62882e-05	wnk4b	-1.21618	0.00157981
ENSDARG00000078006	wscd1b	1.2324	0.0082058	wscd1b	1.15075	0.00700596
ENSDARG00000094133	wu:fc21g02	2.0041	0.00369304	wu:fc21g02	1.89026	0.00666557
ENSDARG00000100952	wu:fj16a03	1.23225	0.00980292	wu:fj16a03	1.5891	0.000122283
ENSDARG00000099652	xpot	-0.659875	0.000210884	xpot	-0.71444	4.81589e-06
ENSDARG00000075192	yme1l1a	-0.724949	0.00189166	yme1l1a	-0.667215	0.000944081
ENSDARG00000051953	ythdc1	-0.698396	7.42134e-08	ythdc1	-0.700039	1.13042e-08
ENSDARG00000040287	ywhabl	-0.707265	1.1585e-12	ywhabl	-0.637595	5.36293e-12
ENSDARG00000015752	zap70	6.74889	0.00611521	zap70	6.42317	0.00762452
ENSDARG00000007184	zbtb16a	-1.85421	3.56674e-17	zbtb16a	-1.65586	2.75583e-10
ENSDARG00000044038	zbtb2a	6.63595	0.000653072	zbtb2a	6.08594	0.00611361
ENSDARG00000075165	zc3h6	-0.592705	0.000673428	zc3h6	-0.63093	0.000159486
ENSDARG00000017474	zgc:110699	-1.54584	0.000597021	zgc:110699	-1.18707	0.00320936
ENSDARG00000095369	zgc:112966	8.04367	5.2125e-06	zgc:112966	8.12342	1.96474e-05
ENSDARG00000045842	zgc:113263	-0.726751	0.00484283	zgc:113263	-1.04665	1.16538e-05
ENSDARG00000091728	zgc:114046	-1.01592	0.00174372	zgc:114046	-1.07538	0.00102052
ENSDARG00000099645	zgc:153184	9.52882	1.00439e-14	zgc:153184	8.00435	4.08595e-05
ENSDARG00000005216	zgc:158328	-2.25936	4.537e-05	zgc:158328	-2.10941	0.000667017
ENSDARG00000071643	zgc:171490	9.96177	1.09303e-10	zgc:171490	10.0463	1.44911e-06
ENSDARG00000100614	zgc:171497	11.0206	1.39436e-05	zgc:171497	11.0854	1.08338e-06
ENSDARG00000075626	zgc:172090	8.54844	0.000227812	zgc:172090	7.09974	0.00761561
ENSDARG00000105345	zgc:173552	6.88944	0.00323697	zgc:173552	5.35533	0.0020069
ENSDARG00000110909	zgc:173552	8.89963	3.10252e-10	zgc:173552	7.38809	0.000755637
ENSDARG00000111396	zgc:173552	7.74155	3.23622e-17	zgc:173552	6.45802	2.1792e-07
ENSDARG00000100257	zgc:174314	6.90897	0.00348162	zgc:174314	7.25701	0.00120272
ENSDARG00000117308	zgc:194629	-0.825878	0.00933828	zgc:194629	-0.775769	0.00582296
ENSDARG00000093176	zgc:55413	7.55618	0.00630458	zgc:55413	7.84892	0.00114505
ENSDARG00000041723	zgc:55461	3.5281	1.46631e-05	zgc:55461	2.34675	0.00568729
ENSDARG00000031435	zgc:56493	0.954162	0.00011334	zgc:56493	0.599711	0.00773425
ENSDARG00000034086	zgc:65895	-0.66346	0.000629618	zgc:65895	-0.772217	1.08877e-05
ENSDARG00000014208	zgc:77118	7.53405	0.00666577	zgc:77118	7.67724	0.000731474
ENSDARG00000031776	zgc:92066	1.6503	8.51003e-10	zgc:92066	0.804998	0.00184766
ENSDARG00000098592	zgc:92140	-1.32033	2.60718e-11	zgc:92140	-1.05661	3.85667e-11
ENSDARG00000040971	zgc:92606	-1.25573	5.33425e-08	zgc:92606	-1.39921	1.22162e-11
ENSDARG00000002506	zgc:92818	-0.726486	1.2925e-05	zgc:92818	-0.676674	4.8038e-05
ENSDARG00000076697	zmp:0000001168	-0.776816	4.72409e-06	zmp:0000001168	-0.629513	4.38547e-05

## Sheet: Unique to Y1
GeneID	log2FC	pvalue	padj	gene name
ENSDARG00000100582	8.85434	4.76834e-10	4.14306e-08	si:ch211-195b11.3
ENSDARG00000104890	8.35248	0.000148777	0.00322119	si:ch211-76m11.3
ENSDARG00000094422	8.0861	3.99597e-05	0.00105909	si:dkey-12l12.1
ENSDARG00000092290	8.07316	3.15001e-06	0.000121291	si:dkeyp-26a9.2
ENSDARG00000042428	8.04645	5.14148e-06	0.000182824	gstt1a
ENSDARG00000101356	7.96867	7.0809e-06	0.000241064	CABZ01044156.1
ENSDARG00000091712	7.96459	1.01973e-05	0.000333522	si:dkey-238d18.5
ENSDARG00000013598	7.9084	1.51675e-05	0.000463466	tnfb
ENSDARG00000104399	7.87937	3.67442e-05	0.000988006	tppp
ENSDARG00000033544	7.85037	2.86102e-05	0.000799644	adamts15b
ENSDARG00000018025	7.82219	0.000125746	0.00280458	tbx2a
ENSDARG00000096992	7.75136	3.67832e-05	0.000988006	zgc:153405
ENSDARG00000053568	7.71958	4.69853e-05	0.00120999	pstpip1b
ENSDARG00000039900	7.71105	0.00407686	0.04741	si:ch73-168d20.1
ENSDARG00000094840	7.68889	9.11215e-05	0.0021125	si:dkey-21e2.13
ENSDARG00000061385	7.67398	6.43289e-05	0.00157158	haus3
ENSDARG00000076140	7.61634	0.000176247	0.00371531	clcf1
ENSDARG00000029944	7.59114	0.000115538	0.00260305	parpbp
ENSDARG00000104856	7.57568	0.000135318	0.00297164	si:ch211-260e23.7
ENSDARG00000078989	7.57301	0.000129728	0.00287415	alpk3a
ENSDARG00000076320	7.56588	0.000130012	0.00287726	ano9a
ENSDARG00000092028	7.54958	0.000144715	0.00314347	si:dkey-4c23.3
ENSDARG00000077239	7.52048	0.000387672	0.00703016	si:ch211-165i18.2
ENSDARG00000037961	7.5187	0.000168651	0.00358728	rcn3
ENSDARG00000087012	7.51852	0.00694466	0.0703407	BX004816.2
ENSDARG00000097320	7.5013	0.000190811	0.00397204	CR848791.3
ENSDARG00000078244	7.49337	0.000285201	0.00551738	si:ch211-197l9.2
ENSDARG00000094272	7.47411	0.000236538	0.0047603	map3k19
ENSDARG00000037805	7.40041	0.000341767	0.00632981	lgals3bpa
ENSDARG00000079332	7.38171	0.000428058	0.00765829	AL928650.1
ENSDARG00000077516	7.35582	0.000425295	0.00762251	recql4
ENSDARG00000087393	7.33993	0.000456469	0.00807263	prr11
ENSDARG00000075265	7.30994	0.000614766	0.0102471	plaua
ENSDARG00000032405	7.30858	0.00059457	0.01001	ckap4
ENSDARG00000111536	7.28359	0.000643074	0.0105684	CR354435.5
ENSDARG00000039616	7.25991	0.000689015	0.0111582	cenpk
ENSDARG00000090730	7.23513	0.000998974	0.015286	cfbl
ENSDARG00000091734	7.2324	0.00089827	0.0140024	traf3ip2l
ENSDARG00000104408	7.18424	0.000991223	0.0151906	zgc:152774
ENSDARG00000002406	7.17482	0.00118143	0.0174339	zmynd10
ENSDARG00000077309	7.17362	3.58807e-05	0.000966361	si:ch211-209f23.6
ENSDARG00000096419	7.13819	0.00131825	0.0189935	CU659670.1
ENSDARG00000114409	7.11899	0.00143267	0.0203631	CR450686.5
ENSDARG00000113643	7.10055	0.00146127	0.0206521	ralbb
ENSDARG00000105478	7.08796	0.00156315	0.0218032	si:ch1073-153i20.5
ENSDARG00000020084	7.0662	0.00198894	0.0266579	tg
ENSDARG00000100279	7.06104	0.00174444	0.0237958	CU457819.1
ENSDARG00000001452	7.05872	2.79101e-07	1.38401e-05	adam8a
ENSDARG00000009471	7.05692	0.0020938	0.0278579	nid2b
ENSDARG00000043720	7.05038	0.0018901	0.0256254	cdc45
ENSDARG00000109109	7.04856	0.0019687	0.026529	FO393424.2
ENSDARG00000069048	7.03065	0.00235961	0.0305999	serpinf1
ENSDARG00000051854	7.02499	0.00213336	0.0282525	cdt1
ENSDARG00000098745	7.01296	0.00221927	0.029216	tfec
ENSDARG00000090783	6.9861	0.00326488	0.0398171	mfap4
ENSDARG00000001933	6.98341	0.00239935	0.0310347	prkag2b
ENSDARG00000076227	6.97266	0.00253159	0.0324096	ror2
ENSDARG00000007018	6.97245	0.00299927	0.0371129	ms4a17a.6
ENSDARG00000075621	6.96861	0.00256994	0.0327955	birc5a
ENSDARG00000094518	6.96648	0.00264367	0.0335222	si:ch211-125e6.8
ENSDARG00000070280	6.96361	0.00271085	0.0342438	hist1h2a3
ENSDARG00000104588	6.94545	0.002904	0.0360905	zgc:112234
ENSDARG00000103843	6.93325	0.00470841	0.0528909	spag8
ENSDARG00000053005	6.91271	0.00336926	0.0408316	cd22
ENSDARG00000100599	6.88361	0.0036057	0.0430099	c1s
ENSDARG00000114649	6.86265	0.00423302	0.0487004	LO018106.1
ENSDARG00000102300	6.86045	0.00390712	0.0457947	ca9
ENSDARG00000056723	6.8574	0.00540298	0.058522	fhad1
ENSDARG00000087131	6.85585	0.00464062	0.0523353	ifnlr1
ENSDARG00000104370	6.85084	0.00424235	0.0487797	esm1
ENSDARG00000021697	6.84853	0.00424846	0.0487941	morn3
ENSDARG00000105551	6.846	0.00418263	0.0482596	si:cabz01101003.1
ENSDARG00000030753	6.83546	0.00428911	0.0490914	prrg4
ENSDARG00000003469	6.8348	0.00504851	0.0559254	neurod4
ENSDARG00000097702	6.83416	0.00430119	0.0491733	si:ch1073-66l23.1
ENSDARG00000086550	6.82801	0.00447765	0.0508499	dbf4b
ENSDARG00000078468	6.82709	0.00454261	0.0514623	fap
ENSDARG00000045580	6.81682	0.00503204	0.0557888	lum
ENSDARG00000093618	6.80376	0.000364105	0.0066816	si:dkey-45h7.1
ENSDARG00000035694	6.79366	0.00533487	0.058036	stm
ENSDARG00000045957	6.78605	0.00514204	0.0567414	gpr65
ENSDARG00000025043	6.78268	0.00529677	0.057842	trip13
ENSDARG00000012030	6.76845	0.00562521	0.0601789	dnaaf1
ENSDARG00000102349	6.76623	0.00549218	0.0591675	cep55l
ENSDARG00000089908	6.76093	0.00571841	0.0609476	si:ch211-265o23.1
ENSDARG00000113977	6.75246	0.00599989	0.0633396	zgc:194125
ENSDARG00000059049	6.74035	0.00676995	0.0690963	zgc:174904
ENSDARG00000002634	6.73907	0.00612966	0.0643356	b4galt1
ENSDARG00000074379	6.71234	0.00677595	0.0691068	knstrn
ENSDARG00000086166	6.70667	0.00738031	0.0734502	si:ch211-286b5.9
ENSDARG00000096304	6.70215	0.00699165	0.0706733	btr31
ENSDARG00000087107	6.69929	0.00713956	0.071733	si:ch73-222h13.1
ENSDARG00000101556	6.69899	0.00725284	0.0725066	si:ch1073-475a24.1
ENSDARG00000113540	6.69857	0.00701183	0.0707699	RF00017
ENSDARG00000058229	6.68016	0.00737561	0.0734502	acot11a
ENSDARG00000098490	6.67145	0.00851188	0.0820099	CABZ01118270.1
ENSDARG00000075092	6.66705	0.00782631	0.076969	si:dkey-52l18.4
ENSDARG00000089701	6.63857	0.0084588	0.0816228	trabd2a
ENSDARG00000105366	6.62917	0.000727997	0.011723	hist1h2a10
ENSDARG00000081082	6.62916	0.00895288	0.0848769	RF00190
ENSDARG00000089291	6.62521	0.00884038	0.0841448	cenpx
ENSDARG00000020735	6.6073	0.0108718	0.0982194	efcab6
ENSDARG00000023002	6.60525	0.00975667	0.0903577	dtl
ENSDARG00000113056	6.60246	0.00993745	0.0913859	RF00016
ENSDARG00000114133	6.60198	2.15884e-05	0.000629814	hist1h2a5
ENSDARG00000015803	6.59627	0.00972482	0.0901813	smcr8b
ENSDARG00000103381	6.58527	0.0101481	0.0928142	si:ch211-199m9.2
ENSDARG00000094428	6.57108	0.0110867	0.0997105	si:dkey-31f5.8
ENSDARG00000090346	6.5705	0.0107119	0.0969944	zmp:0000000991
ENSDARG00000113506	6.56744	0.0106432	0.0965914	RF00017
ENSDARG00000023584	6.56103	0.0107624	0.0973637	cdc7
ENSDARG00000002304	6.55129	0.011108	0.0998568	gins2
ENSDARG00000100099	6.49424	0.00134814	0.0193404	si:dkey-238o14.1
ENSDARG00000078433	6.48841	0.000457493	0.00808359	spc25
ENSDARG00000014943	6.33381	5.33338e-05	0.00133562	kif23
ENSDARG00000101659	6.23238	0.00149013	0.0210077	RF00560
ENSDARG00000097847	6.21914	0.00381029	0.0448967	si:ch211-269k10.4
ENSDARG00000040290	6.19563	0.00168952	0.0231914	pon3.2
ENSDARG00000071648	5.98512	0.00045263	0.00802605	zgc:113298
ENSDARG00000095150	5.96764	0.00857907	0.0824097	si:dkey-114c15.5
ENSDARG00000092671	5.883	0.00311439	0.0382768	pard3ba
ENSDARG00000011072	5.88105	0.00553138	0.0595063	ddx11
ENSDARG00000091888	5.8377	0.0017314	0.0236637	si:dkeyp-69c1.9
ENSDARG00000056203	5.73189	0.00306461	0.0377284	si:ch211-201h21.5
ENSDARG00000098929	5.71911	0.00213322	0.0282525	tex15
ENSDARG00000061852	5.65074	0.00536524	0.0582712	olfml3a
ENSDARG00000040251	5.64136	0.00888445	0.0844255	ctsk
ENSDARG00000080745	5.59591	0.00193429	0.0261535	RF00007
ENSDARG00000093973	5.58736	0.0045851	0.0518554	BX950224.1
ENSDARG00000068219	5.53717	0.00210124	0.0279196	b3gnt2l
ENSDARG00000078221	5.43092	0.00617894	0.064717	si:ch211-204d2.4
ENSDARG00000096554	5.42443	0.00205625	0.0274313	si:dkey-25o16.4
ENSDARG00000102985	5.40741	0.00594159	0.0629569	BX537303.1
ENSDARG00000097530	5.33601	0.00844294	0.0815812	xkr5b
ENSDARG00000018165	5.31067	0.00636663	0.065991	depdc1a
ENSDARG00000016065	5.27881	0.00766613	0.0757291	tlr3
ENSDARG00000062349	5.061	0.00353136	0.0422884	arhgap15
ENSDARG00000094433	5.04512	0.00767643	0.0757934	caspbl
ENSDARG00000113323	5.01163	0.00279044	0.0349999	RF00017
ENSDARG00000078941	5.00081	0.000323419	0.00608587	ano9a
ENSDARG00000101707	4.97949	0.0105933	0.0962697	si:ch211-156b7.4
ENSDARG00000015460	4.95962	0.00778512	0.0766393	racgap1
ENSDARG00000028275	4.94368	0.00126376	0.0183019	sult1st1
ENSDARG00000026577	4.94143	0.00992796	0.0913446	cdk2
ENSDARG00000059883	4.93192	0.00575841	0.0613085	trpv1
ENSDARG00000085249	4.85993	0.00220542	0.0290719	RF00582
ENSDARG00000077220	4.81666	0.00533373	0.058036	si:ch211-208f21.3
ENSDARG00000024488	4.80769	0.000699519	0.01131	top2a
ENSDARG00000087736	4.79871	0.00360712	0.0430099	si:dkey-118k5.3
ENSDARG00000070656	4.75543	0.00427549	0.049032	si:ch211-69g19.2
ENSDARG00000001558	4.66221	0.000303241	0.0057769	kifc1
ENSDARG00000075954	4.54089	0.000614178	0.0102471	serpinh1a
ENSDARG00000058471	4.53653	0.00487917	0.0544722	plk1
ENSDARG00000017299	4.47192	0.000579755	0.00985689	fabp11a
ENSDARG00000011094	4.30506	0.00783418	0.0770085	ccna2
ENSDARG00000112413	4.20752	0.00786651	0.0772124	RF00017
ENSDARG00000076789	4.16461	0.00223411	0.0293533	cx32.2
ENSDARG00000093381	4.15964	0.000189074	0.00394824	tgm2l
ENSDARG00000074283	4.1244	0.00393866	0.0461103	inpp5d
ENSDARG00000038010	4.04898	9.2745e-05	0.00214268	rac2
ENSDARG00000040319	4.0218	0.00253511	0.032413	CABZ01041494.1
ENSDARG00000013771	3.8966	0.00032236	0.00607167	ctss2.2
ENSDARG00000095627	3.89299	0.00402719	0.0470364	c1qc
ENSDARG00000103067	3.8666	0.00239879	0.0310347	adgrd2
ENSDARG00000069114	3.86269	0.0082499	0.0801098	unc93b1
ENSDARG00000051874	3.83471	0.00837487	0.0810869	stra6
ENSDARG00000053624	3.77431	0.00364305	0.0433349	csf1rb
ENSDARG00000038669	3.67595	0.00952475	0.0886965	gbp2
ENSDARG00000091150	3.6587	9.29669e-06	0.000308613	mki67
ENSDARG00000090882	3.61294	4.878e-06	0.000175643	si:rp71-36a1.5
ENSDARG00000060917	3.52904	0.00266873	0.0337971	anln
ENSDARG00000028618	3.52785	0.00231317	0.030169	zgc:77517
ENSDARG00000055226	3.4046	5.81366e-08	3.54701e-06	slc7a7
ENSDARG00000076574	3.40049	0.00466607	0.0525333	si:ch211-171h4.6
ENSDARG00000094154	3.32308	0.00413294	0.0479076	hist2h3c
ENSDARG00000043403	3.25788	0.000334495	0.00622977	paox1
ENSDARG00000045066	3.20332	8.93226e-05	0.00208287	entpd1
ENSDARG00000071107	3.20122	0.00945562	0.0883408	wnt7bb
ENSDARG00000058647	3.20043	1.10618e-06	4.82663e-05	hck
ENSDARG00000090890	3.19113	0.0050249	0.0557566	cmklr1
ENSDARG00000029955	3.14629	0.000443082	0.00788473	glb1l
ENSDARG00000075748	3.11398	0.000269151	0.00526292	NCKAP1L
ENSDARG00000079387	3.11177	0.00583925	0.062037	si:ch211-102c2.4
ENSDARG00000003113	3.10945	0.00059025	0.00996246	ada
ENSDARG00000024540	3.0782	0.00983286	0.0909301	tspan36
ENSDARG00000056378	3.06033	0.000226651	0.00458904	ifi30
ENSDARG00000098012	3.04319	7.82143e-08	4.49148e-06	itgae.1
ENSDARG00000055133	3.03807	0.000354721	0.0065334	cenpf
ENSDARG00000063612	2.98437	3.18072e-05	0.000870733	antxr1c
ENSDARG00000009387	2.97428	2.34332e-09	1.79421e-07	robo4
ENSDARG00000027063	2.95934	2.86712e-08	1.83643e-06	arpc1b
ENSDARG00000101030	2.95888	0.00235182	0.0305385	si:ch73-158p21.3
ENSDARG00000052429	2.95765	0.00235718	0.0305882	syngr2a
ENSDARG00000098650	2.90772	0.00990284	0.0913331	iqgap3
ENSDARG00000103409	2.88804	0.0085542	0.0822652	uhrf1
ENSDARG00000071437	2.86618	0.000435281	0.0077736	ptprc
ENSDARG00000025254	2.80942	0.00316679	0.0387777	s100a10b
ENSDARG00000057737	2.80824	0.000281566	0.00545774	rxraa
ENSDARG00000052039	2.78306	2.77946e-08	1.79177e-06	caspb
ENSDARG00000041060	2.75837	8.04837e-12	9.80723e-10	lgals9l3
ENSDARG00000009313	2.74711	0.00404919	0.0471832	zgc:63831
ENSDARG00000099621	2.74475	0.000774591	0.0123638	si:ch211-69b22.5
ENSDARG00000054438	2.71531	0.00420295	0.0484381	fzd2
ENSDARG00000103340	2.69648	5.40561e-08	3.31367e-06	clic1
ENSDARG00000042927	2.68854	0.00932956	0.0874904	mapre1a
ENSDARG00000000767	2.67374	0.00597207	0.0631794	spi1b
ENSDARG00000032849	2.65038	0.00028318	0.00548359	ndrg1a
ENSDARG00000057683	2.64335	0.0100614	0.0922753	mcm6
ENSDARG00000098296	2.606	4.35688e-11	4.63127e-09	gnsb
ENSDARG00000114825	2.58395	0.00788476	0.0773155	CABZ01077124.1
ENSDARG00000089769	2.58019	0.0101235	0.0927169	hapln1a
ENSDARG00000057787	2.57371	4.99893e-05	0.0012726	itgae.2
ENSDARG00000099476	2.57101	0.00250243	0.0321185	zgc:174863
ENSDARG00000041108	2.55589	0.00987782	0.0912614	ctsh
ENSDARG00000054942	2.54406	0.000939191	0.0145382	lgals2a
ENSDARG00000017140	2.5307	0.00501675	0.0557304	zgc:63587
ENSDARG00000054609	2.51662	0.00786603	0.0772124	slco2b1
ENSDARG00000071491	2.51268	0.00710106	0.0714539	nrros
ENSDARG00000088805	2.50712	0.00420929	0.0484833	nes
ENSDARG00000101785	2.50286	0.00344356	0.0414306	laptm5
ENSDARG00000054610	2.49212	5.19639e-13	7.5799e-11	coro1a
ENSDARG00000008816	2.48523	2.33585e-10	2.18129e-08	glud1a
ENSDARG00000021149	2.46229	6.18001e-05	0.00152095	cbr1l
ENSDARG00000042793	2.45997	1.07946e-05	0.000347935	tpp1
ENSDARG00000014017	2.40489	9.68833e-05	0.00222798	rrm1
ENSDARG00000092499	2.33659	0.00262855	0.0333997	si:ch211-183d21.1
ENSDARG00000003216	2.32068	3.2047e-07	1.57741e-05	anxa2a
ENSDARG00000003931	2.31958	2.18967e-09	1.69606e-07	cndp2
ENSDARG00000063295	2.30919	0.00990915	0.0913331	myh9a
ENSDARG00000025641	2.25133	0.000158012	0.00339174	gli2a
ENSDARG00000040072	2.22736	4.10215e-05	0.00108292	scpep1
ENSDARG00000102249	2.18591	0.000323833	0.00608794	pepd
ENSDARG00000042876	2.1756	0.000174181	0.00367953	abracl
ENSDARG00000035858	2.17096	7.11827e-05	0.00171594	cnn2
ENSDARG00000069376	2.15555	0.00192878	0.0260966	tnfsf12
ENSDARG00000077474	2.14899	0.00163291	0.022581	pla2r1
ENSDARG00000016939	2.12434	1.045e-09	8.5238e-08	itgb2
ENSDARG00000011897	2.12373	8.12893e-05	0.00192474	tsg101b
ENSDARG00000096717	2.11257	0.00379126	0.0447015	AL732488.1
ENSDARG00000005789	2.08429	7.98773e-05	0.00189356	enpp1
ENSDARG00000002196	2.07911	0.000472215	0.00829969	bach1b
ENSDARG00000103052	2.05944	0.000652817	0.0106888	pcyox1
ENSDARG00000056532	2.04299	0.00336123	0.0408085	serinc2
ENSDARG00000059906	2.03312	0.000149774	0.00323927	sdc4
ENSDARG00000103735	2.02852	4.54903e-06	0.000165958	elovl1b
ENSDARG00000009484	1.99211	0.000418525	0.0075079	arf1
ENSDARG00000036427	1.99202	0.000120632	0.00270498	slc3a2a
ENSDARG00000061985	1.98884	7.53878e-08	4.36681e-06	rbm47
ENSDARG00000102986	1.98037	1.1418e-06	4.97118e-05	csf1ra
ENSDARG00000044345	1.97694	5.85558e-08	3.55678e-06	cyfip1
ENSDARG00000109929	1.97353	0.00106197	0.0159807	CABZ01058721.1
ENSDARG00000016745	1.96778	5.97439e-08	3.60701e-06	slc35f6
ENSDARG00000010792	1.96114	0.000496075	0.00865813	cdc25b
ENSDARG00000090297	1.9566	0.00389273	0.0456796	ldlrad2
ENSDARG00000092985	1.93171	0.000330445	0.00618316	CU499330.1
ENSDARG00000070670	1.93078	0.000335781	0.00624791	crip2
ENSDARG00000117085	1.92339	0.00409881	0.0475672	RF00156
ENSDARG00000027750	1.91988	0.000153735	0.00330704	dpp7
ENSDARG00000059294	1.91663	0.00155503	0.0217161	marco
ENSDARG00000093569	1.91216	0.00151356	0.0212111	bckdhbl
ENSDARG00000029722	1.90783	2.55694e-08	1.6638e-06	hmgb2a
ENSDARG00000016457	1.90441	3.43693e-05	0.000934364	irf9
ENSDARG00000025826	1.89618	0.00148397	0.0209433	gna12a
ENSDARG00000074695	1.84184	0.000411598	0.00740358	mertka
ENSDARG00000005191	1.8304	2.78937e-08	1.79237e-06	ahcy
ENSDARG00000039007	1.82266	0.00637302	0.0660231	eno3
ENSDARG00000077176	1.80886	3.40651e-06	0.000128445	zgc:174888
ENSDARG00000009401	1.80686	0.00669763	0.0685332	vcanb
ENSDARG00000077473	1.79347	0.00149284	0.0210077	mych
ENSDARG00000070161	1.79261	0.00325737	0.039765	vamp3
ENSDARG00000030999	1.79132	0.00522119	0.0573613	mybl1
ENSDARG00000071024	1.77833	2.79821e-05	0.000785386	zgc:171679
ENSDARG00000102808	1.76952	3.86872e-06	0.000143971	calr3b
ENSDARG00000099313	1.74811	0.00243335	0.0313407	naga
ENSDARG00000045930	1.74316	0.00834068	0.0808342	rbpms2a
ENSDARG00000024209	1.7294	0.00166305	0.0229045	wasf2
ENSDARG00000038822	1.72523	7.1986e-08	4.21831e-06	mrc1b
ENSDARG00000073893	1.72441	4.23961e-08	2.63119e-06	dnase2
ENSDARG00000016733	1.67987	0.000511338	0.00887029	psat1
ENSDARG00000091692	1.67962	0.00669424	0.0685332	havcr2
ENSDARG00000070165	1.67516	0.0051684	0.0568784	tnfrsf1b
ENSDARG00000015278	1.67494	4.91273e-05	0.00125867	plxnc1
ENSDARG00000102320	1.67004	0.000789999	0.0125896	mob1a
ENSDARG00000054155	1.66672	9.36433e-06	0.000310343	pcna
ENSDARG00000102200	1.66284	0.000884527	0.0138191	man2a1
ENSDARG00000053136	1.65508	5.00978e-06	0.000179097	b2m
ENSDARG00000068213	1.65427	0.000468781	0.00825386	fzd10
ENSDARG00000036628	1.65197	0.000138273	0.00302924	cd74b
ENSDARG00000098817	1.63791	1.2114e-06	5.22865e-05	CABZ01055522.1
ENSDARG00000003165	1.63456	0.00378492	0.0447015	nr2f6b
ENSDARG00000078734	1.63072	0.00148114	0.020918	myo1f
ENSDARG00000079932	1.62681	1.93774e-10	1.84399e-08	zgc:152830
ENSDARG00000036415	1.62475	0.000868902	0.0136296	glb1
ENSDARG00000104011	1.61518	6.82149e-06	0.000233027	rps17
ENSDARG00000036282	1.61438	0.00626181	0.0653452	rnaset2
ENSDARG00000076144	1.60922	0.000970386	0.0149171	si:ch211-74m13.3
ENSDARG00000044073	1.6084	5.50301e-05	0.00136952	fuca2
ENSDARG00000004378	1.60187	0.00369771	0.0438807	yrk
ENSDARG00000035556	1.59957	0.00616273	0.0646331	rps6ka3a
ENSDARG00000092870	1.59934	3.80261e-05	0.00101593	BX936337.1
ENSDARG00000078888	1.59633	6.96515e-06	0.000237528	iqgap1
ENSDARG00000068177	1.58562	0.000135143	0.00297107	pak2a
ENSDARG00000016188	1.58305	0.000516255	0.00894782	si:ch73-63e15.2
ENSDARG00000076801	1.57975	0.0106159	0.0964309	arap3
ENSDARG00000074589	1.57904	0.00539957	0.058522	rin2
ENSDARG00000086332	1.57557	3.04773e-08	1.93112e-06	bri3
ENSDARG00000032206	1.56066	0.00134948	0.0193458	cthl
ENSDARG00000078172	1.55965	0.00841673	0.0814317	CU984600.1
ENSDARG00000055120	1.55958	6.24881e-10	5.33659e-08	ctsba
ENSDARG00000019362	1.54902	3.07422e-05	0.000849727	ptbp1a
ENSDARG00000077788	1.54151	2.88776e-07	1.42491e-05	arhgef10
ENSDARG00000022712	1.53989	2.21679e-06	8.89565e-05	stat3
ENSDARG00000060263	1.5326	0.000309045	0.00586633	pecam1
ENSDARG00000060004	1.53239	0.0010324	0.0156299	fzd7a
ENSDARG00000017121	1.51731	1.84104e-05	0.000549947	mafba
ENSDARG00000017757	1.51652	0.00527489	0.0578096	pik3cg
ENSDARG00000079745	1.5121	0.0105874	0.0962599	si:ch211-166a6.5
ENSDARG00000091579	1.50732	0.000314969	0.00596055	si:ch211-66e2.5
ENSDARG00000111350	1.49772	3.76393e-06	0.000140595	RF00017
ENSDARG00000069823	1.49639	0.000510389	0.00886152	proca1
ENSDARG00000062552	1.48957	0.00304858	0.0376531	lpar6a
ENSDARG00000054530	1.48445	0.00501696	0.0557304	rars
ENSDARG00000074319	1.47556	0.00555975	0.0597023	sall1a
ENSDARG00000035521	1.47493	0.00536906	0.058281	sfrp1a
ENSDARG00000105142	1.47349	9.49242e-06	0.000313499	tcirg1b
ENSDARG00000071594	1.46875	0.00895983	0.0848769	TIMM21
ENSDARG00000055190	1.44311	0.00528803	0.0578096	slc17a5
ENSDARG00000077231	1.44011	0.00444817	0.050622	vwf
ENSDARG00000045074	1.43915	0.00791283	0.0774527	arl4d
ENSDARG00000001873	1.42911	0.00557656	0.0598033	phgdh
ENSDARG00000074262	1.42158	7.24399e-05	0.00174204	nck1a
ENSDARG00000019976	1.41736	0.00868908	0.0832419	idi1
ENSDARG00000094112	1.4131	0.000408419	0.00735964	slc22a21
ENSDARG00000079472	1.41005	0.00119789	0.0176019	CABZ01071020.1
ENSDARG00000016154	1.3878	2.56031e-07	1.29348e-05	zfp36l1a
ENSDARG00000040503	1.37761	0.00318148	0.0389337	sb:cb81
ENSDARG00000101670	1.37051	7.44235e-05	0.00178331	kntc1
ENSDARG00000076590	1.36735	0.00141078	0.0200805	atad2
ENSDARG00000010531	1.36572	0.0019389	0.0261981	scamp4
ENSDARG00000054302	1.34812	0.000768215	0.0122914	ehd4
ENSDARG00000091905	1.3413	0.0109152	0.0985229	si:dkey-108k21.21
ENSDARG00000006526	1.33876	0.0107323	0.0971353	fn1b
ENSDARG00000018404	1.33734	0.00502272	0.0557566	krt18
ENSDARG00000037967	1.32696	0.000553858	0.00947628	si:dkey-16l2.16
ENSDARG00000056934	1.323	5.11324e-05	0.00130004	hepacama
ENSDARG00000043511	1.31534	0.00300232	0.0371276	prdx6
ENSDARG00000094732	1.31406	0.000665035	0.010849	mical3b
ENSDARG00000015805	1.31254	0.0046535	0.0524463	cgnl1
ENSDARG00000020187	1.31238	0.00195512	0.0263994	zgc:92027
ENSDARG00000061764	1.30525	0.000668773	0.0109011	ahnak
ENSDARG00000006314	1.29334	1.18764e-16	2.82545e-14	itgav
ENSDARG00000079076	1.2931	5.30477e-05	0.00133059	hgfb
ENSDARG00000044760	1.29176	0.00161671	0.0224052	gnaia
ENSDARG00000099306	1.29151	0.00252105	0.0322953	zgc:175088
ENSDARG00000018110	1.27978	0.00139341	0.0198474	pak4
ENSDARG00000024694	1.27899	0.000750086	0.012018	myo1b
ENSDARG00000006260	1.27235	1.03839e-19	4.06884e-17	tuba8l4
ENSDARG00000051814	1.27168	7.88064e-07	3.56305e-05	ptprz1a
ENSDARG00000077811	1.25882	0.00703996	0.0709821	sox11a
ENSDARG00000052330	1.25364	0.00752996	0.0746422	slc4a2b
ENSDARG00000005350	1.25268	5.15321e-15	1.05083e-12	dip2ba
ENSDARG00000098312	1.24755	1.1913e-06	5.17541e-05	scarb2a
ENSDARG00000102441	1.24114	0.000311637	0.00590309	ctnna1
ENSDARG00000022309	1.23397	0.0063121	0.06563	dspa
ENSDARG00000043130	1.23074	0.00417447	0.0482256	notch2
ENSDARG00000008388	1.222	0.00487116	0.0544269	mmp14b
ENSDARG00000076484	1.22109	0.000325717	0.00610612	stab1
ENSDARG00000102640	1.2181	7.51396e-07	3.4127e-05	pdia3
ENSDARG00000067975	1.21678	0.000832701	0.0131339	atp5if1a
ENSDARG00000102599	1.21165	3.33065e-06	0.000126299	si:ch1073-392o20.2
ENSDARG00000070261	1.20704	0.00106162	0.0159807	crlf3
ENSDARG00000044975	1.20651	0.0018514	0.0251177	krt94
ENSDARG00000100082	1.20306	0.0101044	0.092584	ap3b1a
ENSDARG00000057698	1.20005	1.01211e-07	5.68149e-06	ctsd
ENSDARG00000074894	1.19681	0.00151942	0.0212782	myorg
ENSDARG00000078258	1.19446	4.27153e-09	3.11541e-07	CABZ01049847.1
ENSDARG00000031782	1.18748	0.00566527	0.0605426	crybg1a
ENSDARG00000104676	1.18349	0.00526314	0.0577466	prkd2
ENSDARG00000008238	1.17874	0.000807478	0.012817	manba
ENSDARG00000071004	1.1765	6.22923e-08	3.73829e-06	abhd12
ENSDARG00000103979	1.16739	0.00071808	0.0115914	calr3a
ENSDARG00000068262	1.1657	0.0086026	0.0825717	vamp5
ENSDARG00000088708	1.16564	3.7083e-12	4.90773e-10	ngfra
ENSDARG00000077523	1.16382	2.47711e-07	1.26894e-05	tdrd7b
ENSDARG00000004131	1.15511	0.00447571	0.0508499	rttn
ENSDARG00000014329	1.15146	0.000141334	0.00307672	npm1a
ENSDARG00000003570	1.14538	4.4008e-07	2.11408e-05	hsp90b1
ENSDARG00000074201	1.14493	2.12817e-10	2.0061e-08	flna
ENSDARG00000104693	1.13729	1.32283e-06	5.63653e-05	il6st
ENSDARG00000099572	1.13656	4.61775e-16	1.0607e-13	hmgn2
ENSDARG00000063572	1.13498	0.000193539	0.00401213	perp
ENSDARG00000016429	1.13395	0.000241424	0.00483913	farp2
ENSDARG00000009534	1.12544	0.00272917	0.0344113	wls
ENSDARG00000018146	1.12082	0.00463498	0.0523012	gpx1a
ENSDARG00000035578	1.12053	0.00819498	0.0796927	hs3st1l2
ENSDARG00000100869	1.11921	0.0092794	0.0872657	adcy9
ENSDARG00000103900	1.10269	0.00750986	0.0744799	sept9b
ENSDARG00000102105	1.10221	0.00973006	0.0901881	dad1
ENSDARG00000021833	1.09885	0.000594145	0.01001	ahr2
ENSDARG00000013968	1.09815	8.76315e-32	1.09452e-28	psap
ENSDARG00000100075	1.09011	0.00221772	0.0292149	abcg2a
ENSDARG00000015224	1.08138	0.00285948	0.0355815	cd2ap
ENSDARG00000016774	1.07578	2.13662e-05	0.000624242	plekho2
ENSDARG00000055009	1.07258	0.00627688	0.0654341	col4a1
ENSDARG00000038687	1.0701	3.98523e-05	0.00105765	nfkb2
ENSDARG00000036588	1.06797	3.40916e-10	3.04145e-08	mhc1zba
ENSDARG00000045928	1.06751	0.00895463	0.0848769	psma4
ENSDARG00000054172	1.06126	0.00527744	0.0578096	pgrmc1
ENSDARG00000076673	1.05542	0.00279989	0.0350363	wu:fi04e12
ENSDARG00000037488	1.05349	3.26843e-10	2.92898e-08	canx
ENSDARG00000100729	1.05345	3.59251e-07	1.74678e-05	tln1
ENSDARG00000035692	1.05271	1.88291e-11	2.12588e-09	rps3a
ENSDARG00000008153	1.04812	4.05013e-06	0.000149608	serinc5
ENSDARG00000036316	1.0394	9.39307e-08	5.28764e-06	rpl39
ENSDARG00000099510	1.03604	0.000383298	0.00695715	cnn3a
ENSDARG00000037997	1.03368	0.000174021	0.00367953	tubb5
ENSDARG00000036036	1.03147	1.94209e-07	1.02709e-05	mdka
ENSDARG00000019191	1.02973	0.00512447	0.0566212	sept12
ENSDARG00000077112	1.02969	0.000303183	0.0057769	si:ch211-180f4.1
ENSDARG00000006683	1.01926	0.000123215	0.00275738	arhgef6
ENSDARG00000077664	1.01574	1.44827e-05	0.000447329	zgc:110239
ENSDARG00000007320	1.00615	1.38241e-09	1.11395e-07	rpl7
ENSDARG00000092807	1.00492	3.77999e-08	2.35325e-06	RPL41
ENSDARG00000017180	1.00425	9.51837e-05	0.00219395	npc1
ENSDARG00000042824	1.00044	0.00379148	0.0447015	nfe2l2a
ENSDARG00000043009	0.999757	0.00829992	0.0805173	fam43a
ENSDARG00000104451	0.993568	0.00150268	0.0210882	slc39a7
ENSDARG00000053058	0.986637	1.45919e-05	0.000449312	rps11
ENSDARG00000061375	0.982985	0.00698221	0.0706493	sgpl1
ENSDARG00000115271	0.979977	4.56738e-06	0.000166256	zgc:171772
ENSDARG00000034427	0.969812	1.39064e-07	7.65582e-06	jpt2
ENSDARG00000009342	0.963538	0.000254037	0.00502143	txndc5
ENSDARG00000014867	0.960856	6.83064e-15	1.36504e-12	rpl8
ENSDARG00000035120	0.955186	0.00639314	0.0661286	gldc
ENSDARG00000004782	0.954806	0.00427656	0.049032	fgfr3
ENSDARG00000033738	0.952428	5.05574e-06	0.000180418	zgc:153867
ENSDARG00000070822	0.949349	0.000138396	0.00302924	cnp
ENSDARG00000041619	0.942412	1.62296e-20	6.90069e-18	rack1
ENSDARG00000015128	0.936235	0.000877262	0.0137284	rpl27
ENSDARG00000020442	0.93569	0.00999589	0.0918005	snx5
ENSDARG00000058128	0.931365	0.000406332	0.00733527	msna
ENSDARG00000051783	0.927032	8.78903e-09	6.03573e-07	rplp0
ENSDARG00000000606	0.92702	0.00940296	0.0880135	dnah6
ENSDARG00000023298	0.925611	0.00196332	0.0264922	rps27.1
ENSDARG00000009724	0.924817	4.11994e-06	0.000151906	rpn2
ENSDARG00000055225	0.922869	3.32649e-06	0.000126299	dock8
ENSDARG00000104541	0.920859	0.000679626	0.011033	msh6
ENSDARG00000018491	0.913483	1.32003e-05	0.000413471	pdia4
ENSDARG00000076667	0.91326	0.000531908	0.00916339	ccng1
ENSDARG00000093357	0.912134	0.00404306	0.0471392	nyap2b
ENSDARG00000096662	0.908696	0.00196546	0.0265033	abcc3
ENSDARG00000010770	0.908331	0.00101687	0.0154768	sox19a
ENSDARG00000093182	0.906825	0.0096787	0.0898788	eif2ak1
ENSDARG00000010710	0.906493	0.000885131	0.0138191	msi1
ENSDARG00000029500	0.905957	1.36548e-10	1.3576e-08	rpl34
ENSDARG00000032296	0.904183	0.000274868	0.00534335	pomp
ENSDARG00000068432	0.898106	6.39818e-05	0.00156501	si:dkey-56m19.5
ENSDARG00000040158	0.895171	0.000524637	0.00907735	cdc42l
ENSDARG00000105287	0.893927	2.07891e-05	0.000610056	mpp1
ENSDARG00000015822	0.890107	0.00020811	0.00427867	sesn3
ENSDARG00000027590	0.888696	2.68564e-05	0.000759121	sept2
ENSDARG00000007959	0.881572	0.00944785	0.0883095	hibadhb
ENSDARG00000068247	0.880052	0.000106077	0.00242268	luzp2
ENSDARG00000014690	0.879958	1.15989e-09	9.42247e-08	rps4x
ENSDARG00000103791	0.878658	1.58523e-05	0.000482179	nme2b.1
ENSDARG00000009830	0.877726	5.66874e-09	4.04586e-07	hdlbpa
ENSDARG00000075867	0.876234	1.76586e-06	7.32134e-05	mkl1a
ENSDARG00000013307	0.875978	0.000139394	0.00304109	rpl19
ENSDARG00000056186	0.870788	1.60212e-13	2.46283e-11	eif5a2
ENSDARG00000028982	0.867117	0.0107077	0.0969944	pcca
ENSDARG00000043453	0.865219	1.60985e-05	0.000488184	rps5
ENSDARG00000068227	0.856521	0.00918588	0.0865491	tmem150aa
ENSDARG00000008377	0.854181	0.000223398	0.00453238	epn2
ENSDARG00000041811	0.851539	0.000167288	0.00356785	rps25
ENSDARG00000034368	0.849947	0.000487481	0.0085305	hexb
ENSDARG00000058259	0.841607	0.000437808	0.00780137	celsr1b
ENSDARG00000077777	0.837299	1.7999e-22	9.72141e-20	tmsb4x
ENSDARG00000014554	0.83331	0.0109823	0.0989946	ppp1r3cb
ENSDARG00000017115	0.83076	0.0044853	0.0508997	kctd10
ENSDARG00000011925	0.827321	0.00238312	0.0308647	spns1
ENSDARG00000020625	0.824558	1.62621e-06	6.82735e-05	jak1
ENSDARG00000020871	0.817378	6.84781e-05	0.00166076	ptprz1b
ENSDARG00000021669	0.813477	9.82769e-09	6.63502e-07	sec61a1
ENSDARG00000011459	0.811501	5.83128e-05	0.00144045	gsna
ENSDARG00000036044	0.810745	0.000226192	0.0045844	rps20
ENSDARG00000100753	0.808689	0.000231284	0.00466867	CABZ01076275.1
ENSDARG00000002632	0.804889	0.00646259	0.0666493	anxa11b
ENSDARG00000037794	0.804669	0.00882948	0.0841031	nptx2a
ENSDARG00000077533	0.803657	0.00625659	0.0653452	eif3f
ENSDARG00000053113	0.802474	0.000289184	0.00557823	ly75
ENSDARG00000015472	0.798604	0.00626006	0.0653452	gpc4
ENSDARG00000008186	0.790001	4.6803e-06	0.000169134	syk
ENSDARG00000075024	0.784329	0.00739589	0.0735687	si:ch73-375g18.1
ENSDARG00000028335	0.783663	3.57009e-07	1.74011e-05	hmga1a
ENSDARG00000086618	0.778798	0.00620695	0.0649762	psma3
ENSDARG00000036629	0.777914	2.23419e-05	0.000648954	rps14
ENSDARG00000011201	0.777739	0.00337779	0.0408854	rplp2l
ENSDARG00000010008	0.776494	8.97504e-05	0.00208313	vim
ENSDARG00000057452	0.773606	0.00180042	0.0245093	ston2
ENSDARG00000026137	0.772063	0.00547329	0.0590111	sfxn5b
ENSDARG00000020197	0.768044	3.92698e-06	0.000145597	rpl5a
ENSDARG00000044093	0.767341	7.4699e-07	3.40042e-05	rpl13a
ENSDARG00000034817	0.765828	0.00526074	0.0577466	asah1b
ENSDARG00000042690	0.765695	0.00125898	0.0182926	s1pr1
ENSDARG00000105116	0.764451	2.21057e-05	0.000643029	p4hb
ENSDARG00000018334	0.757613	0.000365011	0.00669209	rpl35
ENSDARG00000054533	0.754942	0.00173239	0.0236637	araf
ENSDARG00000042566	0.752815	3.23911e-06	0.000123296	rps7
ENSDARG00000019778	0.752565	5.4139e-06	0.000190814	rps6
ENSDARG00000034240	0.751049	0.00197519	0.0265628	capza1a
ENSDARG00000052928	0.749999	0.00683888	0.0695867	arf6b
ENSDARG00000015862	0.747229	0.000249352	0.00495332	rpl5b
ENSDARG00000055996	0.746642	8.7609e-06	0.000292772	rps8a
ENSDARG00000052139	0.740367	0.00016075	0.00343943	notch3
ENSDARG00000021838	0.740243	4.1005e-05	0.00108292	rps23
ENSDARG00000104559	0.739951	3.14604e-05	0.000863878	tmem63ba
ENSDARG00000017211	0.738899	6.16497e-05	0.00151912	plxnb1b
ENSDARG00000008660	0.737135	0.000331367	0.00619041	coro1b
ENSDARG00000021309	0.735812	0.00320432	0.0391891	rhoca
ENSDARG00000035132	0.734822	0.00408034	0.04741	rgs3b
ENSDARG00000104953	0.734465	1.20911e-05	0.000384147	stt3a
ENSDARG00000042530	0.734295	0.0045402	0.0514623	nup205
ENSDARG00000068992	0.732172	5.32377e-09	3.85472e-07	hspa8
ENSDARG00000020850	0.73171	9.31737e-18	2.62251e-15	eef1a1l1
ENSDARG00000052094	0.727788	0.000120739	0.00270498	notch1b
ENSDARG00000010160	0.726479	9.19492e-05	0.00212675	rps15a
ENSDARG00000009212	0.724563	2.62944e-06	0.000102831	ppiaa
ENSDARG00000035871	0.72186	0.0010617	0.0159807	rpl30
ENSDARG00000013730	0.721669	0.000919297	0.0142634	slc4a4a
ENSDARG00000043416	0.720705	3.72044e-10	3.28979e-08	tnfaip2a
ENSDARG00000090697	0.71936	0.000186608	0.00391309	eif3ea
ENSDARG00000008867	0.719225	8.36004e-06	0.000280314	rap1b
ENSDARG00000116271	0.716675	0.0110439	0.0994151	BX470259.2
ENSDARG00000038099	0.716236	0.00886515	0.0843223	gskip
ENSDARG00000053468	0.715309	0.000553374	0.00947611	adam10a
ENSDARG00000031511	0.712935	0.000320976	0.0060513	psmb2
ENSDARG00000025073	0.711073	2.3668e-07	1.21927e-05	rpl18a
ENSDARG00000052010	0.710173	0.0041961	0.0483871	fam96b
ENSDARG00000036080	0.702288	1.11965e-13	1.77579e-11	cd81a
ENSDARG00000075536	0.702282	0.00268048	0.0338816	cpne1
ENSDARG00000013763	0.701806	0.0106213	0.0964363	rrbp1a
ENSDARG00000015887	0.70063	2.8744e-05	0.000802263	b2ml
ENSDARG00000025348	0.698425	0.000133699	0.00294789	igfbp5b
ENSDARG00000027813	0.698247	0.0067848	0.0691068	nus1
ENSDARG00000041232	0.696582	5.22078e-06	0.000184658	rps29
ENSDARG00000074635	0.687439	1.57414e-11	1.81836e-09	abca1a
ENSDARG00000030981	0.675856	0.00884227	0.0841448	tmem127
ENSDARG00000030602	0.675733	0.00212862	0.0282272	rps19
ENSDARG00000014727	0.675231	0.00749835	0.0744027	acox1
ENSDARG00000036065	0.674189	0.00164957	0.0227501	mgat1b
ENSDARG00000001897	0.670768	0.00216736	0.0286648	man2b1
ENSDARG00000006316	0.668938	0.000204918	0.00423046	rpl23a
ENSDARG00000019230	0.666044	2.15374e-11	2.39172e-09	rpl7a
ENSDARG00000004796	0.664729	8.26855e-05	0.00195318	mgrn1b
ENSDARG00000002344	0.663929	9.10449e-09	6.23096e-07	tubb4b
ENSDARG00000102340	0.658092	0.00759222	0.0751476	ptn
ENSDARG00000103369	0.652253	0.00081569	0.0129268	taldo1
ENSDARG00000074468	0.650087	0.00183452	0.0249226	prdm11
ENSDARG00000005026	0.649136	0.00517154	0.0568784	tshz1
ENSDARG00000009285	0.647067	8.55073e-05	0.00200796	rpl15
ENSDARG00000070437	0.641178	0.000380553	0.00691989	rpl22
ENSDARG00000001676	0.633296	0.000243819	0.0048676	gpm6bb
ENSDARG00000103683	0.632495	0.00468444	0.0526808	inpp5b
ENSDARG00000054362	0.630983	3.15166e-05	0.000863962	ccdc47
ENSDARG00000068691	0.629344	0.00243399	0.0313407	kctd4
ENSDARG00000025094	0.628282	0.00376207	0.044486	edem1
ENSDARG00000043509	0.628118	0.00359797	0.0430035	rpl11
ENSDARG00000104085	0.625401	0.00689533	0.0699469	abcd3a
ENSDARG00000020504	0.625131	0.000250321	0.0049578	h3f3b.1
ENSDARG00000044251	0.625104	0.0053381	0.0580395	rasgef1bb
ENSDARG00000008034	0.624832	0.000687369	0.0111419	skib
ENSDARG00000057026	0.623372	0.00362002	0.0431286	ran
ENSDARG00000034897	0.622963	0.00602753	0.0635307	rps10
ENSDARG00000058225	0.62285	0.00616757	0.0646331	arpc4l
ENSDARG00000073696	0.62247	0.0023417	0.0304282	frmd8
ENSDARG00000025581	0.622344	0.000147631	0.00319985	rpl10
ENSDARG00000002026	0.621739	0.00917555	0.0865333	qkib
ENSDARG00000010516	0.617575	0.00921111	0.0867128	rpl21
ENSDARG00000019693	0.616163	0.00989214	0.0913093	clcn5a
ENSDARG00000016868	0.613482	0.000505765	0.00878888	rhobtb2a
ENSDARG00000011703	0.610697	8.38965e-05	0.00197251	clocka
ENSDARG00000075456	0.600515	0.0011821	0.0174339	pik3ca
ENSDARG00000019181	0.595665	7.94894e-05	0.0018866	rpsa
ENSDARG00000054259	0.595321	0.00881231	0.0839795	nat10
ENSDARG00000036875	0.593722	0.00807555	0.0787613	rps12
ENSDARG00000006242	0.592864	1.67287e-09	1.32351e-07	ptp4a1
ENSDARG00000042905	0.589128	0.000242933	0.00485478	rpl10a
ENSDARG00000015990	0.588248	0.00138557	0.0197639	hcfc1a
ENSDARG00000099380	0.588179	0.00170304	0.0233427	rpl13
ENSDARG00000014273	-0.584991	0.000319943	0.00603752	camk2d2
ENSDARG00000098361	-0.585263	0.00338598	0.0409597	nudcd3
ENSDARG00000071524	-0.586215	0.00267108	0.0338055	insrb
ENSDARG00000078529	-0.586734	0.000152944	0.00329358	adgrb1b
ENSDARG00000103002	-0.587138	5.19463e-05	0.00131238	nptna
ENSDARG00000039647	-0.587854	0.000908357	0.0141265	slc6a1b
ENSDARG00000073843	-0.588163	1.23881e-06	5.33543e-05	myo9ab
ENSDARG00000077791	-0.589287	0.00119104	0.01754	brsk2b
ENSDARG00000078095	-0.589333	0.000872374	0.0136733	cipcb
ENSDARG00000061692	-0.589658	0.00430633	0.0491758	yjefn3
ENSDARG00000011640	-0.591127	0.00931332	0.0874816	syt5b
ENSDARG00000003789	-0.592812	0.00207227	0.0276265	dennd5b
ENSDARG00000101755	-0.59314	1.92e-05	0.000570123	prkar1ab
ENSDARG00000063538	-0.594618	6.79919e-08	4.0319e-06	kalrnb
ENSDARG00000076171	-0.594744	8.01629e-06	0.000269693	znf827
ENSDARG00000028628	-0.594877	0.00184707	0.025076	gdap1l1
ENSDARG00000020328	-0.597165	0.0002138	0.00436422	plekha6
ENSDARG00000067507	-0.600173	0.00229667	0.0300175	kctd8
ENSDARG00000100620	-0.600517	0.000350644	0.00646427	taok2b
ENSDARG00000086214	-0.601555	8.29977e-08	4.72543e-06	ntrk3b
ENSDARG00000057419	-0.602165	0.000405477	0.00732645	slc44a5b
ENSDARG00000078088	-0.60603	1.9694e-05	0.000582196	si:ch211-186j3.6
ENSDARG00000098221	-0.606096	0.000152711	0.00329211	st8sia1
ENSDARG00000016360	-0.606501	0.00898617	0.0850685	kpna1
ENSDARG00000021590	-0.606861	0.000621965	0.0103234	magi2a
ENSDARG00000113771	-0.609458	3.44121e-05	0.000934364	GRIK2
ENSDARG00000062561	-0.609851	0.00664439	0.0681678	adck1
ENSDARG00000056572	-0.610306	0.000627764	0.0103851	si:dkey-261i16.5
ENSDARG00000021735	-0.611247	0.000822701	0.013007	cacna1ba
ENSDARG00000078056	-0.6143	0.0036028	0.0430098	RNF208
ENSDARG00000032197	-0.614646	0.00226857	0.0297669	klf12b
ENSDARG00000036999	-0.617034	0.00436826	0.0498261	DISP3
ENSDARG00000027285	-0.617284	0.00666999	0.0683554	kcnf1b
ENSDARG00000060631	-0.619964	4.44196e-06	0.000162877	si:ch211-182d3.1
ENSDARG00000043448	-0.620824	5.57955e-05	0.00138511	itm2ca
ENSDARG00000001881	-0.620834	0.0029205	0.0362571	cacnb3a
ENSDARG00000102610	-0.62289	0.00101293	0.0154286	r3hdm2
ENSDARG00000056331	-0.627528	0.00460548	0.0520271	ahcyl1
ENSDARG00000087205	-0.628146	0.000527908	0.00912605	akt3b
ENSDARG00000035895	-0.628195	9.94035e-06	0.000326187	fndc5b
ENSDARG00000013000	-0.628801	7.56876e-05	0.0018071	ppfia2
ENSDARG00000060452	-0.629875	2.44431e-05	0.000702553	sdk2b
ENSDARG00000104401	-0.634095	0.00265532	0.0336487	yme1l1b
ENSDARG00000095896	-0.634262	0.000867227	0.013614	pou3f3b
ENSDARG00000062887	-0.637687	0.00096323	0.0148413	steap2
ENSDARG00000079295	-0.63792	0.00640332	0.0661996	cacna1bb
ENSDARG00000069160	-0.638366	0.000418503	0.0075079	fam19a5a
ENSDARG00000059090	-0.641563	0.00505827	0.0560024	sstr2a
ENSDARG00000098683	-0.642901	0.000208041	0.00427867	zmiz2
ENSDARG00000045447	-0.643388	0.00218473	0.0288754	slc35g2b
ENSDARG00000104719	-0.646848	0.00170502	0.0233538	abcc1
ENSDARG00000020080	-0.647215	7.06505e-08	4.16484e-06	ek1
ENSDARG00000017108	-0.650626	4.95304e-06	0.000177386	kcna1b
ENSDARG00000079985	-0.651342	7.09119e-05	0.00171355	nrip2
ENSDARG00000102690	-0.651534	1.27855e-06	5.48294e-05	rims2b
ENSDARG00000063438	-0.652669	0.00655153	0.0673834	srebf2
ENSDARG00000015851	-0.654512	2.96828e-05	0.000826159	pnn
ENSDARG00000057921	-0.654991	0.00638997	0.0661286	ccdc136b
ENSDARG00000107441	-0.655057	6.62098e-07	3.0487e-05	CABZ01063170.1
ENSDARG00000046074	-0.657939	0.00871981	0.0834164	stk11
ENSDARG00000101776	-0.65876	1.1005e-07	6.14312e-06	syt12
ENSDARG00000010407	-0.659549	0.000438007	0.00780137	ppp4r4
ENSDARG00000063218	-0.659818	0.00210635	0.027969	ppm1la
ENSDARG00000059818	-0.660691	0.000750521	0.012018	kif5ab
ENSDARG00000075141	-0.660942	8.97129e-05	0.00208313	gprc5bb
ENSDARG00000101510	-0.662665	0.00835072	0.0808923	cetn2
ENSDARG00000014969	-0.663693	0.000599156	0.0100626	ankhb
ENSDARG00000034808	-0.66648	1.07586e-06	4.72527e-05	kcnip1b
ENSDARG00000097017	-0.667657	2.66877e-07	1.33666e-05	mical3a
ENSDARG00000009493	-0.668416	0.00590032	0.062586	MAP3K13
ENSDARG00000036094	-0.66973	0.00674994	0.0689626	pias1a
ENSDARG00000105121	-0.669811	0.00137299	0.0196266	FAM135B
ENSDARG00000040741	-0.676716	0.000675185	0.0109698	kcnab1b
ENSDARG00000087822	-0.677099	0.00113455	0.0168864	agap3
ENSDARG00000056080	-0.677743	0.00952035	0.0886965	si:dkey-191g9.5
ENSDARG00000006990	-0.678572	0.00421868	0.0485634	creld1b
ENSDARG00000044513	-0.679371	0.00128145	0.01853	tpst1l
ENSDARG00000061497	-0.679402	1.24459e-10	1.24614e-08	thsd7bb
ENSDARG00000061031	-0.680026	9.15883e-11	9.43454e-09	dner
ENSDARG00000102755	-0.68016	0.000290519	0.00558781	CABZ01069998.1
ENSDARG00000074908	-0.680725	0.00876173	0.0836834	col6a1
ENSDARG00000076014	-0.681603	0.000403419	0.00729586	ERC1
ENSDARG00000070426	-0.682974	0.000452007	0.00802211	chac1
ENSDARG00000038737	-0.683515	9.0342e-10	7.4296e-08	phf20b
ENSDARG00000104264	-0.683792	0.00275852	0.0346707	XKR4
ENSDARG00000071011	-0.684604	3.50766e-10	3.11543e-08	cdk5r2a
ENSDARG00000104480	-0.684977	0.000657356	0.0107501	hcn1
ENSDARG00000019753	-0.686255	8.74358e-10	7.22032e-08	kcnn3
ENSDARG00000075271	-0.688044	2.36728e-07	1.21927e-05	rapgef5a
ENSDARG00000035907	-0.689148	1.47941e-15	3.24885e-13	fam49al
ENSDARG00000033182	-0.689453	0.00473894	0.0531443	arl4ab
ENSDARG00000037593	-0.690291	3.90423e-12	5.06637e-10	prickle2b
ENSDARG00000079059	-0.693148	0.0105497	0.0960475	retreg1
ENSDARG00000011188	-0.694984	4.90188e-13	7.25623e-11	acvr2aa
ENSDARG00000086706	-0.695588	0.00892686	0.084748	zgc:114175
ENSDARG00000073728	-0.697036	0.00137989	0.019711	gal3st3
ENSDARG00000098856	-0.697306	2.15427e-11	2.39172e-09	RYR2
ENSDARG00000018856	-0.698072	0.000285646	0.00552066	dclk1a
ENSDARG00000004386	-0.698287	5.98113e-06	0.000206831	si:dkey-153k10.9
ENSDARG00000079251	-0.699581	1.24373e-06	5.34508e-05	nlgn2b
ENSDARG00000060680	-0.701392	4.92285e-06	0.000176939	si:ch73-127m5.1
ENSDARG00000109715	-0.704126	3.80666e-12	5.00475e-10	sncgb
ENSDARG00000009941	-0.704716	2.03316e-06	8.24152e-05	erc1a
ENSDARG00000036446	-0.705048	0.00415594	0.0481184	PRKAR2B
ENSDARG00000040177	-0.705608	0.00736815	0.073439	rgs16
ENSDARG00000102773	-0.706109	5.59201e-09	4.0054e-07	cacna1da
ENSDARG00000069765	-0.707497	5.07087e-14	8.58783e-12	syngap1b
ENSDARG00000111528	-0.70888	0.00106625	0.0160258	PITPNM2
ENSDARG00000074752	-0.711395	2.45239e-07	1.25986e-05	hlfa
ENSDARG00000063314	-0.713825	0.00921193	0.0867128	apba2a
ENSDARG00000062323	-0.714605	9.48047e-09	6.4223e-07	adam23a
ENSDARG00000068100	-0.716669	1.46789e-05	0.000450603	fam19a5l
ENSDARG00000099283	-0.720595	1.0846e-05	0.000349028	epb41a
ENSDARG00000099720	-0.720677	0.00164717	0.0227484	evlb
ENSDARG00000052604	-0.722029	0.00526492	0.0577466	cpeb2
ENSDARG00000111837	-0.72641	0.00873048	0.0834784	trhde.1
ENSDARG00000067591	-0.726989	0.00932911	0.0874904	puraa
ENSDARG00000068624	-0.727085	5.87718e-09	4.1797e-07	si:dkey-27p18.5
ENSDARG00000035970	-0.733222	4.53059e-19	1.64617e-16	ptprn2
ENSDARG00000040982	-0.736515	0.000582794	0.00988672	fgf14
ENSDARG00000010023	-0.739857	2.93252e-10	2.68823e-08	CU856539.1
ENSDARG00000090634	-0.741278	0.00943291	0.0882112	smim29
ENSDARG00000097205	-0.742443	5.29222e-05	0.00133031	ulk2
ENSDARG00000098108	-0.743487	0.00789028	0.0773317	dusp2
ENSDARG00000069469	-0.746967	0.000139947	0.00304984	khdrbs2
ENSDARG00000020758	-0.747554	0.00149144	0.0210077	tmem178
ENSDARG00000037324	-0.748402	2.55474e-07	1.29348e-05	klhl17
ENSDARG00000070914	-0.754976	0.003066	0.0377284	dusp6
ENSDARG00000113702	-0.755931	1.04688e-05	0.000340176	CR925804.2
ENSDARG00000014462	-0.756178	0.00108581	0.0162782	rab3c
ENSDARG00000035868	-0.756314	1.20028e-06	5.20313e-05	spire1a
ENSDARG00000045556	-0.757455	0.00279173	0.0349999	OTUD7A
ENSDARG00000034168	-0.758114	1.0549e-13	1.70008e-11	serpini1
ENSDARG00000045944	-0.758955	2.56314e-07	1.29348e-05	slc6a1a
ENSDARG00000101446	-0.760219	9.53529e-18	2.64657e-15	PCP4L1
ENSDARG00000074828	-0.760913	0.00918297	0.0865491	si:dkey-263f15.2
ENSDARG00000024966	-0.762379	9.34374e-09	6.3512e-07	MARK4
ENSDARG00000027740	-0.765965	5.47126e-07	2.57872e-05	adcyap1b
ENSDARG00000114852	-0.768542	0.000564524	0.00963402	CR974456.1
ENSDARG00000069038	-0.770082	0.00844251	0.0815812	si:ch211-242e8.1
ENSDARG00000079280	-0.770112	0.00687404	0.0698023	dhrsx
ENSDARG00000078902	-0.77028	3.01181e-06	0.000116643	rims1b
ENSDARG00000018153	-0.773671	0.0063571	0.0659381	nt5c1ba
ENSDARG00000113372	-0.774685	0.00736275	0.0734218	BX248501.2
ENSDARG00000042837	-0.775223	4.27275e-10	3.74503e-08	atp1b3b
ENSDARG00000058369	-0.775459	2.55217e-05	0.000728607	mex3b
ENSDARG00000103535	-0.777068	1.52859e-06	6.431e-05	FO818719.1
ENSDARG00000040988	-0.783029	6.68045e-10	5.65687e-08	tpi1b
ENSDARG00000113848	-0.786035	0.0106607	0.0967058	LO018629.1
ENSDARG00000117549	-0.786542	0.00383165	0.0450422	FQ790211.1
ENSDARG00000056478	-0.796015	5.48913e-06	0.000192785	si:ch211-168b3.1
ENSDARG00000013491	-0.797677	0.00222941	0.0293108	map3k9
ENSDARG00000076153	-0.798373	0.00122243	0.0178836	lca5
ENSDARG00000019451	-0.80185	2.01147e-07	1.06061e-05	pcsk2
ENSDARG00000100480	-0.803143	0.000505293	0.00878832	si:ch73-364h19.2
ENSDARG00000089156	-0.80504	1.60254e-05	0.000486705	egr3
ENSDARG00000031888	-0.8215	1.66418e-05	0.000503895	mapk8a
ENSDARG00000113112	-0.835726	0.000415096	0.00745978	CABZ01104031.1
ENSDARG00000009472	-0.83888	0.00539329	0.0585122	med19b
ENSDARG00000018524	-0.841957	8.08855e-08	4.61833e-06	midn
ENSDARG00000044574	-0.844596	0.000465259	0.00820672	rbms3
ENSDARG00000043646	-0.851011	3.74464e-06	0.000140136	slc6a8
ENSDARG00000070686	-0.852896	5.80395e-06	0.000201715	cdipt
ENSDARG00000080021	-0.855188	0.00232822	0.0303109	zmat3
ENSDARG00000056949	-0.85865	0.00362139	0.0431286	htr7a
ENSDARG00000051824	-0.860885	0.000604352	0.010132	tmeff2a
ENSDARG00000015531	-0.865462	1.82988e-07	9.77764e-06	slc4a8
ENSDARG00000099374	-0.867579	0.00547356	0.0590111	sp9
ENSDARG00000098360	-0.867805	0.00411184	0.0476907	cyp19a1b
ENSDARG00000109358	-0.870463	7.15903e-09	5.03754e-07	trhde.2
ENSDARG00000097011	-0.871027	0.00630804	0.065622	hbaa1
ENSDARG00000056108	-0.874814	2.57857e-15	5.36772e-13	ndufa4
ENSDARG00000070393	-0.878885	0.00890776	0.0846068	si:dkey-190g6.2
ENSDARG00000018149	-0.891656	0.00545682	0.0589743	slc38a4
ENSDARG00000078624	-0.89296	2.53898e-14	4.61263e-12	arhgef9b
ENSDARG00000042277	-0.906258	0.00210035	0.0279196	efnb3b
ENSDARG00000038574	-0.907435	3.89799e-09	2.86387e-07	scg2b
ENSDARG00000014488	-0.920912	0.00227497	0.0298314	ca2
ENSDARG00000025206	-0.924085	2.10951e-05	0.00061813	syt2a
ENSDARG00000059523	-0.924161	0.000244238	0.00487111	rims4
ENSDARG00000104084	-0.92513	4.4946e-05	0.00117106	si:dkey-191g9.7
ENSDARG00000102312	-0.932791	0.00820887	0.0797501	scn5lab
ENSDARG00000088567	-0.935538	0.00991009	0.0913331	vps72b
ENSDARG00000105485	-0.939621	0.00306144	0.0377188	si:cabz01090193.1
ENSDARG00000079962	-0.944677	0.000650775	0.0106687	doc2d
ENSDARG00000034705	-0.958156	0.00550031	0.0592232	pvalb7
ENSDARG00000073917	-0.958314	0.000496071	0.00865813	b3glcta
ENSDARG00000042409	-0.967739	5.30665e-05	0.00133059	si:ch211-251j10.3
ENSDARG00000104965	-0.96916	0.0062186	0.0650641	kcnj12a
ENSDARG00000032959	-0.970119	0.00104621	0.015815	kcnc1b
ENSDARG00000068716	-0.970706	0.00369207	0.0438513	cuedc1a
ENSDARG00000009949	-0.975379	0.00129335	0.0186751	fndc4b
ENSDARG00000078775	-0.987439	0.00168547	0.0231653	CABZ01005876.1
ENSDARG00000104259	-0.990581	1.17321e-07	6.51265e-06	CABZ01072885.1
ENSDARG00000099395	-0.999601	0.000586887	0.00992246	cables1
ENSDARG00000060092	-0.999672	0.00774381	0.0763455	zgc:165481
ENSDARG00000089245	-1.00077	0.00598313	0.063196	dusp23b
ENSDARG00000101143	-1.0019	0.00602479	0.0635307	zgc:114173
ENSDARG00000020298	-1.01167	0.00304768	0.0376531	btg2
ENSDARG00000076701	-1.01933	0.00407527	0.04741	b4galnt4b
ENSDARG00000056244	-1.02987	0.00256097	0.0327019	zgc:171740
ENSDARG00000078076	-1.03727	0.000902843	0.0140517	nab2
ENSDARG00000036186	-1.04482	0.00279876	0.0350363	mbpa
ENSDARG00000056833	-1.06602	2.78256e-07	1.38325e-05	svopa
ENSDARG00000069953	-1.07527	0.00893199	0.0847564	kcnq5b
ENSDARG00000061362	-1.07766	0.00737711	0.0734502	fam69ab
ENSDARG00000098523	-1.09052	1.70767e-05	0.000513946	NCAM2
ENSDARG00000038754	-1.0995	5.82175e-08	3.54701e-06	plk3
ENSDARG00000103670	-1.11233	0.00220493	0.0290719	cmc1
ENSDARG00000037154	-1.12074	4.13018e-11	4.46149e-09	hivep3b
ENSDARG00000044550	-1.12451	0.0106877	0.096907	hif1al2
ENSDARG00000087709	-1.13011	0.00638016	0.0660627	FAT3 (1 of many)
ENSDARG00000035433	-1.13057	0.00708943	0.0713763	arpc5lb
ENSDARG00000041140	-1.13357	0.00700791	0.0707699	ddb2
ENSDARG00000103139	-1.17177	0.00262378	0.033376	LO017843.1
ENSDARG00000112529	-1.17431	0.00841863	0.0814317	RF00001
ENSDARG00000115717	-1.18187	0.00779031	0.0766526	pigbos1
ENSDARG00000116404	-1.18553	0.00155167	0.0216843	CABZ01086574.1
ENSDARG00000040358	-1.19323	7.78535e-09	5.38347e-07	spred3
ENSDARG00000112343	-1.20506	0.000349864	0.00645584	LO018437.1
ENSDARG00000069361	-1.20685	0.00462269	0.052192	spa17
ENSDARG00000089087	-1.21338	0.00623294	0.0651737	hbba1
ENSDARG00000015709	-1.2164	5.56665e-05	0.00138363	hsd17b12a
ENSDARG00000101322	-1.22195	0.0020044	0.0268472	tfr1a
ENSDARG00000012306	-1.2312	1.76231e-14	3.3541e-12	syt13
ENSDARG00000062830	-1.23983	0.000449448	0.0079838	tent5d
ENSDARG00000014169	-1.24235	0.00994161	0.0913859	CABZ01041610.1
ENSDARG00000079283	-1.25709	0.000669571	0.0109052	si:ch211-247j9.1
ENSDARG00000105099	-1.26117	2.45972e-05	0.000705237	golga7bb
ENSDARG00000091241	-1.2653	0.00120766	0.0177065	glt1d1
ENSDARG00000074600	-1.28625	0.00307492	0.037815	gpr78a
ENSDARG00000078761	-1.29794	0.00687348	0.0698023	rmdn2
ENSDARG00000075261	-1.31487	0.00329877	0.0400989	timp2b
ENSDARG00000079930	-1.3262	0.00876448	0.0836834	si:dkeyp-68b7.5
ENSDARG00000045832	-1.3858	0.000294565	0.0056331	cart2
ENSDARG00000099569	-1.38729	0.00348396	0.0417657	CU856423.1
ENSDARG00000030490	-1.3996	0.000486492	0.00852065	sptb
ENSDARG00000074403	-1.40595	0.000599202	0.0100626	pex5lb
ENSDARG00000029019	-1.41392	0.000494982	0.00865417	epb41b
ENSDARG00000062880	-1.44795	2.58628e-06	0.000101541	cntn3a.1
ENSDARG00000069843	-1.45814	0.0002637	0.00517153	kctd12.1
ENSDARG00000044098	-1.46984	0.0057997	0.0616496	egr2a
ENSDARG00000112370	-1.52776	0.00327857	0.0399061	FQ377918.1
ENSDARG00000035253	-1.53583	5.43846e-05	0.00135683	npr3
ENSDARG00000094860	-1.53902	0.00134743	0.0193404	gpr186
ENSDARG00000061249	-1.55027	0.00545733	0.0589743	myom1a
ENSDARG00000099516	-1.55042	0.0081184	0.0790876	mettl23
ENSDARG00000045750	-1.61315	0.000261353	0.00513558	syt10
ENSDARG00000079468	-1.64788	0.000456128	0.00807263	rhobtb1
ENSDARG00000038643	-1.65732	2.37438e-06	9.43334e-05	alas2
ENSDARG00000114616	-1.6633	0.00385148	0.0452486	FP085421.1
ENSDARG00000115101	-1.66969	0.00342462	0.0413021	LO017714.1
ENSDARG00000092161	-1.72315	0.00204755	0.0273518	si:dkey-261e22.4
ENSDARG00000061549	-1.74655	0.00166828	0.0229449	foxo1b
ENSDARG00000076950	-1.82821	0.00764473	0.0755924	kel
ENSDARG00000012881	-1.83173	2.59679e-08	1.67942e-06	slc4a1a
ENSDARG00000051896	-1.88368	0.00712703	0.0716792	fbn2a
ENSDARG00000095617	-1.89708	0.00879452	0.0838901	znf1157
ENSDARG00000081362	-1.90495	0.00687322	0.0698023	dre-mir-9-5
ENSDARG00000004187	-1.94871	4.14918e-14	7.15801e-12	zgc:122979
ENSDARG00000081096	-1.97208	0.00249019	0.0320026	RF00001
ENSDARG00000100353	-2.02562	0.00557813	0.0598033	si:ch1073-398f15.1
ENSDARG00000021720	-2.03481	0.00094677	0.0146442	col7a1
ENSDARG00000034852	-2.05173	0.000407369	0.00734735	nt5c2l1
ENSDARG00000099558	-2.10627	0.00914317	0.0863094	NPC1L1
ENSDARG00000058839	-2.25452	1.45031e-06	6.15782e-05	susd1
ENSDARG00000036818	-2.26452	0.00165901	0.0228646	hyal3
ENSDARG00000104361	-2.35705	0.00562311	0.0601789	barhl2
ENSDARG00000098289	-2.58095	0.000331452	0.00619041	vstm2l
ENSDARG00000020133	-2.67047	0.000619365	0.0102973	jdp2b
ENSDARG00000117377	-3.38647	0.00408052	0.04741	AL929216.1
ENSDARG00000090366	-5.16798	0.00845454	0.081621	znf1065

## Sheet: Unique to Y2
GeneID	log2FC	pvalue	padj	gene name
ENSDARG00000004023	9.62429	1.62651e-14	4.19025e-12	isl1
ENSDARG00000086418	8.62191	6.35059e-06	0.000277678	si:ch211-236p5.3
ENSDARG00000016771	8.40157	3.92733e-06	0.000179977	tfa
ENSDARG00000105112	8.14104	1.69818e-05	0.000655029	ntn1a
ENSDARG00000090167	7.71884	0.000518166	0.0113024	FO904898.1
ENSDARG00000095144	7.54953	0.00282739	0.0418165	AL954816.1
ENSDARG00000097549	7.50176	0.000496521	0.0109303	CR450727.1
ENSDARG00000038862	7.49239	0.00104633	0.0197694	kcnb2
ENSDARG00000038116	7.4906	0.000525856	0.0114546	gnrhr4
ENSDARG00000056145	7.34842	0.0009628	0.0184725	si:dkey-159a18.1
ENSDARG00000097918	7.33132	0.000889583	0.0173405	AL954666.1
ENSDARG00000061885	7.27449	0.001422	0.0249853	satb2
ENSDARG00000069481	7.25845	0.00113555	0.0210074	ghrh
ENSDARG00000103964	7.09806	0.00348675	0.0492016	si:dkeyp-104b3.21
ENSDARG00000079045	7.08983	0.0018257	0.030239	opn8b
ENSDARG00000045936	7.08798	0.00187184	0.030648	pax6b
ENSDARG00000006588	7.08519	0.00275176	0.0410803	zgc:111983
ENSDARG00000079544	7.0043	0.00347573	0.0491188	si:ch1073-464p5.5
ENSDARG00000116758	6.90985	0.00291291	0.042626	c16h2orf66
ENSDARG00000027523	6.89556	0.00296831	0.0432298	trpc7a
ENSDARG00000056214	6.86062	0.00431661	0.0573063	gnrh3
ENSDARG00000074156	6.79989	0.0036754	0.0509584	sgca
ENSDARG00000043322	6.77817	0.00117705	0.0216178	gsx2
ENSDARG00000108781	6.73026	0.00433448	0.0574721	C14orf132
ENSDARG00000001882	6.70235	0.00460394	0.0598701	kbtbd12
ENSDARG00000095179	6.67124	0.0047759	0.0615604	si:ch211-235f1.3
ENSDARG00000112679	6.66211	0.00491017	0.0629353	BX649279.1
ENSDARG00000054003	6.64903	0.00496823	0.0632695	rargb
ENSDARG00000076510	6.64316	0.00554168	0.0685128	fgf22
ENSDARG00000077330	6.63813	0.00515735	0.0648547	CR382383.1
ENSDARG00000060829	6.61442	0.00533945	0.0665738	car15
ENSDARG00000054152	6.614	0.00533071	0.0665083	nmbr
ENSDARG00000100732	6.56914	0.00581945	0.0707595	si:dkeyp-93h6.1
ENSDARG00000117393	6.55195	0.0061007	0.0730945	CABZ01064941.1
ENSDARG00000096273	6.51965	0.00644815	0.075928	si:dkey-3n22.9
ENSDARG00000060622	6.51378	0.00645893	0.076008	si:ch73-14h1.2
ENSDARG00000007944	6.50591	0.00642524	0.075705	lhx1b
ENSDARG00000041616	6.48731	0.00674303	0.0782882	b3gnt9
ENSDARG00000014916	6.47089	0.00685722	0.0792279	slc10a2
ENSDARG00000027587	6.46391	0.00707588	0.0807269	htr7b
ENSDARG00000021369	6.44588	0.00738793	0.0836335	mc3r
ENSDARG00000058206	6.43003	0.00764124	0.0855708	si:ch211-153b23.5
ENSDARG00000033956	6.42681	0.0073176	0.0830868	oxtr
ENSDARG00000109862	6.40892	0.000375258	0.00875632	htr1fa
ENSDARG00000079824	6.39606	0.00773726	0.0860578	ninj2
ENSDARG00000104792	6.39327	0.00789395	0.0871902	dntt
ENSDARG00000117669	6.38013	0.00791698	0.0873433	CABZ01087025.3
ENSDARG00000098243	6.36281	0.00870369	0.0941149	CR762475.1
ENSDARG00000041431	6.33793	0.00855025	0.0928786	slc24a1
ENSDARG00000059695	6.31032	0.00905633	0.0970488	dusp28
ENSDARG00000039349	6.3014	0.0090685	0.0970882	qrfpra
ENSDARG00000098097	6.30065	0.00900077	0.0965077	jac3
ENSDARG00000002192	6.28135	0.00936216	0.0990456	aspn
ENSDARG00000075299	6.2805	0.00916881	0.097689	aaed1
ENSDARG00000101367	6.25402	0.00948693	0.0997566	si:ch73-193i22.1
ENSDARG00000117578	6.13359	0.00556088	0.06855	CT025909.2
ENSDARG00000090975	6.11761	0.00602818	0.0723714	si:dkey-62k3.5
ENSDARG00000017880	6.04933	0.00668688	0.07785	kcnip3b
ENSDARG00000090192	5.99644	0.00714772	0.0813281	si:dkey-191j3.2
ENSDARG00000098862	5.41982	0.00278386	0.0413974	plpp4
ENSDARG00000104254	5.35121	0.00816413	0.0894489	cpne4b
ENSDARG00000062081	4.67832	0.00635893	0.0752026	tbc1d1
ENSDARG00000097110	4.11286	0.00766673	0.0857235	si:dkey-56f14.4
ENSDARG00000002330	3.90097	0.000695392	0.0142395	lhx8a
ENSDARG00000073713	3.75401	0.00539212	0.0670988	vav3b
ENSDARG00000075352	3.59719	0.000325199	0.00773016	brinp3b
ENSDARG00000004246	2.61831	0.00890638	0.0957109	slit2
ENSDARG00000078324	2.5364	1.7593e-05	0.000672129	PRDM16
ENSDARG00000007561	2.36438	0.00223906	0.0351611	cdh23
ENSDARG00000103057	2.3494	0.000115671	0.00333103	zfhx3
ENSDARG00000075542	2.31482	4.37141e-06	0.000197949	zfhx4
ENSDARG00000077349	2.00188	0.00035763	0.00838605	sorcs3b
ENSDARG00000014973	1.95124	0.000112499	0.00325939	ntng1a
ENSDARG00000102066	1.94968	0.00160681	0.0274976	ntn4
ENSDARG00000076120	1.94549	1.48048e-07	1.04147e-05	foxp4
ENSDARG00000006868	1.91945	0.00675947	0.0783836	trh
ENSDARG00000062003	1.80776	0.00346643	0.0490237	myo5b
ENSDARG00000001906	1.76923	0.0045379	0.0594454	si:dkey-247m21.3
ENSDARG00000090615	1.75067	0.00053942	0.011677	cd59
ENSDARG00000103498	1.72902	0.00238914	0.0368499	epd
ENSDARG00000098769	1.5431	0.00139867	0.024712	slitrk6
ENSDARG00000071209	1.48436	6.61401e-05	0.00206366	oprl1
ENSDARG00000038609	1.47499	0.00134711	0.0240157	mpz
ENSDARG00000061466	1.42671	0.00858591	0.0931068	cpne5a
ENSDARG00000101826	1.41808	0.00592946	0.0715947	zwi
ENSDARG00000087599	1.39692	0.00105873	0.019964	TENM3
ENSDARG00000006889	1.37506	0.00114849	0.0211953	mpped2a
ENSDARG00000013615	1.29065	3.54859e-07	2.24008e-05	pbx3b
ENSDARG00000019579	1.28575	0.00512072	0.0644833	ldb2a
ENSDARG00000052131	1.2555	0.00160419	0.0274774	gli3
ENSDARG00000103903	1.25254	0.00164458	0.0279918	LO017650.1
ENSDARG00000076499	1.17637	0.00481762	0.0619805	usp53b
ENSDARG00000077162	1.15992	3.11044e-06	0.000146413	nwd2
ENSDARG00000104930	1.15682	9.86218e-07	5.41823e-05	si:dkey-225f23.5
ENSDARG00000116937	1.14869	0.00592992	0.0715947	BX927333.1
ENSDARG00000061918	1.14801	0.00947816	0.0997194	cplx2
ENSDARG00000100876	1.13015	0.00654274	0.0767574	sez6a
ENSDARG00000042296	1.11516	0.00206813	0.0328831	dlx5a
ENSDARG00000078546	1.10957	0.00421776	0.0564262	cars2
ENSDARG00000087394	1.0965	0.00104114	0.0196907	tshz3a
ENSDARG00000042977	1.09637	0.00433513	0.0574721	nfil3
ENSDARG00000062686	1.08871	4.35698e-06	0.000197766	megf11
ENSDARG00000032614	1.05093	0.000543541	0.0117351	msi2b
ENSDARG00000017612	1.0308	0.00668527	0.07785	pnpo
ENSDARG00000006849	1.02911	0.000798385	0.0158807	asic2
ENSDARG00000060542	1.02189	0.00458782	0.0598606	lgr4
ENSDARG00000012248	1.02026	8.54776e-07	4.77436e-05	rgma
ENSDARG00000024865	1.01115	1.86842e-05	0.000705336	dscama
ENSDARG00000112767	0.999698	0.00516477	0.0648624	LO017951.1
ENSDARG00000105529	0.993442	5.5814e-09	5.24157e-07	vgf
ENSDARG00000003520	0.969503	0.00219739	0.0346781	tbc1d14
ENSDARG00000093460	0.959214	0.00379106	0.0522201	gpr52
ENSDARG00000061255	0.944875	0.0017281	0.0289401	dusp3a
ENSDARG00000018423	0.916511	0.0040302	0.0547235	sulf2a
ENSDARG00000035181	0.907054	0.00289175	0.0425044	slc25a46
ENSDARG00000053272	0.895038	0.00195454	0.0314707	si:dkey-166d12.2
ENSDARG00000004218	0.885557	0.000681655	0.0140184	rnd1b
ENSDARG00000011533	0.874186	0.00188616	0.0307914	sema6dl
ENSDARG00000102445	0.870596	2.19644e-05	0.00080063	si:dkey-22o22.2
ENSDARG00000098453	0.868551	0.00278778	0.0414235	pank4
ENSDARG00000011334	0.865739	0.00532563	0.0664885	ncaldb
ENSDARG00000059067	0.857451	0.000963158	0.0184725	jupb
ENSDARG00000018534	0.847849	0.000748181	0.0151103	slc6a9
ENSDARG00000036058	0.838133	0.000282329	0.00689158	gnao1b
ENSDARG00000020178	0.838053	0.00167805	0.0283351	nova1
ENSDARG00000103746	0.837988	5.06738e-06	0.000225185	mapkbp1
ENSDARG00000032373	0.835541	0.00402668	0.0547146	rnf145b
ENSDARG00000027419	0.829687	9.82738e-10	1.08924e-07	gad1b
ENSDARG00000075960	0.829114	0.00790116	0.0872193	cdh24a
ENSDARG00000100971	0.828704	4.95275e-05	0.00159579	fxyd6
ENSDARG00000073857	0.813629	0.000157431	0.00433084	klf7a
ENSDARG00000015537	0.813388	2.39282e-11	3.70867e-09	gad2
ENSDARG00000028118	0.808738	8.62446e-09	7.82937e-07	dscamb
ENSDARG00000054337	0.799427	0.000369923	0.00865303	ap1g2
ENSDARG00000055255	0.797846	0.00162752	0.0278021	pitpnm3
ENSDARG00000045014	0.794152	9.92948e-10	1.09404e-07	tuba2
ENSDARG00000071051	0.79275	0.000230531	0.00594851	cbx6a
ENSDARG00000103390	0.782779	0.00554809	0.0685366	cacna2d2a
ENSDARG00000040190	0.780107	0.00359037	0.0502547	qdpra
ENSDARG00000104497	0.773643	0.00324748	0.046654	pcdh1g29
ENSDARG00000045568	0.749909	0.00578355	0.0705422	bcat1
ENSDARG00000008127	0.748992	0.00607389	0.0728714	pcdh15b
ENSDARG00000059707	0.747971	1.33976e-06	7.05555e-05	ZNF423
ENSDARG00000018968	0.747646	0.00910284	0.097383	acvr1ba
ENSDARG00000069866	0.745339	0.0011302	0.0209592	sox1a
ENSDARG00000061725	0.740442	0.00294103	0.0429309	mast3a
ENSDARG00000009930	0.739534	0.00025948	0.00648325	cadm2a
ENSDARG00000087517	0.735618	0.00601815	0.0723714	btbd3b
ENSDARG00000116769	0.732973	0.000144309	0.00404573	ZNF521
ENSDARG00000055757	0.729224	0.00185283	0.0304962	tmem9
ENSDARG00000017659	0.722925	0.00315018	0.0454962	sephs2
ENSDARG00000102095	0.717536	0.0026168	0.0396081	si:ch73-233f7.5
ENSDARG00000099387	0.713173	0.00713702	0.0813271	jpt1a
ENSDARG00000098257	0.710529	0.00464187	0.0601582	pcdh15a
ENSDARG00000026531	0.710099	0.00842151	0.0916368	alcama
ENSDARG00000042644	0.705573	0.00236024	0.0364928	sod2
ENSDARG00000101865	0.705087	0.00807667	0.0886945	pcdh1g30
ENSDARG00000018809	0.703919	0.00023452	0.00601801	abhd3
ENSDARG00000077715	0.702891	0.00282594	0.0418165	GRIK3
ENSDARG00000099184	0.695513	0.00952236	0.0999638	map2k6
ENSDARG00000077465	0.694882	0.00438672	0.0579144	sorcs2
ENSDARG00000055064	0.688797	0.00864506	0.0935885	prdx5
ENSDARG00000061352	0.687726	0.00447728	0.0587843	bcl11aa
ENSDARG00000013343	0.686068	7.92173e-10	9.04311e-08	kif26ba
ENSDARG00000027290	0.685848	0.00690735	0.079422	nrp1b
ENSDARG00000035398	0.681779	0.00417801	0.0561703	enc1
ENSDARG00000054849	0.680452	0.00170894	0.028727	bcat2
ENSDARG00000095022	0.677242	0.0041393	0.0557679	thsd7ba
ENSDARG00000101277	0.675821	0.00553911	0.0685128	znf207b
ENSDARG00000115349	0.671965	0.00706034	0.0806461	nat14
ENSDARG00000075597	0.671048	0.00113202	0.0209726	flrt1b
ENSDARG00000015790	0.668219	0.000423528	0.00968002	atp1b3a
ENSDARG00000100594	0.66573	0.000150806	0.00420099	sez6l
ENSDARG00000053559	0.665102	0.000270461	0.00667884	tspan3b
ENSDARG00000063036	0.662799	0.000857141	0.0168112	psd2
ENSDARG00000101713	0.661941	2.48886e-09	2.55095e-07	scn2b
ENSDARG00000071331	0.660866	0.000257151	0.00645042	ryr3
ENSDARG00000078011	0.65063	0.00069932	0.0142892	NAV1 (1 of many)
ENSDARG00000005374	0.6468	0.00815581	0.0894113	tubgcp4
ENSDARG00000059775	0.645192	0.00121308	0.0221478	slc32a1
ENSDARG00000075110	0.640526	0.00943911	0.0996259	dab2ipb
ENSDARG00000089877	0.637039	0.00144815	0.0252586	si:dkeyp-75h12.5
ENSDARG00000045886	0.624385	3.10868e-06	0.000146413	slc38a2
ENSDARG00000078123	0.614878	0.00700017	0.0801509	slitrk3a
ENSDARG00000074750	0.60981	0.00111136	0.0206904	qser1
ENSDARG00000090963	0.608023	0.00706485	0.0806493	atp6ap1lb
ENSDARG00000062056	0.603432	2.95351e-12	5.52016e-10	elmod1
ENSDARG00000105744	0.60259	0.000312603	0.007468	ptprr
ENSDARG00000079977	0.598048	0.00185402	0.0304962	nhsb
ENSDARG00000053484	0.597047	0.00769321	0.0859691	syne2b
ENSDARG00000007179	0.596616	0.00439653	0.0580038	sash1a
ENSDARG00000002405	0.595348	0.00516304	0.0648624	si:ch211-225b11.1
ENSDARG00000089536	0.593062	0.00215432	0.0340829	erbb4b
ENSDARG00000057374	0.592184	0.000382762	0.00889874	sfxn3
ENSDARG00000060115	0.588362	0.00703539	0.0804092	lrrn1
ENSDARG00000036281	-0.585223	0.00173407	0.0289986	FO704915.1
ENSDARG00000101406	-0.585305	0.000514908	0.0112701	rplp2
ENSDARG00000010784	-0.585762	8.34254e-10	9.41078e-08	ppp1r12a
ENSDARG00000015050	-0.586946	1.32696e-18	6.02315e-16	calm3a
ENSDARG00000007220	-0.588191	7.90249e-06	0.000336279	ncam1b
ENSDARG00000008372	-0.591005	3.19044e-05	0.00110186	spred2b
ENSDARG00000032458	-0.591789	1.86418e-05	0.000705192	mark2b
ENSDARG00000063197	-0.592441	0.00136666	0.0242363	golga2
ENSDARG00000060006	-0.593382	8.21657e-05	0.00249826	nedd4l
ENSDARG00000099812	-0.595879	0.000394626	0.00913003	si:dkey-31f5.11
ENSDARG00000016532	-0.596337	3.78755e-06	0.00017399	suco
ENSDARG00000105693	-0.59813	7.72284e-06	0.000330108	CR354588.1
ENSDARG00000033804	-0.599357	0.00228722	0.0357406	snx27a
ENSDARG00000062801	-0.599958	2.70833e-05	0.00095614	erfl3
ENSDARG00000031548	-0.604057	6.82813e-05	0.00211661	ephb3a
ENSDARG00000089213	-0.608715	0.00921097	0.0978262	adam15
ENSDARG00000075331	-0.609285	0.000113807	0.00329228	golga4
ENSDARG00000016977	-0.613718	0.00686726	0.0792958	snx27b
ENSDARG00000045485	-0.618164	0.00674957	0.0783164	rassf8b
ENSDARG00000060093	-0.618476	2.66544e-11	4.03285e-09	dapk1
ENSDARG00000104773	-0.622645	0.00950265	0.0998669	junbb
ENSDARG00000012688	-0.623121	3.36942e-07	2.14116e-05	eif1b
ENSDARG00000060112	-0.625945	1.94903e-14	4.88899e-12	sybu
ENSDARG00000039974	-0.627256	0.000938374	0.0180881	rai14
ENSDARG00000057652	-0.628296	2.25756e-10	2.92776e-08	dbpb
ENSDARG00000013976	-0.629696	5.17968e-05	0.0016568	anxa13
ENSDARG00000023151	-0.630508	0.00229081	0.0357674	ucp1
ENSDARG00000088318	-0.630868	3.4903e-09	3.44762e-07	ubap2a
ENSDARG00000028943	-0.634204	0.00428645	0.0570251	mtss1la
ENSDARG00000062799	-0.638885	1.98372e-06	9.95199e-05	baiap2a
ENSDARG00000089641	-0.641578	0.000818459	0.0162026	ppm1lb
ENSDARG00000045803	-0.643189	0.000467701	0.0104406	mfge8b
ENSDARG00000020123	-0.643567	0.000488012	0.0108054	coq8a
ENSDARG00000092673	-0.644856	0.0087505	0.0944618	BX248497.1
ENSDARG00000036299	-0.645862	0.000595884	0.0125663	nucb2a
ENSDARG00000002362	-0.646868	0.00334556	0.0476679	ubald1a
ENSDARG00000074572	-0.647237	1.46715e-05	0.000579083	zgc:56304
ENSDARG00000052833	-0.64773	0.000260144	0.00649135	zfand3
ENSDARG00000069356	-0.649472	9.13713e-05	0.00273884	adgrl2a
ENSDARG00000034105	-0.649898	2.0511e-05	0.000759699	mtus1b
ENSDARG00000100143	-0.65045	0.00671377	0.0780434	lrp6
ENSDARG00000070076	-0.650539	0.000156545	0.00431909	actr2b
ENSDARG00000019765	-0.654936	0.00316654	0.045698	LUC7L2
ENSDARG00000076025	-0.654982	0.00421303	0.0564025	dgkzb
ENSDARG00000059388	-0.661259	0.00411318	0.0555939	bdh1
ENSDARG00000102832	-0.666749	0.000120011	0.00344213	baz1b
ENSDARG00000040452	-0.67051	4.75891e-06	0.000213468	fam214a
ENSDARG00000056656	-0.672653	0.000149802	0.00418129	tspan18a
ENSDARG00000070995	-0.673634	4.53259e-05	0.00148215	inpp4ab
ENSDARG00000025858	-0.675084	0.00122114	0.0222136	zgc:56525
ENSDARG00000016854	-0.675328	0.00144028	0.0251731	neurod2
ENSDARG00000012499	-0.677304	1.54289e-08	1.32494e-06	per1b
ENSDARG00000103824	-0.680772	0.00692481	0.0795086	hint1
ENSDARG00000061699	-0.681893	9.24635e-07	5.09458e-05	sipa1l3
ENSDARG00000021488	-0.701134	0.00226958	0.0355233	cyth1b
ENSDARG00000059059	-0.702683	0.000968057	0.0185292	emsy
ENSDARG00000020131	-0.709674	0.000156529	0.00431909	fnbp1l
ENSDARG00000030078	-0.710321	0.00110443	0.0206015	glipr1b
ENSDARG00000104439	-0.711881	0.00919952	0.0978262	cldnd1a
ENSDARG00000103433	-0.714426	5.91415e-07	3.43742e-05	rpl14
ENSDARG00000061233	-0.716462	6.20773e-12	1.03811e-09	abcc5
ENSDARG00000102443	-0.717884	0.0047446	0.061284	si:ch1073-450f2.1
ENSDARG00000105398	-0.718334	0.006127	0.0730945	dnajc14
ENSDARG00000040884	-0.718984	4.03863e-08	3.18151e-06	mxi1
ENSDARG00000058039	-0.721304	0.00108905	0.0204749	bhlhe22
ENSDARG00000004588	-0.721665	3.821e-08	3.03515e-06	sox4a
ENSDARG00000034685	-0.723931	0.000248223	0.00628632	tmem198b
ENSDARG00000068729	-0.724891	0.00413126	0.0556989	eif2ak2
ENSDARG00000101759	-0.735561	5.69794e-07	3.33207e-05	homer1b
ENSDARG00000012555	-0.735864	2.96436e-11	4.44981e-09	ak5
ENSDARG00000007836	-0.736167	9.29503e-05	0.00277309	ctsla
ENSDARG00000117291	-0.736944	0.00163923	0.0279769	CU633745.1
ENSDARG00000077080	-0.738552	3.00771e-07	1.92412e-05	gprc5ba
ENSDARG00000013828	-0.741248	1.06968e-05	0.000435735	snx13
ENSDARG00000083738	-0.751353	0.00345186	0.0488902	RF00231
ENSDARG00000054271	-0.756874	0.00611101	0.0730945	cdkn1bb
ENSDARG00000016375	-0.759412	0.00283415	0.0418839	asns
ENSDARG00000055722	-0.761373	0.00458605	0.0598606	bco2a
ENSDARG00000025855	-0.761919	4.8614e-09	4.65717e-07	camk2n1a
ENSDARG00000099226	-0.764676	0.00506316	0.0640505	PPP1CC
ENSDARG00000014804	-0.766011	1.86598e-08	1.5671e-06	cacna2d1a
ENSDARG00000004757	-0.767314	5.13603e-07	3.03137e-05	ybx1
ENSDARG00000098635	-0.76773	5.19065e-08	3.97408e-06	irf2bp2b
ENSDARG00000005423	-0.769385	0.00284643	0.0420003	pgam1a
ENSDARG00000074634	-0.77152	0.0094423	0.0996259	keap1b
ENSDARG00000015546	-0.772009	0.00493805	0.0630958	alpl
ENSDARG00000089486	-0.779542	1.31806e-06	6.97985e-05	cplx3b
ENSDARG00000101722	-0.784327	0.000589648	0.0124762	larp1
ENSDARG00000043514	-0.79919	0.000860656	0.0168628	si:dkey-239i20.4
ENSDARG00000060184	-0.819056	5.65706e-05	0.00178553	pkn1a
ENSDARG00000030053	-0.821157	4.18042e-05	0.00139085	eef1db
ENSDARG00000053992	-0.824424	0.00881196	0.0948692	sfi1
ENSDARG00000004843	-0.829656	0.00431136	0.0572765	foxp1a
ENSDARG00000095908	-0.839002	0.00165808	0.0280726	sat1a.2
ENSDARG00000030949	-0.845815	0.00234235	0.0363045	srprb
ENSDARG00000104567	-0.847063	0.0010288	0.019574	kdm5a
ENSDARG00000018898	-0.854451	0.004432	0.0582397	zfand5a
ENSDARG00000016132	-0.856386	0.00668554	0.07785	keap1a
ENSDARG00000092354	-0.871078	0.00397388	0.0542654	si:ch211-284e13.6
ENSDARG00000089382	-0.875045	0.000265574	0.00656915	zgc:158463
ENSDARG00000101696	-0.879285	0.00788233	0.0871628	zgc:158316
ENSDARG00000109823	-0.880523	0.00583476	0.0707595	pdxp
ENSDARG00000025766	-0.884059	0.00930067	0.0986688	zgc:66440
ENSDARG00000008097	-0.892886	0.00321895	0.0463141	srsf9
ENSDARG00000058953	-0.893266	0.000728132	0.0147514	abcc4
ENSDARG00000013784	-0.897222	0.00038697	0.00898562	zgc:77158
ENSDARG00000111753	-0.91551	4.37566e-05	0.00144072	HIST2H4B
ENSDARG00000070831	-0.933275	0.0010502	0.0198228	rftn1a
ENSDARG00000102827	-0.954287	0.00579055	0.0705547	ubfd1
ENSDARG00000099022	-0.954475	1.38681e-07	9.8283e-06	faua
ENSDARG00000104326	-0.961622	0.000264524	0.00655773	si:dkey-183i3.9
ENSDARG00000099555	-0.984812	3.80692e-09	3.66541e-07	foxo1a
ENSDARG00000102147	-0.992043	0.000548539	0.0118296	fem1c
ENSDARG00000031956	-1.00527	0.00247117	0.0377184	tmem63a
ENSDARG00000036483	-1.01552	8.51228e-11	1.18451e-08	c1ql3b
ENSDARG00000069135	-1.04311	0.000825762	0.0163133	ppp1r15a
ENSDARG00000027600	-1.05487	0.00526419	0.065894	pdlim5b
ENSDARG00000100772	-1.06922	0.00773372	0.0860578	si:ch211-154c21.1
ENSDARG00000045481	-1.078	0.000243383	0.00619474	gsap
ENSDARG00000042856	-1.09276	0.00245666	0.037527	itpka
ENSDARG00000100206	-1.10536	0.00239516	0.0368832	klhdc4
ENSDARG00000036848	-1.10733	9.379e-09	8.43402e-07	slc43a2a
ENSDARG00000002013	-1.12466	0.00143241	0.0251219	grb10a
ENSDARG00000067713	-1.13743	0.000888538	0.0173379	snx18a
ENSDARG00000099481	-1.14846	0.000582966	0.0123784	ttc8
ENSDARG00000111964	-1.16902	0.000452414	0.0101948	CU302436.2
ENSDARG00000029695	-1.17404	0.00261783	0.0396081	pgp
ENSDARG00000088187	-1.17713	0.00288043	0.0424035	CR381544.1
ENSDARG00000097683	-1.1781	0.00805187	0.0885241	sptbn5
ENSDARG00000069912	-1.19522	0.00710167	0.0809726	hmga2
ENSDARG00000052782	-1.20647	0.00264056	0.0398256	glrba
ENSDARG00000012593	-1.21637	0.000162323	0.00440816	col5a1
ENSDARG00000077782	-1.2207	0.00363896	0.0506005	acer2
ENSDARG00000040059	-1.23174	0.00283904	0.0419237	gbp
ENSDARG00000099177	-1.23837	0.00495598	0.0631978	dok1b
ENSDARG00000100918	-1.2424	0.00133672	0.023883	prc1a
ENSDARG00000069289	-1.26564	6.7909e-05	0.00211194	gabpa
ENSDARG00000003142	-1.28777	0.000708827	0.0144525	dachc
ENSDARG00000053104	-1.29375	0.00920922	0.0978262	fam102ba
ENSDARG00000043531	-1.29721	0.000379259	0.00882807	jun
ENSDARG00000114796	-1.32666	0.000241545	0.00615618	JMY
ENSDARG00000001975	-1.34297	0.00145001	0.0252678	hsd11b2
ENSDARG00000026820	-1.35347	0.00454259	0.0594454	gucy2d
ENSDARG00000102566	-1.37282	0.000305852	0.00732507	fam102aa
ENSDARG00000003041	-1.41365	0.000490375	0.0108373	CABZ01111496.1
ENSDARG00000087196	-1.41961	0.0011503	0.0212083	fibinb
ENSDARG00000017311	-1.45654	0.000156871	0.00432166	gpsm2
ENSDARG00000019417	-1.46032	1.83286e-08	1.55296e-06	gadd45ga
ENSDARG00000060196	-1.46485	0.00221611	0.0348867	lhpp
ENSDARG00000023659	-1.5052	0.00361493	0.0504873	gabpb1
ENSDARG00000026611	-1.52933	0.00188651	0.0307914	socs3b
ENSDARG00000011157	-1.63938	0.00204488	0.032595	arhgef18a
ENSDARG00000075397	-1.65468	0.0076282	0.0855435	cipca
ENSDARG00000013082	-1.66232	1.35608e-05	0.00053747	uap1l1
ENSDARG00000075682	-1.68298	0.00220981	0.0348452	orc6
ENSDARG00000061120	-1.68545	0.000678669	0.0139721	slc43a2b
ENSDARG00000034624	-1.79626	2.44774e-05	0.000880448	nuf2
ENSDARG00000043154	-1.80174	8.07364e-09	7.36439e-07	ucp2
ENSDARG00000099207	-1.91623	0.00461201	0.0598933	si:dkey-11f4.7
ENSDARG00000104555	-1.94624	0.008237	0.0900403	sh2d3cb
ENSDARG00000035810	-1.94708	0.00692739	0.0795086	rgcc
ENSDARG00000006207	-2.01124	0.00236686	0.0365655	gpx1b
ENSDARG00000067966	-2.07476	9.19342e-05	0.00275139	fem1a
ENSDARG00000042725	-2.40419	0.00044093	0.0100309	cebpb
ENSDARG00000007682	-2.59976	0.00508561	0.0642066	ppdpfa
ENSDARG00000096403	-2.72089	0.000302528	0.00725708	CT027638.1
ENSDARG00000102957	-3.50561	0.00789238	0.0871902	AL732567.1
ENSDARG00000088693	-4.04797	0.00663783	0.0776341	dcst2
ENSDARG00000076520	-4.5554	0.00143674	0.0251516	mafb
ENSDARG00000079637	-4.87293	0.00771897	0.0860578	alpk2
ENSDARG00000099428	-6.03576	0.0075305	0.0847971	si:dkey-15h8.17
ENSDARG00000070317	-6.91568	0.00401945	0.0547146	irge4
ENSDARG00000007480	-6.96896	0.00357599	0.050127	rpe65a
ENSDARG00000110601	-7.5888	0.00840268	0.0915364	CABZ01030278.1
