# Supplementary material for: Comparative Transcriptome Analysis of the Regenerating Zebrafish Telencephalon Unravels a Resource With Key Pathways During Two Early Stages and Activation of Wnt/β-Catenin Signaling at the Early Wound Healing Stage
Source: Front Cell Dev Biol. 2020 Oct 9;8:584604. doi: 10.3389/fcell.2020.584604 (PMC7581945; doi:10.3389/fcell.2020.584604)
Supplement: Supplementary file 4 [file Table_4.XLSX]

## Sheet: X1 UP-DOWN
Supplementary Table 4: Gene ontology (GO) term enrichment analysis of DEGs for various comparison groups between X1, X2, Y1 and Y2.
Group	Category	Term	Count	PValue	Genes	List.Total	Pop.Hits	Pop.Total	Fold.Enrichment	Benjamini	FDR
UP	GOTERM_BP	GO:0034097~response to cytokine	6	1.14427e-05	junba, jun, nfkb2, rel, junbb, timp2a	525	10	14912	17.0423	0.0106759	0.0179301
UP	GOTERM_BP	GO:0016311~dephosphorylation	14	0.000181604	dusp5, ptprub, ptp4a2a, ptprga, ptpreb, ptp4a1, ptprja, dusp4, ptpn13, ptpn3, ptp4a2b, dusp6, ptprnb, dusp2	525	114	14912	3.48819	0.0816531	0.284209
UP	GOTERM_BP	GO:0006470~protein dephosphorylation	15	0.000307194	dusp5, ptprub, ptp4a2a, ptprga, ptpreb, ppm1ab, ptp4a1, ptprja, dusp4, ptpn13, ptpn3, ptp4a2b, dusp6, ptprnb, dusp2	525	136	14912	3.13277	0.0915941	0.480314
UP	GOTERM_BP	GO:0006357~regulation of transcription from RNA polymerase II promoter	22	0.000475889	mafba, batf, cited4b, grhl1, fosab, nfkb2, elk4, atf3, runx2a, erf, atf4b, junba, cited4a, gmeb1, atf5a, junbb, erfl3, etv5a, fosl2, mkl2b, mkl1a, fosl1a	525	266	14912	2.34919	0.105618	0.743158
UP	GOTERM_BP	GO:0048916~posterior lateral line development	5	0.00195844	adarb1a, fgfr1a, rtn4rl2a, canx, cd9b	525	16	14912	8.87619	0.307719	3.02533
UP	GOTERM_BP	GO:0001666~response to hypoxia	8	0.00241365	hif1al, hsp90b1, nrp1a, vegfaa, hspa5, sdcbp2, lipf, nrp1b	525	53	14912	4.28737	0.314626	3.71615
UP	GOTERM_BP	GO:0032870~cellular response to hormone stimulus	6	0.00310258	sik2b, junba, jun, NPFFR2, junbb, oxtr	525	29	14912	5.87665	0.340579	4.75289
UP	GOTERM_BP	GO:0048593~camera-type eye morphogenesis	4	0.00576461	pim1, hsp70.1, sox11b, hsp70.3	525	11	14912	10.3287	0.492296	8.66147
UP	GOTERM_BP	GO:0008045~motor neuron axon guidance	6	0.00629569	nrp1a, stat3, cdh2, vegfaa, sema3ab, tmem41b	525	34	14912	5.01244	0.48223	9.42304
UP	GOTERM_BP	GO:0016525~negative regulation of angiogenesis	5	0.00666195	cdh5, thbs2b, adgrb1a, ntn1a, adgrb1b	525	22	14912	6.45541	0.465798	9.9448
UP	GOTERM_BP	GO:0048812~neuron projection morphogenesis	5	0.00915655	si:ch211-195b13.1, cad, bdnf, sgk2b, sgk1	525	24	14912	5.91746	0.543607	13.4243
UP	GOTERM_BP	GO:0007017~microtubule-based process	6	0.0112895	tubb4b, si:ch211-114n24.6, tuba8l, tuba8l4, tubb6, tuba1b	525	39	14912	4.36982	0.588309	16.2992
UP	GOTERM_BP	GO:0001558~regulation of cell growth	6	0.0112895	si:ch211-195b13.1, esm1, sgk2b, sgk1, socs2, ctgfa	525	39	14912	4.36982	0.588309	16.2992
UP	GOTERM_BP	GO:0010765~positive regulation of sodium ion transport	3	0.0114845	si:ch211-195b13.1, sgk2b, sgk1	525	5	14912	17.0423	0.565451	16.5575
UP	GOTERM_BP	GO:0032411~positive regulation of transporter activity	3	0.0114845	si:ch211-195b13.1, sgk2b, sgk1	525	5	14912	17.0423	0.565451	16.5575
UP	GOTERM_BP	GO:0051591~response to cAMP	3	0.0114845	junba, jun, junbb	525	5	14912	17.0423	0.565451	16.5575
UP	GOTERM_BP	GO:0046686~response to cadmium ion	4	0.0143204	hsp70l, jun, baxa, hsp70.1	525	15	14912	7.57435	0.619551	20.2309
UP	GOTERM_BP	GO:0016310~phosphorylation	35	0.0150173	mapk6, kitb, eif2ak1, riok3, camkk1a, dclk1b, fgfr1a, pak4, pik3ca, tlk2, acvr1l, camk1da, jak1, dusp6, bmpr1ab, pim1, sgk2b, zgc:158659, rps6ka3b, pik3cb, epha2a, ripk4, vegfaa, csnk2a4, marcksa, plk2b, sgk1, igf1ra, si:ch211-195b13.1, pdxkb, si:dkey-240h12.4, met, mapkapk2a, dclk1a, map3k15	525	654	14912	1.52008	0.611788	21.1101
UP	GOTERM_BP	GO:0045597~positive regulation of cell differentiation	3	0.0168282	junba, jun, junbb	525	6	14912	14.2019	0.630258	23.3527
UP	GOTERM_BP	GO:0042981~regulation of apoptotic process	13	0.0200152	perp, rassf2a, si:ch211-195b13.1, apaf1, baxa, prnprs3, sgk2b, traf4b, tgfb2, sgk1, tgfb1a, inhbab, mcl1a	525	174	14912	2.12212	0.672272	27.155
UP	GOTERM_BP	GO:0001525~angiogenesis	12	0.0209768	wnt5b, fermt2, nrp1a, ppp1cab, vegfaa, esm1, efna1b, shc1, ntn1a, rack1, hspg2, nrp1b	525	155	14912	2.199	0.668707	28.267
UP	GOTERM_BP	GO:0006468~protein phosphorylation	37	0.0216529	mapk6, kitb, eif2ak1, riok3, camkk1a, fgfr1a, dclk1b, pak4, tlk2, camk1da, hipk1a, acvr1l, jak1, bmpr1ab, pim1, sgk2b, peak1, rps6ka3b, epha2a, sik2b, stk40, trib3, ripk4, ERBB4 (1 of many), csnk2a4, plk2b, sgk1, igf1ra, si:ch211-195b13.1, si:dkey-240h12.4, met, mapkapk2a, npr1a, dclk1a, map3k15, taok3a, ddr1	525	721	14912	1.45762	0.660646	29.0394
UP	GOTERM_BP	GO:0009826~unidimensional cell growth	3	0.0230162	gna12a, wnt5b, cdh5	525	7	14912	12.1731	0.66448	30.5732
UP	GOTERM_BP	GO:0009314~response to radiation	3	0.0230162	junba, jun, junbb	525	7	14912	12.1731	0.66448	30.5732
UP	GOTERM_BP	GO:0035677~posterior lateral line neuromast hair cell development	3	0.0230162	stat3, socs3a, tgfb1a	525	7	14912	12.1731	0.66448	30.5732
UP	GOTERM_BP	GO:0009612~response to mechanical stimulus	4	0.0237605	junba, jun, junbb, tnfsf11	525	18	14912	6.31196	0.658399	31.3974
UP	GOTERM_BP	GO:0042127~regulation of cell proliferation	10	0.0255773	si:ch211-195b13.1, junba, jak1, jun, ndrg1a, junbb, sgk2b, tgfb2, sgk1, tgfb1a	525	120	14912	2.36698	0.668694	33.3711
UP	GOTERM_BP	GO:0006950~response to stress	4	0.0274962	gadd45ga, hsp90b1, gadd45bb, hsp90aa1.2	525	19	14912	5.97975	0.679243	35.3978
UP	GOTERM_BP	GO:0000122~negative regulation of transcription from RNA polymerase II promoter	10	0.028082	junba, zhx2a, jun, nfkb2, rel, junbb, erfl3, erf, homeza, cux1a	525	122	14912	2.32818	0.671508	36.0049
UP	GOTERM_BP	GO:0006412~translation	19	0.0286306	slc25a25a, eef1a1l1, eif2ak1, uba52, eif5a2, rpl39, rps13, rps23, rps11, rpl3, rpl13a, ucp2, rps3a, eif4a1a, rpl36a, rars, eif5, rps28, eif3ea	525	314	14912	1.7187	0.663749	36.5687
UP	GOTERM_BP	GO:0010941~regulation of cell death	3	0.0299826	junba, jun, junbb	525	8	14912	10.6514	0.666538	37.9381
UP	GOTERM_BP	GO:0007259~JAK-STAT cascade	3	0.0299826	stat3, socs3b, socs3a	525	8	14912	10.6514	0.666538	37.9381
UP	GOTERM_BP	GO:0040036~regulation of fibroblast growth factor receptor signaling pathway	3	0.0299826	hspa8, dusp6, spry4	525	8	14912	10.6514	0.666538	37.9381
UP	GOTERM_BP	GO:0043065~positive regulation of apoptotic process	6	0.0304016	dusp6, zgc:73226, baxa, casp3a, bmf1, bnip3lb	525	50	14912	3.40846	0.657869	38.3569
UP	GOTERM_BP	GO:0001945~lymph vessel development	4	0.0358457	junba, foxo1a, bmpr1ab, junbb	525	21	14912	5.41025	0.705619	43.563
UP	GOTERM_BP	GO:0006355~regulation of transcription, DNA-templated	59	0.0396649	batf, bzw1b, cebpd, nfkb2, rel, ZNF423, erf, tgif1, jarid2b, stat1a, zgc:112356, nfil3-5, cebpg, nfe2l2b, cebpa, fosl1a, mycb, ilf3b, ccnl1a, cux1a, wt1b, foxo1a, znfx1, erfl3, bach1b, vgll4l, suz12a, cebpb, fosab, elk4, atf3, tbxtb, nfil3, tbx2a, egr2a, CR388166.1, junba, stat3, egr2b, fosl2, mafba, cited4b, jun, rorcb, mych, runx2a, mlf1, atf4b, hivep3a, bhlhe41, hif1al, tle3b, foxo4, cited4a, …	525	1310	14912	1.27926	0.729935	46.9664
UP	GOTERM_BP	GO:0009953~dorsal/ventral pattern formation	9	0.0399365	skib, acvr1l, fgfr1a, dusp6, fsta, bmpr1ab, sox11b, skia, ddit4	525	110	14912	2.32395	0.720373	47.2009
UP	GOTERM_BP	GO:0002040~sprouting angiogenesis	7	0.0406358	abca1a, cdh5, nrp1a, vegfaa, slc2a1b, tnfrsf21, nrp1b	525	72	14912	2.76148	0.714992	47.8003
UP	GOTERM_BP	GO:0046426~negative regulation of JAK-STAT cascade	5	0.0433689	socs3b, socs3a, rtn4rl2a, socs2, rtn4rl2b	525	38	14912	3.73734	0.72737	50.0827
UP	GOTERM_BP	GO:0046627~negative regulation of insulin receptor signaling pathway	3	0.0460057	socs3b, socs3a, socs2	525	10	14912	8.52114	0.737817	52.1958
UP	GOTERM_BP	GO:0006469~negative regulation of protein kinase activity	5	0.0548667	socs3b, socs3a, rtn4rl2a, socs2, rtn4rl2b	525	41	14912	3.46388	0.789187	58.6994
UP	GOTERM_BP	GO:0033555~multicellular organismal response to stress	3	0.0549482	fosab, bdnf, hsd11b2	525	11	14912	7.74649	0.780107	58.7551
UP	GOTERM_BP	GO:0019221~cytokine-mediated signaling pathway	6	0.055796	socs3b, socs3a, f3a, rtn4rl2a, socs2, rtn4rl2b	525	59	14912	2.88852	0.775959	59.3311
UP	GOTERM_BP	GO:0006457~protein folding	9	0.0562362	dnajb11, hsp90b1, pdia3, calr3b, pdia4, canx, txn, zgc:122979, hsp90aa1.2	525	118	14912	2.16639	0.769457	59.6273
UP	GOTERM_BP	GO:0045944~positive regulation of transcription from RNA polymerase II promoter	11	0.0619329	hif1al, CR388166.1, junba, ssbp3b, jun, nfkb2, tcf12, tet1, rel, junbb, ccnl1a	525	163	14912	1.91682	0.793645	63.2817
UP	GOTERM_BP	GO:0030154~cell differentiation	14	0.0628113	batf, ptprub, cdh2, vegfaa, elk4, sema3ab, ZNF423, erf, ppdpfb, nrp1a, jarid2b, erfl3, tpt1, CABZ01030862.1	525	230	14912	1.72893	0.789911	63.8168
UP	GOTERM_BP	GO:0043408~regulation of MAPK cascade	5	0.0633574	NPFFR2, tgfb2, tgfb1a, cnn2, inhbab	525	43	14912	3.30277	0.784519	64.1458
UP	GOTERM_BP	GO:0007229~integrin-mediated signaling pathway	5	0.0633574	adam9, itga5, itgb1b, itgb4, adam8a	525	43	14912	3.30277	0.784519	64.1458
UP	GOTERM_BP	GO:0006865~amino acid transport	3	0.0644403	slc7a5, slc7a6, slc38a7	525	12	14912	7.10095	0.782143	64.7899
UP	GOTERM_BP	GO:0051216~cartilage development	7	0.0652107	skib, nrp1a, camk1da, acvr1l, furina, ednraa, skia	525	81	14912	2.45465	0.778211	65.2415
UP	GOTERM_BP	GO:0007169~transmembrane receptor protein tyrosine kinase signaling pathway	8	0.0677738	epha2a, kitb, met, jak1, bdnf, shc1, ddr1, igf1ra	525	102	14912	2.22775	0.783659	66.7053
UP	GOTERM_BP	GO:0006351~transcription, DNA-templated	35	0.0735357	batf, bzw1b, suz12a, cebpb, cebpd, ZNF423, tbxtb, nfil3, tbx2a, egr2a, CR388166.1, junba, stat3, ppp1r13l, stat1a, zgc:112356, jarid2b, egr2b, nfe2l2b, cebpg, skia, cebpa, mafba, jun, rorcb, mycb, ilf3b, cux1a, bhlhe41, hif1al, ablim2, foxo4, foxo1a, junbb, bach1b	525	747	14912	1.33083	0.803733	69.788
UP	GOTERM_BP	GO:0051726~regulation of cell cycle	6	0.073931	gadd45ga, gadd45bb, rpl36a, junba, jun, junbb	525	64	14912	2.66286	0.798303	69.9894
UP	GOTERM_BP	GO:0009408~response to heat	3	0.0744326	hsp70l, hsp70.1, hsp90aa1.2	525	13	14912	6.55473	0.793454	70.2431
UP	GOTERM_BP	GO:0030947~regulation of vascular endothelial growth factor receptor signaling pathway	3	0.0744326	nrp1a, cad, nrp1b	525	13	14912	6.55473	0.793454	70.2431
UP	GOTERM_BP	GO:0031101~fin regeneration	6	0.0819824	wnt5b, hspa8, fgfr1a, anxa1a, junbb, igf1ra	525	66	14912	2.58216	0.818615	73.8274
UP	GOTERM_BP	GO:0071526~semaphorin-plexin signaling pathway	5	0.0822642	plxna2, nrp1a, met, plxnb1a, sema3ab	525	47	14912	3.02168	0.813172	73.9531
UP	GOTERM_BP	GO:0007166~cell surface receptor signaling pathway	11	0.0845244	adgra1a, tspan18a, adgre5b.3, clcf1, crhr1, sst1.2, adgrb1a, cd82a, cd63, adgrb1b, cd9b	525	173	14912	1.80602	0.815579	74.9404
UP	GOTERM_BP	GO:0048015~phosphatidylinositol-mediated signaling	3	0.0848783	zgc:158659, pik3ca, pik3cb	525	14	14912	6.08653	0.810616	75.0917
UP	GOTERM_BP	GO:0048010~vascular endothelial growth factor receptor signaling pathway	3	0.0848783	nrp1a, vegfaa, mapkapk2a	525	14	14912	6.08653	0.810616	75.0917
UP	GOTERM_BP	GO:0045596~negative regulation of cell differentiation	3	0.0848783	skib, hmgb3b, skia	525	14	14912	6.08653	0.810616	75.0917
UP	GOTERM_BP	GO:0060218~hematopoietic stem cell differentiation	4	0.0939433	batf, nos1, fosab, csf3a	525	31	14912	3.66501	0.837072	78.6897
UP	GOTERM_BP	GO:0006883~cellular sodium ion homeostasis	3	0.0957333	si:ch211-195b13.1, sgk2b, sgk1	525	15	14912	5.68076	0.837199	79.3399
UP	GOTERM_BP	GO:0070654~sensory epithelium regeneration	3	0.0957333	dkk1a, cdh2, tgif1	525	15	14912	5.68076	0.837199	79.3399
UP	GOTERM_BP	GO:0032835~glomerulus development	3	0.0957333	myo1ea, myo1ca, myh9a	525	15	14912	5.68076	0.837199	79.3399
UP	GOTERM_CC	GO:0005737~cytoplasm	114	0.000135764	batf, grhl1, nfkb2, klhl21, stmn4l, acvr1l, zgc:112356, pim1, rack1, ddit4, rtn4rl2b, rps6ka3b, arpc5a, socs3a, rgs5b, cdc42ep4b, odc1, ankib1a, cry4, gadd45ga, socs3b, copb1, actb1, msna, hsp70.2, arpc4l, ube4a, zgc:92066, tuba1b, tnpo2, nfil3, zgc:109982, chmp1b, si:ch211-114n24.6, hectd1, casp3a, nsmfb, mkl1a, socs2, crlf3, arpp19a, gadd45bb, id3, strip1, psmd12, btbd11a, si:ch211-195b15.7, hi…	532	2335	15208	1.39566	0.0234803	0.166313
UP	GOTERM_CC	GO:0005856~cytoskeleton	20	0.0123798	fermt2, dspa, tubb4b, arpc5a, tuba8l, mid1ip1b, frmd8, tuba8l4, tubb6, klhl21, ptpn13, si:ch211-114n24.6, ptpn3, gfap, jak1, actb1, msna, tuba1b, nsmfb, cnn2	532	309	15208	1.85026	0.663782	14.1628
UP	GOTERM_CC	GO:0005576~extracellular region	37	0.0166698	thbs2b, ecm1b, prok1, uts1, tg, pyya, admb, fsta, igf2a, tgfb1a, timp2a, umodl1, stm, fbln2, clcf1, stc2a, esm1, ntn1a, timp2b, calua, dkk1a, nppc, sst1.2, prrg4, vegfaa, sema3ab, col4a1, fstl1a, wnt5b, adm2b, bdnf, heg1, clu, tgfb2, hspa5, ctgfa, inhbab	532	711	15208	1.48762	0.624914	18.6237
UP	GOTERM_CC	GO:0005925~focal adhesion	4	0.0233691	fermt2, sdc4, actb1, peak1	532	18	15208	6.35255	0.644608	25.1658
UP	GOTERM_CC	GO:0016459~myosin complex	7	0.0273542	myo1ea, myo9aa, myh9b, myo1ca, myh9a, myo5b, MYO1D	532	66	15208	3.0319	0.621196	28.8245
UP	GOTERM_CC	GO:0022627~cytosolic small ribosomal subunit	5	0.0425301	rps3a, rps28, rps13, rps23, rps11	532	38	15208	3.76138	0.718497	41.3047
UP	GOTERM_CC	GO:0030529~intracellular ribonucleoprotein complex	13	0.0482701	mvp, uba52, rps13, rpl13a, rpl3, rps11, rps23, rps3a, rpl36a, rplp0, rps28, g3bp2, zgc:55733	532	200	15208	1.85812	0.709703	45.4759
UP	GOTERM_CC	GO:0005840~ribosome	11	0.0579156	rps3a, rpl36a, rplp0, rps28, uba52, rps13, rpl39, rps23, rpl13a, rps11, rpl3	532	162	15208	1.94106	0.728847	51.8769
UP	GOTERM_CC	GO:0005667~transcription factor complex	8	0.0903086	hif1al, skib, junba, fosab, jun, tcf12, junbb, skia	532	110	15208	2.07902	0.841248	68.6627
UP	GOTERM_CC	GO:0005938~cell cortex	4	0.0996402	fermt2, acvr1l, nsmfb, ctnna1	532	32	15208	3.57331	0.840676	72.3838
UP	GOTERM_MF	GO:0000978~RNA polymerase II core promoter proximal region sequence-specific DNA binding	14	1.18767e-05	batf, ssbp3b, fosab, jun, tcf12, atf3, CR388166.1, skib, junba, gmeb1, junbb, skia, fosl2, fosl1a	532	92	15797	4.51859	0.00541299	0.0168853
UP	GOTERM_MF	GO:0003700~transcription factor activity, sequence-specific DNA binding	44	2.9386e-05	batf, grhl1, fosab, cebpb, cebpd, nfkb2, elk4, rel, atf3, tbxtb, nfil3, tbx2a, erf, homeza, junba, stat3, stat1a, nfil3-5, fosl2, nfe2l2b, cebpg, fosl1a, cebpa, mafba, jun, rorcb, tcf12, sox11b, mycb, mych, runx2a, atf4b, hivep3a, hif1al, foxo4, zhx2a, irf9, foxo1a, atf5a, znfx1, junbb, erfl3, etv5a, bach1b	532	663	15797	1.97062	0.00669231	0.0417737
UP	GOTERM_MF	GO:0004725~protein tyrosine phosphatase activity	14	0.000253445	dusp5, ptprub, ptp4a2a, ptprga, ptpreb, ptp4a1, ptprja, dusp4, ptpn13, ptpn3, ptp4a2b, dusp6, ptprnb, dusp2	532	123	15797	3.37976	0.0378771	0.359752
UP	GOTERM_MF	GO:0016791~phosphatase activity	15	0.000308062	dusp5, ptprub, ptp4a2a, ptprga, ptpreb, ptp4a1, ptprja, dusp4, ptpn13, ptpn3, ptp4a2b, dusp6, pgp, ptprnb, dusp2	532	142	15797	3.13665	0.0345892	0.43712
UP	GOTERM_MF	GO:0004721~phosphoprotein phosphatase activity	13	0.000352148	dusp5, ptprub, ptpreb, ppm1ab, ptprja, dusp4, ptpn3, dusp6, pgp, ppp1cab, ppp1cbl, ptprnb, dusp2	532	111	15797	3.47763	0.0316794	0.499529
UP	GOTERM_MF	GO:0000981~RNA polymerase II transcription factor activity, sequence-specific DNA binding	16	0.00203582	jun, nfkb2, elk4, rel, runx2a, erf, atf4b, hif1al, CR388166.1, junba, foxo4, foxo1a, atf5a, junbb, erfl3, etv5a	532	191	15797	2.48742	0.143773	2.85596
UP	GOTERM_MF	GO:0000982~transcription factor activity, RNA polymerase II core promoter proximal region sequence-specific binding	5	0.00265304	batf, fosab, atf3, fosl2, fosl1a	532	18	15797	8.24822	0.159229	3.70672
UP	GOTERM_MF	GO:0003714~transcription corepressor activity	8	0.00287534	lmcd1, skib, zhx2a, trib3, erfl3, skia, erf, homeza	532	57	15797	4.16752	0.151674	4.01145
UP	GOTERM_MF	GO:0017154~semaphorin receptor activity	5	0.00327223	plxna2, nrp1a, met, plxnb1a, nrp1b	532	19	15797	7.81411	0.153317	4.55325
UP	GOTERM_MF	GO:0015459~potassium channel regulator activity	4	0.00379809	si:ch211-195b13.1, arpp19a, sgk2b, sgk1	532	10	15797	11.8774	0.159622	5.26674
UP	GOTERM_MF	GO:0004860~protein kinase inhibitor activity	7	0.00419331	sh3bp5b, socs3b, socs3a, si:dkey-112a7.4, rtn4rl2a, socs2, rtn4rl2b	532	46	15797	4.51859	0.16019	5.79971
UP	GOTERM_MF	GO:0017081~chloride channel regulator activity	3	0.0105417	si:ch211-195b13.1, sgk2b, sgk1	532	5	15797	17.8162	0.332086	13.9878
UP	GOTERM_MF	GO:0001105~RNA polymerase II transcription coactivator activity	4	0.0127091	cited4b, cited4a, mkl2b, mkl1a	532	15	15797	7.9183	0.36214	16.6281
UP	GOTERM_MF	GO:0016301~kinase activity	34	0.0153285	mapk6, kitb, eif2ak1, riok3, camkk1a, fgfr1a, dclk1b, pak4, pik3ca, tlk2, camk1da, acvr1l, jak1, dusp6, bmpr1ab, pim1, sgk2b, zgc:158659, rps6ka3b, pik3cb, epha2a, ripk4, csnk2a4, marcksa, plk2b, sgk1, igf1ra, si:ch211-195b13.1, pdxkb, si:dkey-240h12.4, met, mapkapk2a, dclk1a, map3k15	532	661	15797	1.52736	0.396037	19.7186
UP	GOTERM_MF	GO:0008201~heparin binding	6	0.0155346	aplp1, nrp1a, thbs2b, fgfr1a, vegfaa, ctgfa	532	44	15797	4.04913	0.379358	19.9571
UP	GOTERM_MF	GO:0005515~protein binding	15	0.0175129	mag, pyya, vegfaa, tbx2a, ran, eif4ebp3l, acvr1l, rtn4rl2a, zgc:113263, lrrn1, jam3b, hsp90aa1.2, cacna2d1a, rtn4rl2b, nrp1b	532	221	15797	2.0154	0.39628	22.2141
UP	GOTERM_MF	GO:0015179~L-amino acid transmembrane transporter activity	4	0.0180733	slc43a2a, slc7a6, slc7a11, slc7a4	532	17	15797	6.98673	0.387555	22.8424
UP	GOTERM_MF	GO:0004672~protein kinase activity	36	0.0202427	mapk6, kitb, eif2ak1, camkk1a, fgfr1a, dclk1b, pak4, tlk2, camk1da, hipk1a, acvr1l, jak1, bmpr1ab, pim1, sgk2b, peak1, rps6ka3b, epha2a, sik2b, stk40, trib3, ripk4, ERBB4 (1 of many), csnk2a4, plk2b, sgk1, igf1ra, si:ch211-195b13.1, si:dkey-240h12.4, met, mapkapk2a, dclk1a, npr1a, map3k15, taok3a, ddr1	532	725	15797	1.47444	0.405012	25.2312
UP	GOTERM_MF	GO:0008138~protein tyrosine/serine/threonine phosphatase activity	7	0.0202796	dusp5, ptp4a2b, ptp4a2a, dusp6, ptp4a1, dusp4, dusp2	532	64	15797	3.24774	0.389082	25.2712
UP	GOTERM_MF	GO:0005246~calcium channel regulator activity	4	0.0245107	si:ch211-195b13.1, rrad, sgk2b, sgk1	532	19	15797	6.25129	0.432803	29.7312
UP	GOTERM_MF	GO:0003774~motor activity	7	0.0264959	myo1ea, myo9aa, myh9b, myo1ca, myh9a, myo5b, MYO1D	532	68	15797	3.0567	0.442547	31.7372
UP	GOTERM_MF	GO:0005200~structural constituent of cytoskeleton	6	0.0299314	tubb4b, si:ch211-114n24.6, tuba8l, tuba8l4, tubb6, tuba1b	532	52	15797	3.42619	0.468075	35.0837
UP	GOTERM_MF	GO:0017017~MAP kinase tyrosine/serine/threonine phosphatase activity	4	0.0405981	dusp5, dusp6, dusp4, dusp2	532	23	15797	5.16411	0.561107	44.5273
UP	GOTERM_MF	GO:0005179~hormone activity	8	0.0408381	nppc, adm2b, uts1, sst1.2, stc2a, pyya, inhbab, igf2a	532	95	15797	2.50051	0.547944	44.7242
UP	GOTERM_MF	GO:0005178~integrin binding	4	0.0452755	si:ch211-74m13.3, edil3a, esm1, ctgfa	532	24	15797	4.94893	0.571283	48.2511
UP	GOTERM_MF	GO:0017080~sodium channel regulator activity	3	0.0507416	si:ch211-195b13.1, sgk2b, sgk1	532	11	15797	8.09826	0.599606	52.3079
UP	GOTERM_MF	GO:0005524~ATP binding	69	0.0535616	kitb, riok3, myo1ea, fgfr1a, apaf1, pak4, myo1ca, hsp70.3, nlrc3, acvr1l, hspa8, hipk1a, camk1da, bmpr1ab, pim1, sgk2b, myh9a, peak1, MYO1D, rps6ka3b, epha2a, sik2b, stk40, hspa4b, ddx61, ERBB4 (1 of many), hsp70.1, ube2h, sgk1, igf1ra, eif4a1a, atp2a3, ube2d2l, actb1, hsp70.2, dclk1a, map3k15, mapk6, eif2ak1, camkk1a, dclk1b, mthfd1l, hyou1, hsp90b1, tlk2, cad, jak1, myo5b, hsp90aa1.2, abce1, ab…	532	1668	15797	1.22833	0.606141	54.2833
UP	GOTERM_MF	GO:0003735~structural constituent of ribosome	13	0.0552374	ucp2, slc25a25a, rps3a, rpl36a, rplp0, rps28, uba52, rps13, rpl39, rps23, rps11, rpl3, rpl13a	532	212	15797	1.82083	0.604423	55.4209
UP	GOTERM_MF	GO:0051082~unfolded protein binding	6	0.0569843	dnajb11, hsp90b1, calr3b, canx, zgc:122979, hsp90aa1.2	532	62	15797	2.87358	0.603308	56.5786
UP	GOTERM_MF	GO:0051015~actin filament binding	7	0.0633677	shroom4, ush1c, actn4, myh9a, ctnna1, flnca, flna	532	84	15797	2.47447	0.631105	60.5758
UP	GOTERM_MF	GO:0005309~creatine:sodium symporter activity	2	0.0661001	si:ch211-117c9.5, slc6a8	532	2	15797	29.6936	0.635104	62.1799
UP	GOTERM_MF	GO:0004713~protein tyrosine kinase activity	8	0.0717052	epha2a, kitb, met, jak1, fgfr1a, ERBB4 (1 of many), ddr1, igf1ra	532	108	15797	2.19953	0.654447	65.2823
UP	GOTERM_MF	GO:0019905~syntaxin binding	6	0.0744515	snap23.2, cplx3a, syt11b, syt4, syt10, snap29	532	67	15797	2.65913	0.657485	66.7145
UP	GOTERM_MF	GO:0043565~sequence-specific DNA binding	29	0.0753688	batf, grhl1, cebpd, fosab, cebpb, elk4, atf3, nfil3, erf, junba, nfil3-5, cebpg, nfe2l2b, fosl2, cebpa, fosl1a, mafba, jun, rorcb, atf4b, cux1a, hivep3a, foxo4, foxo1a, atf5a, junbb, erfl3, bach1b, etv5a	532	625	15797	1.37778	0.6512	67.1805
UP	GOTERM_MF	GO:0003779~actin binding	14	0.0820221	myo1ea, actn4, myo1ca, flna, ablim2, capgb, myh9b, msna, myh9a, myo5b, flnca, MYO1D, cnn2, CABZ01030862.1	532	251	15797	1.65622	0.672889	70.3831
UP	GOTERM_MF	GO:0005509~calcium ion binding	32	0.086776	slc25a25a, thbs2b, calr3b, duox, actn4, anxa1a, s100b, pcdh15b, umodl1, vcanb, fbln2, edil3a, necab1, hspg2, hpcal4, calua, cdh5, cdh2, prrg4, pcdh15a, syt4, syt10, fstl1a, adgre5b.3, syt11b, kcnip3b, canx, heg1, lrp1ab, tpt1, anxa2a, eps15	532	714	15797	1.33081	0.684099	72.4908
UP	GOTERM_MF	GO:0008134~transcription factor binding	5	0.0916662	junba, ppp1r13l, jun, MDFI, junbb	532	51	15797	2.91114	0.695017	74.5127
UP	GOTERM_MF	GO:0000166~nucleotide binding	67	0.0980606	kitb, myo1ea, tuba8l, fgfr1a, apaf1, pak4, myo1ca, tuba8l4, ran, hsp70.3, gna12a, nlrc3, acvr1l, hspa8, camk1da, bmpr1ab, pim1, sgk2b, myh9a, MYO1D, rps6ka3b, epha2a, hspa4b, ddx61, zgc:77650, ube2h, tubb6, sgk1, igf1ra, rbms2a, cirbpb, atp2a3, actb1, arl5c, rrad, hsp70.2, arl4ab, dclk1a, tuba1b, map3k15, eef1a1l1, camkk1a, dclk1b, hyou1, si:ch211-114n24.6, tlk2, jak1, myo5b, g3bp2, abce1, abca1a…	532	1678	15797	1.18562	0.710966	76.9484
UP	GOTERM_MF	GO:0001078~transcriptional repressor activity, RNA polymerase II core promoter proximal region sequence-specific binding	4	0.0981214	skib, nfil3-5, nfil3, skia	532	33	15797	3.59923	0.701855	76.9705
DOWN	GOTERM_BP	GO:0007275~multicellular organism development	27	0.00137828	arvcfa, dbpa, pou3f3b, en1a, fzd3a, cdk20, mkrn2, fzd9b, pou3f2b, sox3, col4a3bpa, neurod2, pou3f3a, prkci, draxin, cep290, hivep2b, rbmx, hlfa, spred1, neurod6b, lclat1, notch3, sema3aa, ndrg2, bzw2, fzd3b	366	560	14912	1.9644	0.614437	2.05496
DOWN	GOTERM_BP	GO:0016310~phosphorylation	28	0.00566364	stk11, dgkzb, plk2a, epha4b, coq8b, cdk20, cdk15, dyrk1b, prkab1a, fgfr2, mapk11, epha7, camk2d2, dclk2b, prkar2aa, cdk6, nucks1a, prkci, pfklb, braf, grk3, ak1, prkab1b, pik3c2b, prkcba, clk4a, eef2k, si:ch73-60h1.1	366	654	14912	1.74436	0.859472	8.1952
DOWN	GOTERM_BP	GO:0006816~calcium ion transport	7	0.00725558	slc8a4a, cacng8b, ryr3, atp2b1a, cacng8a, atp2b2, cacna1ba	366	70	14912	4.07432	0.813121	10.3832
DOWN	GOTERM_BP	GO:0007015~actin filament organization	6	0.00937345	tmsb2, fscn1b, actr3b, ppp1r9bb, wasla, fhod3b	366	53	14912	4.61243	0.803462	13.2186
DOWN	GOTERM_BP	GO:0070588~calcium ion transmembrane transport	7	0.0128227	cacng8b, ryr3, atp2b1a, cacng8a, cacna2d3, atp2b2, cacna1ba	366	79	14912	3.61015	0.83196	17.6578
DOWN	GOTERM_BP	GO:0016055~Wnt signaling pathway	9	0.0128616	tcf7l2, draxin, reck, apc, fzd9b, dixdc1b, ndrg2, fzd3b, fzd3a	366	127	14912	2.88731	0.774817	17.7068
DOWN	GOTERM_BP	GO:0060070~canonical Wnt signaling pathway	6	0.0135617	tcf7l2, apc, fzd9b, dixdc1b, fzd3b, fzd3a	366	58	14912	4.21481	0.740213	18.581
DOWN	GOTERM_BP	GO:0007411~axon guidance	7	0.0135856	tnc, robo1, draxin, hdc, crmp1, boc, kif5ab	366	80	14912	3.56503	0.693183	18.6107
DOWN	GOTERM_BP	GO:0007399~nervous system development	10	0.0152406	neurod2, neurod6b, mkrn2, pcdh18b, cntn1b, sema3aa, cables1, bzw2, crmp1, ndrg2	366	157	14912	2.59511	0.69246	20.6424
DOWN	GOTERM_BP	GO:0035556~intracellular signal transduction	16	0.0253068	dclk2b, prkci, prex1, plcd3a, dgkzb, npr1b, plch1, nrg2b, adcy1b, braf, adcy3a, ksr2, mapk11, prkcba, CABZ01020835.1, si:ch73-60h1.1	366	350	14912	1.86254	0.829872	32.0151
DOWN	GOTERM_BP	GO:0030036~actin cytoskeleton organization	6	0.028314	tmsb2, si:ch73-362m14.4, fscn1b, daam1b, wasf1, cap1	366	70	14912	3.49227	0.83541	35.1052
DOWN	GOTERM_BP	GO:0008078~mesodermal cell migration	3	0.0335338	apln, prkci, cap1	366	12	14912	10.1858	0.859719	40.1598
DOWN	GOTERM_BP	GO:0045859~regulation of protein kinase activity	3	0.0335338	ppp1r12c, prkab1b, prkab1a	366	12	14912	10.1858	0.859719	40.1598
DOWN	GOTERM_BP	GO:0005978~glycogen biosynthetic process	3	0.0335338	agla, pgm1, gys1	366	12	14912	10.1858	0.859719	40.1598
DOWN	GOTERM_BP	GO:0006836~neurotransmitter transport	5	0.035822	slc6a1a, cplx2l, cplx3b, cplx3a, slc6a1b	366	51	14912	3.99443	0.856155	42.2576
DOWN	GOTERM_BP	GO:0090090~negative regulation of canonical Wnt signaling pathway	4	0.0427389	rgs20, ankrd6b, draxin, apc	366	32	14912	5.0929	0.884198	48.1889
DOWN	GOTERM_BP	GO:0006811~ion transport	19	0.0446505	ryr3, kcnj12b, gabrz, atp1a1b, slc24a4a, ttyh2l, slc4a10b, grin1a, kcnj19b, cacng8b, atp2b1a, slco4a1, cacng8a, atp2b2, atp1b3b, cacna1ba, slc4a1a, kcnk15, chrnb3a	366	475	14912	1.62973	0.878061	49.7249
DOWN	GOTERM_BP	GO:0033572~transferrin transport	2	0.0483563	tfr1a, tfr1b	366	2	14912	40.7432	0.882412	52.5821
DOWN	GOTERM_BP	GO:0055114~oxidation-reduction process	23	0.0492442	hif1an, ch25hl2, grhpra, cyp2aa11, adh5, bco2a, aldh4a1, dhrs7b, ctbp1, aldh7a1, mt-cyb, mt-co3, aldh2.1, mt-nd6, mt-co2, ndufa4, aldh5a1, cdo1, aldh9a1a.1, fads2, si:dkey-234i14.6, dhcr24, p3h1	366	616	14912	1.52125	0.871599	53.2437
DOWN	GOTERM_BP	GO:0035162~embryonic hemopoiesis	4	0.0497701	tfr1a, lclat1, slc4a1a, arrb1	366	34	14912	4.79331	0.859114	53.6316
DOWN	GOTERM_BP	GO:0010107~potassium ion import	4	0.0534835	kcnj12b, KCNJ6, atp1a1b, kcnj19b	366	35	14912	4.65636	0.864537	56.2859
DOWN	GOTERM_BP	GO:0001947~heart looping	7	0.0551116	slc8a4a, gpr22a, apc, bbs7, chd7, gdf3, apex1	366	111	14912	2.56939	0.858943	57.4043
DOWN	GOTERM_BP	GO:0006810~transport	37	0.0560437	fabp7a, kcnj12b, mt-cyb, atp1a1b, mt-nd6, slc4a10b, grin1a, kcnj19b, sort1b, mt-co2, cacng8b, slco4a1, cacng8a, bbs7, slc6a1b, sv2bb, cacna1ba, slc4a1a, slc1a2b, slc6a1a, ucp1, col4a3bpa, cygb2, gabrz, cep290, si:ch211-160d14.6, ttyh2l, slc1a6, ndufa4, atp2b1a, atp2b2, abcb9, atp1b3b, kcnk15, fads2, chrnb3a, slc25a18	366	1120	14912	1.34598	0.850101	58.0325
DOWN	GOTERM_BP	GO:0030154~cell differentiation	11	0.0569766	etv1, rgs20, neurod2, neurod6b, mkrn2, elk1, notch3, sema3aa, ets2, bzw2, ndrg2	366	230	14912	1.94859	0.841593	58.6525
DOWN	GOTERM_BP	GO:0031290~retinal ganglion cell axon guidance	4	0.061296	apc, lamb1a, boc, adcy1b	366	37	14912	4.40467	0.850491	61.4137
DOWN	GOTERM_BP	GO:0007196~adenylate cyclase-inhibiting G-protein coupled glutamate receptor signaling pathway	2	0.0716528	grm3, grm2b	366	3	14912	27.1621	0.882421	67.349
DOWN	GOTERM_BP	GO:2001237~negative regulation of extrinsic apoptotic signaling pathway	2	0.0716528	tcf7l2, snx13	366	3	14912	27.1621	0.882421	67.349
DOWN	GOTERM_BP	GO:0009100~glycoprotein metabolic process	2	0.0716528	si:dkey-183c6.8, ogal	366	3	14912	27.1621	0.882421	67.349
DOWN	GOTERM_BP	GO:0008104~protein localization	3	0.0777191	celsr2, bbs7, kif5ab	366	19	14912	6.43313	0.893139	70.4176
DOWN	GOTERM_BP	GO:0098609~cell-cell adhesion	2	0.0943804	tmem47, elmo2	366	4	14912	20.3716	0.928262	77.5177
DOWN	GOTERM_CC	GO:0014069~postsynaptic density	5	0.00433908	rgs20, lzts3b, lzts3a, ppp1r9bb, dtnbp1a	343	30	15208	7.3897	0.488124	5.08277
DOWN	GOTERM_CC	GO:0070469~respiratory chain	4	0.0143032	ndufa4, mt-cyb, mt-nd6, mt-co2	343	23	15208	7.71099	0.67021	15.8711
DOWN	GOTERM_CC	GO:0030877~beta-catenin destruction complex	3	0.0163518	rgs20, ankrd6b, apc	343	9	15208	14.7794	0.571014	17.9448
DOWN	GOTERM_CC	GO:0031966~mitochondrial membrane	4	0.0403606	ucp1, dnm1b, mt-nd6, coq8b	343	34	15208	5.21626	0.79528	38.9946
DOWN	GOTERM_CC	GO:0000785~chromatin	4	0.0434326	hmga1b, si:ch73-1a9.3, esco2, hmgn6	343	35	15208	5.06722	0.745293	41.2965
DOWN	GOTERM_CC	GO:0005871~kinesin complex	5	0.0435184	klc3, kif3cb, stard9, kif5ab, si:ch211-257p13.3	343	59	15208	3.75747	0.680822	41.3597
DOWN	GOTERM_CC	GO:0032021~NELF complex	2	0.065963	nelfe, nelfa	343	3	15208	29.5588	0.777151	55.895
DOWN	GOTERM_CC	GO:0045277~respiratory chain complex IV	2	0.065963	mt-co3, mt-co2	343	3	15208	29.5588	0.777151	55.895
DOWN	GOTERM_CC	GO:0005887~integral component of plasma membrane	29	0.075943	kcnj12b, gpr19, atp1a1b, slc24a4a, si:ch211-234h8.7, slc4a10b, grm2b, epha4b, kcnj19b, slco4a1, slc6a1b, epha7, slc4a1a, boc, slc13a5a, slc6a1a, grm3, drd3, KCNJ6, chrm2a, plxnb1b, atp2b1a, steap2, gpr22a, atp2b2, gpr22b, stom, gpr17, kcnk15	343	937	15208	1.37226	0.781375	61.2277
DOWN	GOTERM_CC	GO:0031588~nucleotide-activated protein kinase complex	2	0.0869719	prkab1b, prkab1a	343	4	15208	22.1691	0.789215	66.4287
DOWN	GOTERM_CC	GO:0030426~growth cone	2	0.0869719	apc, dpysl3	343	4	15208	22.1691	0.789215	66.4287
DOWN	GOTERM_MF	GO:0016620~oxidoreductase activity, acting on the aldehyde or oxo group of donors, NAD or NADP as acceptor	5	0.00227476	aldh5a1, aldh4a1, aldh7a1, aldh2.1, aldh9a1a.1	393	23	15797	8.73825	0.749013	3.3127
DOWN	GOTERM_MF	GO:0004129~cytochrome-c oxidase activity	5	0.00542786	ndufa4, cox6b1, mt-co3, cox8b, mt-co2	393	29	15797	6.93033	0.808303	7.73555
DOWN	GOTERM_MF	GO:0004029~aldehyde dehydrogenase (NAD) activity	4	0.00552571	aldh4a1, aldh7a1, aldh2.1, aldh9a1a.1	393	15	15797	10.7189	0.674091	7.86974
DOWN	GOTERM_MF	GO:0016491~oxidoreductase activity	25	0.00593844	hif1an, bdh1, grhpra, ch25hl2, PDPR, cyp2aa11, adh5, aldh4a1, dhrs7b, ctbp1, aldh7a1, mt-cyb, mt-co3, mt-nd6, aldh2.1, mt-co2, aldh5a1, hsd17b4, cdo1, apex1, aldh9a1a.1, fads2, si:dkey-234i14.6, dhcr24, p3h1	393	553	15797	1.81718	0.59499	8.43374
DOWN	GOTERM_MF	GO:0016301~kinase activity	28	0.00781066	stk11, dgkzb, plk2a, epha4b, coq8b, cdk20, cdk15, dyrk1b, prkab1a, fgfr2, mapk11, epha7, camk2d2, dclk2b, prkar2aa, cdk6, nucks1a, prkci, pfklb, braf, grk3, ak1, prkab1b, pik3c2b, prkcba, clk4a, eef2k, si:ch73-60h1.1	393	661	15797	1.7027	0.614007	10.952
DOWN	GOTERM_MF	GO:0004693~cyclin-dependent protein serine/threonine kinase activity	3	0.00862359	cdk15, cdk6, cdk20	393	6	15797	20.098	0.583639	12.0252
DOWN	GOTERM_MF	GO:0000166~nucleotide binding	57	0.0129884	stk11, sept5b, gpn3, atp1a1b, adcy1b, fgfr2, stard9, mapk11, trim23, pabpn1, tuba1a, kif5ab, ctps1b, rbm4.1, dclk2b, prkar2aa, kif3cb, prkci, cdk6, gnaq, dalrd3, rap2ab, sept15, pfklb, braf, eif4a2, grk3, ak1, atp2b2, abcb9, srsf5a, si:ch73-60h1.1, dgkzb, plk2a, pabpc1b, sept8b, epha4b, cdk20, msh2, tuba1c, cdk15, nelfe, adss, epha7, camk2d2, rbm10, eif4ba, tmem63a, rbmx, mxg, adcy3a, si:ch211-25…	393	1678	15797	1.36542	0.678146	17.5841
DOWN	GOTERM_MF	GO:0005516~calmodulin binding	6	0.0143282	pcp4a, marcksl1b, phkb, eef2k, si:ch73-60h1.1, camk2d2	393	58	15797	4.1582	0.665465	19.2236
DOWN	GOTERM_MF	GO:0003785~actin monomer binding	3	0.0291318	tmsb2, mkl1b, cap1	393	11	15797	10.9625	0.863846	35.4248
DOWN	GOTERM_MF	GO:0008013~beta-catenin binding	4	0.0375291	tcf7l2, rgs20, ankrd6b, apc	393	30	15797	5.35946	0.901909	43.2118
DOWN	GOTERM_MF	GO:0042289~MHC class II protein binding	2	0.0490154	cd74a, cd74b	393	2	15797	40.1959	0.937544	52.4526
DOWN	GOTERM_MF	GO:0004998~transferrin receptor activity	2	0.0490154	tfr1a, tfr1b	393	2	15797	40.1959	0.937544	52.4526
DOWN	GOTERM_MF	GO:0030165~PDZ domain binding	3	0.052119	atp2b1a, ppp1r12c, atp2b2	393	15	15797	8.03919	0.933299	54.697
DOWN	GOTERM_MF	GO:0016810~hydrolase activity, acting on carbon-nitrogen (but not peptide) bonds	3	0.065364	dpysl5b, crmp1, dpysl3	393	17	15797	7.0934	0.957418	63.2105
DOWN	GOTERM_MF	GO:0051287~NAD binding	4	0.0675715	grhpra, aldh5a1, parp1, ctbp1	393	38	15797	4.23115	0.951848	64.4752
DOWN	GOTERM_MF	GO:0004864~protein phosphatase inhibitor activity	3	0.0723621	mkl1b, ppp1r2, phactr3a	393	18	15797	6.69932	0.952146	67.0815
DOWN	GOTERM_MF	GO:0016231~beta-N-acetylglucosaminidase activity	2	0.0726169	si:dkey-183c6.8, ogal	393	3	15797	26.7973	0.942734	67.215
DOWN	GOTERM_MF	GO:0016740~transferase activity	42	0.0784896	pigm, sult4a1, sult2st3, stk11, chst2a, dgkzb, plk2a, coq8b, epha4b, cdk20, cdk15, dyrk1b, prkab1a, parp1, fgfr2, chst2b, mapk11, epha7, camk2d2, dclk2b, tpst1l, uap1l1, prkar2aa, prkci, cdk6, pdhx, nucks1a, nsun3, pfklb, tfb1m, braf, grk3, ak1, prkab1b, pygmb, pik3c2b, lclat1, clk4a, prkcba, eef2k, si:ch73-60h1.1, esco2	393	1319	15797	1.27993	0.945993	70.1556
DOWN	GOTERM_MF	GO:0008146~sulfotransferase activity	5	0.0812457	hs2st1b, sult4a1, sult2st3, chst2a, chst2b	393	66	15797	3.04515	0.942588	71.4491
DOWN	GOTERM_MF	GO:0004674~protein serine/threonine kinase activity	18	0.0873841	dclk2b, prkci, cdk6, stk11, plk2a, braf, coq8b, cdk20, wnk2, grk3, cdk15, dyrk1b, mapk11, prkcba, clk4a, eef2k, si:ch73-60h1.1, camk2d2	393	478	15797	1.51365	0.946135	74.1445
DOWN	GOTERM_MF	GO:0050698~proteoglycan sulfotransferase activity	4	0.0904609	sult4a1, sult2st3, chst2a, chst2b	393	43	15797	3.73916	0.943736	75.4044
DOWN	GOTERM_MF	GO:0018723~3-phenanthrol sulfotransferase activity	4	0.0904609	sult4a1, sult2st3, chst2a, chst2b	393	43	15797	3.73916	0.943736	75.4044
DOWN	GOTERM_MF	GO:0018721~trans-9R,10R-dihydrodiolphenanthrene sulfotransferase activity	4	0.0904609	sult4a1, sult2st3, chst2a, chst2b	393	43	15797	3.73916	0.943736	75.4044
DOWN	GOTERM_MF	GO:0001537~N-acetylgalactosamine 4-O-sulfotransferase activity	4	0.0904609	sult4a1, sult2st3, chst2a, chst2b	393	43	15797	3.73916	0.943736	75.4044
DOWN	GOTERM_MF	GO:0001517~N-acetylglucosamine 6-O-sulfotransferase activity	4	0.0904609	sult4a1, sult2st3, chst2a, chst2b	393	43	15797	3.73916	0.943736	75.4044
DOWN	GOTERM_MF	GO:0004394~heparan sulfate 2-O-sulfotransferase activity	4	0.0904609	sult4a1, sult2st3, chst2a, chst2b	393	43	15797	3.73916	0.943736	75.4044
DOWN	GOTERM_MF	GO:0050694~galactose 3-O-sulfotransferase activity	4	0.0904609	sult4a1, sult2st3, chst2a, chst2b	393	43	15797	3.73916	0.943736	75.4044
DOWN	GOTERM_MF	GO:0018726~9-phenanthrol sulfotransferase activity	4	0.0904609	sult4a1, sult2st3, chst2a, chst2b	393	43	15797	3.73916	0.943736	75.4044
DOWN	GOTERM_MF	GO:0080131~hydroxyjasmonate sulfotransferase activity	4	0.0904609	sult4a1, sult2st3, chst2a, chst2b	393	43	15797	3.73916	0.943736	75.4044
DOWN	GOTERM_MF	GO:0018727~2-phenanthrol sulfotransferase activity	4	0.0904609	sult4a1, sult2st3, chst2a, chst2b	393	43	15797	3.73916	0.943736	75.4044
DOWN	GOTERM_MF	GO:0016232~HNK-1 sulfotransferase activity	4	0.0904609	sult4a1, sult2st3, chst2a, chst2b	393	43	15797	3.73916	0.943736	75.4044
DOWN	GOTERM_MF	GO:0034930~1-hydroxypyrene sulfotransferase activity	4	0.0904609	sult4a1, sult2st3, chst2a, chst2b	393	43	15797	3.73916	0.943736	75.4044
DOWN	GOTERM_MF	GO:0018724~4-phenanthrol sulfotransferase activity	4	0.0904609	sult4a1, sult2st3, chst2a, chst2b	393	43	15797	3.73916	0.943736	75.4044
DOWN	GOTERM_MF	GO:0018725~trans-3,4-dihydrodiolphenanthrene sulfotransferase activity	4	0.0904609	sult4a1, sult2st3, chst2a, chst2b	393	43	15797	3.73916	0.943736	75.4044
DOWN	GOTERM_MF	GO:0019111~phenanthrol sulfotransferase activity	4	0.0904609	sult4a1, sult2st3, chst2a, chst2b	393	43	15797	3.73916	0.943736	75.4044
DOWN	GOTERM_MF	GO:0018722~1-phenanthrol sulfotransferase activity	4	0.0904609	sult4a1, sult2st3, chst2a, chst2b	393	43	15797	3.73916	0.943736	75.4044
DOWN	GOTERM_MF	GO:0051922~cholesterol sulfotransferase activity	4	0.0904609	sult4a1, sult2st3, chst2a, chst2b	393	43	15797	3.73916	0.943736	75.4044
DOWN	GOTERM_MF	GO:0008374~O-acyltransferase activity	3	0.0946657	pdhx, gpam, esco2	393	21	15797	5.74228	0.943562	77.0338
DOWN	GOTERM_MF	GO:0017095~heparan sulfate 6-O-sulfotransferase activity	4	0.0953808	sult4a1, sult2st3, chst2a, chst2b	393	44	15797	3.65418	0.937071	77.3007
DOWN	GOTERM_MF	GO:0016901~oxidoreductase activity, acting on the CH-OH group of donors, quinone or similar compound as acceptor	2	0.0956342	hhipl1, hhip	393	4	15797	20.098	0.929553	77.3946

## Sheet: X2 UP-DOWN
Group	Category	Term	Count	PValue	Genes	List.Total	Pop.Hits	Pop.Total	Fold.Enrichment	Benjamini	FDR
UP	GOTERM_BP	GO:0006412~translation	8	8.97555e-05	rps3a, rps28, rps6, uba52, rpl34, rpl39, rpl3, rpl8	52	314	14912	7.30622	0.0120444	0.105176
UP	GOTERM_BP	GO:0006811~ion transport	5	0.0787376	atp5mc1, sfxn3, atp1b1b, atp1a3b, slc4a8	52	475	14912	3.01862	0.996057	61.7668
UP	GOTERM_CC	GO:0005840~ribosome	8	1.58962e-06	rps3a, rps28, rps6, uba52, rpl34, rpl39, rpl3, rpl8	55	162	15208	13.6548	7.47096e-05	0.00150985
UP	GOTERM_CC	GO:0030529~intracellular ribonucleoprotein complex	7	7.3296e-05	rps3a, rps28, rps6, uba52, rpl34, rpl3, rpl8	55	200	15208	9.67782	0.00172104	0.0695964
UP	GOTERM_CC	GO:0022625~cytosolic large ribosomal subunit	4	0.000923506	rpl34, rpl39, rpl3, rpl8	55	54	15208	20.4822	0.0143707	0.873731
UP	GOTERM_CC	GO:0022627~cytosolic small ribosomal subunit	3	0.0080163	rps3a, rps28, rps6	55	38	15208	21.8297	0.0902369	7.35983
UP	GOTERM_CC	GO:0005622~intracellular	9	0.0541293	rps3a, rps28, shc1, rps6, pik3ca, rpl34, rpl39, rpl3, rpl8	55	1175	15208	2.11794	0.407322	41.0552
UP	GOTERM_CC	GO:0005856~cytoskeleton	4	0.0968095	gfap, jak1, mid1ip1b, tuba8l4	55	309	15208	3.57941	0.549593	61.9825
UP	GOTERM_MF	GO:0003735~structural constituent of ribosome	8	4.98147e-06	rps3a, rps28, rps6, uba52, rpl34, rpl39, rpl3, rpl8	52	212	15797	11.4637	0.000448233	0.00541908
UP	GOTERM_MF	GO:0003723~RNA binding	5	0.0580121	rps28, rpl34, cluha, rpl39, rpl8	52	453	15797	3.35307	0.932073	47.803
DOWN	GOTERM_BP	GO:0001666~response to hypoxia	6	1.30947e-05	hbaa1, hbba1, ldha, igfbp1a, hbba1, alas2	87	53	14912	19.404	0.00305948	0.0168328
DOWN	GOTERM_BP	GO:0030097~hemopoiesis	5	0.00211933	hbaa1, hbba1, hbba1, cxcl12b, tet3	87	94	14912	9.11714	0.219816	2.69058
DOWN	GOTERM_BP	GO:0015671~oxygen transport	3	0.00527452	hbaa1, hbba1, hbba1	87	19	14912	27.0635	0.338008	6.57275
DOWN	GOTERM_BP	GO:0035162~embryonic hemopoiesis	3	0.0163639	epb41b, alas2, lclat1	87	34	14912	15.1237	0.619097	19.1125
DOWN	GOTERM_BP	GO:0006778~porphyrin-containing compound metabolic process	2	0.0172031	alas2, alas1	87	3	14912	114.268	0.556079	19.9951
DOWN	GOTERM_BP	GO:0006782~protoporphyrinogen IX biosynthetic process	2	0.0172031	alas2, alas1	87	3	14912	114.268	0.556079	19.9951
DOWN	GOTERM_BP	GO:0006096~glycolytic process	3	0.0172914	tpi1b, pfklb, pfkpb	87	35	14912	14.6916	0.493516	20.0875
DOWN	GOTERM_BP	GO:0008152~metabolic process	7	0.0339869	tpi1b, alas2, lclat1, alas1, pfklb, pfkpb, sulf2b	87	419	14912	2.86352	0.685222	35.887
DOWN	GOTERM_BP	GO:0033014~tetrapyrrole biosynthetic process	2	0.0341136	alas2, alas1	87	6	14912	57.1341	0.637684	35.995
DOWN	GOTERM_BP	GO:0016310~phosphorylation	9	0.0347054	mibp, prkar2aa, dyrk1b, fgfr2, kdr, prkcba, pfklb, pfkpb, mknk2b	87	654	14912	2.35875	0.600831	36.4974
DOWN	GOTERM_BP	GO:0007015~actin filament organization	3	0.0374691	tmsb2, fscn1b, ppp1r9bb	87	53	14912	9.70202	0.59083	38.7954
DOWN	GOTERM_BP	GO:0042074~cell migration involved in gastrulation	3	0.0586249	cxcl12b, apoc1, s1pr1	87	68	14912	7.56187	0.723395	54.006
DOWN	GOTERM_BP	GO:0006002~fructose 6-phosphate metabolic process	2	0.0616609	pfklb, pfkpb	87	11	14912	31.1641	0.710921	55.8769
DOWN	GOTERM_BP	GO:0030036~actin cytoskeleton organization	3	0.0616982	tmsb2, coro1ca, fscn1b	87	70	14912	7.34581	0.682191	55.8994
DOWN	GOTERM_BP	GO:0071910~determination of liver left/right asymmetry	2	0.0831384	gpr22a, fgfr2	87	15	14912	22.8536	0.765613	67.2366
DOWN	GOTERM_CC	GO:0005833~hemoglobin complex	4	9.6413e-05	hbaa1, hbba1, hbba1, si:ch211-5k11.8	78	18	15208	43.3276	0.00500117	0.0936321
DOWN	GOTERM_CC	GO:0005737~cytoplasm	19	0.0413597	hif1an, ppp1r9bb, syngap1a, kdr, rbfox1, pfklb, pfkpb, sik1, mknk2b, pygmb, tmsb2, fscn1b, ldha, igfbp1a, epb41b, gphnb, sox2, abi1a, numbl	78	2335	15208	1.58652	0.666537	33.6603
DOWN	GOTERM_MF	GO:0005344~oxygen transporter activity	4	0.000341956	hbaa1, hbba1, hbba1, si:ch211-5k11.8	96	23	15797	28.6178	0.0509827	0.408982
DOWN	GOTERM_MF	GO:0019825~oxygen binding	4	0.000389108	hbaa1, hbba1, hbba1, si:ch211-5k11.8	96	24	15797	27.4253	0.0293337	0.465256
DOWN	GOTERM_MF	GO:0003870~5-aminolevulinate synthase activity	2	0.0119918	alas2, alas1	96	2	15797	164.552	0.45951	13.4598
DOWN	GOTERM_MF	GO:0051015~actin filament binding	4	0.0141333	coro1ca, fscn1b, ppp1r9bb, shroom1	96	84	15797	7.83581	0.419843	15.6809
DOWN	GOTERM_MF	GO:0003824~catalytic activity	8	0.028204	tpi1b, ldha, alas2, lgi1a, alas1, pfklb, pfkpb, sulf2b	96	490	15797	2.68656	0.583324	29.023
DOWN	GOTERM_MF	GO:0005506~iron ion binding	5	0.0300542	hbaa1, hbba1, hbba1, si:ch211-5k11.8, tet3	96	195	15797	4.21928	0.540738	30.6254
DOWN	GOTERM_MF	GO:0003872~6-phosphofructokinase activity	2	0.0355502	pfklb, pfkpb	96	6	15797	54.8507	0.546687	35.1918
DOWN	GOTERM_MF	GO:0016301~kinase activity	9	0.0454019	mibp, prkar2aa, dyrk1b, fgfr2, kdr, prkcba, pfklb, pfkpb, mknk2b	96	661	15797	2.2405	0.588785	42.6941
DOWN	GOTERM_MF	GO:0030170~pyridoxal phosphate binding	3	0.050573	pygmb, alas2, alas1	96	60	15797	8.2276	0.586147	46.3053
DOWN	GOTERM_MF	GO:0016740~transferase activity	14	0.0519378	sult2st3, prkar2aa, kdr, pfklb, alas1, pfkpb, mknk2b, pygmb, mibp, dyrk1b, fgfr2, alas2, lclat1, prkcba	96	1319	15797	1.74657	0.557816	47.2229
DOWN	GOTERM_MF	GO:0008253~5'-nucleotidase activity	2	0.0585526	nt5dc2, nt5c2l1	96	10	15797	32.9104	0.567957	51.4701
DOWN	GOTERM_MF	GO:0005509~calcium ion binding	9	0.0654426	zgc:158328, nucb1, syt5b, notch3, FAT4, nucb2a, anxa13, sulf2b, frem2b	96	714	15797	2.07419	0.578084	55.5589
DOWN	GOTERM_MF	GO:0020037~heme binding	4	0.0657778	hbaa1, hbba1, hbba1, si:ch211-5k11.8	96	154	15797	4.27408	0.551026	55.7495

## Sheet: Y1 UP-DOWN
Group	Category	Term	Count	PValue	Genes	List.Total	Pop.Hits	Pop.Total	Fold.Enrichment	Benjamini	FDR
UP	GOTERM_BP	GO:0006412~translation	49	1.62589e-15	eef1a1l1, rpl35, rpl21, eif2ak1, rpl18a, rpl13, rps19, rpl10, rps27.1, slc25a55a, rpl5b, rpl34, rpl39, rps13, rpl13a, rpl3, rps3a, rps29, rpsa, rps5, rpl19, rps28, rps7, rpl22, rps15a, eif3f, rpl10a, rps12, rpl7a, rpl23a, rps14, rps6, uba52, eif5a2, rpl27, rps23, rps11, rpl8, rpl11, rpl36a, rars, rrbp1a, rps8a, rpl30, rps17, eif3ea, rpl5a, rpl15, rps4x	608	314	14912	3.82736	1.61871e-12	2.62013e-12
UP	GOTERM_BP	GO:0000028~ribosomal small subunit assembly	8	1.48482e-06	rpsa, rps10, rps14, rps5, rps19, rps27.1, rps28, rps17	608	16	14912	12.2632	0.000721361	0.00233745
UP	GOTERM_BP	GO:0051603~proteolysis involved in cellular protein catabolic process	13	2.44817e-06	lgmn, ctsh, ctsba, scpep1, ctsk, psmb2, psma4, ctsc, zgc:110239, ctsz, psma3, psma5, ctss2.2	608	57	14912	5.59372	0.000792893	0.00385396
UP	GOTERM_BP	GO:0043009~chordate embryonic development	18	1.37124e-05	rpl35, rps19, rps14, npc1, rplp2l, stra6, rpl11, rps3a, rpl36a, rps29, mob1a, rplp0, rps7, rps15a, rps8a, rpl5a, ca8, rps4x	608	126	14912	3.50376	0.00332659	0.0215846
UP	GOTERM_BP	GO:0042074~cell migration involved in gastrulation	13	1.67445e-05	gna12a, fzd7a, stat3, vangl2, itgav, b4galt1, celsr1b, gpc4, apoc1, s1pr1, rac1a, pcdh18a, mmp14b	608	68	14912	4.68885	0.00324988	0.0263569
UP	GOTERM_BP	GO:0051726~regulation of cell cycle	12	4.84171e-05	rpl35, rpl7, rpl36a, rps29, rpl13, rpl23a, rps7, rps15a, rps8a, dtl, ccng1, mdka	608	64	14912	4.59868	0.00781308	0.0761935
UP	GOTERM_BP	GO:0045087~innate immune response	17	0.000585026	hck, syk, mxc, yrk, nfkb2, hist1h2a3, hist1h2a11, zap70, pycard, si:ch211-113a14.11, jak1, csf1ra, nrros, si:ch211-180a12.2, serinc5, tlr3, hist1h2a4	608	155	14912	2.68998	0.0780449	0.917017
UP	GOTERM_BP	GO:0007017~microtubule-based process	8	0.000883382	tubb4b, si:ch211-114n24.6, zgc:55461, tuba8l, tubb2, tubb5, tuba8l4, tuba1b	608	39	14912	5.03104	0.101814	1.38165
UP	GOTERM_BP	GO:0002181~cytoplasmic translation	6	0.00200914	rpl7, rplp0, rpl22, rplp2l, rpl15, rpl8	608	23	14912	6.39817	0.195235	3.11648
UP	GOTERM_BP	GO:0019985~translesion synthesis	4	0.00207745	primpol, haus3, dtl, pcna	608	7	14912	14.015	0.183018	3.22082
UP	GOTERM_BP	GO:0005975~carbohydrate metabolic process	17	0.00212446	glb1l, galm, hexb, taldo1, glb1, naga, slc3a2a, fuca2, man2a1, pygb, ppp1r3ca, chst7, manba, b4galt1, ppp1r3cb, myorg, man2b1	608	175	14912	2.38256	0.171323	3.29257
UP	GOTERM_BP	GO:0050727~regulation of inflammatory response	5	0.00259161	caspb, caspbl, si:ch73-63e15.2, setd6, pycard	608	15	14912	8.17544	0.189572	4.00283
UP	GOTERM_BP	GO:0009411~response to UV	4	0.00322375	perp, primpol, dtl, msh6	608	8	14912	12.2632	0.214494	4.95616
UP	GOTERM_BP	GO:0000027~ribosomal large subunit assembly	5	0.00423554	rpl11, rpl23a, rpl10, rpl5a, rpl3	608	17	14912	7.21362	0.255239	6.46361
UP	GOTERM_BP	GO:0001525~angiogenesis	15	0.0043744	mcamb, hexb, rnf213a, itgav, robo4, tie1, mtbl, nrp1a, rps29, lpar6a, kremen1, ctsz, esm1, rack1, hspg2	608	155	14912	2.37351	0.247296	6.66874
UP	GOTERM_BP	GO:0060027~convergent extension involved in gastrulation	9	0.00470179	fzd2, fzd7a, dnaaf1, vangl2, ror2, gpc4, pfn1, rack1, mmp14b	608	65	14912	3.39595	0.248968	7.15071
UP	GOTERM_BP	GO:0055113~epiboly involved in gastrulation with mouth forming second	7	0.00668114	gna12a, sdc4, lta4h, arf6b, npc1, pfn1, pcdh18a	608	42	14912	4.08772	0.318382	10.0153
UP	GOTERM_BP	GO:0030218~erythrocyte differentiation	7	0.00668114	rpl35, rpl11, rps29, rps19, rps27.1, atp5if1a, rpl27	608	42	14912	4.08772	0.318382	10.0153
UP	GOTERM_BP	GO:0048821~erythrocyte development	5	0.00782756	rpl11, rps29, rps14, rps19, spi1b	608	20	14912	6.13158	0.345806	11.6364
UP	GOTERM_BP	GO:0050793~regulation of developmental process	3	0.00939704	notch2, notch1b, notch3	608	4	14912	18.3947	0.383074	13.8114
UP	GOTERM_BP	GO:0006508~proteolysis	34	0.00995403	adam10a, caspb, lgmn, ctsh, tpp1, zgc:63831, hgfb, cfbl, ctsk, adam8a, fap, psma4, mmp2, ctsc, zgc:152830, ctsz, psma5, zgc:92027, ctss2.2, plaua, scrn2, caspbl, lta4h, ctsba, scpep1, psmb2, dpp7, mmp14b, si:dkey-21e2.13, ctsd, zgc:110239, cndp2, capns1b, psma3	608	529	14912	1.57636	0.385035	14.5712
UP	GOTERM_BP	GO:0045454~cell redox homeostasis	8	0.0106522	pdia3, sh3bgrl3, pdia4, prdx6, zgc:56493, txn, p4hb, txndc5	608	60	14912	3.27018	0.390849	15.5146
UP	GOTERM_BP	GO:0006954~inflammatory response	13	0.0125357	syk, ccl34b.1, uhrf1, CABZ01041494.1, lta4h, csf1ra, ngfra, nfkb2, nrros, tnfrsf1b, pycard, zap70, tlr3	608	141	14912	2.26129	0.427275	18.0115
UP	GOTERM_BP	GO:0001946~lymphangiogenesis	6	0.0145861	mafba, arap3, syk, notch2, notch1b, zap70	608	36	14912	4.08772	0.462573	20.6509
UP	GOTERM_BP	GO:0000727~double-strand break repair via break-induced replication	3	0.015241	gins2, cdc7, cdc45	608	5	14912	14.7158	0.463137	21.477
UP	GOTERM_BP	GO:0006955~immune response	21	0.0169049	ctsh, cd74b, tnfb, ngfra, si:ch1073-188e1.1, b2m, zgc:171497, tnfsf12, zgc:113298, ccl34b.1, si:dkey-253d23.3, zgc:171490, prg4a, c7a, nrros, tnfrsf1b, enpp1, si:rp71-36a1.5, si:ch73-158p21.3, tnfsf10, ctss2.2	608	293	14912	1.75786	0.484636	23.5399
UP	GOTERM_BP	GO:0002376~immune system process	6	0.0181774	csf1ra, nrros, serinc5, b2m, pycard, tlr3	608	38	14912	3.87258	0.496316	25.083
UP	GOTERM_BP	GO:0006457~protein folding	11	0.0221402	hsp90b1, pdia3, calr3b, calr3a, pdia4, canx, zgc:56493, txn, ppiaa, p4hb, txndc5	608	118	14912	2.28635	0.553361	29.7043
UP	GOTERM_BP	GO:0007169~transmembrane receptor protein tyrosine kinase signaling pathway	10	0.0231159	csf1rb, hck, syk, ror2, jak1, csf1ra, yrk, ephb2b, ddr1, zap70	608	102	14912	2.40454	0.555975	30.8004
UP	GOTERM_BP	GO:0034976~response to endoplasmic reticulum stress	4	0.0252987	pdia3, pdia4, p4hb, txndc5	608	16	14912	6.13158	0.576352	33.1948
UP	GOTERM_BP	GO:0002040~sprouting angiogenesis	8	0.0268622	abca1a, nrp1a, kctd10, rnf213a, slc2a1a, lgals2a, s1pr1, nus1	608	72	14912	2.72515	0.586144	34.862
UP	GOTERM_BP	GO:0042274~ribosomal small subunit biogenesis	3	0.0303182	rps7, rps6, nat10	608	7	14912	10.5113	0.619143	38.41
UP	GOTERM_BP	GO:0071466~cellular response to xenobiotic stimulus	5	0.0357987	gstp1, ahr2, nfe2l2a, hmox1a, cyp1a	608	31	14912	3.95586	0.669559	43.6674
UP	GOTERM_BP	GO:0007155~cell adhesion	21	0.0361534	pcdh1g33, itgav, celsr1b, si:ch211-66e2.5, tln1, acanb, hapln1a, stab1, itgae.2, pcdh1g32, pcdh18a, vcanb, si:ch211-74m13.3, lgals3bpb, sdc4, rpsa, lgals3bpa, pcdh1g22, itgb2, vwf, ctnna1	608	318	14912	1.61966	0.661966	43.9928
UP	GOTERM_BP	GO:0051016~barbed-end actin filament capping	3	0.0393497	capza1a, capgb, gsna	608	8	14912	9.19737	0.682625	46.8462
UP	GOTERM_BP	GO:0006334~nucleosome assembly	9	0.0396308	si:ch1073-153i20.4, CR354435.1, zgc:153405, chaf1b, h3f3b.1, hist2h3c, zgc:173552, si:dkey-108k21.21, si:ch211-113a14.11	608	95	14912	2.32355	0.6747	47.0906
UP	GOTERM_BP	GO:0060026~convergent extension	6	0.0481384	mcamb, vangl2, ctsba, gpc4, rap1b, mmp14b	608	49	14912	3.00322	0.736067	54.0063
UP	GOTERM_BP	GO:0006730~one-carbon metabolic process	5	0.0525234	ahcy, cahz, ca9, mthfd1l, ca8	608	35	14912	3.50376	0.757647	57.231
UP	GOTERM_BP	GO:0000278~mitotic cell cycle	5	0.0572655	plk1, pak2a, cdt1, pak4, chaf1b	608	36	14912	3.40643	0.778738	60.4793
UP	GOTERM_BP	GO:0021654~rhombomere boundary formation	3	0.0599407	mafba, notch1b, notch3	608	10	14912	7.35789	0.785738	62.2083
UP	GOTERM_BP	GO:0006342~chromatin silencing	5	0.0622291	hist1h2a10, hist1h2a11, CU457819.1, hist1h2a4, si:ch211-113a14.11	608	37	14912	3.31437	0.79013	63.6309
UP	GOTERM_BP	GO:0009648~photoperiodism	3	0.0713345	clocka, arntl2, arntl1a	608	11	14912	6.689	0.827006	68.8093
UP	GOTERM_BP	GO:0038083~peptidyl-tyrosine autophosphorylation	5	0.0728103	hck, syk, jak1, yrk, zap70	608	39	14912	3.1444	0.826145	69.5806
UP	GOTERM_BP	GO:0035025~positive regulation of Rho protein signal transduction	4	0.0795288	gpr65, gpr18, lpar6a, robo4	608	25	14912	3.92421	0.846374	72.8712
UP	GOTERM_BP	GO:0031100~organ regeneration	2	0.0797566	uhrf1, top2a	608	2	14912	24.5263	0.840567	72.9767
UP	GOTERM_BP	GO:0009794~regulation of mitotic cell cycle, embryonic	2	0.0797566	cdk1, cdc25b	608	2	14912	24.5263	0.840567	72.9767
UP	GOTERM_BP	GO:0033630~positive regulation of cell adhesion mediated by integrin	2	0.0797566	syk, zap70	608	2	14912	24.5263	0.840567	72.9767
UP	GOTERM_BP	GO:0051988~regulation of attachment of spindle microtubules to kinetochore	2	0.0797566	knstrn, si:dkey-25o16.4	608	2	14912	24.5263	0.840567	72.9767
UP	GOTERM_BP	GO:0043306~positive regulation of mast cell degranulation	2	0.0797566	syk, zap70	608	2	14912	24.5263	0.840567	72.9767
UP	GOTERM_BP	GO:0030032~lamellipodium assembly	2	0.0797566	robo4, cyfip1	608	2	14912	24.5263	0.840567	72.9767
UP	GOTERM_BP	GO:0034138~toll-like receptor 3 signaling pathway	2	0.0797566	unc93b1, tlr3	608	2	14912	24.5263	0.840567	72.9767
UP	GOTERM_BP	GO:0046641~positive regulation of alpha-beta T cell proliferation	2	0.0797566	syk, zap70	608	2	14912	24.5263	0.840567	72.9767
UP	GOTERM_BP	GO:0050769~positive regulation of neurogenesis	3	0.0833587	neurod4, lgals2a, serpinf1	608	12	14912	6.13158	0.847417	74.5947
UP	GOTERM_BP	GO:0060070~canonical Wnt signaling pathway	6	0.0864469	fzd2, fzd7a, vangl2, iqgap1, sfrp1a, fzd10	608	58	14912	2.53721	0.851991	75.9092
UP	GOTERM_BP	GO:0048675~axon extension	4	0.0873022	nrp1a, cyfip1, grna, plxnb1b	608	26	14912	3.77328	0.848808	76.2618
UP	GOTERM_BP	GO:0051673~membrane disruption in other organism	4	0.0873022	hist1h2a3, hist1h2a11, hist1h2a4, si:ch211-113a14.11	608	26	14912	3.77328	0.848808	76.2618
UP	GOTERM_BP	GO:0001944~vasculature development	6	0.091465	notch2, nrp1a, lgals2a, s1pr1, tnfrsf1b, pbx1a	608	59	14912	2.4942	0.856643	77.9101
UP	GOTERM_BP	GO:0006259~DNA metabolic process	3	0.0959435	dnase2, tk1, top2a	608	13	14912	5.65992	0.864773	79.5634
UP	GOTERM_BP	GO:0030010~establishment of cell polarity	3	0.0959435	stat3, vangl2, mmp14b	608	13	14912	5.65992	0.864773	79.5634
UP	GOTERM_BP	GO:0090504~epiboly	3	0.0959435	fzd7a, ctsba, fzd10	608	13	14912	5.65992	0.864773	79.5634
UP	GOTERM_BP	GO:0007229~integrin-mediated signaling pathway	5	0.0964932	itgav, yrk, itgb2, adam8a, itgae.2	608	43	14912	2.8519	0.860906	79.7582
UP	GOTERM_BP	GO:0006887~exocytosis	6	0.0966299	vamp3, vamp5, vmp1, mical3b, tnfaip2a, scrn2	608	60	14912	2.45263	0.855837	79.8063
UP	GOTERM_CC	GO:0005840~ribosome	47	3.58164e-27	rpl35, rpl21, rpl18a, rpl13, rps19, rpl10, rps27.1, rpl5b, rpl34, rplp2l, rpl39, rps13, rpl13a, rpl3, rpl7, rps3a, rps29, rpsa, rps10, rps5, rpl19, rps7, rpl22, rps28, rps15a, rpl10a, rps12, rpl7a, rps25, rpl23a, rps14, rps6, uba52, rpl27, rps23, rps11, rpl8, rpl11, rpl36a, rplp0, rrbp1a, rps8a, rpl30, rpl5a, rps17, rpl15, rps4x	599	162	15208	7.36594	7.16328e-25	4.48921e-24
UP	GOTERM_CC	GO:0030529~intracellular ribonucleoprotein complex	43	1.83448e-19	rpl35, rpl21, rpl13, rpl18a, rps19, rpl10, rps27.1, rpl5b, rpl34, rplp2l, rps13, rpl13a, rpl3, rps3a, rpl7, rps29, rpsa, rps10, rps5, rpl19, rps28, rps7, rps15a, rpl10a, rps12, rpl7a, rps25, rpl23a, rps14, rps6, uba52, rpl27, rps23, rps11, rpl8, rpl11, rpl36a, rplp0, rps8a, rpl30, rpl5a, rpl15, rps4x	599	200	15208	5.45863	1.83448e-17	2.29933e-16
UP	GOTERM_CC	GO:0022625~cytosolic large ribosomal subunit	24	1.03082e-18	rpl35, rpl21, rpl7a, rpl13, rpl18a, rpl23a, rpl10, rpl34, rpl39, rplp2l, rpl27, rpl3, rpl13a, rpl8, rpl7, rpl11, rpl36a, rplp0, rpl19, rpl22, rpl5a, rpl30, rpl10a, rpl15	599	54	15208	11.284	6.87216e-17	1.29203e-15
UP	GOTERM_CC	GO:0022627~cytosolic small ribosomal subunit	18	1.37308e-14	rps12, rps19, rps14, rps27.1, rps6, rps13, rps11, rps23, rps3a, rps29, rpsa, rps10, rps5, rps7, rps28, rps8a, rps17, rps4x	599	38	15208	12.0264	6.88338e-13	1.72529e-11
UP	GOTERM_CC	GO:0005764~lysosome	17	6.11197e-07	ctsh, tmem150aa, zgc:63831, dram2b, ctsba, ctsk, gnsb, asah1b, ctsc, rnaset2, zgc:110239, CABZ01076275.1, ctsd, ctsz, psap, scarb2a, ctss2.2	599	93	15208	4.641	2.44476e-05	0.000766069
UP	GOTERM_CC	GO:0005622~intracellular	69	0.000778486	CABZ01102170.1, rpl13, trim66, rps27.1, rpl5b, rpl3, arl4d, rpsa, cotl1, rpl19, rps28, rpl22, cdc25b, gmfb, trpv1, dock10, rpl23a, ipo8, nyap2b, rps11, rac1a, dnase2, rpl11, rplp0, arf6b, rpl30, dock8, rpl35, eef1a1l1, rpl21, rps6ka3a, rps19, rpl10, pik3ca, rpl34, rps13, rpl39, rplp2l, rhobtb2a, rps3a, rps29, zgc:152830, pik3cg, rps7, racgap1, rab33ba, rhoca, cdc42l, depdc1a, chek1, si:dkey-16l2.…	599	1175	15208	1.49093	0.0256256	0.971383
UP	GOTERM_CC	GO:0000786~nucleosome	16	0.000901689	CR354435.1, hist1h2a3, hist1h2a10, h3f3b.1, hist1h2a11, zgc:173552, CU457819.1, si:ch211-113a14.11, si:ch1073-153i20.5, zgc:112234, ano9a, si:ch1073-153i20.4, zgc:153405, hist2h3c, si:dkey-108k21.21, hist1h2a4	599	151	15208	2.69022	0.0254448	1.12432
UP	GOTERM_CC	GO:0005856~cytoskeleton	23	0.00534815	dspa, tubb4b, arpc5a, tuba8l, tubb2, wu:fi04e12, tln1, dtl, tubb5, frmd8, tuba8l4, zmynd10, farp2, si:ch211-114n24.6, gfap, zgc:55461, jak1, mical3b, actb1, msna, wasf2, tuba1b, cnn2	599	309	15208	1.88979	0.125465	6.50043
UP	GOTERM_CC	GO:0072559~NLRP3 inflammasome complex	3	0.0142619	caspb, caspbl, pycard	599	5	15208	15.2334	0.27328	16.4768
UP	GOTERM_CC	GO:0097169~AIM2 inflammasome complex	3	0.0142619	caspb, caspbl, pycard	599	5	15208	15.2334	0.27328	16.4768
UP	GOTERM_CC	GO:0072557~IPAF inflammasome complex	3	0.0142619	caspb, caspbl, pycard	599	5	15208	15.2334	0.27328	16.4768
UP	GOTERM_CC	GO:0005874~microtubule	11	0.0198898	map1sa, tubb4b, si:ch211-114n24.6, zgc:55461, tuba8l, tubb2, tubb5, tuba8l4, tuba1b, kif23, kifc1	599	120	15208	2.32732	0.330889	22.2608
UP	GOTERM_CC	GO:0005783~endoplasmic reticulum	25	0.0251612	prom1a, elovl1b, vmp1, calr3b, sec61a1, npc2, dad1, serpinh1a, slc39a7, calr3a, pdia3, pdia4, elovl2, nrros, cyp1a, p4hb, serac1, cyp39a1, ccdc47, lnpa, slc51a, nus1, rnaset2, canx, txndc5	599	398	15208	1.59479	0.370815	27.3419
UP	GOTERM_CC	GO:0005773~vacuole	4	0.0272644	glb1l, lgmn, vmp1, glb1	599	17	15208	5.97388	0.369168	29.2824
UP	GOTERM_CC	GO:0005925~focal adhesion	4	0.0317847	sdc4, actb1, tln1, peak1	599	18	15208	5.642	0.391608	33.2928
UP	GOTERM_CC	GO:0005882~intermediate filament	7	0.0344953	gfap, vim, krt8, zgc:77517, krt94, nes, krt18	599	62	15208	2.8665	0.394372	35.5961
UP	GOTERM_CC	GO:0008250~oligosaccharyltransferase complex	3	0.0369237	rpn2, dad1, stt3a	599	8	15208	9.52087	0.394461	37.5973
UP	GOTERM_CC	GO:0019773~proteasome core complex, alpha-subunit complex	3	0.0563469	psma4, psma3, psma5	599	10	15208	7.61669	0.515655	51.6608
UP	GOTERM_CC	GO:0015934~large ribosomal subunit	3	0.0671174	rpl10a, rpl13a, rpl8	599	11	15208	6.92427	0.558406	58.1387
UP	GOTERM_CC	GO:0000790~nuclear chromatin	6	0.0771272	uhrf1, hist1h2a10, hist1h2a11, CU457819.1, hist1h2a4, si:ch211-113a14.11	599	58	15208	2.62645	0.590091	63.433
UP	GOTERM_CC	GO:0031234~extrinsic component of cytoplasmic side of plasma membrane	5	0.0818642	hck, syk, jak1, yrk, zap70	599	42	15208	3.0225	0.593045	65.7172
UP	GOTERM_CC	GO:0015629~actin cytoskeleton	6	0.0863893	arpc5a, coro1b, coro1a, peak1, arpc1b, ctnna1	599	60	15208	2.5389	0.594854	67.7758
UP	GOTERM_CC	GO:0005839~proteasome core complex	4	0.0959098	psma4, psma3, psma5, psmb2	599	28	15208	3.627	0.617202	71.7408
UP	GOTERM_MF	GO:0003735~structural constituent of ribosome	45	2.35637e-20	rpl35, rpl21, rpl18a, rpl13, rps19, rpl10, rps27.1, slc25a55a, rpl5b, rpl34, rplp2l, rpl39, rps13, rpl13a, rpl3, rpl7, rps3a, rps29, rpsa, rps10, rps5, rpl19, rps7, rpl22, rps28, rps15a, rpl10a, rps12, rpl23a, rps14, rps6, uba52, rpl27, rps23, rps11, rpl8, rpl11, rpl36a, rplp0, rps8a, rpl30, rpl5a, rps17, rpl15, rps4x	613	212	15797	5.47004	1.57877e-17	3.53271e-17
UP	GOTERM_MF	GO:0005200~structural constituent of cytoskeleton	9	0.00080868	tubb4b, si:ch211-114n24.6, zgc:55461, tuba8l, tubb2, tln1, tubb5, tuba8l4, tuba1b	613	52	15797	4.46019	0.237397	1.20555
UP	GOTERM_MF	GO:0004197~cysteine-type endopeptidase activity	10	0.00106563	caspb, lgmn, ctsh, ctsc, zgc:110239, caspbl, ctsz, ctsba, ctsk, ctss2.2	613	67	15797	3.84627	0.211889	1.58575
UP	GOTERM_MF	GO:0004553~hydrolase activity, hydrolyzing O-glycosyl compounds	8	0.00159457	glb1l, hexb, manba, glb1, naga, myorg, man2b1, man2a1	613	45	15797	4.58133	0.23456	2.36413
UP	GOTERM_MF	GO:0003924~GTPase activity	15	0.00221985	gna12a, eef1a1l1, si:ch211-114n24.6, dnm3a, tubb4b, zgc:55461, mxc, tuba8l, tubb2, tubb5, tuba8l4, ran, tuba1b, gnaia, gbp2	613	151	15797	2.55993	0.257543	3.27684
UP	GOTERM_MF	GO:0016787~hydrolase activity	58	0.00233601	glb1l, caspb, ctsh, agmat, tpp1, ptprz1b, ahcy, edem1, nudt1, ddx11, psma4, abhd12, mmp2, mcm6, dnase1l1, cmbl, rnf213a, ctsba, ptprja, ada, neil3, mmp14b, si:dkey-21e2.13, entpd1, zgc:110239, ctsd, rnaset2, entpd2b, si:ch211-201h21.5, myorg, man2b1, ctdspl2b, enpp1, eya4, idi1, hexb, plcxd3, naga, glb1, zgc:63831, ctsk, man2a1, inpp5b, ctsc, psma5, plaua, ctss2.2, caspbl, lta4h, scpep1, gnsb, ps…	613	1003	15797	1.49019	0.229842	3.44552
UP	GOTERM_MF	GO:0004713~protein tyrosine kinase activity	12	0.00309855	csf1rb, hck, syk, mertka, fgfr3, jak1, csf1ra, yrk, ephb2b, ddr1, zap70, tie1	613	108	15797	2.86333	0.256982	4.54603
UP	GOTERM_MF	GO:0017147~Wnt-protein binding	6	0.00471087	trabd2a, fzd2, fzd7a, sfrp1a, wls, fzd10	613	29	15797	5.33172	0.326635	6.83453
UP	GOTERM_MF	GO:0016798~hydrolase activity, acting on glycosyl bonds	8	0.00623477	glb1l, hexb, edem1, glb1, naga, myorg, man2b1, man2a1	613	57	15797	3.61684	0.37224	8.95036
UP	GOTERM_MF	GO:0051015~actin filament binding	9	0.0159813	map1sa, tln1, cyfip1, coro1b, coro1a, myh9a, arpc1b, ctnna1, flna	613	84	15797	2.76107	0.660199	21.4574
UP	GOTERM_MF	GO:0005525~GTP binding	32	0.0168409	eef1a1l1, mxc, tuba8l, tubb2, tubb5, ehd4, tuba8l4, ran, rhobtb2a, gbp2, gna12a, si:ch211-114n24.6, arl4d, sept2, rab33ba, rhoca, cdc42l, gnaia, si:dkey-16l2.16, zgc:63587, sept9b, dnm3a, tubb4b, rap1b, rac1a, zgc:172090, zgc:55461, arf1, sept12, rac2, arf6b, tuba1b	613	535	15797	1.54138	0.644595	22.4798
UP	GOTERM_MF	GO:0004872~receptor activity	11	0.0201445	stra6, notch2, antxr1c, notch1b, CABZ01076275.1, rrbp1a, scarb2a, notch3, itgb2, si:ch211-251b21.1, tlr3	613	122	15797	2.32352	0.678968	26.2945
UP	GOTERM_MF	GO:0004579~dolichyl-diphosphooligosaccharide-protein glycotransferase activity	3	0.0276456	rpn2, dad1, stt3a	613	7	15797	11.0443	0.764225	34.3153
UP	GOTERM_MF	GO:0003756~protein disulfide isomerase activity	4	0.030599	pdia3, pdia4, p4hb, txndc5	613	18	15797	5.72666	0.774008	37.2437
UP	GOTERM_MF	GO:0008233~peptidase activity	22	0.0319241	caspb, lgmn, ctsh, caspbl, tpp1, lta4h, zgc:63831, ctsba, scpep1, ctsk, psmb2, mmp14b, psma4, ctsc, mmp2, si:dkey-21e2.13, ctsd, zgc:110239, psma3, psma5, ctss2.2, plaua	613	350	15797	1.61983	0.765242	38.5176
UP	GOTERM_MF	GO:0003779~actin binding	17	0.035515	tln1, myo1f, pfn1, flna, capza1a, capgb, cotl1, mical3b, gsna, cyfip1, msna, myh9a, wasf2, gmfb, myo1b, cnn2, cnn3a	613	251	15797	1.74538	0.780025	41.8493
UP	GOTERM_MF	GO:0000166~nucleotide binding	80	0.0380722	CABZ01102170.1, syk, tuba8l, pak4, rbpms2a, tubb5, tuba8l4, ran, kifc1, kif23, ddx11, msh6, zap70, gna12a, nlrc3, si:dkey-118k5.3, arl4d, mcm6, abcd3a, hspa8, myh9a, pbk, zgc:63587, trip13, abcc3, tmem63ba, nme2b.1, ror2, rpl23a, top2a, tie1, rrm1, mertka, abcg2a, zgc:55461, sept12, pak2a, csf1ra, actb1, ptbp1a, arf6b, tuba1b, hck, eef1a1l1, csf1rb, tk1, mxc, rps6ka3a, tubb2, cdk2, gbp2, si:ch211…	613	1678	15797	1.2286	0.783421	44.1184
UP	GOTERM_MF	GO:0016853~isomerase activity	7	0.0395979	galm, pdia3, pdia4, ppiaa, top2a, p4hb, txndc5	613	65	15797	2.77523	0.777738	45.4326
UP	GOTERM_MF	GO:0005044~scavenger receptor activity	6	0.0434474	ackr4a, marco, lgals3bpb, lgals3bpa, prg4a, enpp1	613	50	15797	3.0924	0.791199	48.6213
UP	GOTERM_MF	GO:0004859~phospholipase inhibitor activity	3	0.0450266	anxa3b, anxa1a, anxa2a	613	9	15797	8.58999	0.786347	49.8783
UP	GOTERM_MF	GO:0015194~L-serine transmembrane transporter activity	3	0.0450266	serinc2, slc38a7, serinc5	613	9	15797	8.58999	0.786347	49.8783
UP	GOTERM_MF	GO:0046982~protein heterodimerization activity	11	0.0494869	si:ch1073-153i20.5, ano9a, ror2, cenpx, clocka, ppp1cbl, tcf12, slc51a, nfe2l2a, arntl1a, hist1h2a4	613	142	15797	1.99627	0.801958	53.2756
UP	GOTERM_MF	GO:0005540~hyaluronic acid binding	4	0.0515585	vcanb, acanb, hapln1a, stab1	613	22	15797	4.68545	0.800535	54.7792
UP	GOTERM_MF	GO:0031492~nucleosomal DNA binding	4	0.0640529	h3f3b.1, hist2h3c, hmgn2, zgc:173552	613	24	15797	4.295	0.854609	62.9324
UP	GOTERM_MF	GO:0004175~endopeptidase activity	5	0.0679835	psma4, tpp1, psma3, psma5, psmb2	613	40	15797	3.22125	0.85991	65.1989
UP	GOTERM_MF	GO:0004298~threonine-type endopeptidase activity	4	0.0777972	psma4, psma3, psma5, psmb2	613	26	15797	3.96461	0.885884	70.3058
UP	GOTERM_MF	GO:0042813~Wnt-activated receptor activity	4	0.0777972	fzd2, fzd7a, sfrp1a, fzd10	613	26	15797	3.96461	0.885884	70.3058
UP	GOTERM_MF	GO:0005515~protein binding	14	0.0889708	vangl2, itgav, cdt1, tbx2a, ran, snx5, kctd10, clocka, arntl2, jam3b, gpc4, spi1b, arntl1a, tlr3	613	221	15797	1.63249	0.909389	75.2656
UP	GOTERM_MF	GO:0008234~cysteine-type peptidase activity	9	0.0910144	caspb, ctsh, ctsc, zgc:110239, caspbl, ctsz, ctsba, ctsk, ctss2.2	613	119	15797	1.94899	0.90633	76.0845
DOWN	GOTERM_BP	GO:0048791~calcium ion-regulated exocytosis of neurotransmitter	11	8.86839e-07	syt12, syt14b, rims2b, doc2d, syt2a, syt11b, syt5b, syt10, syt13, rims4, rims1b	499	42	14912	7.8267	0.000610845	0.00133456
DOWN	GOTERM_BP	GO:0016310~phosphorylation	47	1.47005e-06	mapk6, pdk4, insrb, plk3, stk11, stk35l, csnk1da, coq8b, srpk1b, MAP3K13, stk35, mapk8a, dusp6, tgfbr1b, fam20b, sgk3, akt3b, csnk1db, pim1, ek1, camk2d2, dclk2b, pdk2b, prkar2aa, pim3, tnikb, plk2b, mknk2b, prkcz, si:ch211-195b13.1, rps6kb1a, ntrk3b, mibp, pfkfb4b, akap8l, pfkpa, dstyk, fes, ip6k2a, dgkh, phkg1a, ppm1e, prkcba, eef2k, dclk1a, pfkfb3, acvr2aa	499	654	14912	2.14761	0.000506303	0.0022122
DOWN	GOTERM_BP	GO:0006468~protein phosphorylation	49	3.99986e-06	mapk6, insrb, MARK4, plk3, si:ch211-183d21.3, stk11, stk35l, ksr1a, csnk1da, map3k9, coq8b, sik1, srpk1b, ulk2, MAP3K13, stk35, mapk8a, tgfbr1b, sgk3, wnk4b, akt3b, phka2, csnk1db, pim1, ek1, camk2d2, stk25a, dclk2b, taok2b, cdk13, stk40, camkvb, pim3, tnikb, ttn.1, plk2b, mknk2b, prkcz, snrkb, si:ch211-195b13.1, rps6kb1a, ntrk3b, dstyk, fes, phkg1a, prkcba, eef2k, dclk1a, acvr2aa	499	721	14912	2.03094	0.000918216	0.00601908
DOWN	GOTERM_BP	GO:0017158~regulation of calcium ion-dependent exocytosis	8	0.000159791	syt12, syt14b, doc2d, syt2a, syt11b, syt5b, syt10, syt13	499	36	14912	6.64084	0.0271509	0.240195
DOWN	GOTERM_BP	GO:0032922~circadian regulation of gene expression	5	0.00021984	bhlhe40, nr1d2a, ciarta, per3, nfil3-6	499	10	14912	14.9419	0.0298429	0.330319
DOWN	GOTERM_BP	GO:0006816~calcium ion transport	10	0.000511044	cacna1bb, atp2b1a, cacng8a, cacng2a, atp2b2, ryr1b, cacna1ba, RYR2, cacna1da, slc8a2b	499	70	14912	4.26911	0.0570103	0.766297
DOWN	GOTERM_BP	GO:0070588~calcium ion transmembrane transport	10	0.00124149	cacna1bb, atp2b1a, cacng8a, cacng2a, atp2b2, cacnb3a, ryr1b, cacnb2b, cacna1ba, cacna1da	499	79	14912	3.78276	0.115094	1.85207
DOWN	GOTERM_BP	GO:0006470~protein dephosphorylation	13	0.0020109	dusp1, ppm1la, ptpn11b, pptc7a, pptc7b, ptp4a2b, dusp6, ppm1e, dusp23b, dusp7, ssh2b, dusp2, ptprn2	499	136	14912	2.85654	0.159168	2.98376
DOWN	GOTERM_BP	GO:0007399~nervous system development	14	0.00235143	nrn1a, nab2, itm2cb, olfm1a, cntn3a.1, mkrn2, phactr4b, chac1, kdm7aa, cables1, cntn4, bzw2, itm2ca, fgf14	499	157	14912	2.66479	0.164919	3.48073
DOWN	GOTERM_BP	GO:0006906~vesicle fusion	8	0.00276939	syt12, syt14b, doc2d, syt2a, syt11b, syt5b, syt10, syt13	499	57	14912	4.19421	0.17393	4.08746
DOWN	GOTERM_BP	GO:0035162~embryonic hemopoiesis	6	0.00508701	sptb, epb41b, tfr1a, alas2, lclat1, slc4a1a	499	34	14912	5.27361	0.273448	7.38768
DOWN	GOTERM_BP	GO:0009416~response to light stimulus	5	0.00557071	cry1aa, per2, cry5, cry2, hdc	499	22	14912	6.79177	0.274392	8.06294
DOWN	GOTERM_BP	GO:0006813~potassium ion transport	11	0.0057931	kcnab2b, kcnj12b, kcnj12a, kcnc1b, kcnab1b, atp1b3b, kcnn3, kcnf1b, atp1a3b, kcnq5b, kcnj19b	499	117	14912	2.80958	0.265031	8.37186
DOWN	GOTERM_BP	GO:0042542~response to hydrogen peroxide	3	0.00638619	cry1aa, per2, per1a	499	4	14912	22.4128	0.27043	9.19099
DOWN	GOTERM_BP	GO:0034765~regulation of ion transmembrane transport	10	0.0066258	cacna1bb, cacng8a, cacng2a, kcnj12b, kcnj12a, kcnc1b, cacna1ba, kcnf1b, cacna1da, kcnj19b	499	101	14912	2.95879	0.26314	9.51998
DOWN	GOTERM_BP	GO:0035556~intracellular signal transduction	22	0.00715106	dclk2b, socs3a, deptor, ksr1a, chn1, plch1, tuft1a, CABZ01005876.1, sik1, prkcz, mknk2b, snrkb, si:ch211-195b13.1, rps6kb1a, dstyk, dgkh, sgk3, wnk4b, akt3b, itsn2a, prkcba, dclk1a	499	350	14912	1.87841	0.265855	10.2373
DOWN	GOTERM_BP	GO:0018105~peptidyl-serine phosphorylation	8	0.00742582	si:ch211-195b13.1, sgk3, akt3b, csnk1db, prkcba, csnk1da, prkcz, mknk2b	499	68	14912	3.51574	0.260726	10.6104
DOWN	GOTERM_BP	GO:0006811~ion transport	27	0.009516	kcnj12b, ryr1b, cacna1da, kcnq5b, kcnj19b, si:cabz01090193.1, cacng8a, slco3a1, cacna1ba, kcnf1b, atp1a3b, slc4a1a, slc4a8, cnga3a, kctd12.1, cacna1bb, cacng2a, kcnj12a, ttyh2l, atp2b1a, slc9a5, slc12a7b, atp2b2, kcnc1b, kctd8, atp1b3b, kcnk1b	499	475	14912	1.69866	0.306494	13.4016
DOWN	GOTERM_BP	GO:0045892~negative regulation of transcription, DNA-templated	9	0.0140725	bhlhe41, nab2, cry1aa, cipcb, cry2, bhlhe40, cry1ab, puraa, si:ch211-132b12.7	499	95	14912	2.83109	0.401864	19.2067
DOWN	GOTERM_BP	GO:0016311~dephosphorylation	10	0.0141088	dusp1, ptp4a2b, dusp6, dusp23b, ppm1e, dusp7, ptpn11b, ssh2b, dusp2, ptprn2	499	114	14912	2.62138	0.387074	19.2515
DOWN	GOTERM_BP	GO:0055085~transmembrane transport	26	0.016112	abcc1, ryr1b, slc25a23a, si:ch211-234h8.7, cacna1da, kcnq5b, slc17a7a, kcnab1b, cacna1ba, kcnf1b, slc25a29, slc8a2b, cnga3a, cacna1bb, CU856539.1, slc2a3b, slc25a25b, slc25a33, slc25a23b, svopa, slc9a5, kcnab2b, slc12a7b, slc16a3, kcnc1b, slc26a5	499	473	14912	1.64266	0.413118	21.6856
DOWN	GOTERM_BP	GO:0007268~chemical synaptic transmission	10	0.0182244	sstr2a, slc6a1a, htr7a, slc12a7b, htr1fb, slc6a1b, hdc, cacnb2b, apba2a, dlgap1a	499	119	14912	2.51124	0.437868	24.178
DOWN	GOTERM_BP	GO:2000300~regulation of synaptic vesicle exocytosis	3	0.0209092	rims2b, rims4, rims1b	499	7	14912	12.8073	0.469008	27.2391
DOWN	GOTERM_BP	GO:0006810~transport	51	0.0212775	kcnj12b, abcc1, cnih2, slc6a8, mt-nd6, slc25a23a, pitpnab, cacna1da, kcnq5b, ankhb, kcnj19b, spire1a, cacng8a, slco3a1, cacna1ba, slc6a1b, slc25a29, slc4a1a, kcnf1b, atp1a3b, slc4a8, cnga3a, slc6a1a, kctd12.1, cacna1bb, col4a3bpa, hbaa1, cacng2a, kcnj12a, slc2a3b, ngb, slc20a1a, slc25a25b, slc25a33, slc25a23b, ttyh2l, slc25a15b, ndufa4, atp2b1a, slc9a5, hbba1, slc12a7b, atp2b2, kcnc1b, rab18b, kc…	499	1120	14912	1.36078	0.460673	27.6499
DOWN	GOTERM_BP	GO:0007264~small GTPase mediated signal transduction	18	0.0277286	si:ch211-251j10.3, si:dkey-27j5.5, zgc:110699, rap2b, rap2ab, rabl6b, si:dkey-263f15.2, rab18b, rhobtb1, agap3, rapgefl1, arf3b, si:dkey-191g9.5, rapgef5a, trim23, arl4ab, rab3c, rhobtb2b	499	305	14912	1.76363	0.539294	34.5034
DOWN	GOTERM_BP	GO:0010107~potassium ion import	5	0.0283986	kcnj12b, kcnj12a, KCNJ6, atp1a3b, kcnj19b	499	35	14912	4.26911	0.533947	35.1793
DOWN	GOTERM_BP	GO:0001666~response to hypoxia	6	0.0313896	hif1al, hbaa1, hbba1, igfbp1a, ngb, alas2	499	53	14912	3.38307	0.556854	38.1181
DOWN	GOTERM_BP	GO:0008286~insulin receptor signaling pathway	4	0.0314893	pik3r1, pik3r3a, si:ch73-335l21.1, baiap2b	499	21	14912	5.69215	0.544939	38.214
DOWN	GOTERM_BP	GO:0009648~photoperiodism	3	0.0501469	per2, per1a, per3	499	11	14912	8.15012	0.705458	53.8938
DOWN	GOTERM_BP	GO:0043086~negative regulation of catalytic activity	3	0.0501469	oaz2a, ppp1r14aa, oaz2b	499	11	14912	8.15012	0.705458	53.8938
DOWN	GOTERM_BP	GO:0007411~axon guidance	7	0.0509067	cntn3a.1, efna1b, hdc, cntn4, kif5ab, efna1a, efnb3b	499	80	14912	2.61483	0.698795	54.4456
DOWN	GOTERM_BP	GO:2000311~regulation of alpha-amino-3-hydroxy-5-methyl-4-isoxazole propionate selective glutamate receptor activity	3	0.0588758	cacng8a, cacng2a, cacng2b	499	12	14912	7.47094	0.740414	59.8743
DOWN	GOTERM_BP	GO:0019226~transmission of nerve impulse	3	0.0588758	cacng8a, cacng2a, cacng2b	499	12	14912	7.47094	0.740414	59.8743
DOWN	GOTERM_BP	GO:0042391~regulation of membrane potential	5	0.0624934	rims2b, slc26a5, rims4, cnga3a, rims1b	499	45	14912	3.32042	0.750786	62.1338
DOWN	GOTERM_BP	GO:0048013~ephrin receptor signaling pathway	4	0.0654407	efna1b, ek1, efna1a, efnb3b	499	28	14912	4.26911	0.756608	63.8862
DOWN	GOTERM_BP	GO:0033572~transferrin transport	2	0.0656787	tfr1a, tfr1b	499	2	14912	29.8838	0.747585	64.0244
DOWN	GOTERM_BP	GO:0042541~hemoglobin biosynthetic process	3	0.0680813	tfr1a, alas2, tfr1b	499	13	14912	6.89625	0.750434	65.3916
DOWN	GOTERM_BP	GO:0007605~sensory perception of sound	4	0.0712543	atp2b1a, ripor2, whrnb, slc26a5	499	29	14912	4.1219	0.757015	67.1231
DOWN	GOTERM_BP	GO:0009953~dorsal/ventral pattern formation	8	0.075327	tsc22d3, dusp6, sox11b, zmiz2, ddit4, ahcyl1, bmp1a, fstl1b	499	110	14912	2.17336	0.767381	69.2271
DOWN	GOTERM_BP	GO:0045879~negative regulation of smoothened signaling pathway	3	0.0777218	rerea, hhip, sox11b	499	14	14912	6.40366	0.769383	70.4049
DOWN	GOTERM_BP	GO:0051260~protein homooligomerization	6	0.0843363	kctd12.1, kcna1b, kcnc1b, kctd8, kcnf1b, kctd3	499	70	14912	2.56147	0.789136	73.443
DOWN	GOTERM_BP	GO:0006883~cellular sodium ion homeostasis	3	0.0877583	si:ch211-195b13.1, sgk3, atp1a3b	499	15	14912	5.97675	0.794462	74.898
DOWN	GOTERM_BP	GO:0051453~regulation of intracellular pH	4	0.0966682	slc9a5, slc4a1a, slc4a8, slc26a5	499	33	14912	3.62227	0.818858	78.3448
DOWN	GOTERM_BP	GO:0055117~regulation of cardiac muscle contraction	2	0.0968854	strip2, adra1ba	499	3	14912	19.9225	0.81208	78.4231
DOWN	GOTERM_BP	GO:0001505~regulation of neurotransmitter levels	2	0.0968854	LO017843.1, hrh3	499	3	14912	19.9225	0.81208	78.4231
DOWN	GOTERM_BP	GO:0042754~negative regulation of circadian rhythm	2	0.0968854	cipcb, si:ch211-132b12.7	499	3	14912	19.9225	0.81208	78.4231
DOWN	GOTERM_BP	GO:0006782~protoporphyrinogen IX biosynthetic process	2	0.0968854	alas2, alas1	499	3	14912	19.9225	0.81208	78.4231
DOWN	GOTERM_BP	GO:0006778~porphyrin-containing compound metabolic process	2	0.0968854	alas2, alas1	499	3	14912	19.9225	0.81208	78.4231
DOWN	GOTERM_CC	GO:0048786~presynaptic active zone	6	4.29651e-05	erc2, rims2b, ERC1, erc1a, rims4, rims1b	469	14	15208	13.897	0.00655224	0.051471
DOWN	GOTERM_CC	GO:0005891~voltage-gated calcium channel complex	6	0.00236837	cacna1bb, cacng2a, cacnb3a, cacnb2b, cacna1ba, cacna1da	469	31	15208	6.27609	0.165894	2.80129
DOWN	GOTERM_CC	GO:0005952~cAMP-dependent protein kinase complex	3	0.0130563	prkar2aa, PRKAR2B, prkar1ab	469	6	15208	16.2132	0.488422	14.5704
DOWN	GOTERM_CC	GO:0098793~presynapse	6	0.0198595	doc2d, syt11b, syt5b, syt10, syt13, cadpsb	469	51	15208	3.81488	0.535722	21.3657
DOWN	GOTERM_CC	GO:0005737~cytoplasm	89	0.0230449	arpc5lb, gdap1l1, tob1b, cpeb2, phactr4b, csnk1da, chn1, CABZ01005876.1, spire1a, stmn4l, ptp4a2b, gphnb, dusp23b, kcnab1b, dtnba, csnk1db, pim1, ddit4, unm_sa1261, stk25a, oaz2b, pim3, mettl3, socs3a, mkl1b, cyhr1, numb, zbtb16a, snrkb, atp2b2, pfkpa, fes, ivns1abpb, igfbp1a, impdh2, nudcd3, chac1, eef2k, ppp1r14aa, trmt9b, xpot, ssh2b, slc26a5, abi1a, casc3, ripor2, rnf44, CABZ01055306.1, ppp1r…	469	2335	15208	1.23595	0.510037	24.3738
DOWN	GOTERM_CC	GO:0014069~postsynaptic density	4	0.0636683	lzts3a, ppp1r9bb, dtnbp1a, dlgap1a	469	30	15208	4.32353	0.813165	54.5373
DOWN	GOTERM_CC	GO:0030672~synaptic vesicle membrane	4	0.0636683	syt12, syt2a, slc17a7a, dtnbp1a	469	30	15208	4.32353	0.813165	54.5373
DOWN	GOTERM_CC	GO:0005887~integral component of plasma membrane	38	0.0712014	kcnj12b, gpr19, tspan18b, slc38a4, slc6a8, si:ch211-234h8.7, ankhb, kcnj19b, si:cabz01090193.1, slc7a3a, slco3a1, sema6a, htr1fb, slc6a1b, ek1, slc4a1a, atp1a3b, slc4a8, cnga3a, slc6a1a, htr7a, mmp24, kcnj12a, KCNJ6, slc20a1a, adra1ba, nlgn2b, chrm2a, sstr2a, ntrk3b, atp2b1a, slc12a7b, steap2, atp2b2, slc16a3, kcnk1b, hcn1, slc26a5	469	937	15208	1.31505	0.800998	58.7316
DOWN	GOTERM_CC	GO:0045202~synapse	9	0.0921357	nrn1a, grid2ipb, hrh3, cpeb2, dtnbp1a, nlgn2b, dlgap1a, chrm2a, ppfia2	469	150	15208	1.94559	0.842547	68.5961
DOWN	GOTERM_MF	GO:0016301~kinase activity	46	5.71123e-07	mapk6, insrb, plk3, stk11, stk35l, csnk1da, coq8b, srpk1b, MAP3K13, stk35, mapk8a, dusp6, tgfbr1b, fam20b, sgk3, akt3b, pim1, csnk1db, ek1, camk2d2, dclk2b, pdk2b, prkar2aa, pim3, tnikb, plk2b, mknk2b, prkcz, si:ch211-195b13.1, rps6kb1a, ntrk3b, mibp, pfkfb4b, akap8l, pfkpa, fes, dstyk, ip6k2a, dgkh, phkg1a, ppm1e, prkcba, eef2k, dclk1a, pfkfb3, acvr2aa	489	661	15797	2.24813	0.000359172	0.00084895
DOWN	GOTERM_MF	GO:0004672~protein kinase activity	47	2.97217e-06	mapk6, insrb, MARK4, plk3, si:ch211-183d21.3, stk11, stk35l, ksr1a, csnk1da, map3k9, coq8b, sik1, srpk1b, ulk2, MAP3K13, stk35, mapk8a, tgfbr1b, sgk3, wnk4b, akt3b, csnk1db, pim1, ek1, camk2d2, stk25a, dclk2b, taok2b, cdk13, stk40, camkvb, pim3, tnikb, ttn.1, plk2b, mknk2b, prkcz, snrkb, si:ch211-195b13.1, rps6kb1a, ntrk3b, dstyk, fes, phkg1a, prkcba, dclk1a, acvr2aa	489	725	15797	2.09424	0.000934312	0.00441793
DOWN	GOTERM_MF	GO:0004674~protein serine/threonine kinase activity	34	1.44879e-05	plk3, MARK4, stk11, stk35l, csnk1da, coq8b, sik1, ulk2, MAP3K13, stk35, mapk8a, tgfbr1b, sgk3, wnk4b, akt3b, csnk1db, pim1, unm_sa1261, camk2d2, dclk2b, pim3, tnikb, plk2b, mknk2b, prkcz, snrkb, si:ch211-195b13.1, rps6kb1a, dstyk, phkg1a, prkcba, eef2k, dclk1a, acvr2aa	489	478	15797	2.29782	0.00303305	0.0215336
DOWN	GOTERM_MF	GO:0030276~clathrin binding	9	7.27019e-05	syt12, syt14b, doc2d, syt2a, syt11b, hip1rb, syt5b, syt10, syt13	489	46	15797	6.32049	0.0113677	0.108014
DOWN	GOTERM_MF	GO:0005245~voltage-gated calcium channel activity	8	0.000271604	cacna1bb, cacng8a, cacng2a, cacnb3a, cacnb2b, cacna1ba, cacna1da, cacng2b	489	42	15797	6.15328	0.0335951	0.40297
DOWN	GOTERM_MF	GO:0019905~syntaxin binding	9	0.00103186	syt12, syt14b, cplx2l, doc2d, syt2a, syt11b, syt5b, syt10, syt13	489	67	15797	4.33944	0.102578	1.52289
DOWN	GOTERM_MF	GO:0005244~voltage-gated ion channel activity	11	0.00151215	cacna1bb, cacng8a, cacng2a, kcnj12b, kcnj12a, kcnc1b, cacna1ba, kcnf1b, cacna1da, kcnj19b, cacng2b	489	105	15797	3.3843	0.12714	2.22434
DOWN	GOTERM_MF	GO:0016740~transferase activity	61	0.00152965	insrb, sult2st3, stk11, csnk1da, ext1b, srpk1b, fam20b, tgfbr1b, sgk3, akt3b, pim1, csnk1db, ek1, dclk2b, prkar2aa, pim3, mettl3, prkcz, st8sia1, mibp, pfkpa, fes, ip6k2a, dgkh, phkg1a, alas2, lclat1, chac1, eef2k, dclk1a, pfkfb3, mapk6, plk3, stk35l, coq8b, st8sia2, bmt2, MAP3K13, stk35, mapk8a, dusp6, camk2d2, tpst1l, pdk2b, galnt18b, tnikb, plk2b, alas1, mknk2b, si:ch211-195b13.1, cdipt, ntrk3…	489	1319	15797	1.494	0.1134	2.24982
DOWN	GOTERM_MF	GO:0005544~calcium-dependent phospholipid binding	8	0.00198036	syt12, syt14b, doc2d, syt2a, syt11b, syt5b, syt10, syt13	489	58	15797	4.45582	0.129373	2.90365
DOWN	GOTERM_MF	GO:0005516~calmodulin binding	8	0.00198036	camkvb, epb41b, phkg1a, phka2, kcnn3, eef2k, camk2d2, mknk2b	489	58	15797	4.45582	0.129373	2.90365
DOWN	GOTERM_MF	GO:0005509~calcium ion binding	37	0.00266068	syt12, thbs4a, nell2b, fat1b, mcc, calm1a, ryr1b, slc25a23a, hpcal1, cetn2, fbn2a, pvalb7, itsn2a, cblb, mmp24, necab3, syt5b, slc25a25b, slc25a23b, plch1, syt10, ldlrb, dner, fstl1b, syt14b, kcnip1b, si:ch211-186j3.6, syt2a, doc2d, zgc:158328, syt11b, creld1b, RYR2, eef2k, syt13, susd1, bmp1a	489	714	15797	1.67405	0.154291	3.88288
DOWN	GOTERM_MF	GO:0005262~calcium channel activity	8	0.00671258	cacna1bb, cacng8a, cacng2a, ryr1b, cacna1ba, dennd5b, cacna1da, cacng2b	489	72	15797	3.58941	0.319639	9.52679
DOWN	GOTERM_MF	GO:0030552~cAMP binding	4	0.0101058	prkar2aa, PRKAR2B, prkar1ab, hcn1	489	15	15797	8.61459	0.412811	14.0138
DOWN	GOTERM_MF	GO:0008331~high voltage-gated calcium channel activity	4	0.0121569	cacna1bb, cacnb2b, cacna1ba, cacna1da	489	16	15797	8.07618	0.446675	16.6244
DOWN	GOTERM_MF	GO:0008603~cAMP-dependent protein kinase regulator activity	3	0.0131539	prkar2aa, PRKAR2B, prkar1ab	489	6	15797	16.1524	0.448386	17.8666
DOWN	GOTERM_MF	GO:0008138~protein tyrosine/serine/threonine phosphatase activity	7	0.0139332	dusp1, ptp4a2b, dusp6, dusp23b, dusp7, ssh2b, dusp2	489	64	15797	3.53333	0.444772	18.8255
DOWN	GOTERM_MF	GO:0003700~transcription factor activity, sequence-specific DNA binding	32	0.0147591	rcor2, dbpa, si:dkey-18a10.3, cebpd, pou3f3b, fosb, foxk1, erf, nr4a3, PRRC2B, foxo1b, ubp1, zgc:65895, tsc22d3, tefa, nr1d2a, tefb, myclb, foxg1b, jdp2b, sox11b, puraa, hlfa, smad7, nfil3-6, hif1al, rerea, elk1, ets2, esrra, nr1i2, crema	489	663	15797	1.5592	0.44264	19.8303
DOWN	GOTERM_MF	GO:0005524~ATP binding	68	0.0149121	insrb, MARK4, abcc1, stk11, acss2l, rad54l2, csnk1da, map3k9, srpk1b, fam20b, tgfbr1b, sgk3, wnk4b, akt3b, pim1, csnk1db, ek1, atp1a3b, abcf2a, kif5ab, unm_sa1261, stk25a, ctps1b, dclk2b, CABZ01071972.1, cdk13, stk40, pim3, yme1l1a, ttn.1, prkcz, snrkb, atp2b2, pfkpa, fes, dgkh, phkg1a, eef2k, dclk1a, pfkfb3, mapk6, plk3, si:ch211-183d21.3, stk35l, ksr1a, sik1, ulk2, MAP3K13, stk35, mapk8a, glulb…	489	1668	15797	1.31698	0.426446	20.0151
DOWN	GOTERM_MF	GO:0004721~phosphoprotein phosphatase activity	9	0.0216948	dusp1, dusp6, ppm1la, ppm1e, dusp7, ptpn11b, pptc7a, dusp2, ptprn2	489	111	15797	2.6193	0.535344	27.822
DOWN	GOTERM_MF	GO:0005249~voltage-gated potassium channel activity	7	0.0299258	kcnab2b, kcnc1b, kcnab1b, kcnf1b, hcn1, kcnq5b, cnga3a	489	76	15797	2.97543	0.634259	36.3409
DOWN	GOTERM_MF	GO:0017017~MAP kinase tyrosine/serine/threonine phosphatase activity	4	0.0327972	dusp1, dusp6, dusp7, dusp2	489	23	15797	5.61821	0.64963	39.0851
DOWN	GOTERM_MF	GO:0008253~5'-nucleotidase activity	3	0.0363655	nt5dc2, nt5c2l1, nt5c1ba	489	10	15797	9.69141	0.670287	42.3416
DOWN	GOTERM_MF	GO:0004725~protein tyrosine phosphatase activity	9	0.0369508	dusp1, ptp4a2b, dusp6, dusp23b, dusp7, ptpn11b, ssh2b, dusp2, ptprn2	489	123	15797	2.36376	0.659204	42.8599
DOWN	GOTERM_MF	GO:0004722~protein serine/threonine phosphatase activity	5	0.0399642	ppm1la, dusp23b, ppm1e, pptc7a, pptc7b	489	42	15797	3.8458	0.672207	45.4608
DOWN	GOTERM_MF	GO:0046875~ephrin receptor binding	3	0.0435541	efna1b, efna1a, efnb3b	489	11	15797	8.81037	0.688727	48.4149
DOWN	GOTERM_MF	GO:0016247~channel regulator activity	3	0.051218	cacng8a, cacng2a, cacng2b	489	12	15797	8.07618	0.733616	54.2293
DOWN	GOTERM_MF	GO:0001540~beta-amyloid binding	3	0.051218	itm2cb, apba2a, itm2ca	489	12	15797	8.07618	0.733616	54.2293
DOWN	GOTERM_MF	GO:0001077~transcriptional activator activity, RNA polymerase II core promoter proximal region sequence-specific binding	4	0.0542226	dbpa, tefa, tefb, hlfa	489	28	15797	4.61496	0.740416	56.3372
DOWN	GOTERM_MF	GO:0000166~nucleotide binding	64	0.0581306	insrb, MARK4, abcc1, cpeb2, stk11, si:dkey-27j5.5, acss2l, csnk1da, map3k9, fam20b, tgfbr1b, sgk3, akt3b, pim1, csnk1db, trim23, ek1, atp1a3b, abcf2a, kif5ab, ctps1b, dclk2b, prkar2aa, pim3, rap2ab, rap2b, yme1l1a, prkcz, atp2b2, pfkpa, fes, agap3, dgkh, phkg1a, arf3b, impdh2, dclk1a, arl4ab, hnrnpd, plk3, rbms3, stk35l, prkar1ab, MAP3K13, stk35, mapk8a, glulb, camk2d2, celf3a, zgc:110699, tnikb,…	489	1678	15797	1.23212	0.752213	58.9436
DOWN	GOTERM_MF	GO:0004998~transferrin receptor activity	2	0.0608315	tfr1a, tfr1b	489	2	15797	32.3047	0.755824	60.6592
DOWN	GOTERM_MF	GO:0003870~5-aminolevulinate synthase activity	2	0.0608315	alas2, alas1	489	2	15797	32.3047	0.755824	60.6592
DOWN	GOTERM_MF	GO:0005242~inward rectifier potassium channel activity	4	0.0642647	kcnj12b, kcnj12a, KCNJ6, kcnj19b	489	30	15797	4.30729	0.763234	62.7436
DOWN	GOTERM_MF	GO:0016791~phosphatase activity	9	0.0734774	dusp1, ptp4a2b, dusp6, dusp23b, dusp7, ptpn11b, ssh2b, dusp2, ptprn2	489	142	15797	2.04748	0.798126	67.8392
DOWN	GOTERM_MF	GO:0044325~ion channel binding	3	0.07671	rims2b, rims4, rims1b	489	15	15797	6.46094	0.801985	69.4674

## Sheet: Y2 UP-DOWN
Group	Category	Term	Count	PValue	Genes	List.Total	Pop.Hits	Pop.Total	Fold.Enrichment	Benjamini	FDR
UP	GOTERM_BP	GO:0007155~cell adhesion	17	0.00134677	pcdh1g33, jupb, pcdh1g29, cdh23, ninj2, acanb, pcdh15a, pcdh1g32, pcdh18a, pcdh15b, alcama, lgals3bpb, pcdh1g30, dscama, dscamb, si:dkey-22o22.2, pcdh1g22	319	318	14912	2.499	0.576762	1.98714
UP	GOTERM_BP	GO:0007017~microtubule-based process	6	0.00135726	si:ch211-114n24.6, zgc:55461, tuba8l, tubb2, tuba2, tuba1b	319	39	14912	7.1917	0.351608	2.00246
UP	GOTERM_BP	GO:0007623~circadian rhythm	5	0.00277338	arntl2, htr7b, nfil3-5, nfil3, arntl1a	319	28	14912	8.34751	0.446019	4.05185
UP	GOTERM_BP	GO:0007156~homophilic cell adhesion via plasma membrane adhesion molecules	11	0.00386499	pcdh1g33, pcdh1g30, pcdh1g29, cdh23, cadm2a, si:dkey-22o22.2, pcdh1g22, pcdh15a, pcdh15b, pcdh18a, pcdh1g32	319	172	14912	2.98957	0.460795	5.60425
UP	GOTERM_BP	GO:0001525~angiogenesis	10	0.00605122	mcamb, nrp1a, mtbl, rnf213a, kremen1, ctsz, ntn1a, hspg2, tie1, nrp1b	319	155	14912	3.01588	0.539057	8.64313
UP	GOTERM_BP	GO:0006836~neurotransmitter transport	5	0.0231236	cplx2, slc6a6b, si:ch211-225b11.1, slc6a9, slc6a11b	319	51	14912	4.58295	0.916898	29.4206
UP	GOTERM_BP	GO:0050830~defense response to Gram-positive bacterium	4	0.0353218	cd59, hist1h2a11, hist1h2a4, si:ch211-113a14.11	319	34	14912	5.49954	0.96228	41.4667
UP	GOTERM_BP	GO:0003333~amino acid transmembrane transport	4	0.0353218	slc7a11, slc6a6b, slc32a1, slc38a2	319	34	14912	5.49954	0.96228	41.4667
UP	GOTERM_BP	GO:0006730~one-carbon metabolic process	4	0.0380416	cahz, mthfd1l, car15, ca8	319	35	14912	5.34241	0.954636	43.8769
UP	GOTERM_BP	GO:0009098~leucine biosynthetic process	2	0.0421969	bcat2, bcat1	319	2	14912	46.7461	0.952935	47.3812
UP	GOTERM_BP	GO:0009449~gamma-aminobutyric acid biosynthetic process	2	0.0421969	gad2, gad1b	319	2	14912	46.7461	0.952935	47.3812
UP	GOTERM_BP	GO:0009082~branched-chain amino acid biosynthetic process	2	0.0421969	bcat2, bcat1	319	2	14912	46.7461	0.952935	47.3812
UP	GOTERM_BP	GO:0009099~valine biosynthetic process	2	0.0421969	bcat2, bcat1	319	2	14912	46.7461	0.952935	47.3812
UP	GOTERM_BP	GO:0006811~ion transport	17	0.0483997	fxyd6, ryr3, trpc7a, slc38a7, atp1b3a, kcnb2, si:ch211-251b21.1, atp5mc1, asic2, tfa, si:dkey-56f14.4, scn2b, sfxn3, mt-atp8, hvcn1, slco1d1, slc38a2	319	475	14912	1.67302	0.957791	52.2342
UP	GOTERM_BP	GO:0045087~innate immune response	8	0.0484779	mxc, si:ch211-180a12.2, sod2, hist1h2a11, hist1h2a4, pycard, zap70, si:ch211-113a14.11	319	155	14912	2.4127	0.943986	52.2926
UP	GOTERM_BP	GO:0042074~cell migration involved in gastrulation	5	0.0571201	vangl2, dscama, apoc1, pcdh18a, rac1a	319	68	14912	3.43721	0.956154	58.3543
UP	GOTERM_BP	GO:0055113~epiboly involved in gastrulation with mouth forming second	4	0.0599237	lta4h, pfn1, pcdh18a, satb2	319	42	14912	4.45201	0.951813	60.1609
UP	GOTERM_BP	GO:0009081~branched-chain amino acid metabolic process	2	0.0626248	bcat2, bcat1	319	3	14912	31.1641	0.947513	61.8322
UP	GOTERM_BP	GO:0042136~neurotransmitter biosynthetic process	2	0.0626248	gad2, gad1b	319	3	14912	31.1641	0.947513	61.8322
UP	GOTERM_BP	GO:0006532~aspartate biosynthetic process	2	0.0626248	bcat2, bcat1	319	3	14912	31.1641	0.947513	61.8322
UP	GOTERM_BP	GO:0006662~glycerol ether metabolic process	2	0.0826185	zgc:56493, txn	319	4	14912	23.373	0.974466	72.315
UP	GOTERM_BP	GO:0060221~retinal rod cell differentiation	2	0.0826185	tubgcp4, pax6b	319	4	14912	23.373	0.974466	72.315
UP	GOTERM_CC	GO:0005887~integral component of plasma membrane	36	0.000462746	lgr4, slitrk6, slc6a6b, cadm2a, gnrhr4, TENM3, opn8b, si:dkey-247m21.3, sema6dl, dscama, dscamb, plppr3a, plpp4, slc38a2, gpr18, trpc7a, oprl1, cd82a, slc10a2, htr7b, slc24a1, calhm6, slc2a10, ephb2b, si:ch211-225b11.1, tmem245, cd63, oxtr, tspan3b, slc7a11, oxtrl, hvcn1, slc6a9, slco1d1, mpz, ddr1	314	937	15208	1.86082	0.0644782	0.547315
UP	GOTERM_CC	GO:0005874~microtubule	8	0.0120487	map1sa, si:ch211-114n24.6, zgc:55461, tuba8l, tubb2, tuba2, tubgcp4, tuba1b	314	120	15208	3.22887	0.58221	13.3881
UP	GOTERM_CC	GO:0016021~integral component of membrane	145	0.0294655	mcamb, vmp1, dram2b, gnrhr4, tmem132e, thsd7ba, tmem9, zgc:171497, rnf145b, opn8b, plxdc2, sfxn3, mt-atp8, b3gnt9, plpp4, slc38a2, hephl1a, gpr18, ryr3, si:dkey-159a18.1, slc24a1, slc2a10, cspg5b, atp1b3a, ptprja, oxtr, tie1, si:dkey-253d23.3, oxtrl, tmtc3, lrrn1, mpz, atp6ap1lb, adgrv1, tm9sf5, pcdh1g29, tmem176l.1, slc25a55a, si:ch211-251b21.1, si:dkey-250k15.7, sorcs2, pcdh15b, pcdh1g32, si:dk…	314	6180	15208	1.13638	0.762028	29.8568
UP	GOTERM_CC	GO:0016020~membrane	143	0.0555259	mcamb, vmp1, dram2b, gnrhr4, tmem132e, thsd7ba, tmem9, zgc:171497, rnf145b, opn8b, plxdc2, mgll, sfxn3, mt-atp8, b3gnt9, plpp4, slc38a2, hephl1a, gpr18, ryr3, si:dkey-159a18.1, slc24a1, slc2a10, cspg5b, atp1b3a, ptprja, oxtr, tie1, si:dkey-253d23.3, oxtrl, tmtc3, lrrn1, mpz, atp6ap1lb, adgrv1, pcdh1g29, tmem176l.1, slc25a55a, si:ch211-251b21.1, si:dkey-250k15.7, pcdh15b, pcdh1g32, ap4e1, si:dkey-…	314	6207	15208	1.11583	0.872109	49.205
UP	GOTERM_CC	GO:0032420~stereocilium	2	0.0798259	cdh23, pcdh15b	314	4	15208	24.2166	0.908913	62.7096
UP	GOTERM_CC	GO:0045263~proton-transporting ATP synthase complex, coupling factor F(o)	2	0.0987692	atp5mc1, mt-atp8	314	5	15208	19.3732	0.917574	70.8608
UP	GOTERM_MF	GO:0005200~structural constituent of cytoskeleton	7	0.000602698	si:ch211-114n24.6, zgc:55461, tuba8l, tubb2, tuba2, tubgcp4, tuba1b	320	52	15797	6.64537	0.253978	0.860977
UP	GOTERM_MF	GO:0005509~calcium ion binding	27	0.00274381	sulf2a, ryr3, slit2, aspn, pcdh1g33, pcdh1g29, calb2a, cdh23, anxa1a, slc24a1, ncaldb, pcdh15a, pcdh15b, s100b, pcdh1g32, pcdh18a, TENM3, anxa3b, pcdh1g30, kcnip3b, pcdh1g22, si:dkey-22o22.2, heg1, capns1b, sgca, hspg2, epd	320	714	15797	1.86677	0.487094	3.8642
UP	GOTERM_MF	GO:0015293~symporter activity	6	0.010006	slc6a6b, si:ch211-225b11.1, slc6a9, slc6a11b, slc1a3b, slc38a2	320	65	15797	4.55683	0.8039	13.4318
UP	GOTERM_MF	GO:0003924~GTPase activity	9	0.0116789	si:ch211-114n24.6, dnm3a, zgc:55461, tuba8l, mxc, tubb2, tuba2, gnao1b, tuba1b	320	151	15797	2.94232	0.760053	15.5065
UP	GOTERM_MF	GO:0043565~sequence-specific DNA binding	22	0.0159451	lhx1b, gsx2, pbx3b, rargb, rorcb, lhx8a, nfil3, isl1, pax6b, satb2, zfhx3, nfe2l1b, nr1d4b, rorca, bcl11aa, dlx5a, foxp4, sall3a, zfhx4, atf5a, nfil3-5, pbx1a	320	625	15797	1.73767	0.790358	20.5897
UP	GOTERM_MF	GO:0001078~transcriptional repressor activity, RNA polymerase II core promoter proximal region sequence-specific binding	4	0.0284707	tshz3a, bcl11aa, nfil3-5, nfil3	320	33	15797	5.98371	0.903633	33.9183
UP	GOTERM_MF	GO:0030170~pyridoxal phosphate binding	5	0.0328843	pygb, bcat2, gad2, gad1b, bcat1	320	60	15797	4.1138	0.901873	38.096
UP	GOTERM_MF	GO:0005328~neurotransmitter:sodium symporter activity	4	0.0382411	slc6a6b, si:ch211-225b11.1, slc6a9, slc6a11b	320	37	15797	5.33682	0.906401	42.8363
UP	GOTERM_MF	GO:0052655~L-valine transaminase activity	2	0.0399809	bcat2, bcat1	320	2	15797	49.3656	0.889563	44.3017
UP	GOTERM_MF	GO:0004990~oxytocin receptor activity	2	0.0399809	oxtrl, oxtr	320	2	15797	49.3656	0.889563	44.3017
UP	GOTERM_MF	GO:0004084~branched-chain-amino-acid transaminase activity	2	0.0399809	bcat2, bcat1	320	2	15797	49.3656	0.889563	44.3017
UP	GOTERM_MF	GO:0052656~L-isoleucine transaminase activity	2	0.0399809	bcat2, bcat1	320	2	15797	49.3656	0.889563	44.3017
UP	GOTERM_MF	GO:0004351~glutamate decarboxylase activity	2	0.0399809	gad2, gad1b	320	2	15797	49.3656	0.889563	44.3017
UP	GOTERM_MF	GO:0052654~L-leucine transaminase activity	2	0.0399809	bcat2, bcat1	320	2	15797	49.3656	0.889563	44.3017
UP	GOTERM_MF	GO:0004089~carbonate dehydratase activity	3	0.0404829	cahz, car15, ca8	320	16	15797	9.25605	0.865797	44.7179
UP	GOTERM_MF	GO:0042277~peptide binding	4	0.0436862	oxtrl, lta4h, gnrhr4, oxtr	320	39	15797	5.06314	0.861039	47.3069
UP	GOTERM_MF	GO:0015035~protein disulfide oxidoreductase activity	3	0.0720418	sh3bgrl3, zgc:56493, txn	320	22	15797	6.73168	0.951594	65.7813
UP	GOTERM_MF	GO:0003700~transcription factor activity, sequence-specific DNA binding	20	0.0801106	rai1, pbx3b, rargb, rorcb, lhx8a, tcf12, nfil3, sox1a, BX000363.1, nfe2l1b, nr1d4b, gli3, rorca, arntl2, foxp4, sall3a, atf5a, nfil3-5, arntl1a, pbx1a	320	663	15797	1.48916	0.955917	69.81
DOWN	GOTERM_BP	GO:0016310~phosphorylation	46	9.61174e-08	mapk6, ephb3a, pdk4, itpka, pkn1a, coq8a, dgkzb, stk35l, csnk1da, coq8b, srpk1b, cdkn1bb, stk35, ak5, eif2ak2, tgfbr1b, fam20b, sgk3, csnk1db, pim1, gbp, dclk2b, pdk2b, prkar2aa, pim3, dapk1, tnikb, plk2b, mknk2b, prkcz, si:ch211-195b13.1, rps6kb1a, camk2n1a, mibp, pfkfb4b, akap8l, pfkpa, dstyk, fes, ip6k2a, dgkh, phkg1a, ppm1e, prkcba, eef2k, pfkfb3	439	654	14912	2.38919	6.19938e-05	0.000143363
DOWN	GOTERM_BP	GO:0006468~protein phosphorylation	41	8.54794e-05	mapk6, ephb3a, si:ch211-183d21.3, pkn1a, coq8a, stk35l, ksr1a, csnk1da, coq8b, sik1, srpk1b, stk35, eif2ak2, tgfbr1b, sgk3, wnk4b, phka2, mark2b, pim1, csnk1db, gucy2d, stk25a, dclk2b, cdk13, stk40, camkvb, pim3, dapk1, tnikb, ttn.1, plk2b, mknk2b, prkcz, snrkb, si:ch211-195b13.1, rps6kb1a, fes, dstyk, phkg1a, prkcba, eef2k	439	721	14912	1.93161	0.0271917	0.12742
DOWN	GOTERM_BP	GO:0032922~circadian regulation of gene expression	5	0.000133944	bhlhe40, nr1d2a, ciarta, per3, nfil3-6	439	10	14912	16.9841	0.0283892	0.199597
DOWN	GOTERM_BP	GO:0009416~response to light stimulus	6	0.000372069	cry1aa, per2, cry5, cry2, hdc, per1b	439	22	14912	9.26403	0.0582423	0.55352
DOWN	GOTERM_BP	GO:0035556~intracellular signal transduction	23	0.000689866	dclk2b, socs3a, deptor, pkn1a, dgkzb, ksr1a, chn1, plch1, tuft1a, sik1, prkcz, mknk2b, snrkb, si:ch211-195b13.1, rps6kb1a, dstyk, socs3b, dgkh, sgk3, wnk4b, itsn2a, prkcba, gucy2d	439	350	14912	2.23219	0.0851759	1.02404
DOWN	GOTERM_BP	GO:0008286~insulin receptor signaling pathway	5	0.00295396	baiap2a, pik3r1, pik3r3a, si:ch73-335l21.1, baiap2b	439	21	14912	8.08765	0.272412	4.31653
DOWN	GOTERM_BP	GO:0018105~peptidyl-serine phosphorylation	8	0.00372372	si:ch211-195b13.1, pkn1a, sgk3, csnk1db, prkcba, csnk1da, prkcz, mknk2b	439	68	14912	3.99625	0.290897	5.41245
DOWN	GOTERM_BP	GO:0042542~response to hydrogen peroxide	3	0.00496575	cry1aa, per2, per1a	439	4	14912	25.4761	0.330592	7.1561
DOWN	GOTERM_BP	GO:0006355~regulation of transcription, DNA-templated	55	0.00676973	rcor2, dachc, cebpd, fosb, kdm7aa, en1a, erf, nr4a3, bhlhe22, mafb, tefa, ccar1, tefb, myclb, ybx1, foxg1b, dbpb, zbtb16a, rerea, elk1, foxo1a, erfl3, esrra, bhlhe23, crema, tp53inp1, dbpa, rnf44, baz1b, si:dkey-18a10.3, cebpb, foxk1, foxp1a, mkrn2, tsc22d3, zgc:65895, leo1, nr1d2a, hif1an, neurod2, jun, irf2bp2b, smad7, nfil3-6, bhlhe41, hif1al, mxi1, bhlhe40, emsy, junbb, hmga2, mef2ca, ets2, n…	439	1310	14912	1.42614	0.385419	9.6353
DOWN	GOTERM_BP	GO:0045879~negative regulation of smoothened signaling pathway	4	0.00719621	rerea, hhip, sox11b, sox4a	439	14	14912	9.70517	0.372388	10.2123
DOWN	GOTERM_BP	GO:0006470~protein dephosphorylation	10	0.0189563	dusp1, ptp4a2b, ppm1e, dusp7, ppm1lb, ptpn11b, pptc7a, ssh2b, pptc7b, lhpp	439	136	14912	2.49766	0.674436	24.8327
DOWN	GOTERM_BP	GO:0007009~plasma membrane organization	3	0.0331374	baiap2a, baiap2b, mtss1la	439	10	14912	10.1904	0.836561	39.5063
DOWN	GOTERM_BP	GO:0051726~regulation of cell cycle	6	0.0396062	gadd45ga, jun, phactr4b, junbb, gadd45ba, rgcc	439	64	14912	3.18451	0.865347	45.27
DOWN	GOTERM_BP	GO:0009648~photoperiodism	3	0.0397273	per2, per1a, per3	439	11	14912	9.26403	0.845513	45.3729
DOWN	GOTERM_BP	GO:0043086~negative regulation of catalytic activity	3	0.0397273	oaz2a, ppp1r14aa, oaz2b	439	11	14912	9.26403	0.845513	45.3729
DOWN	GOTERM_BP	GO:0007399~nervous system development	10	0.0422403	nrn1a, ephb3a, neurod2, itm2cb, olfm1a, mkrn2, phactr4b, kdm7aa, cntn4, bzw2	439	157	14912	2.16357	0.843674	47.4667
DOWN	GOTERM_BP	GO:2000311~regulation of alpha-amino-3-hydroxy-5-methyl-4-isoxazole propionate selective glutamate receptor activity	3	0.0467641	cacng8a, cacng2a, cacng2b	439	12	14912	8.49203	0.854951	51.0485
DOWN	GOTERM_BP	GO:0019226~transmission of nerve impulse	3	0.0467641	cacng8a, cacng2a, cacng2b	439	12	14912	8.49203	0.854951	51.0485
DOWN	GOTERM_BP	GO:0007605~sensory perception of sound	4	0.0523106	atp2b1a, ripor2, whrnb, slc26a5	439	29	14912	4.68526	0.869779	55.1291
DOWN	GOTERM_BP	GO:0006816~calcium ion transport	6	0.0546594	atp2b1a, cacng8a, cacng2a, atp2b2, ryr1b, slc8a2b	439	70	14912	2.91155	0.866572	56.7595
DOWN	GOTERM_BP	GO:0045892~negative regulation of transcription, DNA-templated	7	0.0608177	bhlhe41, cry1aa, cipca, cry2, bhlhe40, cry1ab, si:ch211-132b12.7	439	95	14912	2.50291	0.881169	60.7758
DOWN	GOTERM_BP	GO:0061386~closure of optic fissure	3	0.0620526	phactr4b, sox11b, sox4a	439	14	14912	7.27888	0.873306	61.538
DOWN	GOTERM_BP	GO:0042127~regulation of cell proliferation	8	0.0635381	cdkn1bb, si:ch211-195b13.1, fes, ppp1r9bb, jun, sgk3, junbb, tgfb2l	439	120	14912	2.26454	0.866851	62.4367
DOWN	GOTERM_BP	GO:0055085~transmembrane transport	21	0.0666078	slc2a3b, slc43a2b, abcc4, slc25a25b, abcc5, slc25a33, ryr1b, slc25a23b, slc25a23a, si:ch211-234h8.7, slc9a5, slc43a2a, kcnab2b, slc12a7b, slc17a7a, slc16a3, slc25a29, slc26a5, slc8a2b, cnga3a, zgc:77158	439	473	14912	1.5081	0.867463	64.2319
DOWN	GOTERM_BP	GO:0006883~cellular sodium ion homeostasis	3	0.0702451	si:ch211-195b13.1, sgk3, atp1a3b	439	15	14912	6.79362	0.870299	66.2554
DOWN	GOTERM_BP	GO:0006897~endocytosis	6	0.0792133	snx18a, fnbp1l, hip1rb, itsn2a, csnk1db, csnk1da	439	78	14912	2.61293	0.891164	70.7976
DOWN	GOTERM_BP	GO:0010107~potassium ion import	4	0.0825356	kcnj12b, KCNJ6, atp1a3b, kcnj19b	439	35	14912	3.88207	0.891657	72.3303
DOWN	GOTERM_BP	GO:0070588~calcium ion transmembrane transport	6	0.0826378	atp2b1a, cacng8a, cacng2a, atp2b2, ryr1b, cacnb2b	439	79	14912	2.57986	0.882314	72.3762
DOWN	GOTERM_BP	GO:0055117~regulation of cardiac muscle contraction	2	0.0855597	strip2, adra1ba	439	3	14912	22.6454	0.881956	73.6599
DOWN	GOTERM_BP	GO:0071379~cellular response to prostaglandin stimulus	2	0.0855597	keap1b, keap1a	439	3	14912	22.6454	0.881956	73.6599
DOWN	GOTERM_BP	GO:0042754~negative regulation of circadian rhythm	2	0.0855597	cipca, si:ch211-132b12.7	439	3	14912	22.6454	0.881956	73.6599
DOWN	GOTERM_BP	GO:0007411~axon guidance	6	0.0861396	ephb3a, efna1b, hdc, cntn4, ncam1b, efna1a	439	80	14912	2.54761	0.874443	73.9079
DOWN	GOTERM_BP	GO:0051017~actin filament bundle assembly	3	0.0875886	baiap2a, ppp1r12a, baiap2b	439	17	14912	5.99437	0.869807	74.5182
DOWN	GOTERM_BP	GO:0042493~response to drug	3	0.0875886	jun, htr1fb, junbb	439	17	14912	5.99437	0.869807	74.5182
DOWN	GOTERM_BP	GO:0051056~regulation of small GTPase mediated signal transduction	3	0.0966884	sipa1l3, zmp:0000001168, chn1	439	18	14912	5.66135	0.887667	78.0567
DOWN	GOTERM_BP	GO:0009612~response to mechanical stimulus	3	0.0966884	alpl, jun, junbb	439	18	14912	5.66135	0.887667	78.0567
DOWN	GOTERM_CC	GO:0005737~cytoplasm	85	0.00080659	tob1b, phactr4b, csnk1da, chn1, cdkn1bb, stmn4l, ptp4a2b, gphnb, dtnba, pim1, csnk1db, ddit4, unm_sa1261, stk25a, oaz2b, nedd4l, pim3, mettl3, socs3a, mkl1b, cyhr1, numb, lhpp, inpp4ab, zbtb16a, gadd45ga, snrkb, atp2b2, pfkpa, fes, ivns1abpb, socs3b, igfbp1a, impdh2, eef2k, ppp1r14aa, trmt9b, xpot, actr2b, ssh2b, rgcc, slc26a5, abi1a, casc3, ripor2, rnf44, CABZ01055306.1, ppp1r9bb, dtnbp1a, cry2,…	394	2335	15208	1.4051	0.10898	0.951068
DOWN	GOTERM_CC	GO:0005634~nucleus	93	0.0228032	rcor2, dachc, tob1b, fosb, csnk1da, kdm7aa, en1a, erf, nr4a3, cdkn1bb, ptp4a2b, ubp1, mafb, tefa, tet1, csnk1db, tefb, oaz2b, cblb, nedd4l, zgc:114046, myclb, mettl3, foxg1b, mkl1b, cry1ab, lpin1, dbpb, lhpp, rfxap, zbtb16a, gadd45ga, snrkb, FO704915.1, ppp1r10, rerea, ivns1abpb, elk1, hivep1, impdh2, foxo1a, trmt9b, xpot, erfl3, esrra, crema, casc3, tp53inp1, dbpa, cry1aa, si:dkey-18a10.3, baz1b…	394	2933	15208	1.2239	0.807817	23.9046
DOWN	GOTERM_CC	GO:0005667~transcription factor complex	8	0.023973	hif1al, rcor2, dachc, cry1aa, jun, cry2, junbb, smad7	394	110	15208	2.8072	0.685457	24.9764
DOWN	GOTERM_CC	GO:0014069~postsynaptic density	4	0.0415319	lzts3a, ppp1r9bb, dtnbp1a, dlgap1a	394	30	15208	5.14653	0.780516	39.49
DOWN	GOTERM_CC	GO:0030018~Z disc	4	0.0527688	ppp1r12a, ryr1b, ttn.1, bag3	394	33	15208	4.67866	0.787851	47.3775
DOWN	GOTERM_CC	GO:0031966~mitochondrial membrane	4	0.056807	ucp2, ucp1, mt-nd6, coq8b	394	34	15208	4.54106	0.751888	49.9738
DOWN	GOTERM_CC	GO:0005622~intracellular	40	0.0632646	mapk6, faua, pkn1a, zgc:56304, si:dkey-27j5.5, rpl14, dgkzb, ksr1a, chn1, pitpnab, tuft1a, golga4, rabl6b, mkrn2, rapgefl1, trim32, itsn2a, trim23, gucy2d, rhobtb2b, dclk2b, socs3a, deptor, ttc8, zgc:110699, sgsm2, rap2ab, sh2d3cb, rap2b, plch1, smad7, prkcz, rplp2, socs3b, ip6k2a, dgkh, rab18b, arf3b, prkcba, ftr12	394	1175	15208	1.31401	0.736868	53.8828
DOWN	GOTERM_CC	GO:0005829~cytosol	18	0.0768998	asns, baiap2a, uap1l1, zgc:56304, pgam1a, si:ch73-335l21.1, dixdc1b, coq8b, lhpp, oaz2a, dstyk, cdo1, pgp, rnf146, wnk4b, baiap2b, zgc:92606, oaz2b	394	451	15208	1.54054	0.760766	61.2344
DOWN	GOTERM_CC	GO:0030314~junctional membrane complex	2	0.0994379	jph3, jph1b	394	4	15208	19.2995	0.810647	71.0725
DOWN	GOTERM_MF	GO:0016301~kinase activity	45	3.07451e-08	mapk6, ephb3a, itpka, pkn1a, coq8a, dgkzb, stk35l, csnk1da, coq8b, srpk1b, cdkn1bb, stk35, ak5, eif2ak2, tgfbr1b, fam20b, sgk3, pim1, csnk1db, gbp, dclk2b, pdk2b, prkar2aa, pim3, dapk1, tnikb, plk2b, mknk2b, prkcz, si:ch211-195b13.1, rps6kb1a, camk2n1a, mibp, pfkfb4b, akap8l, pfkpa, dstyk, fes, ip6k2a, dgkh, phkg1a, ppm1e, prkcba, eef2k, pfkfb3	427	661	15797	2.51859	1.82009e-05	4.53248e-05
DOWN	GOTERM_MF	GO:0003700~transcription factor activity, sequence-specific DNA binding	37	5.4557e-05	rcor2, dbpa, si:dkey-18a10.3, cebpb, cebpd, fosb, foxk1, erf, nr4a3, foxp1a, PRRC2B, ubp1, mafb, zgc:65895, tsc22d3, tefa, tefb, nr1d2a, myclb, jun, foxg1b, sox11b, dbpb, smad7, nfil3-6, hif1al, rerea, elk1, foxo1a, junbb, hmga2, ets2, erfl3, esrra, nr1i2, crema, gabpa	427	663	15797	2.0646	0.0160196	0.0803984
DOWN	GOTERM_MF	GO:0004672~protein kinase activity	39	7.14167e-05	mapk6, ephb3a, si:ch211-183d21.3, pkn1a, coq8a, stk35l, ksr1a, csnk1da, coq8b, sik1, srpk1b, stk35, eif2ak2, tgfbr1b, sgk3, wnk4b, mark2b, pim1, csnk1db, gucy2d, stk25a, dclk2b, cdk13, stk40, camkvb, pim3, dapk1, tnikb, ttn.1, plk2b, mknk2b, prkcz, snrkb, si:ch211-195b13.1, rps6kb1a, fes, dstyk, phkg1a, prkcba	427	725	15797	1.99009	0.0139945	0.105232
DOWN	GOTERM_MF	GO:0016740~transferase activity	57	0.000444643	sult2st3, itpka, csnk1da, ext1b, srpk1b, cdkn1bb, ak5, fam20b, tgfbr1b, sgk3, pim1, csnk1db, gbp, dclk2b, prkar2aa, pim3, mettl3, dapk1, prkcz, mibp, pfkpa, fes, ip6k2a, dgkh, phkg1a, lclat1, eef2k, pfkfb3, mapk6, ephb3a, pkn1a, coq8a, dgkzb, stk35l, coq8b, st8sia2, bmt2, stk35, eif2ak2, uap1l1, pdk2b, galnt18b, tnikb, plk2b, alas1, mknk2b, si:ch211-195b13.1, rps6kb1a, camk2n1a, akap8l, pfkfb4b, …	427	1319	15797	1.59874	0.0637022	0.653498
DOWN	GOTERM_MF	GO:0004674~protein serine/threonine kinase activity	27	0.0005743	dclk2b, pim3, pkn1a, tnikb, stk35l, csnk1da, plk2b, coq8b, sik1, prkcz, mknk2b, snrkb, si:ch211-195b13.1, rps6kb1a, dstyk, eif2ak2, stk35, sgk3, tgfbr1b, phkg1a, wnk4b, mark2b, pim1, csnk1db, prkcba, eef2k, unm_sa1261	427	478	15797	2.08969	0.0657551	0.843307
DOWN	GOTERM_MF	GO:0000981~RNA polymerase II transcription factor activity, sequence-specific DNA binding	15	0.000691102	foxg1b, jun, foxk1, erf, foxp1a, bhlhe22, hif1al, FO704915.1, elk1, foxo1a, junbb, ets2, erfl3, nr1i2, gabpa	427	191	15797	2.90539	0.0659379	1.01401
DOWN	GOTERM_MF	GO:0043565~sequence-specific DNA binding	30	0.00326282	dbpa, si:dkey-18a10.3, cebpb, cebpd, foxk1, fosb, en1a, erf, nr4a3, foxp1a, mafb, ubp1, tefa, tefb, nr1d2a, foxg1b, jun, dbpb, nfil3-6, rerea, hivep1, elk1, foxo1a, junbb, ets2, erfl3, esrra, nr1i2, crema, gabpa	427	625	15797	1.77578	0.241485	4.70372
DOWN	GOTERM_MF	GO:0016702~oxidoreductase activity, acting on single donors with incorporation of molecular oxygen, incorporation of two atoms of oxygen	5	0.00361117	p4ha1a, bco2a, cdo1, adob, rpe65a	427	24	15797	7.70736	0.234871	5.19354
DOWN	GOTERM_MF	GO:0005524~ATP binding	63	0.00560296	acss2l, rad54l2, csnk1da, srpk1b, ak5, fam20b, tgfbr1b, sgk3, wnk4b, pim1, csnk1db, atp1a3b, abcf2a, gucy2d, unm_sa1261, stk25a, ctps1b, dclk2b, CABZ01071972.1, cdk13, stk40, pim3, dapk1, yme1l1a, ttn.1, prkcz, snrkb, atp2b2, pfkpa, fes, dgkh, phkg1a, eef2k, actr2b, pfkfb3, mapk6, ephb3a, si:ch211-183d21.3, baz1b, abcc4, pkn1a, coq8a, dgkzb, stk35l, ksr1a, sik1, stk35, eif2ak2, mark2b, glulb, hsp…	427	1668	15797	1.39731	0.30898	7.9494
DOWN	GOTERM_MF	GO:0035091~phosphatidylinositol binding	7	0.0272301	snx18a, si:ch211-195b13.1, snx13, snx27b, hip1rb, sgk3, snx27a	427	85	15797	3.04667	0.804926	33.4353
DOWN	GOTERM_MF	GO:0008440~inositol-1,4,5-trisphosphate 3-kinase activity	3	0.0282909	itpka, ip6k2a, ip6k2b	427	10	15797	11.0986	0.786586	34.4975
DOWN	GOTERM_MF	GO:0004721~phosphoprotein phosphatase activity	8	0.0306227	dusp1, PPP1CC, pgp, ppm1e, dusp7, ppm1lb, ptpn11b, pptc7a	427	111	15797	2.66633	0.784401	36.7769
DOWN	GOTERM_MF	GO:0001077~transcriptional activator activity, RNA polymerase II core promoter proximal region sequence-specific binding	4	0.0387441	dbpa, tefa, tefb, dbpb	427	28	15797	5.28505	0.834608	44.1516
DOWN	GOTERM_MF	GO:0016247~channel regulator activity	3	0.0400496	cacng8a, cacng2a, cacng2b	427	12	15797	9.24883	0.822427	45.2594
DOWN	GOTERM_MF	GO:0046983~protein dimerization activity	10	0.0478947	bhlhe41, bhlhe22, hif1al, myclb, neurod2, mxi1, bhlhe40, mef2ca, bhlhe23, mxd1	427	175	15797	2.11402	0.855866	51.4967
DOWN	GOTERM_MF	GO:0008134~transcription factor binding	5	0.0482583	keap1b, rcor2, ppp1r13bb, jun, junbb	427	51	15797	3.62699	0.839599	51.769
DOWN	GOTERM_MF	GO:0003735~structural constituent of ribosome	11	0.0623134	ucp2, ucp1, slc25a15b, faua, rplp2, slc25a25b, rpl14, slc25a33, slc25a23b, slc25a29, slc25a23a	427	212	15797	1.91957	0.893598	61.2679
DOWN	GOTERM_MF	GO:0003677~DNA binding	48	0.0658674	rcor2, si:dkey-18a10.3, fosb, foxk1, en1a, erf, nr4a3, foxp1a, PRRC2B, zfand3, mafb, tet1, histh1l, nr1d2a, orc6, zgc:114046, h1f0, ybx1, myclb, neurod2, si:ch211-204c21.1, zfand5a, jun, foxg1b, smad7, zbtb16a, rfxap, bhlhe41, top1l, akap8l, ppp1r10, mxi1, rerea, elk1, foxo1a, h1fx, bhlhe40, junbb, hmga2, mef2ca, ets2, erfl3, ssh2b, esrra, FBXL19, nr1i2, crema, gabpa	427	1393	15797	1.27478	0.893642	63.3765
DOWN	GOTERM_MF	GO:0005158~insulin receptor binding	3	0.0678724	si:ch73-335l21.1, dok1b, irs2b	427	16	15797	6.93662	0.888078	64.5185
DOWN	GOTERM_MF	GO:0061630~ubiquitin protein ligase activity	8	0.0708392	nedd4l, rnf44, rnf146, trim32, rnf19b, siah2l, rnf24, cblb	427	134	15797	2.20868	0.886371	66.1474
DOWN	GOTERM_MF	GO:0005516~calmodulin binding	5	0.0709549	camkvb, phkg1a, phka2, eef2k, mknk2b	427	58	15797	3.18925	0.874414	66.2095
DOWN	GOTERM_MF	GO:0003824~catalytic activity	20	0.0720564	alpl, acss2l, slc3a2b, hhip, pgam1a, hdc, acsl3a, pptc7a, alas1, pptc7b, tdh, hint1, pfkfb4b, pfkpa, phka2, ppm1e, impdh2, ppm1lb, glulb, pfkfb3	427	490	15797	1.51001	0.86633	66.7953
DOWN	GOTERM_MF	GO:0051213~dioxygenase activity	4	0.0925706	hif1an, cdo1, adob, kdm7aa	427	40	15797	3.69953	0.917939	76.1179
DOWN	GOTERM_MF	GO:0000166~nucleotide binding	55	0.0939042	acss2l, si:dkey-27j5.5, csnk1da, fam20b, tgfbr1b, sgk3, pim1, csnk1db, trim23, atp1a3b, gucy2d, abcf2a, ctps1b, dclk2b, prkar2aa, pim3, rap2ab, rap2b, yme1l1a, prkcz, fes, pfkpa, atp2b2, dgkh, phkg1a, arf3b, impdh2, actr2b, ephb3a, hnrnpd, abcc4, pkn1a, zgc:56304, coq8a, dgkzb, stk35l, stk35, mark2b, glulb, srsf9, celf3a, zgc:110699, abcc5, tnikb, tmem63a, plk2b, si:ch211-257p13.3, mknk2b, si:ch2…	427	1678	15797	1.2126	0.912173	76.6302

## Sheet: X1 ALL
Group	Category	Term	Count	PValue	Genes	List.Total	Pop.Hits	Pop.Total	Fold.Enrichment	Benjamini	FDR
ALL	GOTERM_BP	GO:0006357~regulation of transcription from RNA polymerase II promoter	33	0.000123716	batf, grhl1, fosab, pou3f3b, nfkb2, elk4, atf3, erf, med19b, junba, gmeb1, pou3f2b, fosl2, mkl2b, mkl1a, fosl1a, etv1, mafba, sp4, cited4b, pou3f3a, mkl1b, runx2a, atf4b, epc1a, tcf7l2, cited4a, elk1, atf5a, junbb, ets2, erfl3, etv5a	891	266	14912	2.0763	0.149836	0.202036
ALL	GOTERM_BP	GO:0034097~response to cytokine	6	0.00014663	junba, jun, nfkb2, rel, junbb, timp2a	891	10	14912	10.0418	0.0917143	0.239414
ALL	GOTERM_BP	GO:0016310~phosphorylation	63	0.000196787	kitb, riok3, fgfr1a, stk11, pak4, dyrk1b, acvr1l, prkab1a, camk1da, fgfr2, mapk11, bmpr1ab, pim1, sgk2b, rps6ka3b, dclk2b, epha2a, cdk6, prkci, prkar2aa, marcksa, pfklb, braf, sgk1, igf1ra, grk3, ak1, pdxkb, pik3c2b, eef2k, dclk1a, si:ch73-60h1.1, map3k15, mapk6, eif2ak1, camkk1a, dclk1b, dgkzb, plk2a, pik3ca, coq8b, epha4b, cdk20, cdk15, tlk2, jak1, dusp6, epha7, zgc:158659, camk2d2, pik3cb, nuc…	891	654	14912	1.61221	0.0824698	0.321185
ALL	GOTERM_BP	GO:0098609~cell-cell adhesion	4	0.000809879	perp, cdh2, tmem47, elmo2	891	4	14912	16.7363	0.233368	1.31565
ALL	GOTERM_BP	GO:0006470~protein dephosphorylation	19	0.00120796	dusp5, ptprub, ssh1b, ptp4a2a, ptpn11b, ptprga, ppm1ab, ptpreb, ptp4a1, ptprja, dusp4, ptpn13, ptpn3, ptp4a2b, dusp6, ptprnb, ppm1lb, ppm1j, dusp2	891	136	14912	2.33815	0.271787	1.95636
ALL	GOTERM_BP	GO:0032870~cellular response to hormone stimulus	8	0.00129075	sik2b, gpr22a, junba, gpr22b, jun, NPFFR2, junbb, oxtr	891	29	14912	4.6169	0.246048	2.08911
ALL	GOTERM_BP	GO:0007017~microtubule-based process	9	0.00183365	tuba1c, tubb4b, si:ch211-114n24.6, tuba8l, dynll1, tuba8l4, tubb6, tuba1a, tuba1b	891	39	14912	3.86221	0.291067	2.95551
ALL	GOTERM_BP	GO:0048812~neuron projection morphogenesis	7	0.00236272	si:ch211-195b13.1, cad, pcdh18b, bdnf, sgk2b, nyap2b, sgk1	891	24	14912	4.88141	0.32155	3.7929
ALL	GOTERM_BP	GO:0016311~dephosphorylation	16	0.00316569	dusp5, ptprub, ssh1b, ptp4a2a, ptpn11b, ptprga, ptpreb, ptp4a1, ptprja, dusp4, ptpn13, ptpn3, ptp4a2b, dusp6, ptprnb, dusp2	891	114	14912	2.34895	0.370116	5.05088
ALL	GOTERM_BP	GO:0001666~response to hypoxia	10	0.00381416	hif1al, hsp90b1, nrp1a, apln, igfbp1a, vegfaa, hspa5, sdcbp2, lipf, nrp1b	891	53	14912	3.15778	0.394303	6.05551
ALL	GOTERM_BP	GO:0030154~cell differentiation	25	0.00549216	etv1, batf, rgs20, neurod2, ptprub, cdh2, vegfaa, elk4, ZNF423, sema3ab, erf, nrp1a, ppdpfb, mkrn2, neurod6b, elk1, jarid2b, notch3, sema3aa, ets2, erfl3, tpt1, bzw2, ndrg2, CABZ01030862.1	891	230	14912	1.81916	0.481528	8.60899
ALL	GOTERM_BP	GO:0006468~protein phosphorylation	61	0.00549266	kitb, riok3, fgfr1a, stk11, pak4, dyrk1b, acvr1l, hipk1a, camk1da, fgfr2, mapk11, bmpr1ab, pim1, sgk2b, peak1, rps6ka3b, dclk2b, epha2a, sik2b, cdk13, stk40, cdk6, prkci, ERBB4 (1 of many), sgk1, braf, igf1ra, wnk2, grk3, eef2k, si:ch73-60h1.1, dclk1a, map3k15, mapk6, eif2ak1, camkk1a, dclk1b, plk2a, phkb, epha4b, coq8b, cdk20, tlk2, cdk15, jak1, epha7, camk2d2, ripk4, trib3, csnk2a4, plk2b, si:c…	891	721	14912	1.41597	0.452387	8.60975
ALL	GOTERM_BP	GO:0030947~regulation of vascular endothelial growth factor receptor signaling pathway	5	0.00583696	hif1an, nrp1a, cad, spred1, nrp1b	891	13	14912	6.43702	0.446122	9.12556
ALL	GOTERM_BP	GO:0007399~nervous system development	19	0.00585663	neurod2, cdh2, cntn1b, ZNF423, sema3ab, crmp1, dlg2, adarb1a, nrp1a, neurod6b, mkrn2, pcdh18b, lepr, chac1, tmem41b, sema3aa, cables1, bzw2, ndrg2	891	157	14912	2.02541	0.423317	9.15495
ALL	GOTERM_BP	GO:0070588~calcium ion transmembrane transport	12	0.0070303	cacng5b, cacng8b, ryr3, atp2b1a, atp2a3, cacng8a, cacna2d3, atp2b2, trpc6b, cacnb2b, cacna1ba, trpc2a	891	79	14912	2.54222	0.460487	10.8923
ALL	GOTERM_BP	GO:0048015~phosphatidylinositol-mediated signaling	5	0.00779062	pik3c2b, zgc:158659, pik3ca, plch1, pik3cb	891	14	14912	5.97723	0.47341	12.0011
ALL	GOTERM_BP	GO:0006836~neurotransmitter transport	9	0.010108	slc6a1a, cplx2l, cplx3a, cplx3b, cplx3a, si:ch211-117c9.5, slc6a1b, slc6a8, slc6a9	891	51	14912	2.95346	0.543456	15.3011
ALL	GOTERM_BP	GO:0010951~negative regulation of endopeptidase activity	3	0.0102512	reck, timp2b, timp2a	891	3	14912	16.7363	0.528132	15.5012
ALL	GOTERM_BP	GO:0035556~intracellular signal transduction	33	0.0108689	dclk1b, dgkzb, shc1, nrg2b, adcy1b, sh3bp5b, jak1, mapk11, sgk2b, CABZ01020835.1, socs2, rps6ka3b, dclk2b, sik2b, prkci, myo9aa, prex1, plcd3a, socs3a, npr1b, plcl2, plch1, braf, tiam1a, sgk1, adcy3a, si:ch211-195b13.1, socs3b, ksr2, prkcba, si:ch73-60h1.1, npr1a, dclk1a	891	350	14912	1.57799	0.529817	16.3591
ALL	GOTERM_BP	GO:0048916~posterior lateral line development	5	0.0128786	adarb1a, fgfr1a, rtn4rl2a, canx, cd9b	891	16	14912	5.23008	0.572724	19.0941
ALL	GOTERM_BP	GO:0035162~embryonic hemopoiesis	7	0.014214	acvr1l, myct1a, tfr1a, lclat1, slc4a1a, arrb1, csf3a	891	34	14912	3.4457	0.591151	20.8648
ALL	GOTERM_BP	GO:0008045~motor neuron axon guidance	7	0.014214	nrp1a, stat3, cdh2, vegfaa, sema3ab, tmem41b, sema3aa	891	34	14912	3.4457	0.591151	20.8648
ALL	GOTERM_BP	GO:0046854~phosphatidylinositol phosphorylation	6	0.0146507	si:ch211-160o17.2, fam126a, pik3c2b, zgc:158659, pik3ca, pik3cb	891	25	14912	4.0167	0.58529	21.4358
ALL	GOTERM_BP	GO:0001947~heart looping	14	0.0148997	slc8a4a, skib, gpr22a, acvr1l, apc, trib3, bbs7, chd7, gdf3, ntn1a, apex1, furina, skia, bnip3lb	891	111	14912	2.11088	0.57528	21.7597
ALL	GOTERM_BP	GO:0009612~response to mechanical stimulus	5	0.0196959	alpl, junba, jun, junbb, tnfsf11	891	18	14912	4.64896	0.662927	27.7592
ALL	GOTERM_BP	GO:0007411~axon guidance	11	0.0202997	tnc, nrp1a, robo1, cdh2, draxin, efna1b, hdc, crmp1, boc, kif5ab, nrp1b	891	80	14912	2.30123	0.659141	28.483
ALL	GOTERM_BP	GO:0071526~semaphorin-plexin signaling pathway	8	0.0205277	plxna2, nrp1a, met, plxnb1a, sema3ab, sema3aa, plxnb1b, sema5a	891	47	14912	2.84872	0.648884	28.7547
ALL	GOTERM_BP	GO:0048593~camera-type eye morphogenesis	4	0.0243697	pim1, hsp70.1, sox11b, hsp70.3	891	11	14912	6.08591	0.69846	33.1878
ALL	GOTERM_BP	GO:0016477~cell migration	10	0.0248086	elmo1, fermt2, sdc4, met, fscn1b, jak1, apc, itgb1b, sema3aa, elmo2	891	71	14912	2.35722	0.691836	33.6775
ALL	GOTERM_BP	GO:0001558~regulation of cell growth	7	0.0268297	si:ch211-195b13.1, igfbp1a, esm1, sgk2b, socs2, sgk1, ctgfa	891	39	14912	3.00394	0.707822	35.8889
ALL	GOTERM_BP	GO:0002040~sprouting angiogenesis	10	0.0269086	arhgef9b, abca1a, cdh5, nrp1a, gng2, reck, vegfaa, slc2a1b, tnfrsf21, nrp1b	891	72	14912	2.32448	0.696668	35.9739
ALL	GOTERM_BP	GO:0043065~positive regulation of apoptotic process	8	0.0279773	caspb, apc, dusp6, zgc:73226, baxa, casp3a, bmf1, bnip3lb	891	50	14912	2.6778	0.699092	37.1136
ALL	GOTERM_BP	GO:0010765~positive regulation of sodium ion transport	3	0.0315311	si:ch211-195b13.1, sgk2b, sgk1	891	5	14912	10.0418	0.731149	40.7683
ALL	GOTERM_BP	GO:0032411~positive regulation of transporter activity	3	0.0315311	si:ch211-195b13.1, sgk2b, sgk1	891	5	14912	10.0418	0.731149	40.7683
ALL	GOTERM_BP	GO:0051591~response to cAMP	3	0.0315311	junba, jun, junbb	891	5	14912	10.0418	0.731149	40.7683
ALL	GOTERM_BP	GO:0001945~lymph vessel development	5	0.033449	apln, junba, foxo1a, bmpr1ab, junbb	891	21	14912	3.98482	0.741433	42.6568
ALL	GOTERM_BP	GO:0003140~determination of left/right asymmetry in lateral mesoderm	5	0.0390114	gpr22a, acvr1l, fgfr2, lamb1a, furina	891	22	14912	3.80369	0.784658	47.8193
ALL	GOTERM_BP	GO:0016525~negative regulation of angiogenesis	5	0.0390114	cdh5, thbs2b, adgrb1a, ntn1a, adgrb1b	891	22	14912	3.80369	0.784658	47.8193
ALL	GOTERM_BP	GO:0031101~fin regeneration	9	0.0419376	wnt5b, hspa8, fgfr1a, anxa1a, lamb1a, junbb, esco2, kdm6bb, igf1ra	891	66	14912	2.28222	0.799307	50.3568
ALL	GOTERM_BP	GO:0006355~regulation of transcription, DNA-templated	94	0.0435848	batf, rcor2, bzw1b, cebpd, pou3f3b, nfkb2, rel, ZNF423, en1a, erf, med19b, tgif1, zgc:112356, stat1a, jarid2b, nfil3-5, nfe2l2b, cebpg, fosl1a, cebpa, myclb, CABZ01079241.1, hmga1b, myca, tbr1b, mycb, hp1bp3, hlfa, ccnl1a, ilf3b, epc1a, cux1a, wt1b, elk1, foxo1a, znfx1, erfl3, esrra, bhlhe23, bach1b, atf7b, rgs20, dbpa, suz12a, vgll4l, cebpb, fosab, elk4, atf3, tbxtb, nfil3, tbx2a, egr2a, CR38816…	891	1310	14912	1.20092	0.802907	51.7337
ALL	GOTERM_BP	GO:0048680~positive regulation of axon regeneration	3	0.0454479	tnc, clcf1, il6st	891	6	14912	8.36813	0.807821	53.2478
ALL	GOTERM_BP	GO:0045597~positive regulation of cell differentiation	3	0.0454479	junba, jun, junbb	891	6	14912	8.36813	0.807821	53.2478
ALL	GOTERM_BP	GO:0048010~vascular endothelial growth factor receptor signaling pathway	4	0.0470696	nrp1a, gng2, vegfaa, mapkapk2a	891	14	14912	4.78179	0.81074	54.5294
ALL	GOTERM_BP	GO:0048839~inner ear development	6	0.0494952	cd74a, grhl1, cd74b, cep290, lepr, pcdh15b	891	34	14912	2.95346	0.818715	56.3848
ALL	GOTERM_BP	GO:0007166~cell surface receptor signaling pathway	17	0.0541511	adgra1a, gpr19, crhr1, sst1.2, cd82a, cd63, fzd3a, adgrl2a, celsr2, tspan18a, adgre5b.3, clcf1, adgrb1a, fzd9b, adgrb1b, fzd3b, cd9b	891	173	14912	1.6446	0.838953	59.7488
ALL	GOTERM_BP	GO:0042127~regulation of cell proliferation	13	0.0544979	tnc, si:ch211-195b13.1, cdk6, junba, jak1, ppp1r9bb, jun, ndrg1a, junbb, sgk2b, tgfb2, sgk1, tgfb1a	891	120	14912	1.81309	0.833582	59.9894
ALL	GOTERM_BP	GO:0030036~actin cytoskeleton organization	9	0.0561627	elmo1, ablim2, tmsb2, si:ch73-362m14.4, fscn1b, daam1b, wasf1, cap1, CABZ01030862.1	891	70	14912	2.1518	0.835625	61.1255
ALL	GOTERM_BP	GO:0006816~calcium ion transport	9	0.0561627	cacng5b, slc8a4a, cacng8b, ryr3, atp2b1a, atp2a3, cacng8a, atp2b2, cacna1ba	891	70	14912	2.1518	0.835625	61.1255
ALL	GOTERM_BP	GO:0046686~response to cadmium ion	4	0.0563047	hsp70l, jun, baxa, hsp70.1	891	15	14912	4.463	0.829362	61.221
ALL	GOTERM_BP	GO:0006883~cellular sodium ion homeostasis	4	0.0563047	si:ch211-195b13.1, atp1a1b, sgk2b, sgk1	891	15	14912	4.463	0.829362	61.221
ALL	GOTERM_BP	GO:0048840~otolith development	5	0.0586621	wnt5b, atp2b1a, chd7, tecta, tgfb1a	891	25	14912	3.34725	0.835131	62.7745
ALL	GOTERM_BP	GO:0009826~unidimensional cell growth	3	0.0611531	gna12a, wnt5b, cdh5	891	7	14912	7.17268	0.841151	64.3524
ALL	GOTERM_BP	GO:0009314~response to radiation	3	0.0611531	junba, jun, junbb	891	7	14912	7.17268	0.841151	64.3524
ALL	GOTERM_BP	GO:0051145~smooth muscle cell differentiation	3	0.0611531	mkl1b, mkl2b, mkl1a	891	7	14912	7.17268	0.841151	64.3524
ALL	GOTERM_BP	GO:0035677~posterior lateral line neuromast hair cell development	3	0.0611531	stat3, socs3a, tgfb1a	891	7	14912	7.17268	0.841151	64.3524
ALL	GOTERM_BP	GO:0045944~positive regulation of transcription from RNA polymerase II promoter	16	0.0629656	ssbp3b, jun, nfkb2, tcf12, rel, lpin1, rbmx, ccnl1a, hif1al, CR388166.1, junba, med19b, tet1, ikzf4, junbb, mef2ca	891	163	14912	1.64282	0.843535	65.4609
ALL	GOTERM_BP	GO:0009953~dorsal/ventral pattern formation	12	0.0637571	ankrd6b, skib, acvr1l, fgfr1a, dusp6, fsta, bmpr1ab, sox11b, skia, ddit4, ahcyl1, fstl1b	891	110	14912	1.82577	0.84103	65.9346
ALL	GOTERM_BP	GO:0048675~axon extension	5	0.0661879	nrp1a, plxnb1a, tmem59l, plxnb1b, sema5a	891	26	14912	3.21851	0.846152	67.352
ALL	GOTERM_BP	GO:0007275~multicellular organism development	43	0.0763309	arvcfa, dbpa, pou3f3b, fsta, en1a, spry4, ran, fzd3a, cdk20, ppdpfb, mkrn2, jak1, jarid2b, fzd9b, pou3f2b, sox3, dkk1a, col4a3bpa, neurod2, ptprub, prkci, pou3f3a, draxin, cdh2, vegfaa, cep290, hivep2b, sema3ab, rbmx, hlfa, hivep3a, cux1a, wnt5b, nrp1a, spred1, neurod6b, lclat1, notch3, heg1, sema3aa, bzw2, ndrg2, fzd3b	891	560	14912	1.28511	0.880688	72.6897
ALL	GOTERM_BP	GO:0007259~JAK-STAT cascade	3	0.0783842	stat3, socs3b, socs3a	891	8	14912	6.27609	0.882567	73.6654
ALL	GOTERM_BP	GO:0010941~regulation of cell death	3	0.0783842	junba, jun, junbb	891	8	14912	6.27609	0.882567	73.6654
ALL	GOTERM_BP	GO:0040036~regulation of fibroblast growth factor receptor signaling pathway	3	0.0783842	hspa8, dusp6, spry4	891	8	14912	6.27609	0.882567	73.6654
ALL	GOTERM_BP	GO:0006810~transport	79	0.0823101	chmp7, fabp7a, kcnj12b, si:ch211-117c9.5, slc35f6, atp1a1b, slc6a8, slc4a10b, ran, mt-co2, kcnh4a, slco4a1, slc7a6, cacng8a, slc1a5, bbs7, slc2a1b, cacna1ba, slc6a1b, slc4a1a, trpc2a, tmem184bb, slc20a1b, slc4a7, slc30a7, ucp1, ttyh3a, si:dkey-159a18.1, grik4, gabrz, chmp2bb, si:ch211-160d14.6, ttyh2l, kctd4, cacng5b, ndufa4, atp2a3, atp2b2, abcb9, clcn5b, copb1, nup98, slc25a18, chrnb3a, slc25a2…	891	1120	14912	1.1805	0.890267	75.4403
ALL	GOTERM_BP	GO:0006811~ion transport	37	0.0866793	kcnj12b, trpm3, trpc6b, atp1a1b, slc24a4a, slc38a7, slc4a10b, grin1a, kcnj19b, kcnh4a, cacng8b, slco4a1, cacng8a, cacna1ba, slc4a1a, trpc2a, slc4a7, slc30a7, ttyh3a, ryr3, atp1b1a, grik4, sfxn1, gabrz, clcn2a, ttyh2l, kctd4, cacng5b, atp2a3, atp2b1a, slc9a5, atp2b2, clcn5b, atp1b1b, atp1b3b, kcnk15, chrnb3a	891	475	14912	1.30367	0.898493	77.2835
ALL	GOTERM_BP	GO:1901652~response to peptide	4	0.0885774	gpr22a, gpr22b, NPFFR2, oxtr	891	18	14912	3.71917	0.899336	78.043
ALL	GOTERM_BP	GO:0001706~endoderm formation	4	0.0885774	dusp5, dyrk1b, dusp4, dusp2	891	18	14912	3.71917	0.899336	78.043
ALL	GOTERM_BP	GO:0007605~sensory perception of sound	5	0.0915714	atp2b1a, ush1c, tecta, adcy1b, pcdh15b	891	29	14912	2.88556	0.903034	79.1927
ALL	GOTERM_BP	GO:0007015~actin filament organization	7	0.0945184	tmsb2, fscn1b, actr3b, ppp1r9bb, wasla, fhod3b, ctnna1	891	53	14912	2.21045	0.906377	80.2691
ALL	GOTERM_BP	GO:0030510~regulation of BMP signaling pathway	3	0.0969036	acvr1l, fstl1a, fstl1b	891	9	14912	5.57875	0.908185	81.1017
ALL	GOTERM_CC	GO:0005737~cytoplasm	169	0.000858086	batf, grhl1, nfkb2, fam126a, srgap1b, klhl21, agla, stmn4l, tmsb2, acvr1l, zgc:112356, pim1, pald1b, rack1, tuba1a, ddit4, rps6ka3b, rtn4rl2b, arpc5a, socs3a, cdc42ep4b, rgs5b, odc1, crmp1, ankib1a, cry4, gadd45ga, ankrd6b, pygmb, xpc, fscn1b, igfbp1a, socs3b, actb1, copb1, msna, hsp70.2, eef2k, arpc4l, ube4a, abi1a, zgc:92066, tuba1b, tnpo2, arvcfa, ppp1r9bb, nfil3, coq8b, chmp1b, zgc:109982, si…	875	2335	15208	1.25795	0.197981	1.11381
ALL	GOTERM_CC	GO:0014069~postsynaptic density	7	0.00641135	rgs20, lzts3b, lzts3a, ppp1r9bb, dtnbp1a, nsmfb, dlg2	875	30	15208	4.05547	0.562426	8.04958
ALL	GOTERM_CC	GO:0005856~cytoskeleton	28	0.0198667	dspa, fermt2, tuba8l, frmd8, tuba8l4, klhl21, tuba1c, si:ch211-114n24.6, ptpn3, jak1, bbs7, nsmfb, tuba1a, tubb4b, arpc5a, si:ch73-362m14.4, mid1ip1b, cep290, tubb6, ptpn13, gfap, fscn1b, wasf1, actb1, msna, add1, tuba1b, cnn2	875	309	15208	1.57494	0.820763	23.0349
ALL	GOTERM_CC	GO:0031966~mitochondrial membrane	6	0.0432101	ucp2, ucp1, dnm1b, sfxn1, mt-nd6, coq8b	875	34	15208	3.06716	0.941458	43.8039
ALL	GOTERM_CC	GO:0005622~intracellular	82	0.0466316	DOCK4 (1 of many), stam, cd74a, shc1, nrg2b, adcy1b, rpl3, kcnh4a, bbs7, rps28, mapk11, tpra, trim23, dock3, dclk2b, prkci, prex1, socs3a, rap2ab, zgc:77650, rnd3a, nyap2b, plch1, braf, rps11, socs3b, rplp0, pik3c2b, arl5c, rrad, gtpbp2b, dclk1a, dock8, arl4ab, rab3c, map3k15, trim13, mapk6, eef1a1l1, dclk1b, dgkzb, pik3ca, enah, rps13, rpl39, rab44, rps3a, sh3bp5b, mkrn2, CABZ01020835.1, traf4b,…	875	1175	15208	1.21294	0.914098	46.3701
ALL	GOTERM_CC	GO:0005887~integral component of plasma membrane	67	0.0493996	kcnj12b, gpr19, fgfr1a, si:ch211-117c9.5, slc6a8, NPFFR2, atp1a1b, slc4a10b, grm2b, si:ch211-74m13.3, slco4a1, slc7a6, acvr1l, slc6a1b, slc4a1a, trpc2a, slc20a1b, slc4a7, slc13a5a, epha2a, slc7a4, KCNJ6, cd82a, chrm2a, cd63, oxtr, plxnb1b, tspan18a, atp2a3, gpr22a, atp2b2, clcn5b, slc16a6b, trpc6b, slc24a4a, si:ch211-234h8.7, epha4b, kcnj19b, slc43a2a, epha7, ly75, boc, lrrc32, sstr3, plxna2, grm…	875	937	15208	1.24279	0.885822	48.3665
ALL	GOTERM_CC	GO:0005890~sodium:potassium-exchanging ATPase complex	3	0.0571268	atp1b1a, atp1b1b, atp1b3b	875	7	15208	7.44882	0.884636	53.5825
ALL	GOTERM_CC	GO:0098793~presynapse	7	0.070875	snap23.2, syt11b, syt5b, syt4, syt10, lin7a, cadpsb	875	51	15208	2.38557	0.905728	61.6777
ALL	GOTERM_CC	GO:0005925~focal adhesion	4	0.0810614	fermt2, sdc4, actb1, peak1	875	18	15208	3.86235	0.910541	66.8117
ALL	GOTERM_CC	GO:0016459~myosin complex	8	0.083676	ccdc102a, myo1ea, myo9aa, myh9b, myo1ca, myh9a, myo5b, MYO1D	875	66	15208	2.10674	0.894157	68.0229
ALL	GOTERM_CC	GO:0005874~microtubule	12	0.0842702	tuba1c, tubb4b, si:ch211-114n24.6, kif3cb, tuba8l, mid1ip1b, tuba8l4, tubb6, tuba1a, kif5ab, tuba1b, si:ch211-257p13.3	875	120	15208	1.73806	0.872137	68.2924
ALL	GOTERM_CC	GO:0030877~beta-catenin destruction complex	3	0.0907853	rgs20, ankrd6b, apc	875	9	15208	5.79352	0.869751	71.1128
ALL	GOTERM_MF	GO:0003700~transcription factor activity, sequence-specific DNA binding	65	5.17668e-05	batf, rcor2, cebpd, grhl1, pou3f3b, nfkb2, rel, erf, stat1a, nfil3-5, cebpg, nfe2l2b, fosl1a, cebpa, sp4, myclb, hmga1b, tcf12, myca, sox11b, tbr1b, mycb, hlfa, zhx2a, elk1, foxo1a, znfx1, erfl3, bach1b, esrra, atf7b, dbpa, cebpb, fosab, elk4, atf3, tbxtb, nfil3, tbx2a, homeza, junba, stat3, fosl2, pou3f2b, sox3, mafba, etv1, pou3f3a, jun, rorcb, hivep2b, runx2a, mych, atf4b, hivep3a, hif1al, fox…	925	663	15797	1.6743	0.044336	0.0803791
ALL	GOTERM_MF	GO:0016301~kinase activity	62	0.00026735	kitb, riok3, fgfr1a, stk11, pak4, dyrk1b, acvr1l, prkab1a, camk1da, fgfr2, mapk11, bmpr1ab, pim1, sgk2b, rps6ka3b, dclk2b, epha2a, cdk6, prkci, prkar2aa, marcksa, pfklb, braf, sgk1, igf1ra, grk3, ak1, pdxkb, pik3c2b, eef2k, si:ch73-60h1.1, dclk1a, map3k15, mapk6, eif2ak1, camkk1a, dclk1b, dgkzb, plk2a, pik3ca, coq8b, epha4b, cdk20, cdk15, tlk2, jak1, dusp6, epha7, zgc:158659, camk2d2, pik3cb, nuc…	925	661	15797	1.60185	0.110517	0.414469
ALL	GOTERM_MF	GO:0003714~transcription corepressor activity	12	0.000399021	lmcd1, rcor2, skib, zhx2a, tob1b, ctbp1, trib3, basp1, erfl3, skia, erf, homeza	925	57	15797	3.59533	0.110003	0.618005
ALL	GOTERM_MF	GO:0004721~phosphoprotein phosphatase activity	16	0.00201067	dusp5, ptprub, ptpn11b, ppm1ab, ptpreb, ptprja, dusp4, ppp3cb, ptpn3, dusp6, ppp1cab, pgp, ppp1cbl, ptprnb, ppm1lb, dusp2	925	111	15797	2.46167	0.356465	3.07795
ALL	GOTERM_MF	GO:0004725~protein tyrosine phosphatase activity	17	0.00216252	dusp5, ptprub, ssh1b, ptp4a2a, ptpn11b, ptprga, ptpreb, ptp4a1, ptprja, dusp4, ptpn13, ptpn3, ptp4a2b, dusp6, ptprnb, pald1b, dusp2	925	123	15797	2.36035	0.315649	3.30677
ALL	GOTERM_MF	GO:0000978~RNA polymerase II core promoter proximal region sequence-specific DNA binding	14	0.00262209	batf, ssbp3b, fosab, jun, tcf12, atf3, CR388166.1, skib, junba, gmeb1, junbb, skia, fosl2, fosl1a	925	92	15797	2.5988	0.31841	3.9962
ALL	GOTERM_MF	GO:0016791~phosphatase activity	18	0.00387201	dusp5, alpl, ptprub, ptp4a2a, ssh1b, ptpn11b, ptprga, ptpreb, ptp4a1, ptprja, dusp4, ptpn13, ptpn3, ptp4a2b, dusp6, pgp, ptprnb, dusp2	925	142	15797	2.1648	0.384607	5.84809
ALL	GOTERM_MF	GO:0017154~semaphorin receptor activity	6	0.00395605	plxna2, nrp1a, met, plxnb1a, plxnb1b, nrp1b	925	19	15797	5.393	0.352118	5.9714
ALL	GOTERM_MF	GO:0005246~calcium channel regulator activity	6	0.00395605	si:ch211-195b13.1, cacna2d3, rrad, sgk2b, grm2b, sgk1	925	19	15797	5.393	0.352118	5.9714
ALL	GOTERM_MF	GO:0000166~nucleotide binding	124	0.00463043	kitb, myo1ea, stk11, gpn3, myo1ca, adcy1b, gna12a, acvr1l, hspa8, fgfr2, mapk11, bmpr1ab, pim1, pabpn1, myh9a, tuba1a, rps6ka3b, rbm4.1, prkar2aa, gnaq, sept15, zgc:77650, braf, rbms2a, atp2a3, actb1, hsp70.2, arl4ab, dclk1a, map3k15, tuba1b, camkk1a, dclk1b, msh2, hyou1, si:ch211-114n24.6, jak1, adss, epha7, g3bp2, myo5b, camk2d2, abca1a, rbm10, tmem63a, plk2b, si:ch211-257p13.3, si:dkey-240h12.…	925	1678	15797	1.26201	0.363481	6.95542
ALL	GOTERM_MF	GO:0005515~protein binding	24	0.00528862	ryr3, mag, prkar2aa, pyya, vegfaa, tbx2a, ran, appl2, arrb1, eif4ebp3l, tjp1a, acvr1l, rtn4rl2a, pcdh18b, zgc:113263, lrrn1, negr1, jam3b, slc4a1a, boc, hsp90aa1.2, cacna2d1a, rtn4rl2b, nrp1b	925	221	15797	1.85461	0.371559	7.90653
ALL	GOTERM_MF	GO:0005516~calmodulin binding	10	0.00618761	pcp4a, marcksl1b, nos1, phkb, mapkapk2a, eef2k, marcksa, si:ch73-60h1.1, camk2d2, cnn2	925	58	15797	2.94445	0.389996	9.19091
ALL	GOTERM_MF	GO:0008013~beta-catenin binding	7	0.00697965	hif1al, tcf7l2, rgs20, ankrd6b, apc, jun, ctnna1	925	30	15797	3.98483	0.400285	10.3086
ALL	GOTERM_MF	GO:0000981~RNA polymerase II transcription factor activity, sequence-specific DNA binding	21	0.00834423	etv1, sp4, jun, nfkb2, elk4, rel, runx2a, erf, atf4b, hif1al, CR388166.1, junba, foxo4, elk1, foxo1a, atf5a, junbb, ets2, erfl3, etv5a, nr1i2	925	191	15797	1.87767	0.43143	12.204
ALL	GOTERM_MF	GO:0004672~protein kinase activity	59	0.00930923	kitb, stk11, fgfr1a, pak4, dyrk1b, acvr1l, hipk1a, camk1da, fgfr2, mapk11, bmpr1ab, pim1, sgk2b, peak1, rps6ka3b, dclk2b, epha2a, sik2b, cdk13, stk40, cdk6, prkci, ERBB4 (1 of many), npr1b, braf, sgk1, igf1ra, wnk2, grk3, si:ch73-60h1.1, dclk1a, map3k15, mapk6, eif2ak1, camkk1a, dclk1b, plk2a, epha4b, coq8b, cdk20, tlk2, cdk15, jak1, epha7, camk2d2, ripk4, trib3, csnk2a4, plk2b, si:ch211-195b13.1…	925	725	15797	1.38978	0.443017	13.5218
ALL	GOTERM_MF	GO:0001105~RNA polymerase II transcription coactivator activity	5	0.00944643	cited4b, cited4a, mkl1b, mkl2b, mkl1a	925	15	15797	5.69261	0.425522	13.7076
ALL	GOTERM_MF	GO:0004860~protein kinase inhibitor activity	8	0.0166385	sh3bp5b, socs3b, socs3a, si:dkey-112a7.4, rtn4rl2a, CAMK2N1, socs2, rtn4rl2b	925	46	15797	2.97006	0.60093	22.9426
ALL	GOTERM_MF	GO:0015459~potassium channel regulator activity	4	0.0175576	si:ch211-195b13.1, arpp19a, sgk2b, sgk1	925	10	15797	6.83114	0.598588	24.0538
ALL	GOTERM_MF	GO:0000982~transcription factor activity, RNA polymerase II core promoter proximal region sequence-specific binding	5	0.0184199	batf, fosab, atf3, fosl2, fosl1a	925	18	15797	4.74384	0.595374	25.0826
ALL	GOTERM_MF	GO:0003779~actin binding	24	0.022152	myo1ea, ssh1b, si:ch73-362m14.4, actn4, ppp1r9bb, mkl1b, wasla, myo1ca, flna, syne1a, ablim2, capgb, fscn1b, daam1b, cap1, myh9b, msna, myh9a, phactr3a, myo5b, flnca, MYO1D, CABZ01030862.1, cnn2	925	251	15797	1.63294	0.643994	29.387
ALL	GOTERM_MF	GO:0003785~actin monomer binding	4	0.0231087	tmsb2, mkl1b, cap1, mkl1a	925	11	15797	6.21012	0.640858	30.4525
ALL	GOTERM_MF	GO:0051015~actin filament binding	11	0.0244145	syne1a, shroom4, ush1c, fscn1b, actn4, ppp1r9bb, shroom1, myh9a, ctnna1, flnca, flna	925	84	15797	2.23638	0.643375	31.8825
ALL	GOTERM_MF	GO:0008134~transcription factor binding	8	0.0280265	rcor2, ppp1r13bb, med19b, junba, ppp1r13l, jun, MDFI, junbb	925	51	15797	2.67888	0.67758	35.6963
ALL	GOTERM_MF	GO:0015319~sodium:inorganic phosphate symporter activity	3	0.03036	slc17a7a, slc20a2, slc20a1b	925	5	15797	10.2467	0.690945	38.0529
ALL	GOTERM_MF	GO:0017081~chloride channel regulator activity	3	0.03036	si:ch211-195b13.1, sgk2b, sgk1	925	5	15797	10.2467	0.690945	38.0529
ALL	GOTERM_MF	GO:0005200~structural constituent of cytoskeleton	8	0.0308121	tuba1c, tubb4b, si:ch211-114n24.6, tuba8l, tuba8l4, tubb6, tuba1a, tuba1b	925	52	15797	2.62736	0.680926	38.5
ALL	GOTERM_MF	GO:0005509~calcium ion binding	55	0.0311785	thbs2b, calr3b, actn4, anxa1a, FAT4, vcanb, fbln2, necab1, pcdh18b, ppp3r1a, hspg2, ryr3, cdh5, cdh2, syt5b, prrg4, plch1, syt4, syt10, fstl1a, kcnip1b, syt11b, canx, eef2k, lrp1ab, tpt1, anxa2a, eps15, slc25a25a, duox, pcdh17, calm1a, slc24a4a, pcdh15b, s100b, umodl1, celsr2, cetn2, edil3a, hpcal4, calua, plcd3a, spock3, pcdh15a, vsnl1b, dner, fstl1b, caln2, zgc:158328, adgre5b.3, creld1b, efhd1…	925	714	15797	1.31552	0.670404	38.8601
ALL	GOTERM_MF	GO:0015293~symporter activity	9	0.0350724	slc1a6, slc6a1a, slc1a5, si:ch211-117c9.5, slc6a1b, slc6a8, slc6a9, slc20a1b, slc1a2b	925	65	15797	2.36462	0.699675	42.5676
ALL	GOTERM_MF	GO:0019905~syntaxin binding	9	0.0409787	snap23.2, cplx2l, cplx3a, cplx3b, syt11b, syt5b, syt4, syt10, snap29	925	67	15797	2.29404	0.742707	47.7919
ALL	GOTERM_MF	GO:0016620~oxidoreductase activity, acting on the aldehyde or oxo group of donors, NAD or NADP as acceptor	5	0.0423421	aldh5a1, aldh4a1, aldh7a1, aldh2.1, aldh9a1a.1	925	23	15797	3.71257	0.741683	48.933
ALL	GOTERM_MF	GO:0004693~cyclin-dependent protein serine/threonine kinase activity	3	0.0437947	cdk15, cdk6, cdk20	925	6	15797	8.53892	0.74147	50.1229
ALL	GOTERM_MF	GO:0003713~transcription coactivator activity	9	0.0441653	sp4, junba, jun, mkl1b, gmeb1, samd11, junbb, lpin1, mkl1a	925	68	15797	2.2603	0.73259	50.4224
ALL	GOTERM_MF	GO:0004713~protein tyrosine kinase activity	12	0.0510017	epha2a, kitb, dyrk1b, met, jak1, fgfr1a, fgfr2, ERBB4 (1 of many), epha7, ddr1, epha4b, igf1ra	925	108	15797	1.89754	0.772194	55.653
ALL	GOTERM_MF	GO:0004029~aldehyde dehydrogenase (NAD) activity	4	0.053577	aldh4a1, aldh7a1, aldh2.1, aldh9a1a.1	925	15	15797	4.55409	0.77852	57.4859
ALL	GOTERM_MF	GO:0008191~metalloendopeptidase inhibitor activity	3	0.058975	reck, timp2b, timp2a	925	7	15797	7.31907	0.800827	61.1003
ALL	GOTERM_MF	GO:0035005~1-phosphatidylinositol-4-phosphate 3-kinase activity	3	0.058975	pik3c2b, pik3ca, pik3cb	925	7	15797	7.31907	0.800827	61.1003
ALL	GOTERM_MF	GO:0003924~GTPase activity	15	0.05901	eef1a1l1, tubb4b, tuba8l, gnaq, tuba8l4, tubb6, ran, mxg, gna12a, tuba1c, dnm1b, si:ch211-114n24.6, gtpbp2b, tuba1a, tuba1b	925	151	15797	1.69647	0.791346	61.1227
ALL	GOTERM_MF	GO:0004674~protein serine/threonine kinase activity	37	0.0717695	riok3, camkk1a, dclk1b, stk11, plk2a, pak4, coq8b, cdk20, tlk2, cdk15, dyrk1b, acvr1l, camk1da, mapk11, bmpr1ab, pim1, sgk2b, camk2d2, rps6ka3b, dclk2b, sik2b, prkci, cdk6, csnk2a4, plk2b, braf, sgk1, wnk2, grk3, si:ch211-195b13.1, si:dkey-240h12.4, clk4a, mapkapk2a, prkcba, eef2k, si:ch73-60h1.1, dclk1a	925	478	15797	1.32192	0.84495	68.5516
ALL	GOTERM_MF	GO:0015179~L-amino acid transmembrane transporter activity	4	0.0734867	slc43a2a, slc7a6, slc7a11, slc7a4	925	17	15797	4.01831	0.843904	69.4433
ALL	GOTERM_MF	GO:0016810~hydrolase activity, acting on carbon-nitrogen (but not peptide) bonds	4	0.0734867	cad, dpysl5b, crmp1, dpysl3	925	17	15797	4.01831	0.843904	69.4433
ALL	GOTERM_MF	GO:0016303~1-phosphatidylinositol-3-kinase activity	3	0.0756513	pik3c2b, pik3ca, pik3cb	925	8	15797	6.40419	0.844711	70.5335
ALL	GOTERM_MF	GO:0005524~ATP binding	112	0.0786889	kitb, riok3, myo1ea, stk11, cntn1b, myo1ca, dyrk1b, acvr1l, hspa8, hipk1a, fgfr2, mapk11, bmpr1ab, pim1, myh9a, peak1, rps6ka3b, stk40, npr1b, braf, atp2a3, actb1, hsp70.2, eef2k, dclk1a, map3k15, camkk1a, dclk1b, msh2, hyou1, jak1, epha7, CABZ01020835.1, myo5b, camk2d2, abca1a, ripk4, runx2a, plk2b, si:ch211-257p13.3, si:dkey-240h12.4, rars, clk4a, npr1a, fgfr1a, apaf1, atp1a1b, pak4, hsp70.3, n…	925	1668	15797	1.14671	0.848828	72.0023
ALL	GOTERM_MF	GO:0008138~protein tyrosine/serine/threonine phosphatase activity	8	0.0791027	dusp5, ssh1b, ptp4a2b, ptp4a2a, dusp6, ptp4a1, dusp4, dusp2	925	64	15797	2.13473	0.842917	72.1969
ALL	GOTERM_MF	GO:0004864~protein phosphatase inhibitor activity	4	0.0845	arpp19a, mkl1b, ppp1r2, phactr3a	925	18	15797	3.79508	0.85535	74.6231
ALL	GOTERM_MF	GO:0004129~cytochrome-c oxidase activity	5	0.0864897	ndufa4, cox6b1, mt-co3, cox8b, mt-co2	925	29	15797	2.94445	0.855253	75.4664

## Sheet: X2 ALL
Group	Category	Term	Count	PValue	Genes	List.Total	Pop.Hits	Pop.Total	Fold.Enrichment	Benjamini	FDR
ALL	GOTERM_BP	GO:0001666~response to hypoxia	8	5.3925e-07	hbaa1, hsp90b1, hbba1, ldha, igfbp1a, hbba1, alas2, hspa5	139	53	14912	16.1933	0.000177937	0.000731064
ALL	GOTERM_BP	GO:0006412~translation	11	0.000681774	ucp1, slc25a15b, rps3a, rps28, rps6, uba52, rpl34, rpl39, rpl3, rpl8, eif4a2	139	314	14912	3.75824	0.10643	0.920342
ALL	GOTERM_BP	GO:0030097~hemopoiesis	5	0.011271	hbaa1, hbba1, hbba1, cxcl12b, tet3	139	94	14912	5.70641	0.71259	14.2444
ALL	GOTERM_BP	GO:0015671~oxygen transport	3	0.0131154	hbaa1, hbba1, hbba1	139	19	14912	16.939	0.663507	16.388
ALL	GOTERM_BP	GO:0042074~cell migration involved in gastrulation	4	0.0251085	stat3, cxcl12b, apoc1, s1pr1	139	68	14912	6.31062	0.813313	29.1599
ALL	GOTERM_BP	GO:0006782~protoporphyrinogen IX biosynthetic process	2	0.0275086	alas2, alas1	139	3	14912	71.5204	0.784366	31.4881
ALL	GOTERM_BP	GO:0006778~porphyrin-containing compound metabolic process	2	0.0275086	alas2, alas1	139	3	14912	71.5204	0.784366	31.4881
ALL	GOTERM_BP	GO:0035162~embryonic hemopoiesis	3	0.0393286	epb41b, alas2, lclat1	139	34	14912	9.46593	0.849156	41.9549
ALL	GOTERM_BP	GO:0006096~glycolytic process	3	0.0414645	tpi1b, pfklb, pfkpb	139	35	14912	9.19548	0.825683	43.6803
ALL	GOTERM_BP	GO:0033014~tetrapyrrole biosynthetic process	2	0.0542658	alas2, alas1	139	6	14912	35.7602	0.870719	53.0647
ALL	GOTERM_BP	GO:0060119~inner ear receptor cell development	2	0.0630214	stat3, sox2	139	7	14912	30.6516	0.883298	58.6252
ALL	GOTERM_BP	GO:0040036~regulation of fibroblast growth factor receptor signaling pathway	2	0.0716965	hspa8, rerea	139	8	14912	26.8201	0.892675	63.5272
ALL	GOTERM_BP	GO:0043087~regulation of GTPase activity	3	0.0727817	plxna2, syngap1a, plxnb1b	139	48	14912	6.70504	0.874829	64.1009
ALL	GOTERM_BP	GO:0007626~locomotory behavior	3	0.075433	col6a1, lgi1a, atp1a3b	139	49	14912	6.5682	0.863429	65.4679
ALL	GOTERM_BP	GO:1902287~semaphorin-plexin signaling pathway involved in axon guidance	2	0.0802919	plxna2, plxnb1b	139	9	14912	23.8401	0.860948	67.8486
ALL	GOTERM_BP	GO:0016310~phosphorylation	11	0.0819402	mibp, prkar2aa, dyrk1b, jak1, fgfr2, kdr, prkcba, pik3ca, pfklb, pfkpb, mknk2b	139	654	14912	1.80441	0.847538	68.6211
ALL	GOTERM_BP	GO:0007015~actin filament organization	3	0.0863354	tmsb2, fscn1b, ppp1r9bb	139	53	14912	6.07249	0.84468	70.5976
ALL	GOTERM_BP	GO:0006002~fructose 6-phosphate metabolic process	2	0.0972464	pfklb, pfkpb	139	11	14912	19.5056	0.862747	75.0168
ALL	GOTERM_CC	GO:0005833~hemoglobin complex	4	0.000474105	hbaa1, hbba1, hbba1, si:ch211-5k11.8	133	18	15208	25.4102	0.0376832	0.504114
ALL	GOTERM_CC	GO:0005840~ribosome	8	0.00052886	rps3a, rps28, rps6, uba52, rpl34, rpl39, rpl3, rpl8	133	162	15208	5.64671	0.0211966	0.562186
ALL	GOTERM_CC	GO:0030529~intracellular ribonucleoprotein complex	7	0.0079972	rps3a, rps28, rps6, uba52, rpl34, rpl3, rpl8	133	200	15208	4.00211	0.194903	8.20124
ALL	GOTERM_CC	GO:0005737~cytoplasm	32	0.00896128	krt8, ppp1r9bb, kdr, tuba8l4, sik1, rps3a, tmsb2, stat3, ldha, gphnb, epb41b, sox2, rtn4rl2b, hif1an, rnf213a, syngap1a, mid1ip1b, rbfox1, pfklb, pfkpb, mknk2b, rpl8, pygmb, skib, gfap, epg5, fscn1b, igfbp1a, abi1a, zgc:92066, cluha, numbl	133	2335	15208	1.56705	0.166635	9.14758
ALL	GOTERM_CC	GO:0022625~cytosolic large ribosomal subunit	4	0.0114859	rpl34, rpl39, rpl3, rpl8	133	54	15208	8.47006	0.170679	11.584
ALL	GOTERM_CC	GO:0005622~intracellular	18	0.0256087	trim13, cd74a, wsb1, rap2b, rps6, shc1, pik3ca, rpl34, rab27b, rpl39, enah, rpl3, rpl8, rps3a, rps28, prkcba, trim23, dock8	133	1175	15208	1.75168	0.295468	24.1548
ALL	GOTERM_CC	GO:0022627~cytosolic small ribosomal subunit	3	0.0428928	rps3a, rps28, rps6	133	38	15208	9.02731	0.397875	37.3255
ALL	GOTERM_CC	GO:0002116~semaphorin receptor complex	2	0.0754781	plxna2, plxnb1b	133	9	15208	25.4102	0.548236	56.672
ALL	GOTERM_MF	GO:0003735~structural constituent of ribosome	10	0.000165805	ucp1, slc25a15b, rps3a, rps28, rps6, uba52, rpl34, rpl39, rpl3, rpl8	148	212	15797	5.03474	0.0343828	0.209438
ALL	GOTERM_MF	GO:0005344~oxygen transporter activity	4	0.0012197	hbaa1, hbba1, hbba1, si:ch211-5k11.8	148	23	15797	18.5629	0.120812	1.53126
ALL	GOTERM_MF	GO:0019825~oxygen binding	4	0.00138449	hbaa1, hbba1, hbba1, si:ch211-5k11.8	148	24	15797	17.7894	0.092846	1.73648
ALL	GOTERM_MF	GO:0030170~pyridoxal phosphate binding	4	0.0183587	pygmb, gad2, alas2, alas1	148	60	15797	7.11577	0.62372	20.886
ALL	GOTERM_MF	GO:0003870~5-aminolevulinate synthase activity	2	0.0185251	alas2, alas1	148	2	15797	106.736	0.545743	21.0555
ALL	GOTERM_MF	GO:0005506~iron ion binding	6	0.0357321	hbaa1, hbba1, hbba1, si:ch211-5k11.8, tet3, zgc:92066	148	195	15797	3.2842	0.721845	36.8753
ALL	GOTERM_MF	GO:0003824~catalytic activity	10	0.0397266	tpi1b, ldha, gad2, ahnak, alas2, lgi1a, alas1, pfklb, pfkpb, sulf2b	148	490	15797	2.1783	0.705333	40.103
ALL	GOTERM_MF	GO:0051015~actin filament binding	4	0.0435721	coro1ca, fscn1b, ppp1r9bb, shroom1	148	84	15797	5.08269	0.691182	43.0661
ALL	GOTERM_MF	GO:0003872~6-phosphofructokinase activity	2	0.0545589	pfklb, pfkpb	148	6	15797	35.5788	0.731612	50.8043
ALL	GOTERM_MF	GO:0005509~calcium ion binding	12	0.0696138	zgc:158328, nucb1, syt5b, notch3, FAT4, nucb2a, anxa2a, hpcal4, anxa13, sulf2b, s100b, frem2b	148	714	15797	1.79389	0.78183	59.8408
ALL	GOTERM_MF	GO:0004713~protein tyrosine kinase activity	4	0.0797248	dyrk1b, jak1, fgfr2, kdr	148	108	15797	3.9532	0.796822	65.023
ALL	GOTERM_MF	GO:0016301~kinase activity	11	0.0892116	mibp, prkar2aa, dyrk1b, jak1, fgfr2, kdr, prkcba, pik3ca, pfklb, pfkpb, mknk2b	148	661	15797	1.77625	0.806614	69.318
ALL	GOTERM_MF	GO:0008253~5'-nucleotidase activity	2	0.0892785	nt5dc2, nt5c2l1	148	10	15797	21.3473	0.780822	69.3465

## Sheet: Y1 ALL
Group	Category	Term	Count	PValue	Genes	List.Total	Pop.Hits	Pop.Total	Fold.Enrichment	Benjamini	FDR
ALL	GOTERM_BP	GO:0006412~translation	56	1.64635e-09	rpl13, rps27.1, slc25a23a, rpl5b, rpl3, rpsa, rpl19, rps28, rpl22, rps15a, eif3f, rpl10a, rpl23a, slc25a25b, slc25a33, slc25a23b, uba52, eif5a2, rps11, rpl11, rpl30, eif3ea, eef2k, rpl35, eef1a1l1, rpl21, eif2ak1, rpl18a, rps19, rpl10, slc25a55a, rpl34, rpl39, rps13, rpl13a, rps3a, rps29, rps5, rps7, slc25a29, rpl7a, rps12, rps14, rps6, rpl27, rps23, rpl8, slc25a15b, rpl36a, rars, rrbp1a, rps8a, …	1107	314	14912	2.40241	2.23245e-06	2.70208e-06
ALL	GOTERM_BP	GO:0032922~circadian regulation of gene expression	7	2.6595e-05	clocka, bhlhe40, nr1d2a, nfil3-5, ciarta, per3, nfil3-6	1107	10	14912	9.42945	0.01787	0.04364
ALL	GOTERM_BP	GO:0016310~phosphorylation	78	3.16691e-05	syk, insrb, stk11, pak4, csnk1da, srpk1b, zap70, fam20b, tgfbr1b, sgk3, akt3b, pim1, csnk1db, ek1, pbk, dclk2b, prkar2aa, nme2b.1, pim3, tie1, prkcz, mertka, mibp, pfkpa, fes, mob1a, pak2a, ip6k2a, dgkh, phkg1a, csf1ra, eef2k, dclk1a, pfkfb3, hck, mapk6, csf1rb, pdk4, eif2ak1, tk1, plk3, rps6ka3a, cdk2, stk35l, pik3ca, coq8b, pik3r2, MAP3K13, stk35, mapk8a, plk1, jak1, dusp6, pik3cg, cdk1, camk2d…	1107	654	14912	1.60659	0.0142127	0.0519642
ALL	GOTERM_BP	GO:0000028~ribosomal small subunit assembly	8	7.63455e-05	rpsa, rps10, rps14, rps5, rps19, rps27.1, rps28, rps17	1107	16	14912	6.73532	0.02555	0.125228
ALL	GOTERM_BP	GO:0051726~regulation of cell cycle	15	0.000201033	rpl35, rpl13, rpl23a, phactr4b, gadd45ba, dtl, ccng1, rpl7, rpl36a, rps29, rps7, rps8a, rps15a, cables1, mdka	1107	64	14912	3.15718	0.0530659	0.329435
ALL	GOTERM_BP	GO:0043009~chordate embryonic development	22	0.000368798	rpl35, mcl1b, insrb, rps19, rps14, npc1, rplp2l, rps3a, stra6, rpl11, rpl36a, rps29, mob1a, rplp0, rab18b, susd4, rps7, rps15a, rps8a, rpl5a, ca8, rps4x	1107	126	14912	2.35202	0.0799835	0.603572
ALL	GOTERM_BP	GO:0006468~protein phosphorylation	79	0.000443821	syk, insrb, MARK4, stk11, pak4, csnk1da, map3k9, srpk1b, zap70, hipk1a, tgfbr1b, sgk3, akt3b, wnk4b, csnk1db, pim1, ek1, peak1, pbk, stk25a, dclk2b, cdk13, stk40, ror2, pim3, si:dkeyp-26a9.2, ttn.1, tie1, prkcz, snrkb, mertka, fes, pak2a, phkg1a, csf1ra, eef2k, dclk1a, csf1rb, hck, mapk6, eif2ak1, plk3, si:ch211-183d21.3, rps6ka3a, cdk2, stk35l, ksr1a, coq8b, sik1, ulk2, MAP3K13, stk35, mapk8a, p…	1107	721	14912	1.47598	0.0823999	0.725935
ALL	GOTERM_BP	GO:0009648~photoperiodism	6	0.000703654	clocka, per2, arntl2, per1a, arntl1a, per3	1107	11	14912	7.34762	0.112469	1.14863
ALL	GOTERM_BP	GO:0009416~response to light stimulus	8	0.000766833	cry1aa, clocka, per2, cry5, arntl2, cry2, hdc, arntl1a	1107	22	14912	4.89842	0.109151	1.25115
ALL	GOTERM_BP	GO:0048791~calcium ion-regulated exocytosis of neurotransmitter	11	0.000796344	syt12, syt14b, rims2b, doc2d, syt2a, syt11b, syt5b, syt10, syt13, rims4, rims1b	1107	42	14912	3.52803	0.102397	1.29901
ALL	GOTERM_BP	GO:0030218~erythrocyte differentiation	11	0.000796344	rpl35, rpl11, rps29, epb41b, rps19, rps27.1, alas2, tfr1a, atp5if1a, slc4a1a, rpl27	1107	42	14912	3.52803	0.102397	1.29901
ALL	GOTERM_BP	GO:0051603~proteolysis involved in cellular protein catabolic process	13	0.000813147	lgmn, ctsh, ctsba, scpep1, ctsk, psmb2, psma4, ctsc, zgc:110239, ctsz, psma3, psma5, ctss2.2	1107	57	14912	3.07225	0.0954156	1.32625
ALL	GOTERM_BP	GO:0042074~cell migration involved in gastrulation	14	0.0012988	vangl2, itgav, celsr1b, s1pr1, mmp14b, pcdh18a, rac1a, gna12a, fzd7a, stat3, b4galt1, gpc4, esrra, apoc1	1107	68	14912	2.77337	0.136585	2.11046
ALL	GOTERM_BP	GO:0042542~response to hydrogen peroxide	4	0.00153757	cat, cry1aa, per2, per1a	1107	4	14912	13.4706	0.148285	2.49385
ALL	GOTERM_BP	GO:0009411~response to UV	5	0.00165319	perp, primpol, per2, dtl, msh6	1107	8	14912	8.41915	0.148074	2.679
ALL	GOTERM_BP	GO:0048821~erythrocyte development	7	0.00257477	rpl11, sptb, rps29, rps14, rps19, alas2, spi1b	1107	20	14912	4.71472	0.207894	4.14302
ALL	GOTERM_BP	GO:0050727~regulation of inflammatory response	6	0.00356077	caspb, caspbl, si:ch73-63e15.2, OTUD7A, setd6, pycard	1107	15	14912	5.38826	0.260894	5.68646
ALL	GOTERM_BP	GO:0071466~cellular response to xenobiotic stimulus	8	0.00657713	gstp1, ahr2, tiparp, nfe2l2a, nt5c2l1, hmox1a, cyp1a, ca2	1107	31	14912	3.47629	0.409246	10.2645
ALL	GOTERM_BP	GO:0019985~translesion synthesis	4	0.0113518	primpol, haus3, dtl, pcna	1107	7	14912	7.69751	0.576862	17.0868
ALL	GOTERM_BP	GO:0035677~posterior lateral line neuromast hair cell development	4	0.0113518	stat3, socs3a, tmem132e, hcn1	1107	7	14912	7.69751	0.576862	17.0868
ALL	GOTERM_BP	GO:0007399~nervous system development	21	0.0122375	nrn1a, itm2cb, olfm1a, vangl2, phactr4b, neurod4, kdm7aa, cntn4, nab2, nrp1a, cntn3a.1, mkrn2, gli2a, cyfip1, sox19a, ptn, chac1, cables1, bzw2, fgf14, itm2ca	1107	157	14912	1.80181	0.584702	18.2976
ALL	GOTERM_BP	GO:0042541~hemoglobin biosynthetic process	5	0.0125124	rpl11, rps19, alas2, tfr1a, tfr1b	1107	13	14912	5.18102	0.57416	18.67
ALL	GOTERM_BP	GO:0006730~one-carbon metabolic process	8	0.0129915	ahcyl2, ahcy, cahz, ca9, mthfd1l, ca8, ahcyl1, ca2	1107	35	14912	3.079	0.570174	19.3151
ALL	GOTERM_BP	GO:0006457~protein folding	17	0.013549	calr3b, txn, ppiaa, hsp90b1, calr3a, pdia3, fkbp5, pdia4, canx, nudcd3, zgc:56493, dnajb4, zgc:122979, dnajb5, hsp90aa1.2, p4hb, txndc5	1107	118	14912	1.94069	0.568644	20.0599
ALL	GOTERM_BP	GO:0001666~response to hypoxia	10	0.0150753	hif1al, hbaa1, hsp90b1, nrp1a, hbba1, igfbp1a, ngb, alas2, npc1, hmox1a	1107	53	14912	2.54163	0.591619	22.0659
ALL	GOTERM_BP	GO:0017158~regulation of calcium ion-dependent exocytosis	8	0.0151228	syt12, syt14b, doc2d, syt2a, syt11b, syt5b, syt10, syt13	1107	36	14912	2.99348	0.577245	22.1275
ALL	GOTERM_BP	GO:0007264~small GTPase mediated signal transduction	34	0.0183395	si:dkey-27j5.5, ran, rhobtb2a, gna12a, rabl6b, arl4d, si:dkey-263f15.2, rapgefl1, si:dkey-191g9.5, rab33ba, rhoca, trim23, cdc42l, rhobtb2b, si:dkey-16l2.16, dock10, si:ch211-251j10.3, zgc:110699, rap2b, rap2ab, rap1b, rac1a, arf1, rasgef1bb, rac2, rab18b, rhobtb1, agap3, arf3b, rapgef5a, arf6b, arl4ab, dock8, rab3c	1107	305	14912	1.50165	0.633579	26.1985
ALL	GOTERM_BP	GO:0007017~microtubule-based process	8	0.0229889	tubb4b, si:ch211-114n24.6, zgc:55461, tuba8l, tubb2, tubb5, tuba8l4, tuba1b	1107	39	14912	2.76321	0.702683	31.7307
ALL	GOTERM_BP	GO:0006906~vesicle fusion	10	0.0235247	syt12, syt14b, vamp3, vamp5, doc2d, syt2a, syt11b, syt5b, syt10, syt13	1107	57	14912	2.36327	0.697472	32.3426
ALL	GOTERM_BP	GO:0002181~cytoplasmic translation	6	0.0243417	rpl7, rplp0, rpl22, rplp2l, rpl15, rpl8	1107	23	14912	3.51408	0.696817	33.2657
ALL	GOTERM_BP	GO:0034976~response to endoplasmic reticulum stress	5	0.0266635	cdipt, pdia3, pdia4, p4hb, txndc5	1107	16	14912	4.20958	0.717385	35.8248
ALL	GOTERM_BP	GO:0043551~regulation of phosphatidylinositol 3-kinase activity	3	0.0298127	pik3r1, pik3r2, pik3r3a	1107	4	14912	10.103	0.745391	39.149
ALL	GOTERM_BP	GO:0050793~regulation of developmental process	3	0.0298127	notch2, notch1b, notch3	1107	4	14912	10.103	0.745391	39.149
ALL	GOTERM_BP	GO:0000027~ribosomal large subunit assembly	5	0.032874	rpl11, rpl23a, rpl10, rpl5a, rpl3	1107	17	14912	3.96195	0.76826	42.2249
ALL	GOTERM_BP	GO:0021654~rhombomere boundary formation	4	0.0329093	mafba, notch1b, notch3, efnb3b	1107	10	14912	5.38826	0.7578	42.2594
ALL	GOTERM_BP	GO:0046854~phosphatidylinositol phosphorylation	6	0.034017	pik3r1, pik3r2, pik3r3a, si:ch211-160o17.2, pik3cg, pik3ca	1107	25	14912	3.23295	0.758797	43.3353
ALL	GOTERM_BP	GO:0005975~carbohydrate metabolic process	21	0.0351803	glb1l, hexb, galm, hyal3, taldo1, slc3a2b, hhip, glb1, naga, slc3a2a, fuca2, man2a1, pygb, ppp1r3ca, manba, b3gat1a, chst7, b4galt1, ppp1r3cb, myorg, man2b1	1107	175	14912	1.61648	0.760295	44.445
ALL	GOTERM_BP	GO:0035162~embryonic hemopoiesis	7	0.0368748	sptb, myct1a, epb41b, alas2, tfr1a, lclat1, slc4a1a	1107	34	14912	2.77337	0.76675	46.025
ALL	GOTERM_BP	GO:0048593~camera-type eye morphogenesis	4	0.04281	ccnd1, sox11a, pim1, sox11b	1107	11	14912	4.89842	0.807574	51.2323
ALL	GOTERM_BP	GO:0006470~protein dephosphorylation	17	0.0443449	dusp1, ptprz1b, ppm1la, ptpn11b, pptc7a, ptp4a1, ptprja, pptc7b, ptp4a2b, dusp6, dusp23b, ppm1e, dusp7, ssh2b, cdc25b, dusp2, ptprn2	1107	136	14912	1.68383	0.810301	52.5
ALL	GOTERM_BP	GO:0000727~double-strand break repair via break-induced replication	3	0.0472668	gins2, cdc7, cdc45	1107	5	14912	8.08238	0.822333	54.8283
ALL	GOTERM_BP	GO:0006334~nucleosome assembly	13	0.0479526	h1f0, zgc:114046, CR354435.1, h3f3b.1, zgc:173552, si:ch211-113a14.11, si:ch1073-153i20.4, h1fx, histh1l, zgc:153405, chaf1b, hist2h3c, si:dkey-108k21.21	1107	95	14912	1.84335	0.818876	55.359
ALL	GOTERM_BP	GO:0060027~convergent extension involved in gastrulation	10	0.0495845	fzd2, fzd7a, dnaaf1, vangl2, ror2, mcc, gpc4, pfn1, rack1, mmp14b	1107	65	14912	2.07241	0.821652	56.5984
ALL	GOTERM_BP	GO:0007623~circadian rhythm	6	0.0524546	htr7a, clocka, arntl2, impdh2, nfil3-5, arntl1a	1107	28	14912	2.88657	0.831698	58.7002
ALL	GOTERM_BP	GO:0008286~insulin receptor signaling pathway	5	0.065447	pik3r1, pik3r2, pik3r3a, si:ch73-335l21.1, baiap2b	1107	21	14912	3.2073	0.887558	67.0741
ALL	GOTERM_BP	GO:0070588~calcium ion transmembrane transport	11	0.0663513	cacna1bb, trpv1, atp2b1a, cacng8a, cacng2a, atp2b2, cacnb3a, ryr1b, cacnb2b, cacna1ba, cacna1da	1107	79	14912	1.87566	0.885253	67.5931
ALL	GOTERM_BP	GO:0021986~habenula development	4	0.0664661	kctd12.1, ulk2, sec61a1, wls	1107	13	14912	4.14481	0.879922	67.6584
ALL	GOTERM_BP	GO:0030010~establishment of cell polarity	4	0.0664661	MARK4, stat3, vangl2, mmp14b	1107	13	14912	4.14481	0.879922	67.6584
ALL	GOTERM_BP	GO:0045087~innate immune response	18	0.0674167	hck, syk, mxc, yrk, nfkb2, hist1h2a3, hist1h2a11, zap70, pycard, si:ch211-113a14.11, fes, jak1, csf1ra, si:ch211-180a12.2, nrros, serinc5, tlr3, hist1h2a4	1107	155	14912	1.56433	0.877936	68.1948
ALL	GOTERM_BP	GO:0001525~angiogenesis	18	0.0674167	mcamb, hexb, rnf213a, itgav, robo4, efna1b, tie1, nrp1a, mtbl, rps29, lpar6a, kremen1, ctsz, phkg1a, esm1, rack1, hspg2, efna1a	1107	155	14912	1.56433	0.877936	68.1948
ALL	GOTERM_BP	GO:0006816~calcium ion transport	10	0.072989	cacna1bb, atp2b1a, cacng8a, cacng2a, atp2b2, ryr1b, cacna1ba, RYR2, cacna1da, slc8a2b	1107	70	14912	1.92438	0.892917	71.1742
ALL	GOTERM_BP	GO:0007169~transmembrane receptor protein tyrosine kinase signaling pathway	13	0.0744655	hck, csf1rb, syk, insrb, ror2, yrk, ephb2b, zap70, ntrk3b, jak1, csf1ra, ek1, ddr1	1107	102	14912	1.71685	0.892751	71.9185
ALL	GOTERM_BP	GO:0016525~negative regulation of angiogenesis	5	0.0754899	per2, yjefn3, adgrb1b, s1pr1, serpinf1	1107	22	14912	3.06151	0.891106	72.4244
ALL	GOTERM_BP	GO:0034599~cellular response to oxidative stress	4	0.0800913	ryr1b, nfe2l2a, zgc:56493, txn	1107	14	14912	3.84875	0.900759	74.5926
ALL	GOTERM_BP	GO:0061386~closure of optic fissure	4	0.0800913	sox11a, sfrp1a, phactr4b, sox11b	1107	14	14912	3.84875	0.900759	74.5926
ALL	GOTERM_BP	GO:0045879~negative regulation of smoothened signaling pathway	4	0.0800913	sox11a, rerea, hhip, sox11b	1107	14	14912	3.84875	0.900759	74.5926
ALL	GOTERM_BP	GO:0002040~sprouting angiogenesis	10	0.0839815	arhgef9b, abca1a, nrp1a, kctd10, rnf213a, slc2a1a, yjefn3, lgals2a, s1pr1, nus1	1107	72	14912	1.87092	0.90735	76.2997
ALL	GOTERM_BP	GO:0055113~epiboly involved in gastrulation with mouth forming second	7	0.0877042	gna12a, sdc4, lta4h, arf6b, npc1, pfn1, pcdh18a	1107	42	14912	2.24511	0.912888	77.832
ALL	GOTERM_BP	GO:0042274~ribosomal small subunit biogenesis	3	0.0899154	rps7, rps6, nat10	1107	7	14912	5.77313	0.914301	78.6975
ALL	GOTERM_BP	GO:2000300~regulation of synaptic vesicle exocytosis	3	0.0899154	rims2b, rims4, rims1b	1107	7	14912	5.77313	0.914301	78.6975
ALL	GOTERM_BP	GO:0070507~regulation of microtubule cytoskeleton organization	3	0.0899154	rassf7b, ek1, rassf7a	1107	7	14912	5.77313	0.914301	78.6975
ALL	GOTERM_BP	GO:0045892~negative regulation of transcription, DNA-templated	12	0.092871	bhlhe41, nab2, id1, cry1aa, cry1bb, cipcb, cry2, bhlhe40, cry1ab, puraa, si:ch211-132b12.7, arntl1a	1107	95	14912	1.70155	0.917403	79.805
ALL	GOTERM_BP	GO:0051453~regulation of intracellular pH	6	0.093829	slc4a4a, slc9a5, slc4a2b, slc4a1a, slc4a8, slc26a5	1107	33	14912	2.44921	0.915764	80.1522
ALL	GOTERM_BP	GO:0030833~regulation of actin filament polymerization	4	0.0948106	arpc5lb, arpc5a, pfn1, arpc1b	1107	15	14912	3.59217	0.914211	80.5021
ALL	GOTERM_BP	GO:0006811~ion transport	44	0.0998178	slc4a4a, kcnj12b, tcirg1b, ryr1b, slc38a7, si:ch211-251b21.1, cacna1da, kcnj19b, kcnq5b, si:cabz01090193.1, slc39a7, cacng8a, kctd10, slco2b1, slco3a1, cacna1ba, mt-atp8, slc4a1a, atp1a3b, kcnf1b, slc4a8, cnga3a, cacna1bb, kctd12.1, trpv1, cacng2a, clic1, kcnj12a, slc4a2b, ttyh2l, sfxn5b, kctd4, atp5mc1, clcn5a, atp2b1a, slc9a5, slc12a7b, atp2b2, kcnc1b, kctd8, hvcn1, atp1b3b, slco1d1, kcnk1b	1107	475	14912	1.24781	0.921631	82.1988
ALL	GOTERM_CC	GO:0005840~ribosome	47	6.53352e-17	rpl35, rpl21, rpl18a, rpl13, rps19, rpl10, rps27.1, rpl5b, rpl34, rplp2l, rpl39, rps13, rpl13a, rpl3, rpl7, rps3a, rps29, rpsa, rps10, rps5, rpl19, rps7, rpl22, rps28, rps15a, rpl10a, rps12, rpl7a, rps25, rpl23a, rps14, rps6, uba52, rpl27, rps23, rps11, rpl8, rpl11, rpl36a, rplp0, rrbp1a, rps8a, rpl30, rpl5a, rps17, rpl15, rps4x	1068	162	15208	4.13127	3.10862e-14	1.44329e-13
ALL	GOTERM_CC	GO:0022625~cytosolic large ribosomal subunit	24	3.03963e-13	rpl35, rpl21, rpl7a, rpl13, rpl18a, rpl23a, rpl10, rpl34, rpl39, rplp2l, rpl27, rpl3, rpl13a, rpl8, rpl7, rpl11, rpl36a, rplp0, rpl19, rpl22, rpl5a, rpl30, rpl10a, rpl15	1068	54	15208	6.32876	4.25571e-11	4.01934e-10
ALL	GOTERM_CC	GO:0030529~intracellular ribonucleoprotein complex	43	9.85302e-11	rpl35, rpl21, rpl13, rpl18a, rps19, rpl10, rps27.1, rpl5b, rpl34, rplp2l, rps13, rpl13a, rpl3, rps3a, rpl7, rps29, rpsa, rps10, rps5, rpl19, rps28, rps7, rps15a, rpl10a, rps12, rpl7a, rps25, rpl23a, rps14, rps6, uba52, rpl27, rps23, rps11, rpl8, rpl11, rpl36a, rplp0, rps8a, rpl30, rpl5a, rpl15, rps4x	1068	200	15208	3.06154	9.19615e-09	1.3028e-07
ALL	GOTERM_CC	GO:0022627~cytosolic small ribosomal subunit	18	1.50064e-10	rps12, rps19, rps14, rps27.1, rps6, rps13, rps11, rps23, rps3a, rps29, rpsa, rps10, rps5, rps7, rps28, rps8a, rps17, rps4x	1068	38	15208	6.74512	1.05045e-08	1.9842e-07
ALL	GOTERM_CC	GO:0005622~intracellular	112	0.000657566	chn1, tuft1a, rpsa, cotl1, rpl19, akt3b, itsn2a, gmfb, rhobtb2b, dock10, socs3a, rap2b, plch1, rps11, prkcz, dnase2, ip6k2a, arf6b, arl4ab, dclk1a, dock8, rab3c, ftr12, rpl35, rpl21, rps6ka3a, pik3ca, pitpnab, rps13, rplp2l, rhobtb2a, rps29, mapk8a, si:dkey-263f15.2, mkrn2, racgap1, rps7, rhoca, depdc1a, rps12, cd74b, deptor, zgc:110699, rap1b, rpl27, smad7, rpl36a, rapgef5a, araf, rps17, rps4x, …	1068	1175	15208	1.35732	0.0361656	0.865971
ALL	GOTERM_CC	GO:0005764~lysosome	17	0.000694316	ctsh, tmem150aa, zgc:63831, dram2b, ctsba, ctsk, gnsb, asah1b, ctsc, rnaset2, zgc:110239, CABZ01076275.1, ctsd, ctsz, psap, scarb2a, ctss2.2	1068	93	15208	2.60296	0.031893	0.914165
ALL	GOTERM_CC	GO:0048786~presynaptic active zone	6	0.00197431	erc2, rims2b, ERC1, erc1a, rims4, rims1b	1068	14	15208	6.10273	0.0760067	2.57924
ALL	GOTERM_CC	GO:0015629~actin cytoskeleton	11	0.00840426	arpc5lb, arpc5a, ivns1abpb, ppp1r9bb, klhl17, coro1b, coro1a, peak1, baiap2b, arpc1b, ctnna1	1068	60	15208	2.61061	0.25576	10.5592
ALL	GOTERM_CC	GO:0005783~endoplasmic reticulum	42	0.00852555	prom1a, elovl1b, vmp1, calr3b, dtnbp1a, tmem178, sec61a1, sumf1, dad1, npc2, pora, serpinh1a, ext1b, slc39a7, pdia3, srebf2, hsd17b12a, calr3a, pnpla6, hsd20b2, pdia4, elovl2, nrros, cyp1a, p4hb, serac1, col4a3bpa, cyp39a1, necab3, ccdc47, slc51a, lnpa, nus1, p4ha1a, rnaset2, lclat1, canx, fndc5b, fndc4b, fads2, p3h1, txndc5	1068	398	15208	1.50268	0.233849	10.7038
ALL	GOTERM_CC	GO:0000786~nucleosome	20	0.00940732	zgc:114046, h1f0, CR354435.1, hist1h2a10, hist1h2a3, h3f3b.1, hist1h2a11, zgc:173552, CU457819.1, si:ch211-113a14.11, si:ch1073-153i20.5, zgc:112234, ano9a, h1fx, si:ch1073-153i20.4, histh1l, zgc:153405, hist2h3c, hist1h2a4, si:dkey-108k21.21	1068	151	15208	1.88605	0.232527	11.7482
ALL	GOTERM_CC	GO:0005942~phosphatidylinositol 3-kinase complex	5	0.01366	pik3r1, pik3r2, pik3r3a, pik3cg, pik3ca	1068	14	15208	5.08561	0.295387	16.6284
ALL	GOTERM_CC	GO:0005737~cytoplasm	190	0.0164946	syk, arpc5lb, gdap1l1, nfkb2, csnk1da, chn1, pfn1, arhgdig, CABZ01005876.1, bin1b, psma4, stmn4l, si:ch211-204d2.4, rpsa, mical3b, dusp23b, pim1, rack1, ddit4, stk25a, parpbp, rnf213a, arpc5a, socs3a, mettl3, cyhr1, numb, gstt1a, tmsb4x, pygb, snrkb, zgc:55461, igfbp1a, arntl2, rac2, actb1, impdh2, msna, eef2k, arpc4l, xpot, abi1a, zgc:92066, tuba1b, si:ch211-166a6.5, rps6ka3a, mxc, rnf44, ppp1r9…	1068	2335	15208	1.15869	0.321644	19.7414
ALL	GOTERM_CC	GO:0072557~IPAF inflammasome complex	3	0.0426476	caspb, caspbl, pycard	1068	5	15208	8.54382	0.608874	43.8014
ALL	GOTERM_CC	GO:0072559~NLRP3 inflammasome complex	3	0.0426476	caspb, caspbl, pycard	1068	5	15208	8.54382	0.608874	43.8014
ALL	GOTERM_CC	GO:0097169~AIM2 inflammasome complex	3	0.0426476	caspb, caspbl, pycard	1068	5	15208	8.54382	0.608874	43.8014
ALL	GOTERM_CC	GO:0005856~cytoskeleton	31	0.044236	dspa, arpc5lb, tuba8l, tubb2, tln1, dtl, tubb5, frmd8, tuba8l4, spire1a, si:ch211-114n24.6, farp2, jak1, mical3b, epb41b, wasf2, tubb4b, arpc5a, si:ch73-362m14.4, wu:fi04e12, mical3a, zmynd10, zgc:55461, gfap, fes, ivns1abpb, actb1, msna, ssh2b, tuba1b, cnn2	1068	309	15208	1.42858	0.595412	45.0219
ALL	GOTERM_CC	GO:0005952~cAMP-dependent protein kinase complex	3	0.0610393	prkar2aa, PRKAR2B, prkar1ab	1068	6	15208	7.11985	0.691384	56.5155
ALL	GOTERM_CC	GO:0005891~voltage-gated calcium channel complex	6	0.0625453	cacna1bb, cacng2a, cacnb3a, cacnb2b, cacna1ba, cacna1da	1068	31	15208	2.75607	0.677054	57.4287
ALL	GOTERM_CC	GO:0005667~transcription factor complex	13	0.084171	hif1al, rcor2, skib, cry1aa, clocka, arntl2, tcf12, cry2, nfe2l2a, sox19a, arntl1a, smad7, BX000363.1	1068	110	15208	1.68287	0.765004	68.7323
ALL	GOTERM_CC	GO:0005885~Arp2/3 protein complex	4	0.097296	arpc5lb, arpc5a, arpc4l, arpc1b	1068	16	15208	3.55993	0.796538	74.1652
ALL	GOTERM_MF	GO:0003735~structural constituent of ribosome	51	1.07672e-14	rpl13, rps27.1, slc25a23a, rpl5b, rpl3, rpl7, rpsa, rpl19, rps28, rpl22, rps15a, rpl10a, rpl23a, slc25a25b, slc25a33, slc25a23b, uba52, rps11, rpl11, rplp0, rpl30, rpl35, rpl21, rpl18a, rps19, rpl10, slc25a55a, rpl34, rplp2l, rpl39, rps13, rpl13a, rps3a, rps29, rps10, rps5, rps7, slc25a29, rps12, rps14, rps6, rpl27, rps23, rpl8, slc25a15b, rpl36a, rps8a, rps17, rpl5a, rpl15, rps4x	1102	212	15797	3.44848	1.08769e-11	1.70419e-11
ALL	GOTERM_MF	GO:0016301~kinase activity	77	9.95809e-06	syk, insrb, stk11, pak4, csnk1da, srpk1b, zap70, fam20b, tgfbr1b, sgk3, akt3b, pim1, csnk1db, ek1, pbk, dclk2b, prkar2aa, nme2b.1, pim3, tie1, prkcz, mertka, mibp, pfkpa, fes, mob1a, pak2a, ip6k2a, dgkh, phkg1a, csf1ra, eef2k, dclk1a, pfkfb3, hck, mapk6, csf1rb, eif2ak1, tk1, plk3, rps6ka3a, cdk2, stk35l, pik3ca, coq8b, pik3r2, MAP3K13, stk35, mapk8a, plk1, jak1, dusp6, pik3cg, cdk1, camk2d2, pla…	1102	661	15797	1.66987	0.00501624	0.0157523
ALL	GOTERM_MF	GO:0004672~protein kinase activity	76	0.000350495	syk, insrb, MARK4, stk11, pak4, csnk1da, map3k9, srpk1b, zap70, hipk1a, tgfbr1b, sgk3, akt3b, wnk4b, pim1, csnk1db, ek1, peak1, pbk, stk25a, dclk2b, cdk13, stk40, ror2, pim3, si:dkeyp-26a9.2, ttn.1, tie1, prkcz, snrkb, mertka, fes, pak2a, phkg1a, csf1ra, dclk1a, hck, mapk6, csf1rb, eif2ak1, plk3, si:ch211-183d21.3, rps6ka3a, cdk2, stk35l, ksr1a, coq8b, sik1, ulk2, MAP3K13, stk35, mapk8a, plk1, ja…	1102	725	15797	1.50269	0.111322	0.553037
ALL	GOTERM_MF	GO:0005544~calcium-dependent phospholipid binding	12	0.00196434	syt12, syt14b, anxa3b, doc2d, syt2a, syt11b, anxa1a, syt5b, anxa11b, syt10, syt13, anxa2a	1102	58	15797	2.96583	0.391333	3.06271
ALL	GOTERM_MF	GO:0005200~structural constituent of cytoskeleton	11	0.00279111	tubb4b, sptb, si:ch211-114n24.6, zgc:55461, tuba8l, tubb2, epb41b, tln1, tubb5, tuba8l4, tuba1b	1102	52	15797	3.03237	0.431408	4.32531
ALL	GOTERM_MF	GO:0004713~protein tyrosine kinase activity	17	0.00324859	hck, csf1rb, syk, insrb, yrk, ephb2b, tie1, zap70, mertka, ntrk3b, fgfr3, dstyk, fes, jak1, csf1ra, ek1, ddr1	1102	108	15797	2.25641	0.421742	5.01731
ALL	GOTERM_MF	GO:0005509~calcium ion binding	70	0.00345691	syt12, nell2b, calr3b, calb2a, edem1, anxa1a, zgc:153867, slc25a23a, nid2b, vcanb, hpcal1, fbn2a, gsna, itsn2a, hspg2, cblb, zgc:92027, mmp24, syt5b, prrg4, necab3, slc25a25b, celsr1b, slc25a23b, plch1, syt10, ldlrb, mmp14b, stab1, syt14b, kcnip1b, notch2, syt11b, canx, anxa11b, RYR2, capns1b, eef2k, anxa2a, thbs4a, notch1b, fat1b, mcc, ryr1b, calm1a, ehd4, pcdh1g32, s100b, cetn2, calr3a, pvalb7,…	1102	714	15797	1.40538	0.393256	5.33087
ALL	GOTERM_MF	GO:0000166~nucleotide binding	144	0.00578953	syk, insrb, stk11, csnk1da, rbpms2a, msh6, ddx11, gna12a, mcm6, si:dkey-118k5.3, hspa8, sgk3, tgfbr1b, fam20b, akt3b, pim1, ek1, myh9a, prkar2aa, nme2b.1, tmem63ba, rap2b, yme1l1a, prkcz, tie1, mertka, zgc:55461, sept12, phkg1a, impdh2, actb1, ptbp1a, arf6b, arl4ab, dclk1a, tuba1b, csf1rb, hck, hnrnpd, plk3, rps6ka3a, mxc, cdk2, prkar1ab, gbp2, si:ch211-114n24.6, sept2, mapk8a, jak1, cdk1, glulb,…	1102	1678	15797	1.23017	0.519559	8.77626
ALL	GOTERM_MF	GO:0005516~calmodulin binding	11	0.00630876	stra6, camkvb, phkg1a, epb41b, phka2, kcnn3, eef2k, camk2d2, cnn2, mknk2b, cnn3a	1102	58	15797	2.71868	0.508467	9.52703
ALL	GOTERM_MF	GO:0004674~protein serine/threonine kinase activity	48	0.0105796	MARK4, plk3, rps6ka3a, stk11, cdk2, stk35l, pak4, csnk1da, coq8b, sik1, ulk2, MAP3K13, stk35, mapk8a, plk1, tgfbr1b, sgk3, wnk4b, akt3b, csnk1db, pim1, cdk1, pbk, unm_sa1261, camk2d2, alpk3a, chek1, prkd2, dclk2b, pim3, si:dkeyp-26a9.2, tnikb, csnk2a4, plk2b, cdc7, mknk2b, prkcz, snrkb, si:ch211-195b13.1, rps6kb1a, dstyk, pak2a, phkg1a, araf, prkcba, eef2k, dclk1a, acvr2aa	1102	478	15797	1.43948	0.65844	15.4864
ALL	GOTERM_MF	GO:0030276~clathrin binding	9	0.0132258	syt12, syt14b, doc2d, syt2a, syt11b, hip1rb, syt5b, syt10, syt13	1102	46	15797	2.80464	0.705498	18.9922
ALL	GOTERM_MF	GO:0051015~actin filament binding	13	0.0132826	map1sa, ppp1r9bb, klhl17, shroom1, tln1, coro1b, coro1a, ttn.1, arpc1b, flna, cyfip1, myh9a, ctnna1	1102	84	15797	2.21849	0.675492	19.066
ALL	GOTERM_MF	GO:0003779~actin binding	28	0.0163051	ppp1r9bb, phactr4b, tln1, pfn1, avil, spire1a, capza1a, cotl1, hip1rb, mical3b, gsna, myh9a, wasf2, gmfb, myo1b, si:ch73-362m14.4, mkl1b, myo1f, mical3a, ablim1a, flna, sptb, capgb, cyfip1, msna, ssh2b, cnn2, cnn3a	1102	251	15797	1.59911	0.72119	22.9001
ALL	GOTERM_MF	GO:0000976~transcription regulatory region sequence-specific DNA binding	7	0.0184895	nfe2l1b, hif1al, nfe2l2a, mef2ca, bach1b, ciarta, arntl1a	1102	31	15797	3.2369	0.739817	25.5645
ALL	GOTERM_MF	GO:0016740~transferase activity	112	0.0194926	hs3st1l2, syk, insrb, stk11, csnk1da, srpk1b, ext1b, sgk3, tgfbr1b, fam20b, akt3b, pim1, ek1, prkar2aa, nme2b.1, mettl3, psat1, tie1, prkcz, nus1, pygb, mertka, mibp, ip6k2a, phkg1a, b4galt1, lclat1, eef2k, dclk1a, csf1rb, hck, elovl1b, plk3, rps6ka3a, gstp1, cdk2, pik3ca, coq8b, mapk8a, jak1, cdk1, camk2d2, plaua, prkd2, tpst1l, pdk2b, galnt18b, yrk, tnikb, cdc7, plk2b, ntrk3b, primpol, fgfr3, a…	1102	1319	15797	1.21721	0.734319	26.7588
ALL	GOTERM_MF	GO:0005044~scavenger receptor activity	9	0.0213179	prss12, ackr4a, marco, lgals3bpb, lgals3bpa, prg4a, si:ch73-127m5.1, si:ch211-51a6.2, enpp1	1102	50	15797	2.58027	0.743402	28.8864
ALL	GOTERM_MF	GO:0003700~transcription factor activity, sequence-specific DNA binding	61	0.0220386	rcor2, cebpd, pou3f3b, fosb, nfkb2, erf, nr4a3, BX000363.1, foxo1b, rorca, ubp1, tefa, tefb, nfil3-5, arntl1a, pbx1a, myclb, foxg1b, jdp2b, tcf12, sox11b, hlfa, nr1d4b, rerea, arntl2, elk1, esrra, bach1b, crema, sall1a, dbpa, si:dkey-18a10.3, foxk1, tbx2a, PRRC2B, stat3, clocka, tsc22d3, zgc:65895, sox19a, nfe2l2a, nr1d2a, spi1b, nr2f6b, mafba, rai1, rxraa, hmga1a, rorcb, puraa, mych, smad7, nfil…	1102	663	15797	1.31889	0.73393	29.7102
ALL	GOTERM_MF	GO:0005245~voltage-gated calcium channel activity	8	0.0247524	cacna1bb, cacng8a, cacng2a, cacnb3a, cacnb2b, cacna1ba, cacna1da, cacng2b	1102	42	15797	2.73045	0.754967	32.7332
ALL	GOTERM_MF	GO:0004013~adenosylhomocysteinase activity	3	0.02649	ahcyl2, ahcy, ahcyl1	1102	4	15797	10.7511	0.760006	34.6044
ALL	GOTERM_MF	GO:0035014~phosphatidylinositol 3-kinase regulator activity	3	0.02649	pik3r1, pik3r2, pik3r3a	1102	4	15797	10.7511	0.760006	34.6044
ALL	GOTERM_MF	GO:0004553~hydrolase activity, hydrolyzing O-glycosyl compounds	8	0.0348018	glb1l, hexb, manba, glb1, naga, myorg, man2b1, man2a1	1102	45	15797	2.54842	0.83284	42.8999
ALL	GOTERM_MF	GO:0005515~protein binding	24	0.0350616	cry1aa, prkar2aa, vangl2, itgav, mcc, cdt1, ryr1b, tbx2a, ran, snx5, eif4ebp3l, kctd10, clocka, epb41b, arntl2, zgc:113263, jam3b, gpc4, slc4a1a, spi1b, arntl1a, bmp1a, hsp90aa1.2, tlr3	1102	221	15797	1.55673	0.820318	43.1425
ALL	GOTERM_MF	GO:0016853~isomerase activity	10	0.0355415	top1l, galm, pdia3, tpi1b, pdia4, ppiaa, hsd3b7, top2a, p4hb, txndc5	1102	65	15797	2.20536	0.810124	43.5883
ALL	GOTERM_MF	GO:0004197~cysteine-type endopeptidase activity	10	0.04207	caspb, lgmn, ctsh, ctsc, zgc:110239, caspbl, ctsz, ctsba, ctsk, ctss2.2	1102	67	15797	2.13953	0.848536	49.3354
ALL	GOTERM_MF	GO:0016798~hydrolase activity, acting on glycosyl bonds	9	0.0429323	glb1l, hexb, hyal3, edem1, glb1, naga, myorg, man2b1, man2a1	1102	57	15797	2.2634	0.842238	50.0521
ALL	GOTERM_MF	GO:0004721~phosphoprotein phosphatase activity	14	0.045003	dusp1, ptprz1b, ppm1la, ptpn11b, pptc7a, ptprja, dusp6, ppp1cbl, ppm1e, dusp7, ctdspl2b, dusp2, eya4, ptprn2	1102	111	15797	1.808	0.844374	51.7345
ALL	GOTERM_MF	GO:0001540~beta-amyloid binding	4	0.0462226	itm2cb, apba2a, apoeb, itm2ca	1102	12	15797	4.77828	0.840927	52.7005
ALL	GOTERM_MF	GO:0017147~Wnt-protein binding	6	0.0478422	trabd2a, fzd2, fzd7a, sfrp1a, wls, fzd10	1102	29	15797	2.96583	0.840207	53.9552
ALL	GOTERM_MF	GO:0008603~cAMP-dependent protein kinase regulator activity	3	0.0603128	prkar2aa, PRKAR2B, prkar1ab	1102	6	15797	7.16742	0.89396	62.6231
ALL	GOTERM_MF	GO:0005244~voltage-gated ion channel activity	13	0.0613493	cacna1bb, cacng8a, clic1, cacng2a, kcnj12b, kcnj12a, kcnc1b, hvcn1, cacna1ba, kcnf1b, cacna1da, kcnj19b, cacng2b	1102	105	15797	1.77479	0.889749	63.27
ALL	GOTERM_MF	GO:0051082~unfolded protein binding	9	0.0650513	hsp90b1, calr3b, calr3a, canx, nudcd3, dnajb4, zgc:122979, dnajb5, hsp90aa1.2	1102	62	15797	2.08086	0.896122	65.496
ALL	GOTERM_MF	GO:0016787~hydrolase activity	83	0.0715837	glb1l, prss12, caspb, dusp1, ctsh, agmat, hyal3, tpp1, ahcy, ptprz1b, edem1, nudt1, ppm1la, pptc7a, ddx11, psma4, mmp2, abhd12, mcm6, cmbl, dnase1l1, si:ch73-127m5.1, atp1a3b, dusp2, ahcyl2, pcsk2, mmp24, rnf213a, ctsba, plch1, ptprja, ada, neil3, mmp14b, si:dkey-21e2.13, entpd1, atp2b2, rnaset2, ctsd, zgc:110239, si:ch211-201h21.5, entpd2b, myorg, man2b1, ctdspl2b, enpp1, eya4, ptprn2, idi1, hex…	1102	1003	15797	1.18623	0.911072	69.1185
ALL	GOTERM_MF	GO:0017017~MAP kinase tyrosine/serine/threonine phosphatase activity	5	0.0719993	dusp1, dusp6, dusp7, ctdspl2b, dusp2	1102	23	15797	3.11627	0.905432	69.3365
ALL	GOTERM_MF	GO:0008138~protein tyrosine/serine/threonine phosphatase activity	9	0.0755631	dusp1, ptp4a2b, dusp6, dusp23b, dusp7, ssh2b, ptp4a1, ctdspl2b, dusp2	1102	64	15797	2.01584	0.90971	71.1473
ALL	GOTERM_MF	GO:0004714~transmembrane receptor protein tyrosine kinase activity	8	0.0797393	csf1rb, insrb, ntrk3b, fgfr3, csf1ra, ek1, ddr1, tie1	1102	54	15797	2.12368	0.915289	73.1417
ALL	GOTERM_MF	GO:0004579~dolichyl-diphosphooligosaccharide-protein glycotransferase activity	3	0.080617	rpn2, dad1, stt3a	1102	7	15797	6.14351	0.911567	73.5441
ALL	GOTERM_MF	GO:0046935~1-phosphatidylinositol-3-kinase regulator activity	3	0.080617	pik3r1, pik3r2, pik3r3a	1102	7	15797	6.14351	0.911567	73.5441
ALL	GOTERM_MF	GO:0005525~GTP binding	47	0.0811542	eef1a1l1, tuba8l, mxc, tubb2, si:dkey-27j5.5, tubb5, ehd4, tuba8l4, ran, rhobtb2a, gbp2, gna12a, si:ch211-114n24.6, sept2, rabl6b, arl4d, si:dkey-263f15.2, rab33ba, trim23, rhoca, cdc42l, gnaia, rhobtb2b, si:dkey-16l2.16, zgc:63587, sept9b, dnm3a, tubb4b, zgc:110699, rap2ab, rap2b, rap1b, rac1a, zgc:172090, si:ch73-308m11.1, zgc:55461, arf1, sept12, rac2, agap3, rhobtb1, rab18b, arf3b, arf6b, arl…	1102	535	15797	1.25932	0.906942	73.7875
ALL	GOTERM_MF	GO:0008509~anion transmembrane transporter activity	4	0.0819236	slc4a4a, slc4a2b, slc4a1a, slc4a8	1102	15	15797	3.82263	0.903018	74.1326
ALL	GOTERM_MF	GO:0030552~cAMP binding	4	0.0819236	prkar2aa, PRKAR2B, prkar1ab, hcn1	1102	15	15797	3.82263	0.903018	74.1326
ALL	GOTERM_MF	GO:0004725~protein tyrosine phosphatase activity	14	0.0868483	dusp1, ptp4a2b, ptprz1b, dusp6, dusp23b, dusp7, ptpn11b, ssh2b, ptprja, ptp4a1, cdc25b, dusp2, ptprn2, eya4	1102	123	15797	1.63161	0.910613	76.2426
ALL	GOTERM_MF	GO:0005524~ATP binding	131	0.0914143	syk, insrb, stk11, csnk1da, msh6, ddx11, srpk1b, mcm6, si:dkey-118k5.3, hipk1a, hspa8, sgk3, tgfbr1b, fam20b, akt3b, pim1, ek1, myh9a, peak1, stk25a, CABZ01071972.1, stk40, nme2b.1, MYO9B, yme1l1a, ttn.1, prkcz, tie1, snrkb, mertka, phkg1a, actb1, eef2k, dclk1a, csf1rb, hck, plk3, rps6ka3a, cdk2, recql4, mapk8a, jak1, cdk1, glulb, camk2d2, myo1b, taok2b, prkd2, abca1a, camkvb, pcca, yrk, tnikb, m…	1102	1668	15797	1.12582	0.916481	78.0538
ALL	GOTERM_MF	GO:0019905~syntaxin binding	9	0.0931351	syt12, syt14b, cplx2l, doc2d, syt2a, syt11b, syt5b, syt10, syt13	1102	67	15797	1.92558	0.915287	78.7022
ALL	GOTERM_MF	GO:0004222~metalloendopeptidase activity	13	0.0946074	trabd2a, adam10a, adam23a, mmp24, yme1l1a, adam8a, adamts9, mmp14b, yme1l1b, adamts15b, mmp2, kel, bmp1a	1102	113	15797	1.64914	0.91356	79.2427
ALL	GOTERM_MF	GO:0004089~carbonate dehydratase activity	4	0.0958153	cahz, ca9, ca8, ca2	1102	16	15797	3.58371	0.911266	79.6765
ALL	GOTERM_MF	GO:0005452~inorganic anion exchanger activity	4	0.0958153	slc4a4a, slc4a2b, slc4a1a, slc4a8	1102	16	15797	3.58371	0.911266	79.6765
ALL	GOTERM_MF	GO:0008331~high voltage-gated calcium channel activity	4	0.0958153	cacna1bb, cacnb2b, cacna1ba, cacna1da	1102	16	15797	3.58371	0.911266	79.6765

## Sheet: Y2 ALL
Group	Category	Term	Count	PValue	Genes	List.Total	Pop.Hits	Pop.Total	Fold.Enrichment	Benjamini	FDR
ALL	GOTERM_BP	GO:0032922~circadian regulation of gene expression	6	6.77195e-05	bhlhe40, nr1d2a, nfil3-5, ciarta, per3, nfil3-6	758	10	14912	11.8037	0.0692691	0.107735
ALL	GOTERM_BP	GO:0009416~response to light stimulus	8	7.36926e-05	cry1aa, per2, cry5, arntl2, cry2, hdc, arntl1a, per1b	758	22	14912	7.15375	0.0383056	0.117232
ALL	GOTERM_BP	GO:0016310~phosphorylation	57	8.62612e-05	itpka, csnk1da, zap70, srpk1b, cdkn1bb, ak5, fam20b, tgfbr1b, sgk3, map2k6, pim1, csnk1db, pbk, gbp, dclk2b, prkar2aa, pim3, dapk1, tie1, prkcz, mibp, fes, pfkpa, ip6k2a, dgkh, phkg1a, eef2k, pfkfb3, mapk6, pdk4, ephb3a, tk1, pkn1a, coq8a, dgkzb, stk35l, coq8b, pik3r2, stk35, eif2ak2, cdk1, chek1, pdk2b, acvr1ba, tnikb, csnk2a4, ephb2b, plk2b, mknk2b, si:ch211-195b13.1, rps6kb1a, camk2n1a, pfkfb4…	758	654	14912	1.7146	0.0300204	0.137214
ALL	GOTERM_BP	GO:0042542~response to hydrogen peroxide	4	0.000501546	cat, cry1aa, per2, per1a	758	4	14912	19.6728	0.124485	0.795333
ALL	GOTERM_BP	GO:0009648~photoperiodism	5	0.00163212	per2, arntl2, per1a, arntl1a, per3	758	11	14912	8.94219	0.292693	2.56646
ALL	GOTERM_BP	GO:0007605~sensory perception of sound	7	0.0029214	atp2b1a, ripor2, cdh23, whrnb, slc26a5, pcdh15b, eya4	758	29	14912	4.74861	0.403615	4.55004
ALL	GOTERM_BP	GO:0008286~insulin receptor signaling pathway	6	0.00343016	baiap2a, pik3r1, pik3r2, pik3r3a, si:ch73-335l21.1, baiap2b	758	21	14912	5.62081	0.405668	5.32231
ALL	GOTERM_BP	GO:0007399~nervous system development	17	0.00617745	nrn1a, ephb3a, neurod2, itm2cb, olfm1a, vangl2, phactr4b, ZNF423, kdm7aa, cntn4, sox1a, enc1, nrp1a, dscama, mkrn2, dscamb, bzw2	758	157	14912	2.13018	0.560031	9.39235
ALL	GOTERM_BP	GO:0006468~protein phosphorylation	53	0.00673226	csnk1da, zap70, srpk1b, hipk1a, tgfbr1b, sgk3, wnk4b, map2k6, pim1, csnk1db, gucy2d, peak1, pbk, stk25a, dclk2b, cdk13, stk40, pim3, dapk1, ttn.1, tie1, prkcz, snrkb, fes, phkg1a, eef2k, mapk6, ephb3a, si:ch211-183d21.3, pkn1a, coq8a, stk35l, ksr1a, coq8b, sik1, stk35, eif2ak2, phka2, mark2b, cdk1, chek1, camkvb, acvr1ba, tnikb, csnk2a4, ephb2b, plk2b, mknk2b, si:ch211-195b13.1, rps6kb1a, dstyk, …	758	721	14912	1.44613	0.548686	10.1941
ALL	GOTERM_BP	GO:0006355~regulation of transcription, DNA-templated	87	0.00774643	lhx1b, ccnd1, rcor2, gsx2, dachc, rargb, pbx3b, cebpd, fosb, kdm7aa, ZNF423, PRDM16, pax6b, en1a, erf, nr4a3, bhlhe22, rorca, mafb, dlx5a, tefa, ccar1, map2k6, zfhx4, tefb, nfil3-5, arntl1a, pbx1a, ybx1, myclb, foxg1b, dbpb, zbtb16a, nr1d4b, rerea, arntl2, elk1, foxo1a, erfl3, bhlhe23, esrra, crema, eya4, tp53inp1, dbpa, rnf44, si:dkey-18a10.3, baz1b, cebpb, foxk1, lhx8a, nfil3, foxp1a, mkrn2, ts…	758	1310	14912	1.30652	0.561466	11.6426
ALL	GOTERM_BP	GO:0007623~circadian rhythm	6	0.0123588	arntl2, impdh2, htr7b, nfil3-5, nfil3, arntl1a	758	28	14912	4.2156	0.69831	17.9581
ALL	GOTERM_BP	GO:0043551~regulation of phosphatidylinositol 3-kinase activity	3	0.0144199	pik3r1, pik3r2, pik3r3a	758	4	14912	14.7546	0.722805	20.6414
ALL	GOTERM_BP	GO:0071466~cellular response to xenobiotic stimulus	6	0.0188627	keap1b, gstp1, tiparp, hmox1a, keap1a, cyp1a	758	31	14912	3.80764	0.78833	26.1479
ALL	GOTERM_BP	GO:0007411~axon guidance	10	0.0197857	slit2, ephb3a, nrp1a, kif26ba, efna1b, hdc, cntn4, ncam1b, efna1a, nrp1b	758	80	14912	2.4591	0.779769	27.246
ALL	GOTERM_BP	GO:0045892~negative regulation of transcription, DNA-templated	11	0.0221478	bhlhe41, tshz3a, id1, cry1aa, cry1bb, cipca, cry2, bhlhe40, cry1ab, si:ch211-132b12.7, arntl1a	758	95	14912	2.27791	0.79458	29.987
ALL	GOTERM_BP	GO:0030947~regulation of vascular endothelial growth factor receptor signaling pathway	4	0.0254395	hif1an, nrp1a, spred1, nrp1b	758	13	14912	6.05318	0.818622	33.6456
ALL	GOTERM_BP	GO:0045879~negative regulation of smoothened signaling pathway	4	0.0311823	rerea, hhip, sox11b, sox4a	758	14	14912	5.62081	0.861276	39.6031
ALL	GOTERM_BP	GO:0006836~neurotransmitter transport	7	0.0433984	cplx2l, cplx2, cplx3b, slc6a6b, si:ch211-225b11.1, slc6a9, slc6a11b	758	51	14912	2.70019	0.926671	50.6489
ALL	GOTERM_BP	GO:0006897~endocytosis	9	0.0437964	snx18a, fnbp1l, cdh23, hip1rb, itsn2a, csnk1db, pcdh15a, csnk1da, snx12	758	78	14912	2.26994	0.917792	50.9748
ALL	GOTERM_BP	GO:0006470~protein dephosphorylation	13	0.043868	dusp1, ptpn11b, pptc7a, dusp3a, ptprja, lhpp, pptc7b, ptp4a2b, ppm1e, dusp7, ppm1lb, dusp28, ssh2b	758	136	14912	1.88049	0.907222	51.0332
ALL	GOTERM_BP	GO:0007017~microtubule-based process	6	0.0459787	si:ch211-114n24.6, zgc:55461, tuba8l, tubb2, tuba2, tuba1b	758	39	14912	3.02659	0.907067	52.7257
ALL	GOTERM_BP	GO:0001525~angiogenesis	14	0.0519475	mcamb, nrp1a, mtbl, rnf213a, kremen1, PPP1CC, phkg1a, ctsz, efna1b, ntn1a, hspg2, efna1a, nrp1b, tie1	758	155	14912	1.7769	0.923486	57.2201
ALL	GOTERM_BP	GO:0006874~cellular calcium ion homeostasis	6	0.0551524	ryr3, atp2b1a, slc24a1, homer1b, ryr1b, cnga3a	758	41	14912	2.87895	0.926802	59.4648
ALL	GOTERM_BP	GO:0018105~peptidyl-serine phosphorylation	8	0.0562999	si:ch211-195b13.1, pkn1a, sgk3, csnk1db, prkcba, csnk1da, prkcz, mknk2b	758	68	14912	2.31445	0.922642	60.2413
ALL	GOTERM_BP	GO:0032870~cellular response to hormone stimulus	5	0.0571251	oxtrl, jun, junbb, oxtr, sik1	758	29	14912	3.39187	0.917424	60.7911
ALL	GOTERM_BP	GO:0051056~regulation of small GTPase mediated signal transduction	4	0.0602063	sipa1l3, zmp:0000001168, si:dkey-166d12.2, chn1	758	18	14912	4.37174	0.920465	62.7816
ALL	GOTERM_BP	GO:0009612~response to mechanical stimulus	4	0.0602063	alpl, jun, dlx5a, junbb	758	18	14912	4.37174	0.920465	62.7816
ALL	GOTERM_BP	GO:0006811~ion transport	33	0.063353	kcnj12b, abcc4, ryr1b, slc38a7, si:ch211-251b21.1, kcnj19b, cacng8a, tfa, slco3a1, scn2b, sfxn3, mt-atp8, atp1a3b, slc38a2, cnga3a, fxyd6, ryr3, cacng2a, trpc7a, kcnb2, ttyh2l, atp1b3a, atp5mc1, atp2b1a, slc9a5, asic2, slc12a7b, si:dkey-56f14.4, atp2b2, hvcn1, kcnk1b, slco1d1, glrba	758	475	14912	1.36674	0.923424	64.7163
ALL	GOTERM_BP	GO:0048568~embryonic organ development	3	0.073092	gli3, dstyk, chaf1b	758	9	14912	6.55761	0.943493	70.1241
ALL	GOTERM_BP	GO:0035556~intracellular signal transduction	25	0.0833199	pkn1a, dgkzb, ksr1a, chn1, tuft1a, sik1, zap70, sgk3, wnk4b, itsn2a, gucy2d, dclk2b, socs3a, deptor, MYO9B, plch1, mknk2b, prkcz, snrkb, si:ch211-195b13.1, rps6kb1a, dstyk, socs3b, dgkh, prkcba	758	350	14912	1.4052	0.958409	74.9608
ALL	GOTERM_BP	GO:0043401~steroid hormone mediated signaling pathway	8	0.0856687	nr1d4b, rargb, rorca, rorcb, nr1d2a, esrra, nr1i2, nr4a3	758	75	14912	2.09843	0.957766	75.9628
ALL	GOTERM_BP	GO:0007009~plasma membrane organization	3	0.0883758	baiap2a, baiap2b, mtss1la	758	10	14912	5.90185	0.957737	77.0709
ALL	GOTERM_BP	GO:0003333~amino acid transmembrane transport	5	0.0917485	slc7a3a, slc7a11, slc6a6b, slc32a1, slc38a2	758	34	14912	2.89306	0.958735	78.3845
ALL	GOTERM_BP	GO:0009099~valine biosynthetic process	2	0.0989552	bcat2, bcat1	758	2	14912	19.6728	0.964812	80.9587
ALL	GOTERM_BP	GO:0009082~branched-chain amino acid biosynthetic process	2	0.0989552	bcat2, bcat1	758	2	14912	19.6728	0.964812	80.9587
ALL	GOTERM_BP	GO:0015711~organic anion transport	2	0.0989552	abcc5, slco1d1	758	2	14912	19.6728	0.964812	80.9587
ALL	GOTERM_BP	GO:0009098~leucine biosynthetic process	2	0.0989552	bcat2, bcat1	758	2	14912	19.6728	0.964812	80.9587
ALL	GOTERM_BP	GO:0009449~gamma-aminobutyric acid biosynthetic process	2	0.0989552	gad2, gad1b	758	2	14912	19.6728	0.964812	80.9587
ALL	GOTERM_BP	GO:0006730~one-carbon metabolic process	5	0.0996451	ahcyl2, cahz, mthfd1l, car15, ca8	758	35	14912	2.8104	0.962088	81.1894
ALL	GOTERM_CC	GO:0005887~integral component of plasma membrane	62	0.00474885	lgr4, kcnj12b, gpr19, tspan18b, slitrk6, gnrhr4, opn8b, slc7a3a, dscama, slco3a1, sema6a, htr1fb, atp1a3b, plpp4, slc38a2, gpr18, mmp24, trpc7a, KCNJ6, cd82a, slc24a1, slc2a10, chrm2a, cd63, oxtr, tspan3b, tspan18a, slc12a7b, atp2b2, oxtrl, hvcn1, kcnk1b, mpz, slc26a5, ephb3a, slc43a2b, slc6a6b, cadm2a, si:ch211-234h8.7, kcnj19b, TENM3, slc43a2a, si:dkey-247m21.3, sema6dl, dscamb, plppr3a, cnga3a…	708	937	15208	1.42132	0.638927	5.85408
ALL	GOTERM_CC	GO:0005667~transcription factor complex	13	0.00504828	hif1al, rcor2, dachc, cry1aa, jun, arntl2, tcf12, cry2, junbb, sox1a, arntl1a, smad7, BX000363.1	708	110	15208	2.53857	0.418145	6.21241
ALL	GOTERM_CC	GO:0031966~mitochondrial membrane	6	0.0194717	ucp2, ucp1, dnm3a, sfxn3, mt-nd6, coq8b	708	34	15208	3.79063	0.754063	22.0571
ALL	GOTERM_CC	GO:0005737~cytoplasm	129	0.0231993	chn1, csnk1da, pfn1, arhgdig, bin1b, stmn4l, pim1, ddit4, stk25a, arpc5a, rnf213a, socs3a, mettl3, cyhr1, numb, lhpp, snrkb, pygb, gadd45ga, zgc:55461, socs3b, igfbp1a, arntl2, impdh2, actb1, tubgcp4, eef2k, rgcc, actr2b, xpot, zgc:92066, tuba1b, abi1a, rnf44, mxc, ppp1r9bb, cry2, nfil3, coq8b, spag9a, si:ch211-114n24.6, dab2ipb, tsc22d3, fem1c, snapin, psma5, CABZ01078055.1, rpe65a, keap1b, col4…	708	2335	15208	1.1867	0.715148	25.7299
ALL	GOTERM_CC	GO:0046658~anchored component of plasma membrane	3	0.0625347	rgma, efna1b, efna1a	708	9	15208	7.16008	0.93695	55.884
ALL	GOTERM_CC	GO:0030018~Z disc	5	0.065223	ryr3, ppp1r12a, ryr1b, ttn.1, bag3	708	33	15208	3.25458	0.909791	57.4607
ALL	GOTERM_CC	GO:0016363~nuclear matrix	3	0.0758201	akap8l, krt8, xpot	708	10	15208	6.44407	0.910231	63.1836
ALL	GOTERM_CC	GO:0005634~nucleus	151	0.0987099	lhx1b, ccnd1, rcor2, gsx2, dachc, calb2a, fosb, csnk1da, pax6b, si:ch1073-153i20.4, zfhx4, tet1, pbx1a, cblb, myclb, mettl3, foxg1b, tcf12, cry1ab, lhpp, rfxap, snrkb, gadd45ga, cbx6a, nr1d4b, FO704915.1, arntl2, impdh2, esrra, xpot, mms22l, eya4, tp53inp1, si:dkey-18a10.3, polm, mxc, cry2, nfil3, foxp1a, tshz3a, si:ch211-132b12.8, sde2, tsc22d3, leo1, foxp4, nr1d2a, psma5, nrip1a, h1f0, neurod2,…	708	2933	15208	1.10587	0.937966	73.2076
ALL	GOTERM_MF	GO:0003700~transcription factor activity, sequence-specific DNA binding	57	1.72246e-05	rcor2, rargb, pbx3b, cebpd, fosb, erf, BX000363.1, nr4a3, rorca, ubp1, mafb, tefa, tefb, nfil3-5, arntl1a, pbx1a, myclb, foxg1b, tcf12, sox11b, dbpb, nr1d4b, rerea, elk1, arntl2, foxo1a, erfl3, esrra, crema, dbpa, si:dkey-18a10.3, cebpb, lhx8a, foxk1, nfil3, foxp1a, PRRC2B, tsc22d3, zgc:65895, foxp4, nr1d2a, rai1, jun, rorcb, sox1a, smad7, nfil3-6, nfe2l1b, gli3, hif1al, sall3a, atf5a, junbb, hmg…	747	663	15797	1.81809	0.0135834	0.0264104
ALL	GOTERM_MF	GO:0016301~kinase activity	56	3.12283e-05	itpka, csnk1da, zap70, srpk1b, cdkn1bb, ak5, fam20b, tgfbr1b, sgk3, map2k6, pim1, csnk1db, pbk, gbp, dclk2b, prkar2aa, pim3, dapk1, tie1, prkcz, mibp, fes, pfkpa, ip6k2a, dgkh, phkg1a, eef2k, pfkfb3, mapk6, ephb3a, tk1, pkn1a, coq8a, dgkzb, stk35l, coq8b, pik3r2, stk35, eif2ak2, cdk1, chek1, pdk2b, acvr1ba, tnikb, csnk2a4, ephb2b, plk2b, mknk2b, si:ch211-195b13.1, rps6kb1a, camk2n1a, pfkfb4b, aka…	747	661	15797	1.7916	0.0123213	0.0478775
ALL	GOTERM_MF	GO:0043565~sequence-specific DNA binding	52	0.000100464	lhx1b, gsx2, pbx3b, rargb, cebpd, fosb, en1a, pax6b, erf, nr4a3, rorca, bcl11aa, mafb, ubp1, dlx5a, tefa, zfhx4, tefb, nfil3-5, pbx1a, foxg1b, dbpb, nr1d4b, rerea, hivep1, elk1, foxo1a, erfl3, esrra, crema, dbpa, si:dkey-18a10.3, cebpb, lhx8a, foxk1, nfil3, foxp1a, foxp4, nr1d2a, jun, rorcb, isl1, nfil3-6, satb2, zfhx3, nfe2l1b, sall3a, atf5a, junbb, ets2, nr1i2, gabpa	747	625	15797	1.75945	0.0262405	0.15395
ALL	GOTERM_MF	GO:0005509~calcium ion binding	53	0.00125344	calm3a, nell2b, calb2a, anxa1a, slc25a23a, hpcal1, itsn2a, hspg2, epd, cblb, sulf2a, slit2, aspn, ryr3, mmp24, necab3, slc25a25b, slc24a1, ncaldb, slc25a23b, plch1, ldlrb, syt14b, syt11b, capns1b, eef2k, thbs4a, fat1b, pcdh1g29, mcc, calm1a, ryr1b, nucb2a, pcdh15b, pcdh1g32, s100b, TENM3, pcdh1g30, anxa13, pcdh1g33, cdh23, pcdh15a, pcdh18a, fstl1b, anxa3b, zgc:158328, mfge8b, kcnip3b, pcdh1g22, h…	747	714	15797	1.56975	0.220391	1.90495
ALL	GOTERM_MF	GO:0004672~protein kinase activity	51	0.00465208	csnk1da, zap70, srpk1b, hipk1a, tgfbr1b, sgk3, wnk4b, map2k6, pim1, csnk1db, gucy2d, peak1, pbk, stk25a, dclk2b, cdk13, stk40, pim3, dapk1, ttn.1, prkcz, tie1, snrkb, fes, phkg1a, mapk6, ephb3a, si:ch211-183d21.3, pkn1a, coq8a, stk35l, ksr1a, coq8b, sik1, stk35, eif2ak2, mark2b, cdk1, chek1, camkvb, acvr1ba, tnikb, csnk2a4, ephb2b, plk2b, mknk2b, si:ch211-195b13.1, rps6kb1a, dstyk, prkcba, ddr1	747	725	15797	1.4876	0.523112	6.90088
ALL	GOTERM_MF	GO:0000981~RNA polymerase II transcription factor activity, sequence-specific DNA binding	18	0.00912959	jun, foxg1b, foxk1, pax6b, erf, foxp1a, bhlhe22, hif1al, FO704915.1, elk1, foxo1a, foxp4, atf5a, junbb, ets2, erfl3, nr1i2, gabpa	747	191	15797	1.99294	0.702903	13.1201
ALL	GOTERM_MF	GO:0035014~phosphatidylinositol 3-kinase regulator activity	3	0.0125391	pik3r1, pik3r2, pik3r3a	747	4	15797	15.8604	0.760999	17.5932
ALL	GOTERM_MF	GO:0004721~phosphoprotein phosphatase activity	12	0.0157525	dusp1, PPP1CC, pgp, ppm1e, ppp1cbl, dusp7, ppm1lb, ptpn11b, pptc7a, ptprja, ctdspl2b, eya4	747	111	15797	2.28619	0.793174	21.6109
ALL	GOTERM_MF	GO:0016740~transferase activity	80	0.0160625	sult2st3, itpka, csnk1da, srpk1b, zap70, ext1b, cdkn1bb, ak5, fam20b, tgfbr1b, sgk3, map2k6, csnk1db, pim1, b3gnt9, pbk, gbp, dclk2b, prkar2aa, pim3, mettl3, dapk1, tie1, prkcz, pygb, mibp, pfkpa, fes, ip6k2a, phkg1a, dgkh, gstm.1, lclat1, bcat1, eef2k, pfkfb3, mapk6, ephb3a, bcat2, tk1, gstp1, pkn1a, dgkzb, coq8a, stk35l, coq8b, st8sia2, bmt2, pik3r2, stk35, eif2ak2, elovl2, cdk1, chek1, uap1l1,…	747	1319	15797	1.28262	0.760349	21.9886
ALL	GOTERM_MF	GO:0005219~ryanodine-sensitive calcium-release channel activity	3	0.0202476	ryr3, ryr1b, cnga3a	747	5	15797	12.6884	0.802922	26.9247
ALL	GOTERM_MF	GO:0016702~oxidoreductase activity, acting on single donors with incorporation of molecular oxygen, incorporation of two atoms of oxygen	5	0.0246761	p4ha1a, bco2a, cdo1, adob, rpe65a	747	24	15797	4.40568	0.83528	31.829
ALL	GOTERM_MF	GO:0004674~protein serine/threonine kinase activity	33	0.0297047	pkn1a, stk35l, csnk1da, coq8b, sik1, stk35, eif2ak2, tgfbr1b, sgk3, wnk4b, map2k6, mark2b, csnk1db, pim1, cdk1, unm_sa1261, pbk, chek1, dclk2b, pim3, acvr1ba, tnikb, csnk2a4, plk2b, mknk2b, prkcz, snrkb, si:ch211-195b13.1, rps6kb1a, dstyk, phkg1a, prkcba, eef2k	747	478	15797	1.45996	0.864019	37.0242
ALL	GOTERM_MF	GO:0005515~protein binding	18	0.0331252	ryr3, cry1aa, prkar2aa, vangl2, mcc, ryr1b, eif4ebp3l, flrt1b, arntl2, sybu, zgc:113263, lrrn1, jam3b, arntl1a, bmp1a, hsp90aa1.2, cacna2d1a, nrp1b	747	221	15797	1.7224	0.872221	40.3439
ALL	GOTERM_MF	GO:0005200~structural constituent of cytoskeleton	7	0.0349791	si:ch211-114n24.6, zgc:55461, tuba8l, tubb2, tuba2, tubgcp4, tuba1b	747	52	15797	2.84675	0.867257	42.0741
ALL	GOTERM_MF	GO:0046935~1-phosphatidylinositol-3-kinase regulator activity	3	0.039928	pik3r1, pik3r2, pik3r3a	747	7	15797	9.06311	0.884314	46.4658
ALL	GOTERM_MF	GO:0003735~structural constituent of ribosome	17	0.0438631	ucp1, faua, rpl14, slc25a25b, slc25a55a, slc25a33, slc25a23b, slc25a23a, uba52, rps13, rpl3, ucp2, slc25a15b, rpl36a, rplp2, rps28, slc25a29	747	212	15797	1.69577	0.892029	49.7336
ALL	GOTERM_MF	GO:0003677~DNA binding	80	0.0482432	lhx1b, rcor2, gsx2, rargb, pbx3b, fosb, ZNF423, en1a, pax6b, erf, nr4a3, zfand3, rorca, mafb, dlx5a, si:ch1073-153i20.4, tet1, zfhx4, orc6, arntl1a, pbx1a, zgc:114046, myclb, ybx1, si:ch211-204c21.1, bend3, zfand5a, foxg1b, neil3, rfxap, zbtb16a, nr1d4b, ppp1r10, rerea, elk1, foxo1a, erfl3, ssh2b, FBXL19, esrra, crema, polm, si:dkey-18a10.3, foxk1, lhx8a, CR354435.1, nfil3, foxp1a, PRRC2B, tshz3a…	747	1393	15797	1.21449	0.90068	53.1511
ALL	GOTERM_MF	GO:0000976~transcription regulatory region sequence-specific DNA binding	5	0.0564932	nfe2l1b, hif1al, mef2ca, ciarta, arntl1a	747	31	15797	3.41085	0.923091	59.0062
ALL	GOTERM_MF	GO:0030170~pyridoxal phosphate binding	7	0.0630063	pygb, bcat2, gad2, gad1b, hdc, bcat1, alas1	747	60	15797	2.46718	0.934099	63.1374
ALL	GOTERM_MF	GO:0019894~kinesin binding	3	0.0643097	spag9a, sybu, kifap3b	747	9	15797	7.04909	0.928559	63.9159
ALL	GOTERM_MF	GO:0001078~transcriptional repressor activity, RNA polymerase II core promoter proximal region sequence-specific binding	5	0.0683082	tshz3a, bcl11aa, nfil3-5, nfil3, nfil3-6	747	33	15797	3.20413	0.931103	66.2095
ALL	GOTERM_MF	GO:0046983~protein dimerization activity	14	0.071334	myclb, neurod2, tcf12, mxd1, bhlhe22, bhlhe41, hif1al, id1, mxi1, arntl2, bhlhe40, mef2ca, bhlhe23, arntl1a	747	175	15797	1.69178	0.930813	67.8537
ALL	GOTERM_MF	GO:0008081~phosphoric diester hydrolase activity	7	0.0716108	plcxd3, gpcpd1, gdpd2, pde11a, PLCXD1 (1 of many), plch1, pde7a	747	62	15797	2.38759	0.92309	68.0004
ALL	GOTERM_MF	GO:0008440~inositol-1,4,5-trisphosphate 3-kinase activity	3	0.0779349	itpka, ip6k2a, ip6k2b	747	10	15797	6.34418	0.931735	71.1847
ALL	GOTERM_MF	GO:0008138~protein tyrosine/serine/threonine phosphatase activity	7	0.0808561	dusp1, ptp4a2b, dusp7, dusp28, ssh2b, dusp3a, ctdspl2b	747	64	15797	2.31298	0.931284	72.5532
ALL	GOTERM_MF	GO:0015293~symporter activity	7	0.0857171	slc6a6b, slc20a1a, si:ch211-225b11.1, slc6a9, slc6a11b, slc1a3b, slc38a2	747	65	15797	2.2774	0.935217	74.6967
ALL	GOTERM_MF	GO:0003707~steroid hormone receptor activity	8	0.0877147	nr1d4b, rargb, rorca, rorcb, nr1d2a, esrra, nr1i2, nr4a3	747	81	15797	2.08862	0.932773	75.5314
ALL	GOTERM_MF	GO:0008134~transcription factor binding	6	0.0916966	keap1b, rcor2, ppp1r13bb, jun, junbb, BX000363.1	747	51	15797	2.48791	0.934604	77.1188
ALL	GOTERM_MF	GO:0017017~MAP kinase tyrosine/serine/threonine phosphatase activity	4	0.0921751	dusp1, dusp7, dusp28, ctdspl2b	747	23	15797	3.67778	0.929185	77.303
ALL	GOTERM_MF	GO:0004351~glutamate decarboxylase activity	2	0.092221	gad2, gad1b	747	2	15797	21.1473	0.922754	77.3206
ALL	GOTERM_MF	GO:0004990~oxytocin receptor activity	2	0.092221	oxtrl, oxtr	747	2	15797	21.1473	0.922754	77.3206
ALL	GOTERM_MF	GO:0052656~L-isoleucine transaminase activity	2	0.092221	bcat2, bcat1	747	2	15797	21.1473	0.922754	77.3206
ALL	GOTERM_MF	GO:0052655~L-valine transaminase activity	2	0.092221	bcat2, bcat1	747	2	15797	21.1473	0.922754	77.3206
ALL	GOTERM_MF	GO:0004084~branched-chain-amino-acid transaminase activity	2	0.092221	bcat2, bcat1	747	2	15797	21.1473	0.922754	77.3206
ALL	GOTERM_MF	GO:0052654~L-leucine transaminase activity	2	0.092221	bcat2, bcat1	747	2	15797	21.1473	0.922754	77.3206
ALL	GOTERM_MF	GO:0017080~sodium channel regulator activity	3	0.0923606	si:ch211-195b13.1, scn2b, sgk3	747	11	15797	5.76743	0.916432	77.374

## Sheet: X1-Y1 shared
Group	Category	Term	Count	PValue	Genes	List.Total	Pop.Hits	Pop.Total	Fold.Enrichment	Benjamini	FDR
X1_Y1_shared	GOTERM_BP	GO:0006412~translation	16	0.00103933	eef1a1l1, eif2ak1, uba52, eif5a2, rpl39, rps13, rpl13a, rpl3, rps11, rps23, rps3a, rpl36a, rars, rps28, eif3ea, eef2k	285	314	14912	2.66613	0.43085	1.50303
X1_Y1_shared	GOTERM_BP	GO:0007017~microtubule-based process	5	0.00627324	tubb4b, si:ch211-114n24.6, tuba8l, tuba8l4, tuba1b	285	39	14912	6.70805	0.818301	8.75748
X1_Y1_shared	GOTERM_BP	GO:0006457~protein folding	8	0.00739076	hsp90b1, pdia3, calr3b, pdia4, canx, txn, zgc:122979, hsp90aa1.2	285	118	14912	3.54731	0.738213	10.2405
X1_Y1_shared	GOTERM_BP	GO:0030947~regulation of vascular endothelial growth factor receptor signaling pathway	3	0.0245478	hif1an, nrp1a, spred1	285	13	14912	12.0745	0.965532	30.3695
X1_Y1_shared	GOTERM_BP	GO:0035162~embryonic hemopoiesis	4	0.0264765	myct1a, tfr1a, lclat1, slc4a1a	285	34	14912	6.15562	0.945455	32.3479
X1_Y1_shared	GOTERM_BP	GO:0033572~transferrin transport	2	0.0377287	tfr1a, tfr1b	285	2	14912	52.3228	0.969011	42.8849
X1_Y1_shared	GOTERM_BP	GO:0010735~positive regulation of transcription via serum response element binding	2	0.0560576	mkl1b, mkl1a	285	3	14912	34.8819	0.988517	56.8367
X1_Y1_shared	GOTERM_BP	GO:0032880~regulation of protein localization	2	0.0560576	bora, rack1	285	3	14912	34.8819	0.988517	56.8367
X1_Y1_shared	GOTERM_BP	GO:0009953~dorsal/ventral pattern formation	6	0.0591233	skib, dusp6, sox11b, ddit4, ahcyl1, fstl1b	285	110	14912	2.85397	0.983899	58.8339
X1_Y1_shared	GOTERM_BP	GO:0006355~regulation of transcription, DNA-templated	34	0.0592366	rcor2, dbpa, cebpd, pou3f3b, nfkb2, tbx2a, en1a, erf, egr2a, stat3, med19b, mkrn2, nfil3-5, mafba, hif1an, myclb, rorcb, mych, mlf1, hlfa, bhlhe41, hif1al, tle3b, irf9, elk1, si:ch73-63e15.2, atf5a, notch3, mef2ca, ets2, bhlhe23, esrra, bach1b, nr1i2	285	1310	14912	1.358	0.974711	58.9061
X1_Y1_shared	GOTERM_BP	GO:0070588~calcium ion transmembrane transport	5	0.0638969	atp2b1a, cacng8a, atp2b2, cacnb2b, cacna1ba	285	79	14912	3.31157	0.972091	61.7732
X1_Y1_shared	GOTERM_BP	GO:0006879~cellular iron ion homeostasis	3	0.06503	tfr1a, zgc:92066, tfr1b	285	22	14912	7.13493	0.963598	62.4416
X1_Y1_shared	GOTERM_BP	GO:0016311~dephosphorylation	6	0.0668126	ptp4a2b, dusp6, ptpn11b, ptprja, ptp4a1, dusp2	285	114	14912	2.75383	0.955986	63.4711
X1_Y1_shared	GOTERM_BP	GO:0006357~regulation of transcription from RNA polymerase II promoter	10	0.0687899	mafba, med19b, elk1, mkl1b, pou3f3b, nfkb2, atf5a, ets2, erf, mkl1a	285	266	14912	1.96702	0.94877	64.5822
X1_Y1_shared	GOTERM_BP	GO:0006836~neurotransmitter transport	4	0.0730015	slc6a1a, cplx2l, slc6a1b, slc6a8	285	51	14912	4.10375	0.946852	66.8449
X1_Y1_shared	GOTERM_BP	GO:0010506~regulation of autophagy	3	0.0758142	vmp1, si:ch211-197l9.2, dram2b	285	24	14912	6.54035	0.942088	68.2802
X1_Y1_shared	GOTERM_BP	GO:0001666~response to hypoxia	4	0.0799228	hif1al, hsp90b1, nrp1a, igfbp1a	285	53	14912	3.94889	0.940496	70.2732
X1_Y1_shared	GOTERM_BP	GO:0060349~bone morphogenesis	2	0.0916784	atp2b1a, mef2ca	285	5	14912	20.9291	0.953379	75.35
X1_Y1_shared	GOTERM_BP	GO:0045944~positive regulation of transcription from RNA polymerase II promoter	7	0.0917049	hif1al, med19b, nfkb2, tcf12, tet1, mef2ca, lpin1	285	163	14912	2.24699	0.944771	75.3605
X1_Y1_shared	GOTERM_BP	GO:0006468~protein phosphorylation	20	0.0954586	dclk2b, mapk6, eif2ak1, cdk13, stk40, stk11, csnk2a4, pak4, plk2b, coq8b, si:ch211-195b13.1, hipk1a, jak1, pim1, prkcba, eef2k, peak1, dclk1a, ddr1, camk2d2	285	721	14912	1.4514	0.942844	76.8026
X1_Y1_shared	GOTERM_CC	GO:0005840~ribosome	11	0.000822297	rps3a, rpl36a, rplp0, rps28, uba52, rps13, rpl39, rps23, rpl13a, rps11, rpl3	280	162	15208	3.68801	0.0992024	0.949479
X1_Y1_shared	GOTERM_CC	GO:0005737~cytoplasm	61	0.00361776	tuba8l, tob1b, krt8, nfkb2, pak4, tuba8l4, ran, stmn4l, ptp4a2b, si:ch211-253b8.5, gphnb, ndrg1a, pim1, rack1, ddit4, arpc5a, taldo1, socs3a, mkl1b, skib, atp2b2, rplp0, igfbp1a, actb1, msna, chac1, eif3ea, eef2k, ppp1r14aa, arpc4l, tdrd7b, tuba1b, abi1a, zgc:92066, eef1a1l1, ppp1r9bb, dtnbp1a, ptp4a1, coq8b, rps3a, si:ch211-114n24.6, stat3, CABZ01078055.1, mkl1a, hsp90aa1.2, hif1an, crlf3, col4a…	280	2335	15208	1.41892	0.205581	4.11604
X1_Y1_shared	GOTERM_CC	GO:0005856~cytoskeleton	14	0.0047455	dspa, tubb4b, tuba8l, arpc5a, si:ch73-362m14.4, frmd8, tuba8l4, si:ch211-114n24.6, gfap, jak1, actb1, msna, tuba1b, cnn2	280	309	15208	2.46084	0.182391	5.36709
X1_Y1_shared	GOTERM_CC	GO:0022627~cytosolic small ribosomal subunit	5	0.0050109	rps3a, rps28, rps13, rps23, rps11	280	38	15208	7.14662	0.147427	5.65933
X1_Y1_shared	GOTERM_CC	GO:0030529~intracellular ribonucleoprotein complex	10	0.011678	rps3a, rpl36a, rplp0, rps28, uba52, rps13, rps23, rpl13a, rps11, rpl3	280	200	15208	2.71571	0.257971	12.7356
X1_Y1_shared	GOTERM_CC	GO:0022625~cytosolic large ribosomal subunit	5	0.0171027	rpl36a, rplp0, rpl39, rpl13a, rpl3	280	54	15208	5.0291	0.3059	18.1316
X1_Y1_shared	GOTERM_CC	GO:0005874~microtubule	7	0.0232428	tubb4b, si:ch211-114n24.6, tuba8l, tuba8l4, kif5ab, tuba1b, si:ch211-257p13.3	280	120	15208	3.16833	0.34732	23.8701
X1_Y1_shared	GOTERM_CC	GO:0015629~actin cytoskeleton	5	0.0242314	arpc5a, ppp1r9bb, peak1, baiap2b, ctnna1	280	60	15208	4.52619	0.322544	24.759
X1_Y1_shared	GOTERM_CC	GO:0005925~focal adhesion	3	0.0422947	sdc4, actb1, peak1	280	18	15208	9.05238	0.456548	39.4178
X1_Y1_shared	GOTERM_CC	GO:0005783~endoplasmic reticulum	13	0.0639383	col4a3bpa, elovl1b, vmp1, calr3b, dtnbp1a, tmem178, sec61a1, pdia3, pdia4, lclat1, canx, fads2, p3h1	280	398	15208	1.77408	0.567917	53.5253
X1_Y1_shared	GOTERM_CC	GO:0098793~presynapse	4	0.0668371	syt11b, syt5b, syt10, cadpsb	280	51	15208	4.25994	0.550069	55.1673
X1_Y1_shared	GOTERM_CC	GO:0043231~intracellular membrane-bounded organelle	5	0.0784506	abca1a, atp2b1a, atp2b2, zgc:55413, zgc:77118	280	88	15208	3.08604	0.5788	61.2278
X1_Y1_shared	GOTERM_CC	GO:0005622~intracellular	29	0.092572	mapk6, eef1a1l1, pik3ca, rpl39, rps13, rpl3, rps3a, mkrn2, rps28, rhoca, trim23, cdc42l, dclk2b, zmat3, socs3a, cd74b, rap2ab, plch1, nyap2b, rps23, rps11, rpl36a, rplp0, rasgef1bb, prkcba, dock8, arl4ab, dclk1a, rab3c	280	1175	15208	1.34052	0.612869	67.585
X1_Y1_shared	GOTERM_MF	GO:0003700~transcription factor activity, sequence-specific DNA binding	24	0.00162628	mafba, rcor2, myclb, dbpa, cebpd, rorcb, pou3f3b, nfkb2, tcf12, sox11b, mych, tbx2a, erf, hlfa, hif1al, stat3, elk1, irf9, atf5a, nfil3-5, ets2, bach1b, esrra, nr1i2	280	663	15797	2.04228	0.418411	2.18532
X1_Y1_shared	GOTERM_MF	GO:0003735~structural constituent of ribosome	11	0.00451526	rps3a, rpl36a, rplp0, rps28, uba52, rps13, rpl39, rps23, rpl13a, rps11, rpl3	280	212	15797	2.92734	0.529281	5.95867
X1_Y1_shared	GOTERM_MF	GO:0005200~structural constituent of cytoskeleton	5	0.0132714	tubb4b, si:ch211-114n24.6, tuba8l, tuba8l4, tuba1b	280	52	15797	5.42479	0.773043	16.5876
X1_Y1_shared	GOTERM_MF	GO:0005509~calcium ion binding	22	0.0155604	calr3b, anxa1a, prrg4, syt5b, calm1a, plch1, syt10, dner, fstl1b, s100b, vcanb, kcnip1b, cetn2, zgc:158328, syt11b, creld1b, canx, notch3, heg1, eef2k, hspg2, anxa2a	280	714	15797	1.73837	0.728987	19.1764
X1_Y1_shared	GOTERM_MF	GO:0003924~GTPase activity	8	0.0178429	eef1a1l1, gna12a, tubb4b, si:ch211-114n24.6, tuba8l, tuba8l4, ran, tuba1b	280	151	15797	2.98903	0.698525	21.6837
X1_Y1_shared	GOTERM_MF	GO:0005544~calcium-dependent phospholipid binding	5	0.0191675	syt11b, anxa1a, syt5b, syt10, anxa2a	280	58	15797	4.86361	0.658403	23.1054
X1_Y1_shared	GOTERM_MF	GO:0051082~unfolded protein binding	5	0.0238711	hsp90b1, calr3b, canx, zgc:122979, hsp90aa1.2	280	62	15797	4.54983	0.683159	27.9632
X1_Y1_shared	GOTERM_MF	GO:0004998~transferrin receptor activity	2	0.0350123	tfr1a, tfr1b	280	2	15797	56.4179	0.773161	38.3583
X1_Y1_shared	GOTERM_MF	GO:0051015~actin filament binding	5	0.0614269	ppp1r9bb, shroom1, myh9a, ctnna1, flna	280	84	15797	3.35821	0.90421	57.7097
X1_Y1_shared	GOTERM_MF	GO:0000977~RNA polymerase II regulatory region sequence-specific DNA binding	5	0.0658265	dbpa, nfkb2, atf5a, mef2ca, hlfa	280	86	15797	3.28011	0.896429	60.323
X1_Y1_shared	GOTERM_MF	GO:0004725~protein tyrosine phosphatase activity	6	0.0670649	ptp4a2b, dusp6, ptpn11b, ptprja, ptp4a1, dusp2	280	123	15797	2.75209	0.87773	61.0312
X1_Y1_shared	GOTERM_MF	GO:0016301~kinase activity	18	0.0776562	dclk2b, mapk6, eif2ak1, prkar2aa, stk11, csnk2a4, pak4, pik3ca, plk2b, coq8b, si:ch211-195b13.1, jak1, dusp6, pim1, prkcba, eef2k, dclk1a, camk2d2	280	661	15797	1.53634	0.893885	66.6265
X1_Y1_shared	GOTERM_MF	GO:0003714~transcription corepressor activity	4	0.079553	rcor2, skib, tob1b, erf	280	57	15797	3.95915	0.880377	67.5463
X1_Y1_shared	GOTERM_MF	GO:0046983~protein dimerization activity	7	0.0905396	bhlhe41, hif1al, myclb, tcf12, mef2ca, bhlhe23, mych	280	175	15797	2.25671	0.895373	72.428
X1_Y1_shared	GOTERM_MF	GO:0004672~protein kinase activity	19	0.0918594	dclk2b, mapk6, eif2ak1, cdk13, stk40, stk11, csnk2a4, pak4, plk2b, coq8b, si:ch211-195b13.1, hipk1a, jak1, pim1, prkcba, peak1, dclk1a, ddr1, camk2d2	280	725	15797	1.47854	0.88224	72.9662
X1_Y1_shared	GOTERM_MF	GO:0003746~translation elongation factor activity	3	0.0924248	eef1a1l1, eef2k, eif5a2	280	29	15797	5.83633	0.867128	73.1938
X1_Y1_shared	GOTERM_MF	GO:0005525~GTP binding	15	0.0944493	eef1a1l1, tubb4b, tuba8l, rap2ab, tuba8l4, ran, gna12a, si:ch73-308m11.1, si:ch211-114n24.6, trim23, rhoca, cdc42l, arl4ab, rab3c, tuba1b	280	535	15797	1.58181	0.856782	73.9943
X1_Y1_shared	GOTERM_MF	GO:0005515~protein binding	8	0.0975628	eif4ebp3l, prkar2aa, zgc:113263, jam3b, slc4a1a, tbx2a, ran, hsp90aa1.2	280	221	15797	2.04228	0.850303	75.1823
X1_Y1_shared	GOTERM_MF	GO:0005242~inward rectifier potassium channel activity	3	0.097915	kcnj12b, KCNJ6, kcnj19b	280	30	15797	5.64179	0.835694	75.3134

## Sheet: Only X1 (X1-Y1 comparision)
Group	Category	Term	Count	PValue	Genes	List.Total	Pop.Hits	Pop.Total	Fold.Enrichment	Benjamini	FDR
ONLY_X1	GOTERM_BP	GO:0032870~cellular response to hormone stimulus	8	0.000124997	sik2b, gpr22a, junba, gpr22b, jun, NPFFR2, junbb, oxtr	606	29	14912	6.78821	0.124977	0.198962
ONLY_X1	GOTERM_BP	GO:0034097~response to cytokine	5	0.00046326	junba, jun, rel, junbb, timp2a	606	10	14912	12.3036	0.219202	0.735527
ONLY_X1	GOTERM_BP	GO:0016310~phosphorylation	45	0.000690696	kitb, riok3, camkk1a, dclk1b, fgfr1a, dgkzb, plk2a, epha4b, cdk20, tlk2, cdk15, dyrk1b, prkab1a, acvr1l, camk1da, fgfr2, mapk11, bmpr1ab, epha7, sgk2b, zgc:158659, rps6ka3b, pik3cb, epha2a, prkci, cdk6, nucks1a, ripk4, vegfaa, marcksa, pfklb, braf, sgk1, igf1ra, grk3, ak1, prkab1b, pdxkb, si:dkey-240h12.4, met, pik3c2b, clk4a, mapkapk2a, si:ch73-60h1.1, map3k15	606	654	14912	1.69316	0.218056	1.09477
ONLY_X1	GOTERM_BP	GO:0006357~regulation of transcription from RNA polymerase II promoter	23	0.00127112	etv1, sp4, batf, cited4b, pou3f3a, grhl1, fosab, elk4, atf3, runx2a, atf4b, epc1a, tcf7l2, junba, cited4a, gmeb1, junbb, pou3f2b, erfl3, etv5a, fosl2, mkl2b, fosl1a	606	266	14912	2.1277	0.287949	2.00607
ONLY_X1	GOTERM_BP	GO:0001947~heart looping	13	0.0018037	slc8a4a, gpr22a, acvr1l, apc, trib3, bbs7, chd7, gdf3, ntn1a, apex1, furina, skia, bnip3lb	606	111	14912	2.88193	0.31997	2.83531
ONLY_X1	GOTERM_BP	GO:0035556~intracellular signal transduction	26	0.00454465	dclk1b, dgkzb, shc1, nrg2b, adcy1b, sh3bp5b, mapk11, sgk2b, CABZ01020835.1, socs2, rps6ka3b, sik2b, myo9aa, prkci, prex1, plcd3a, npr1b, plcl2, tiam1a, sgk1, braf, adcy3a, socs3b, ksr2, si:ch73-60h1.1, npr1a	606	350	14912	1.82797	0.555494	7.00005
ONLY_X1	GOTERM_BP	GO:0009612~response to mechanical stimulus	5	0.0052113	alpl, junba, jun, junbb, tnfsf11	606	18	14912	6.83535	0.549399	7.98737
ONLY_X1	GOTERM_BP	GO:0001945~lymph vessel development	5	0.00925746	apln, junba, foxo1a, bmpr1ab, junbb	606	21	14912	5.85887	0.711086	13.7723
ONLY_X1	GOTERM_BP	GO:0098609~cell-cell adhesion	3	0.00933688	cdh2, tmem47, elmo2	606	4	14912	18.4554	0.671488	13.8823
ONLY_X1	GOTERM_BP	GO:0006470~protein dephosphorylation	13	0.00933772	dusp5, ptpn13, ptprub, ptpn3, ptp4a2a, ssh1b, ptprnb, ppm1lb, ptprga, ppm1ab, ptpreb, ppm1j, dusp4	606	136	14912	2.35216	0.632839	13.8835
ONLY_X1	GOTERM_BP	GO:0003140~determination of left/right asymmetry in lateral mesoderm	5	0.0109586	gpr22a, acvr1l, fgfr2, lamb1a, furina	606	22	14912	5.59256	0.65694	16.1011
ONLY_X1	GOTERM_BP	GO:0007399~nervous system development	14	0.0116064	neurod2, cdh2, cntn1b, sema3ab, ZNF423, crmp1, dlg2, adarb1a, neurod6b, pcdh18b, lepr, sema3aa, tmem41b, ndrg2	606	157	14912	2.19428	0.646196	16.9724
ONLY_X1	GOTERM_BP	GO:0030154~cell differentiation	18	0.0128115	etv1, rgs20, batf, ptprub, neurod2, cdh2, vegfaa, elk4, ZNF423, sema3ab, ppdpfb, neurod6b, jarid2b, sema3aa, erfl3, ndrg2, tpt1, CABZ01030862.1	606	230	14912	1.92579	0.653305	18.5705
ONLY_X1	GOTERM_BP	GO:0048812~neuron projection morphogenesis	5	0.0149347	cad, pcdh18b, bdnf, sgk2b, sgk1	606	24	14912	5.12651	0.682697	21.3165
ONLY_X1	GOTERM_BP	GO:0051591~response to cAMP	3	0.0151448	junba, jun, junbb	606	5	14912	14.7644	0.662624	21.5834
ONLY_X1	GOTERM_BP	GO:0046686~response to cadmium ion	4	0.0209989	hsp70l, jun, baxa, hsp70.1	606	15	14912	6.56194	0.757463	28.6891
ONLY_X1	GOTERM_BP	GO:0045597~positive regulation of cell differentiation	3	0.022111	junba, jun, junbb	606	6	14912	12.3036	0.754554	29.9688
ONLY_X1	GOTERM_BP	GO:0030036~actin cytoskeleton organization	8	0.0230447	elmo1, ablim2, tmsb2, fscn1b, daam1b, wasf1, cap1, CABZ01030862.1	606	70	14912	2.81226	0.749256	31.0266
ONLY_X1	GOTERM_BP	GO:0016477~cell migration	8	0.0247046	elmo1, fermt2, met, fscn1b, apc, itgb1b, sema3aa, elmo2	606	71	14912	2.77265	0.754903	32.8701
ONLY_X1	GOTERM_BP	GO:0048916~posterior lateral line development	4	0.0250819	adarb1a, fgfr1a, rtn4rl2a, cd9b	606	16	14912	6.15182	0.742429	33.2828
ONLY_X1	GOTERM_BP	GO:0006468~protein phosphorylation	41	0.0274075	kitb, riok3, camkk1a, dclk1b, fgfr1a, phkb, plk2a, epha4b, cdk20, cdk15, tlk2, dyrk1b, acvr1l, camk1da, fgfr2, mapk11, bmpr1ab, epha7, sgk2b, rps6ka3b, epha2a, sik2b, prkci, cdk6, ripk4, trib3, ERBB4 (1 of many), braf, sgk1, igf1ra, wnk2, grk3, si:dkey-240h12.4, met, ksr2, clk4a, mapkapk2a, si:ch73-60h1.1, npr1a, map3k15, taok3a	606	721	14912	1.3993	0.756667	35.7736
ONLY_X1	GOTERM_BP	GO:0009314~response to radiation	3	0.0301322	junba, jun, junbb	606	7	14912	10.546	0.77356	38.5812
ONLY_X1	GOTERM_BP	GO:0007507~heart development	14	0.0306877	cdh5, robo1, prkci, cyp26a1, nfil3, nop56, igf1ra, grk3, ywhag1, ankrd6b, apln, sh3pxd2b, si:ch211-198m17.1, esco2	606	179	14912	1.92459	0.764795	39.1392
ONLY_X1	GOTERM_BP	GO:0016055~Wnt signaling pathway	11	0.0338602	wnt5b, tcf7l2, fermt2, draxin, reck, apc, fzd9b, ndrg2, fzd3b, fzd3a, tnksa	606	127	14912	2.13134	0.784087	42.2364
ONLY_X1	GOTERM_BP	GO:1901652~response to peptide	4	0.0344294	gpr22a, gpr22b, NPFFR2, oxtr	606	18	14912	5.46828	0.776141	42.7762
ONLY_X1	GOTERM_BP	GO:0010941~regulation of cell death	3	0.0391118	junba, jun, junbb	606	8	14912	9.22772	0.805798	47.0408
ONLY_X1	GOTERM_BP	GO:0071526~semaphorin-plexin signaling pathway	6	0.0408431	plxna2, met, plxnb1a, sema3ab, sema3aa, sema5a	606	47	14912	3.14135	0.807853	48.5408
ONLY_X1	GOTERM_BP	GO:0016311~dephosphorylation	10	0.0421809	ptpn13, dusp5, ptprub, ptpn3, ssh1b, ptp4a2a, ptprnb, ptprga, ptpreb, dusp4	606	114	14912	2.15853	0.806759	49.6725
ONLY_X1	GOTERM_BP	GO:0008045~motor neuron axon guidance	5	0.0475242	cdh2, vegfaa, sema3ab, tmem41b, sema3aa	606	34	14912	3.61871	0.833566	53.964
ONLY_X1	GOTERM_BP	GO:0048839~inner ear development	5	0.0475242	cd74a, grhl1, cep290, lepr, pcdh15b	606	34	14912	3.61871	0.833566	53.964
ONLY_X1	GOTERM_BP	GO:0007368~determination of left/right symmetry	9	0.0478446	slc8a4a, sesn1, gpr22a, acvr1l, bbs7, trib3, chd7, jazf1b, itgb1b	606	99	14912	2.23702	0.825418	54.2101
ONLY_X1	GOTERM_BP	GO:0031101~fin regeneration	7	0.0507788	wnt5b, fgfr1a, lamb1a, junbb, esco2, kdm6bb, igf1ra	606	66	14912	2.60986	0.833938	56.4073
ONLY_X1	GOTERM_BP	GO:0043065~positive regulation of apoptotic process	6	0.0511765	apc, zgc:73226, baxa, casp3a, bmf1, bnip3lb	606	50	14912	2.95287	0.826794	56.6974
ONLY_X1	GOTERM_BP	GO:0016525~negative regulation of angiogenesis	4	0.0577107	cdh5, thbs2b, adgrb1a, ntn1a	606	22	14912	4.47405	0.853948	61.2118
ONLY_X1	GOTERM_BP	GO:0001666~response to hypoxia	6	0.0629036	apln, vegfaa, hspa5, sdcbp2, lipf, nrp1b	606	53	14912	2.78573	0.870074	64.4808
ONLY_X1	GOTERM_BP	GO:0048854~brain morphogenesis	4	0.06444	tgif1, cyp26a1, lamb1a, prnprs3	606	23	14912	4.27952	0.869	65.3974
ONLY_X1	GOTERM_BP	GO:0055001~muscle cell development	3	0.0709217	grk3, akap12b, apc	606	11	14912	6.71107	0.887224	69.0255
ONLY_X1	GOTERM_BP	GO:0033555~multicellular organismal response to stress	3	0.0709217	fosab, bdnf, hsd11b2	606	11	14912	6.71107	0.887224	69.0255
ONLY_X1	GOTERM_BP	GO:0002040~sprouting angiogenesis	7	0.0715773	cdh5, gng2, reck, vegfaa, slc2a1b, tnfrsf21, nrp1b	606	72	14912	2.39237	0.882784	69.3719
ONLY_X1	GOTERM_BP	GO:0046854~phosphatidylinositol phosphorylation	4	0.0789153	fam126a, pik3c2b, zgc:158659, pik3cb	606	25	14912	3.93716	0.900773	73.0093
ONLY_X1	GOTERM_BP	GO:0048840~otolith development	4	0.0789153	wnt5b, chd7, tecta, tgfb1a	606	25	14912	3.93716	0.900773	73.0093
ONLY_X1	GOTERM_BP	GO:0045859~regulation of protein kinase activity	3	0.0828835	ppp1r12c, prkab1b, prkab1a	606	12	14912	6.15182	0.906457	74.8035
ONLY_X1	GOTERM_BP	GO:0008078~mesodermal cell migration	3	0.0828835	apln, prkci, cap1	606	12	14912	6.15182	0.906457	74.8035
ONLY_X1	GOTERM_BP	GO:0007420~brain development	12	0.0831321	ywhag1, prkci, pou3f3a, cdh2, acvr1l, jun, bdnf, lamb1a, mvp, lgi1a, marcksa, pou3f2b	606	169	14912	1.74726	0.901465	74.912
ONLY_X1	GOTERM_BP	GO:0060070~canonical Wnt signaling pathway	6	0.0855177	tcf7l2, apc, jun, fzd9b, fzd3b, fzd3a	606	58	14912	2.54558	0.902577	75.9321
ONLY_X1	GOTERM_BP	GO:0001944~vasculature development	6	0.0904909	acvr1l, reck, vegfaa, cyp26a1, itga5, LO017700.1	606	59	14912	2.50243	0.910356	77.9348
ONLY_X1	GOTERM_BP	GO:0007166~cell surface receptor signaling pathway	12	0.0941958	adgra1a, celsr2, tspan18a, adgre5b.3, crhr1, sst1.2, adgrb1a, fzd9b, fzd3b, fzd3a, cd9b, adgrl2a	606	173	14912	1.70686	0.914325	79.3241
ONLY_X1	GOTERM_BP	GO:0042476~odontogenesis	3	0.0954047	prkci, cdh2, acvr1l	606	13	14912	5.6786	0.912294	79.7594
ONLY_X1	GOTERM_BP	GO:0030903~notochord development	5	0.0956121	copb1, lamb1a, fstl1a, ctgfa, igf2a	606	43	14912	2.86131	0.907923	79.8332
ONLY_X1	GOTERM_BP	GO:0042981~regulation of apoptotic process	12	0.0970939	rassf2a, rbm10, apaf1, baxa, gdf3, prnprs3, sgk2b, traf4b, tgfb2, sgk1, tgfb1a, mcl1a	606	174	14912	1.69705	0.906645	80.3533
ONLY_X1	GOTERM_CC	GO:0005737~cytoplasm	108	0.0400464	batf, grhl1, fam126a, srgap1b, klhl21, agla, tmsb2, acvr1l, zgc:112356, pald1b, tuba1a, rtn4rl2b, rps6ka3b, rgs5b, cdc42ep4b, odc1, crmp1, ankib1a, gadd45ga, cry4, pygmb, ankrd6b, xpc, fscn1b, socs3b, copb1, hsp70.2, ube4a, tnpo2, arvcfa, nfil3, zgc:109982, chmp1b, parp1, hectd1, adss, casp3a, nsmfb, socs2, hhipl1, arpp19a, gadd45bb, id3, strip1, btbd11a, ywhag1, sh3gl3a, apex1, aldh9a1a.1, chmp7…	595	2335	15208	1.1822	0.999761	40.1858
ONLY_X1	GOTERM_CC	GO:0016459~myosin complex	7	0.0435978	ccdc102a, myo1ea, myo9aa, myh9b, myo1ca, myo5b, MYO1D	595	66	15208	2.71087	0.989399	42.9097
ONLY_X1	GOTERM_CC	GO:0030877~beta-catenin destruction complex	3	0.0456969	rgs20, ankrd6b, apc	595	9	15208	8.51989	0.95844	44.4654
ONLY_X1	GOTERM_CC	GO:0005887~integral component of plasma membrane	46	0.0875866	slc16a6b, fgfr1a, trpc6b, si:ch211-117c9.5, slc24a4a, NPFFR2, atp1a1b, slc4a10b, epha4b, grm2b, slc43a2a, slco4a1, slc7a6, acvr1l, epha7, trpc2a, boc, slc20a1b, lrrc32, slc4a7, slc13a5a, sstr3, plxna2, grm3, epha2a, chrm4a, slc7a4, drd3, clcn2a, oprl1, slc10a2, gpr84, oxtr, tspan18a, atp2a3, gpr22a, clcn5b, gpr22b, stom, slc20a2, gpr17, il17ra1a, slc6a9, slco5a1a, kcnk15, cd9b	595	937	15208	1.2548	0.990672	68.419
ONLY_X1	GOTERM_CC	GO:0016023~cytoplasmic, membrane-bounded vesicle	4	0.0944483	fgfr1a, fgfr2, bdnf, myo1ca	595	28	15208	3.65138	0.982539	71.2789
ONLY_X1	GOTERM_MF	GO:0000978~RNA polymerase II core promoter proximal region sequence-specific DNA binding	12	0.0012708	batf, CR388166.1, junba, ssbp3b, fosab, jun, gmeb1, atf3, junbb, fosl2, skia, fosl1a	645	92	15797	3.19454	0.619074	1.91976
ONLY_X1	GOTERM_MF	GO:0016301~kinase activity	44	0.0016908	kitb, riok3, camkk1a, dclk1b, fgfr1a, dgkzb, plk2a, epha4b, cdk20, tlk2, cdk15, dyrk1b, prkab1a, acvr1l, camk1da, fgfr2, mapk11, bmpr1ab, epha7, sgk2b, zgc:158659, rps6ka3b, pik3cb, epha2a, prkci, cdk6, nucks1a, ripk4, marcksa, pfklb, braf, sgk1, igf1ra, grk3, ak1, prkab1b, pdxkb, si:dkey-240h12.4, met, pik3c2b, clk4a, mapkapk2a, si:ch73-60h1.1, map3k15	645	661	15797	1.63029	0.473866	2.54663
ONLY_X1	GOTERM_MF	GO:0000982~transcription factor activity, RNA polymerase II core promoter proximal region sequence-specific binding	5	0.00530312	batf, fosab, atf3, fosl2, fosl1a	645	18	15797	6.80319	0.739528	7.78575
ONLY_X1	GOTERM_MF	GO:0005246~calcium channel regulator activity	5	0.00650382	cacna2d3, rrad, sgk2b, grm2b, sgk1	645	19	15797	6.44512	0.710074	9.46807
ONLY_X1	GOTERM_MF	GO:0000166~nucleotide binding	89	0.00773234	kitb, myo1ea, fgfr1a, sept5b, apaf1, gpn3, atp1a1b, myo1ca, adcy1b, hsp70.3, camk1da, acvr1l, fgfr2, stard9, mapk11, bmpr1ab, sgk2b, pabpn1, tuba1a, MYO1D, rps6ka3b, rbm4.1, epha2a, cdk6, prkci, kif3cb, hspa4b, gnaq, ddx61, dalrd3, sept15, zgc:77650, ube2h, pfklb, tubb6, sgk1, braf, igf1ra, eif4a2, grk3, rbms2a, ak1, cirbpb, atp2a3, abcb9, arl5c, rrad, srsf5a, hsp70.2, si:ch73-60h1.1, map3k15, ca…	645	1678	15797	1.29901	0.692208	11.1597
ONLY_X1	GOTERM_MF	GO:0003714~transcription corepressor activity	8	0.00816406	lmcd1, zhx2a, ctbp1, trib3, basp1, erfl3, skia, homeza	645	57	15797	3.4374	0.645481	11.7471
ONLY_X1	GOTERM_MF	GO:0003700~transcription factor activity, sequence-specific DNA binding	41	0.00867176	atf7b, batf, grhl1, fosab, cebpb, elk4, atf3, rel, tbxtb, nfil3, homeza, junba, stat1a, pou3f2b, fosl2, nfe2l2b, cebpg, sox3, cebpa, fosl1a, etv1, sp4, pou3f3a, jun, hmga1b, hivep2b, myca, tbr1b, mycb, runx2a, atf4b, hivep3a, foxo4, zhx2a, foxo1a, ikzf4, znfx1, junbb, erfl3, etv5a, l3mbtl1b	645	663	15797	1.51456	0.611075	12.4332
ONLY_X1	GOTERM_MF	GO:0004860~protein kinase inhibitor activity	7	0.0104885	sh3bp5b, socs3b, si:dkey-112a7.4, rtn4rl2a, CAMK2N1, socs2, rtn4rl2b	645	46	15797	3.72696	0.632249	14.8478
ONLY_X1	GOTERM_MF	GO:0016620~oxidoreductase activity, acting on the aldehyde or oxo group of donors, NAD or NADP as acceptor	5	0.0130644	aldh5a1, aldh4a1, aldh7a1, aldh2.1, aldh9a1a.1	645	23	15797	5.32423	0.67012	18.165
ONLY_X1	GOTERM_MF	GO:0004721~phosphoprotein phosphatase activity	11	0.0151949	dusp5, ptprub, ptpn3, ppp1cab, pgp, ptprnb, ppm1lb, ppm1ab, ptpreb, dusp4, ppp3cb	645	111	15797	2.42708	0.687185	20.8169
ONLY_X1	GOTERM_MF	GO:0004029~aldehyde dehydrogenase (NAD) activity	4	0.021271	aldh4a1, aldh7a1, aldh2.1, aldh9a1a.1	645	15	15797	6.53106	0.773165	27.9458
ONLY_X1	GOTERM_MF	GO:0004693~cyclin-dependent protein serine/threonine kinase activity	3	0.0223149	cdk15, cdk6, cdk20	645	6	15797	12.2457	0.760068	29.1084
ONLY_X1	GOTERM_MF	GO:0004725~protein tyrosine phosphatase activity	11	0.0288225	ptpn13, dusp5, ptprub, ptpn3, ssh1b, ptp4a2a, ptprnb, ptprga, ptpreb, pald1b, dusp4	645	123	15797	2.19029	0.818684	35.9703
ONLY_X1	GOTERM_MF	GO:0016810~hydrolase activity, acting on carbon-nitrogen (but not peptide) bonds	4	0.0299337	cad, dpysl5b, crmp1, dpysl3	645	17	15797	5.7627	0.807492	37.0781
ONLY_X1	GOTERM_MF	GO:0005516~calmodulin binding	7	0.030171	pcp4a, marcksl1b, nos1, phkb, mapkapk2a, marcksa, si:ch73-60h1.1	645	58	15797	2.95587	0.787786	37.3123
ONLY_X1	GOTERM_MF	GO:0016791~phosphatase activity	12	0.0307912	ptpn13, dusp5, alpl, ptprub, ptpn3, ssh1b, ptp4a2a, pgp, ptprnb, ptprga, ptpreb, dusp4	645	142	15797	2.0697	0.773185	37.9207
ONLY_X1	GOTERM_MF	GO:0004713~protein tyrosine kinase activity	10	0.0322592	epha2a, kitb, dyrk1b, met, fgfr1a, fgfr2, ERBB4 (1 of many), epha7, epha4b, igf1ra	645	108	15797	2.26773	0.768696	39.3387
ONLY_X1	GOTERM_MF	GO:0008013~beta-catenin binding	5	0.0323446	tcf7l2, rgs20, ankrd6b, apc, jun	645	30	15797	4.08191	0.750028	39.4202
ONLY_X1	GOTERM_MF	GO:0005515~protein binding	16	0.0376643	ryr3, mag, pyya, vegfaa, appl2, arrb1, tjp1a, acvr1l, rtn4rl2a, pcdh18b, lrrn1, negr1, boc, cacna2d1a, rtn4rl2b, nrp1b	645	221	15797	1.77314	0.784255	44.303
ONLY_X1	GOTERM_MF	GO:0017154~semaphorin receptor activity	4	0.0401766	plxna2, met, plxnb1a, nrp1b	645	19	15797	5.1561	0.789059	46.4787
ONLY_X1	GOTERM_MF	GO:0004672~protein kinase activity	40	0.0470271	kitb, camkk1a, dclk1b, fgfr1a, plk2a, epha4b, cdk20, cdk15, tlk2, dyrk1b, acvr1l, camk1da, fgfr2, mapk11, bmpr1ab, epha7, sgk2b, rps6ka3b, epha2a, sik2b, prkci, cdk6, ripk4, trib3, ERBB4 (1 of many), npr1b, braf, sgk1, igf1ra, wnk2, grk3, si:dkey-240h12.4, met, ksr2, clk4a, mapkapk2a, si:ch73-60h1.1, npr1a, map3k15, taok3a	645	725	15797	1.35125	0.824648	52.015
ONLY_X1	GOTERM_MF	GO:0000981~RNA polymerase II transcription factor activity, sequence-specific DNA binding	14	0.0492581	etv1, sp4, jun, elk4, rel, runx2a, atf4b, CR388166.1, foxo4, junba, foxo1a, junbb, erfl3, etv5a	645	191	15797	1.79519	0.824951	53.6992
ONLY_X1	GOTERM_MF	GO:0035091~phosphatidylinositol binding	8	0.0581772	snx13, sh3pxd2b, sh3pxd2aa, pik3c2b, zcchc14, sgk1, tub, snx27a	645	85	15797	2.30508	0.861649	59.8959
ONLY_X1	GOTERM_MF	GO:0003774~motor activity	7	0.0583527	ccdc102a, myo1ea, myo9aa, myh9b, myo1ca, myo5b, MYO1D	645	68	15797	2.52118	0.850646	60.0097
ONLY_X1	GOTERM_MF	GO:0015459~potassium channel regulator activity	3	0.0601062	arpp19a, sgk2b, sgk1	645	10	15797	7.34744	0.84771	61.1299
ONLY_X1	GOTERM_MF	GO:0042277~peptide binding	5	0.0731447	gpr22a, gpr22b, ANPEP (1 of many), NPFFR2, oxtr	645	39	15797	3.13993	0.891107	68.5853
ONLY_X1	GOTERM_MF	GO:0003779~actin binding	16	0.0908819	ssh1b, myo1ea, actn4, wasla, myo1ca, syne1a, ablim2, daam1b, fscn1b, myh9b, cap1, phactr3a, myo5b, flnca, MYO1D, CABZ01030862.1	645	251	15797	1.56121	0.931329	76.6002
ONLY_X1	GOTERM_MF	GO:0005179~hormone activity	8	0.0928905	nppc, apln, adm2b, uts1, sst1.2, stc2a, pyya, igf2a	645	95	15797	2.06244	0.928833	77.3761

[truncated: 1 more sheets: Only Y1 (X1-Y1 comparision)]
