# Supplementary material for: Comparative Transcriptome Analysis of the Regenerating Zebrafish Telencephalon Unravels a Resource With Key Pathways During Two Early Stages and Activation of Wnt/β-Catenin Signaling at the Early Wound Healing Stage
Source: Front Cell Dev Biol. 2020 Oct 9;8:584604. doi: 10.3389/fcell.2020.584604 (PMC7581945; doi:10.3389/fcell.2020.584604)
Supplement: Supplementary file 5 [file Table_5.XLSX]

## Sheet: KEGG Pathways
Supplementary Table 5: KEGG pathway and Reactome pathway analysis of DEGs in X1, X2, Y1 and Y2.
Group	Term name	Category	Description	Genes	FDR value	Background genes	Count
X1 ALL	dre04010	KEGG Pathways	MAPK signaling pathway	ENSDARP00000001281,dusp5,casp3a,gadd45bb,hsp70,mycb,bdnf,epha2,efna1b,mef2ca,igf2a,igf1ra,mapkapk2a,gadd45g,prkcba,ENSDARP00000030050,mapk11,fos,kitb,flnca,cacna1ba,braf,gna12a,atf4b2,cdc42l,tgfb1a,ppm1ab,jun,dusp4,ENSDARP00000067933,fgfr1a,crk,fgfr2,taok3a,hspa8,elk4,cacng8b,atf7b,dusp6,cacna2d1a,elk1,hsp70.2,ENSDARP00000106313,arrb1,rps6ka3b,rac3b,mapk8ip1b,taok3b,ppp3r1a,nfkb2,met,tgfb2,cacng5b	8.29e-11	359	53
X1 ALL	dre04068	KEGG Pathways	FoxO signaling pathway	gadd45bb,igf1ra,sgk2b,gadd45g,plk2b,sgk1,mapk11,zgc:73226,prkab1b,braf,tgfb1a,prkab1a,stk11,ccnd2a,FOXO4,homer3,stat3,LOC561737,zgc:153329,plk2a,tgfb2,pik3cb	0.00068	161	22
X1 ALL	dre04115	KEGG Pathways	p53 signaling pathway	casp3a,gadd45bb,gadd45g,baxa,ccnd2a,sesn3,perp,cdk6,LOC561535,BAI3,apaf1,cd82a,sesn1	0.0013	71	13
X1 ALL	dre04210	KEGG Pathways	Apoptosis	casp3a,gadd45bb,parp1,tuba1l2,gadd45g,baxa,lmnl3,tuba8l4,fos,actb1,atf4b2,tuba8l,jun,tuba1l,mcl1a,LOC561737,tuba1b,apaf1,ctsla,pik3cb	0.0013	159	20
X1 ALL	dre04260	KEGG Pathways	Cardiac muscle contraction	ENSDARP00000001281,atp1b1a,atp1a1b,tpm4a,atp1b3b,cox6b1,COX2,COX3,CYTB,cacng8b,cacna2d1a,atp1b1b,tpm3,cacng5b,LOC569770	0.0013	89	15
X1 ALL	dre04261	KEGG Pathways	Adrenergic signaling in cardiomyocytes	ENSDARP00000001281,atp1b1a,ppp2r1b,gnaq,atp1a1b,mapk11,tpm4a,atf4b2,atp1b3b,atp2b1a,LOC559392,atp2b2,ppp1cab,cacng8b,atf7b,cacna2d1a,adcy3a,PLCB2,adcy1b,atp1b1b,tpm3,cacng5b	0.0013	180	22
X1 ALL	dre04530	KEGG Pathways	Tight junction	prkci,msna,ppp2r1b,tuba1l2,hspa4b,tuba8l4,prkab1b,actr3b,actb1,cdc42l,tuba8l,jun,prkab1a,stk11,tuba1l,jam3b,LOC559392,wasla,tiam1a,tuba1b,zgc:153329,myh9b,cldn5b,myh9a	0.0013	203	24
X1 ALL	dre04810	KEGG Pathways	Regulation of actin cytoskeleton	pip5k1ab,msna,ssh1b,enah,pak4,itga5,itgb4,apc,braf,gna12a,actb1,arpc5a,cdc42l,ppp1r12c,fgfr1a,crk,fgfr2,ppp1cab,chrm4a,wasla,pak6a,tiam1a,LOC561737,arpc4,rac3b,wasf1,pik3cb	0.0013	251	27
X1 ALL	dre04933	KEGG Pathways	AGE-RAGE signaling pathway in diabetic complications	casp3a,stat1a,baxa,prkcba,mapk11,cdc42l,tgfb1a,jun,plcd3a,stat3,LOC561737,PLCB2,col4a1,cybb,tgfb2,pik3cb	0.0027	119	16
X1 ALL	dre04510	KEGG Pathways	Focal adhesion	igf1ra,pak4,prkcba,itga5,itgb4,flnca,braf,actb1,cdc42l,jun,ccnd2a,ENSDARP00000067933,ppp1r12c,crk,ppp1cab,shc1,pak6a,elk1,LOC561737,rac3b,col4a1,tnc,met,pik3cb	0.0039	236	24
X1 ALL	dre04520	KEGG Pathways	Adherens junction	igf1ra,ptprja,lmo7a,tcf7l2,ENSDARP00000047935,actb1,cdc42l,fgfr1a,wasla,csnk2a4,rac3b,wasf1,met	0.0074	95	13
X1 ALL	dre04920	KEGG Pathways	Adipocytokine signaling pathway	slc2a1b,prkab1b,ptpn11b,prkab1a,stk11,stat3,lepr,socs3b,zgc:153329,lepb,adipor1a,acsl3a	0.0084	85	12
X1 ALL	dre04012	KEGG Pathways	ErbB signaling pathway	mycb,pak4,prkcba,braf,jun,crk,shc1,pak6a,elk1,LOC561737,ENSDARP00000106313,nrg2b,pik3cb	0.0096	100	13
X1 ALL	dre05132	KEGG Pathways	Salmonella infection	mapk11,fos,flnca,actb1,arpc5a,cdc42l,jun,ENSDARP00000067933,klc3,wasla,arpc4,wasf1	0.0123	91	12
X1 ALL	dre00562	KEGG Pathways	Inositol phosphate metabolism	LOC555899,pip5k1ab,tpi1b,LOC566479,inpp4ab,plcd3a,LOC561737,PLCB2,pik3c2b,inpp5jb,pik3cb	0.0216	87	11
X1 ALL	dre04145	KEGG Pathways	Phagosome	tuba1l2,itga5,tuba8l4,sec61a1,tubb4b,LOC791723,actb1,mrc1b,tuba8l,tuba1l,canx,nos1,tuba1b,ctsla,cybb	0.0216	142	15
X1 ALL	dre04310	KEGG Pathways	Wnt signaling pathway	fzd9b,mycb,fosl1a,prkcba,tcf7l2,daam2,apc,jun,ccnd2a,fzd3a,PLCB2,csnk2a4,ctbp1,fzd3b,rac3b,ppp3r1a,daam1b	0.0216	170	17
X1 ALL	dre04910	KEGG Pathways	Insulin signaling pathway	prkci,prkab1b,gys1,braf,prkar2aa,prkab1a,crk,ppp1cab,shc1,socs3b,elk1,LOC561737,phkb,zgc:153329,socs2,pik3cb	0.0216	156	16
X1 ALL	dre04144	KEGG Pathways	Endocytosis	prkci,sh3gl3a,chmp2bb,hsp70,pip5k1ab,igf1ra,ENSDARP00000030050,sh3glb1b,sh3glb2a,arpc5a,cdc42l,chmp7,fgfr2,kif5ab,eps15,hspa8,wasla,hsp70.2,arpc4,arrb1,dnm1b,stam,ENSDARP00000121563,epn2	0.0301	293	24
X1 ALL	dre04141	KEGG Pathways	Protein processing in endoplasmic reticulum	hsp70,rpn2,hsp90b1,pdia4,baxa,hsp90aa1.2,ENSDARP00000030050,sec61a1,zgc:85975,atf4b2,canx,hspa8,hyou1,hsp70.2,dnajb11,eif2ak1	0.0488	176	16
X2 ALL	dre03010	KEGG Pathways	Ribosome	rpl3,rps6,rps3a,rpl39,uba52,rpl34,rpl8,rps28	0.00019	126	8
X2 ALL	dre04012	KEGG Pathways	ErbB signaling pathway	prkcba,crk,shc1,pak6a,elk1,LOC561737	0.0023	100	6
X2 ALL	dre04910	KEGG Pathways	Insulin signaling pathway	rps6,mknk2b,prkar2aa,crk,shc1,elk1,LOC561737	0.0023	156	7
X2 ALL	dre04510	KEGG Pathways	Focal adhesion	prkcba,kdr,crk,shc1,pak6a,elk1,LOC561737,col6a1	0.0034	236	8
Y1 ALL	dre03010	KEGG Pathways	Ribosome	rpl3,rpl5a,rpl23a,rpl7a,rps6,rpl21,rpl35,rpl7,rplp2l,rps27.1,rps23,rpl18a,rps10,rps3a,rpl30,rps13,rpl39,rps14,rps12,rps29,uba52,rps25,rpl10a,rps5,rpl11,rplp0,rps11,rps8a,rpl36a,rpl19,rpl5b,rpl34,rps4x,rps15a,rpl13a,rps7,rpl22,rpl8,rps28,rpl27,rpl10,rps19,rpl15,rpsa	1.55e-18	126	44
Y1 ALL	dre04142	KEGG Pathways	Lysosome	zgc:77118,ctsk,NAPSA,man2b1,cd63,ctssb.2,asah1b,psap,hexa,npc2,ctsh,ctsz,ctsba,CD68,manba,ctsd,npc1,glb1,slc17a5,lgmn,dnase2,tpp1	0.00043	136	22
Y1 ALL	dre04910	KEGG Pathways	Insulin signaling pathway	rps6,ppp1r3cb,mknk2b,pygb,gys1,phkg1a,PRKAR2B,cblb,prkar2aa,pik3r1,pik3r2,prkcz,PHKA2,foxo1b,insrb,elk1,LOC561737,ppp1r3ca,akt3,araf,mapk8a,prkag2,LOC562242	0.00068	156	23
Y1 ALL	dre04145	KEGG Pathways	Phagosome	zgc:112335,tuba8l4,sec61a1,ctssb.2,tubb4b,itgav,itgb2,actb1,tubb5,mrc1b,zgc:55461,tuba8l,coro1a,LOC571584,canx,rac1a,PLA2R1,mhc2dab,tuba1b,vamp3	0.0032	142	20
Y1 ALL	dre04810	KEGG Pathways	Regulation of actin cytoskeleton	LOC558288,msna,pak4,gsna,arpc1b,itgav,itgb2,gna12a,actb1,pik3r1,pik3r2,arpc5a,cdc42l,itgae.2,NCKAP1L,pak2a,pak6a,cyfip1,tmsb4x,rac1a,iqgap1,LOC561737,wasf2,arpc4,rac2,abi2a,arpc5lb,araf	0.0048	251	28
Y1 ALL	dre04068	KEGG Pathways	FoxO signaling pathway	plk2b,gadd45ba,cdk2,pik3r1,pik3r2,tgfbr1b,s1pr1,stk11,tnfsf10,plk1,foxo1b,SGK3,stat3,insrb,LOC561737,akt3,araf,mapk8a,plk3,prkag2	0.0081	161	20
Y1 ALL	dre04210	KEGG Pathways	Apoptosis	ctsk,NAPSA,nfkbiab,gadd45ba,tuba8l4,ctssb.2,actb1,pik3r1,pik3r2,ctsh,tuba8l,ctsz,ctsba,tnfsf10,ctsd,birc5a,LOC561737,tuba1b,akt3,mapk8a	0.0081	159	20
Y1 ALL	dre04914	KEGG Pathways	Progesterone-mediated oocyte maturation	cdc25,hsp90aa1.2,ccna2,cdk2,rps6ka3a,pik3r1,pik3r2,plk1,CPEB2,LOC561737,cdk1,akt3,araf,mapk8a,gnaia	0.01	105	15
Y1 ALL	dre04012	KEGG Pathways	ErbB signaling pathway	pak4,prkcba,cblb,pik3r1,pik3r2,pak2a,pak6a,elk1,nck1a,LOC561737,akt3,araf,mapk8a,LOC562242	0.0159	100	14
Y1 ALL	dre04150	KEGG Pathways	mTOR signaling pathway	rps6,prkcba,rps6ka3a,slc3a2a,slc3a2b,pik3r1,pik3r2,stk11,fzd2,fzd10,prr5,insrb,LOC561737,fzd7a,akt3,deptor,ddit4,LOC562242,ulk2,wnt7bb	0.0186	179	20
Y1 ALL	dre05168	KEGG Pathways	Herpes simplex infection	arntl1a,per3,hcfc1a,tnfb,clock,tlr3,nfkbiab,cdk2,jak1,srpk1b,ptpn11b,per1a,mhc2dab,csnk2a4,cdk1,eif2ak1,mapk8a,irf9,per2	0.0194	168	19
Y1 ALL	dre04010	KEGG Pathways	MAPK signaling pathway	cdc25,efna1b,mef2ca,mknk2b,prkcba,gadd45ba,cacng2a,cacna1ba,efna1a,gna12a,rps6ka3a,cdc42l,tgfbr1b,ENSDARP00000067933,cacnb3a,cacna1bb,pak2a,hspa8,dusp6,insrb,rac1a,elk1,rasa2,rac2,akt3,ngfra,rap1b,araf,mapk8a,MAP3K13,nfkb2,csf1rb	0.0247	359	32
Y1 ALL	dre04933	KEGG Pathways	AGE-RAGE signaling pathway in diabetic complications	mmp2,prkcba,pik3r1,pik3r2,cdc42l,tgfbr1b,prkcz,foxo1b,stat3,rac1a,LOC561737,col4a1,akt3,mapk8a	0.0469	119	14
Y1 ALL	dre04115	KEGG Pathways	p53 signaling pathway	zgc:110687,gadd45ba,cdk2,sesn3,perp,ddb2,LOC561535,ccng1,cdk1,cd82a	0.048	71	10
Y1 ALL	dre04520	KEGG Pathways	Adherens junction	ptprja,ENSDARP00000047935,actb1,cdc42l,tgfbr1b,insrb,rac1a,iqgap1,wasf2,csnk2a4,rac2,farp2	0.048	95	12

## Sheet: REACTOME Pathways
Group	Term name	Category	Description	Genes	FDR value	Background genes	Count
X1 ALL	DRE-162582	Reactome Pathways	Signal Transduction	ednraa,sox4a,prkci,dusp5,casp3a,fstl1a,parp1,mycb,bdnf,grm7,pdk2a,pde4d,pip5k1ab,stat1a,igf2a,igf1ra,ppp2r1b,uts1,gnaq,mapkapk2a,ppp1r14aa,ptprja,prkcba,anxa1a,tcf7l2,mapk6,mapk11,trib3,fstl3,socs3a,myo9al1,prkab1b,plxnb1b,kitb,ENSDARP00000047093,inhbab,braf,prkar2aa,srgap2b,gpr37b,oxtr,gna12a,LOC569382,MAF1,actb1,arpc5a,spred1,tgfb1a,gnb2l1,bco2a,ppm1ab,prkab1a,dusp4,gpr37l1b,stk11,notch3,fgfr1a…	7.14e-05	2063	145
X1 ALL	DRE-1266738	Reactome Pathways	Developmental Biology	ank2a,epha2,efna1b,msna,enah,lgi1a,itga5,mapk11,plxnb1b,ENSDARP00000047093,actb1,arpc5a,lgi3,fgfr1a,krt8,sema5a,rhoae,perp,robo1,ENSDARP00000088354,crmp1,shc1,lgi2b,epha7,wasla,cacng8b,boc,tiam1a,LOC561737,adam11,arpc4,grin1a,dpysl3,krt18,col4a1,plxnb1a,cacng8a,PLXNA2,tcf12,met,wu:fj40f01,pik3cb	0.00012	376	42
X1 ALL	DRE-422475	Reactome Pathways	Axon guidance	ank2a,epha2,efna1b,msna,enah,itga5,mapk11,plxnb1b,ENSDARP00000047093,actb1,arpc5a,fgfr1a,sema5a,rhoae,robo1,ENSDARP00000088354,crmp1,shc1,epha7,wasla,tiam1a,LOC561737,arpc4,grin1a,dpysl3,col4a1,plxnb1a,PLXNA2,met,pik3cb	0.0099	283	30
X1 ALL	DRE-449147	Reactome Pathways	Signaling by Interleukins	casp3a,hsp90b1,stat1a,ppp2r1b,mapkapk2a,mapk11,socs3a,fos,jun,dusp4,caspb,crk,LOC561494,canx,ENSDARP00000088354,shc1,dusp6,stat3,socs3b,LOC561737,psmd12,nfkb2,LOC562247,pik3cb	0.0148	212	24
X1 ALL	DRE-5682910	Reactome Pathways	LGI-ADAM interactions	lgi1a,lgi3,lgi2b,cacng8b,adam11,cacng8a,wu:fj40f01	0.0148	18	7
X1 ALL	DRE-168249	Reactome Pathways	Innate Immune System	adam8a,slc2a3b,hsp70,anxa2a,hsp90b1,ppp2r1b,mapkapk2a,cap1,ptprja,ENSDARP00000030050,cd63,mapk11,glipr1b,fos,cnn2,pdxkb,myo1ca,TBC1D10C,actb1,snap29,arpc5a,jun,txn,dusp4,adam8b,caspb,zgc:123218,crk,copb1,s100b,krt8,timp2a,ENSDARP00000088354,shc1,adam10a,nos1,dynll1,timp2b,wasla,dusp6,cdk13,adgre5b.3,dtx1,LOC561737,hsp70.2,tmem63a,arpc4,psmd12,ctsla,LOC555317,b2ml,zgc:174006,abi1a,clu,cybb,c7b,lgm…	0.0226	875	64
X1 ALL	DRE-109582	Reactome Pathways	Hemostasis	cd74a,atp1b1a,anxa2a,igf2a,ppp2r1b,gnaq,prkcba,cd9b,itga5,cd63,ENSDARP00000032530,dock4b,prkar2aa,gna12a,slc3a2b,tgfb1a,atp1b3b,atp2b1a,crk,klc3,sdc4,ENSDARP00000082250,jam3b,kif5ab,dock3,atp2b2,DGKI,pde11a,shc1,dock8,nos1,gtpbp2,dgkzb,LOC561737,arrb1,tmx3b,clu,atp1b1b,atp2a3,tgfb2,pik3cb,trpc6b	0.0253	509	42
X1 ALL	DRE-1280215	Reactome Pathways	Cytokine Signaling in Immune system	casp3a,hsp90b1,stat1a,ppp2r1b,mapkapk2a,mapk11,socs3a,fos,jun,dusp4,pde12,caspb,crk,LOC561494,canx,ENSDARP00000088354,tnfsf11,shc1,dusp6,stat3,socs3b,LOC561737,eif4a2,psmd12,nfkb2,irf9,LOC562247,pik3cb	0.0253	285	28
X1 ALL	DRE-9006934	Reactome Pathways	Signaling by Receptor Tyrosine Kinases	bdnf,stat1a,igf2a,igf1ra,ppp2r1b,mapkapk2a,ptprja,prkcba,mapk11,trib3,kitb,actb1,spred1,dusp4,fgfr1a,crk,furina,ENSDARP00000088354,shc1,eps15,dusp6,stat3,thbs2b,LOC561737,cdh5,ENSDARP00000106313,nrg2b,abi1a,col4a1,cybb,ptpn3,stam,wasf1,met,FGFBP3,pik3cb	0.0254	415	36
X1 ALL	DRE-168256	Reactome Pathways	Immune System	adam8a,cd74a,casp3a,slc2a3b,hsp70,anxa2a,LTN1,hsp90b1,stat1a,ppp2r1b,mapkapk2a,cap1,ptprja,prkcba,ENSDARP00000030050,cd63,mapk11,trim63,socs3a,glipr1b,fos,LOC791723,cnn2,pdxkb,myo1ca,TBC1D10C,actb1,snap29,arpc5a,ube4a,jun,txn,dusp4,adam8b,pde12,caspb,hectd1,zgc:123218,rel,crk,copb1,s100b,LOC561494,krt8,timp2a,canx,ENSDARP00000088354,tnfsf11,shc1,adam10a,nos1,dynll1,timp2b,wasla,dusp6,stat3,socs3b…	0.0435	1379	89
X1 ALL	DRE-382551	Reactome Pathways	Transport of small molecules	atp1b1a,slc6a1b,slc2a3b,slc2a1b,slc1a6,LOC563500,atp1a1b,lipf,LOC557584,ENSDARP00000032530,prkar2aa,slc3a2b,atp1b3b,slc6a9,atp2b1a,abcb9,slc9a5,hephl1,LOC556314,slc4a10b,clcn2,steap2,atp2b2,ENSDARP00000088354,slc25a18,slc17a7,slc13a5a,slco4a1,SLC4A7,adcy3a,ABCA7,psmd12,adcy1b,add3b,slc44a1b,slc6a1a,slc4a1a,LOC558704,lrrc8ab,slc24a4a,abca1a,atp1b1b,ryr3,mcoln1,cygb2,stom,slc43a2a,atp2a3,trpm3,slc2…	0.0435	686	51
X2 ALL	DRE-1237044	Reactome Pathways	Erythrocytes take up carbon dioxide and release oxygen	cahz,ENSDARP00000100779,hbaa1,ba1	0.0018	25	4
X2 ALL	DRE-1247673	Reactome Pathways	Erythrocytes take up oxygen and release carbon dioxide	cahz,ENSDARP00000100779,hbaa1,ba1	0.0018	23	4
X2 ALL	DRE-1266738	Reactome Pathways	Developmental Biology	enah,lgi1a,plxnb1b,cxcl12b,krt8,shc1,LOC561737,col6a1,cacng8a,PLXNA2,wu:fj40f01	0.0018	376	11
X2 ALL	DRE-156827	Reactome Pathways	L13a-mediated translational silencing of Ceruloplasmin expression	rpl3,rps6,rps3a,eif4a2,rpl34,rpl8,rps28	0.0018	93	7
X2 ALL	DRE-1799339	Reactome Pathways	SRP-dependent cotranslational protein targeting to membrane	rpl3,rps6,rps3a,rpl34,rpl8,rps28	0.0018	77	6
X2 ALL	DRE-72689	Reactome Pathways	Formation of a pool of free 40S subunits	rpl3,rps6,rps3a,rpl34,rpl8,rps28	0.0018	83	6
X2 ALL	DRE-72706	Reactome Pathways	GTP hydrolysis and joining of the 60S ribosomal subunit	rpl3,rps6,rps3a,eif4a2,rpl34,rpl8,rps28	0.0018	95	7
X2 ALL	DRE-975956	Reactome Pathways	Nonsense Mediated Decay (NMD) independent of the Exon Junction Complex (EJC)	rpl3,rps6,rps3a,rpl34,rpl8,rps28	0.0018	78	6
X2 ALL	DRE-975957	Reactome Pathways	Nonsense Mediated Decay (NMD) enhanced by the Exon Junction Complex (EJC)	rpl3,rps6,rps3a,rpl34,rpl8,rps28	0.0018	86	6
X2 ALL	DRE-5682910	Reactome Pathways	LGI-ADAM interactions	lgi1a,cacng8a,wu:fj40f01	0.0102	18	3
X2 ALL	DRE-109582	Reactome Pathways	Hemostasis	cd74a,anxa2a,prkcba,prkar2aa,gng7,crk,shc1,dock8,LOC561737,atp1b1b,RAB27B	0.014	509	11
X2 ALL	DRE-4420097	Reactome Pathways	VEGFA-VEGFR2 Pathway	prkcba,kdr,crk,LOC561737,abi1a	0.014	97	5
X2 ALL	DRE-72649	Reactome Pathways	Translation initiation complex formation	rps6,rps3a,eif4a2,rps28	0.014	53	4
X2 ALL	DRE-72702	Reactome Pathways	Ribosomal scanning and start codon recognition	rps6,rps3a,eif4a2,rps28	0.014	54	4
X2 ALL	DRE-186797	Reactome Pathways	Signaling by PDGF	crk,stat3,LOC561737,col6a1	0.0165	60	4
X2 ALL	DRE-451927	Reactome Pathways	Interleukin-2 family signaling	shc1,stat3,LOC561737	0.0182	27	3
X2 ALL	DRE-186763	Reactome Pathways	Downstream signal transduction	crk,stat3,LOC561737	0.0231	30	3
X2 ALL	DRE-2168880	Reactome Pathways	Scavenging of heme from plasma	ENSDARP00000100779,hbaa1,ba1	0.0231	30	3
X2 ALL	DRE-512988	Reactome Pathways	Interleukin-3, Interleukin-5 and GM-CSF signaling	crk,shc1,LOC561737	0.0253	32	3
X2 ALL	DRE-168256	Reactome Pathways	Immune System	cd74a,wsb1,anxa2a,hsp90b1,nfkbiab,prkcba,txnipa,crk,s100b,krt8,shc1,stat3,cdk13,LOC561737,eif4a2,ba1,abi1a,c7b,LOC569773	0.0295	1379	19
X2 ALL	DRE-6785807	Reactome Pathways	Interleukin-4 and Interleukin-13 signaling	hsp90b1,stat3	0.0295	8	2
X2 ALL	DRE-70635	Reactome Pathways	Urea cycle	arg2,LOC565335	0.0295	8	2
X2 ALL	DRE-9006934	Reactome Pathways	Signaling by Receptor Tyrosine Kinases	prkcba,kdr,crk,shc1,stat3,LOC561737,col6a1,abi1a,FGFBP3	0.0295	415	9
X2 ALL	DRE-422475	Reactome Pathways	Axon guidance	enah,plxnb1b,cxcl12b,shc1,LOC561737,col6a1,PLXNA2	0.041	283	7
X2 ALL	DRE-1280215	Reactome Pathways	Cytokine Signaling in Immune system	hsp90b1,nfkbiab,crk,shc1,stat3,LOC561737,eif4a2	0.0413	285	7
X2 ALL	DRE-449147	Reactome Pathways	Signaling by Interleukins	hsp90b1,nfkbiab,crk,shc1,stat3,LOC561737	0.0413	212	6
X2 ALL	DRE-6806834	Reactome Pathways	Signaling by MET	crk,shc1,stat3,LOC561737	0.0413	88	4
X2 ALL	DRE-189451	Reactome Pathways	Heme biosynthesis	alas1,alas2	0.0439	12	2
X2 ALL	DRE-72695	Reactome Pathways	Formation of the ternary complex, and subsequently, the 43S complex	rps6,rps3a,rps28	0.0496	47	3
Y1 ALL	DRE-72689	Reactome Pathways	Formation of a pool of free 40S subunits	rpl3,rpl5a,rpl23a,rpl7a,rps6,rpl21,rpl35,rpl7,rplp2l,rps23,rpl18a,rps10,rps3a,rpl30,rps13,rps14,rps12,rps29,rps25,rpl10a,rps5,rpl11,rps11,rps8a,rpl36a,rpl19,rpl5b,eif3ea,rpl34,rps4x,rps15a,rpl13a,rps7,rpl22,rpl8,rps28,rpl10,rps19,rpl15,rpsa,eif3f	8.26e-21	83	41
Y1 ALL	DRE-1799339	Reactome Pathways	SRP-dependent cotranslational protein targeting to membrane	rpl3,rpl5a,rpl23a,rpl7a,rps6,rpl21,rpl35,rpl7,rplp2l,rps23,rpl18a,rps10,rps3a,rpl30,rps13,rps14,rps12,rps29,rps25,rpl10a,rps5,rpl11,rps11,rps8a,rpl36a,rpl19,rpl5b,rpl34,rps4x,rps15a,rpl13a,rps7,rpl22,rpl8,rps28,rpl10,rps19,rpl15,rpsa	2.56e-20	77	39
Y1 ALL	DRE-975956	Reactome Pathways	Nonsense Mediated Decay (NMD) independent of the Exon Junction Complex (EJC)	rpl3,rpl5a,rpl23a,rpl7a,rps6,rpl21,rpl35,rpl7,rplp2l,rps23,rpl18a,rps10,rps3a,rpl30,rps13,rps14,rps12,rps29,rps25,rpl10a,rps5,rpl11,rps11,rps8a,rpl36a,rpl19,rpl5b,rpl34,rps4x,rps15a,rpl13a,rps7,rpl22,rpl8,rps28,rpl10,rps19,rpl15,rpsa	2.56e-20	78	39
Y1 ALL	DRE-156827	Reactome Pathways	L13a-mediated translational silencing of Ceruloplasmin expression	rpl3,rpl5a,rpl23a,rpl7a,rps6,rpl21,rpl35,rpl7,rplp2l,rps23,rpl18a,rps10,rps3a,rpl30,rps13,rps14,rps12,rps29,rps25,rpl10a,rps5,rpl11,rps11,rps8a,rpl36a,rpl19,rpl5b,eif3ea,rpl34,rps4x,rps15a,rpl13a,rps7,rpl22,rpl8,rps28,rpl10,rps19,rpl15,rpsa,eif3f	4.09e-20	93	41
Y1 ALL	DRE-975957	Reactome Pathways	Nonsense Mediated Decay (NMD) enhanced by the Exon Junction Complex (EJC)	rpl3,rpl5a,rpl23a,rpl7a,rps6,rpl21,rpl35,rpl7,rplp2l,rps23,rpl18a,casc3,rps10,rps3a,rpl30,rps13,rps14,rps12,rps29,rps25,rpl10a,rps5,rpl11,rps11,rps8a,rpl36a,rpl19,rpl5b,rpl34,rps4x,rps15a,rpl13a,rps7,rpl22,rpl8,rps28,rpl10,rps19,rpl15,rpsa	4.09e-20	86	40
Y1 ALL	DRE-72706	Reactome Pathways	GTP hydrolysis and joining of the 60S ribosomal subunit	rpl3,rpl5a,rpl23a,rpl7a,rps6,rpl21,rpl35,rpl7,rplp2l,rps23,rpl18a,rps10,rps3a,rpl30,rps13,rps14,rps12,rps29,rps25,rpl10a,rps5,rpl11,rps11,rps8a,rpl36a,rpl19,rpl5b,eif3ea,rpl34,rps4x,rps15a,rpl13a,rps7,rpl22,rpl8,rps28,rpl10,rps19,rpl15,rpsa,eif3f	6.29e-20	95	41
Y1 ALL	DRE-168249	Reactome Pathways	Innate Immune System	adam8a,ctsk,slc2a3b,psma5,anxa2a,lta4h,hsp90b1,PLEKHO2,tlr3,man2b1,nfkbiab,unc93b1,ptprja,impdh2,GCA,pygb,gsna,dpp7,cd63,ctssb.2,cotl1,arpc1b,asah1b,psmb2,itgav,zgc:56493,capza1a,itgb2,hexa,npc2,cnn2,ptprn2,txnipa,scamp1,actb1,tubb5,pik3r1,pik3r2,arpc5a,c5ar1,ctsh,ctsz,prdx6,fuca2,txn,c1qb,psma4,caspb,LOC557072,b2m,pstpip1b,pgrmc1,ctsba,CD68,manba,s100b,ctsd,krt8,zgc:174904,pecam1,NCKAP1L,pak2a,a…	3.27e-12	875	103
Y1 ALL	DRE-72695	Reactome Pathways	Formation of the ternary complex, and subsequently, the 43S complex	rps6,rps23,rps10,rps3a,rps13,rps14,rps12,rps29,rps25,rps5,rps11,rps8a,eif3ea,rps4x,rps15a,rps7,rps28,rps19,rpsa,eif3f	1.75e-09	47	20
Y1 ALL	DRE-72649	Reactome Pathways	Translation initiation complex formation	rps6,rps23,rps10,rps3a,rps13,rps14,rps12,rps29,rps25,rps5,rps11,rps8a,eif3ea,rps4x,rps15a,rps7,rps28,rps19,rpsa,eif3f	9.13e-09	53	20
Y1 ALL	DRE-6798695	Reactome Pathways	Neutrophil degranulation	adam8a,slc2a3b,psma5,anxa2a,lta4h,PLEKHO2,man2b1,ptprja,impdh2,GCA,pygb,gsna,dpp7,cd63,ctssb.2,cotl1,asah1b,itgav,itgb2,hexa,npc2,cnn2,ptprn2,scamp1,tubb5,arpc5a,c5ar1,ctsh,ctsz,prdx6,fuca2,b2m,pgrmc1,ctsba,CD68,manba,ctsd,krt8,pecam1,NCKAP1L,adam10a,timp2b,cpne1,dnase1l3,ptprc,rac1a,cdk13,iqgap1,plaua,wu:fi04e12,psmd12,glb1,rnaset2,bri3,b2ml,zgc:171453,grna,rap1b,txndc5,c3b.1,yrk,s100a10b,ENSDAR…	1.09e-08	490	63
Y1 ALL	DRE-72702	Reactome Pathways	Ribosomal scanning and start codon recognition	rps6,rps23,rps10,rps3a,rps13,rps14,rps12,rps29,rps25,rps5,rps11,rps8a,eif3ea,rps4x,rps15a,rps7,rps28,rps19,rpsa,eif3f	1.09e-08	54	20
Y1 ALL	DRE-168256	Reactome Pathways	Immune System	adam8a,mxc,ctsk,slc2a3b,psma5,tnfb,anxa2a,lta4h,LTN1,hsp90b1,PLEKHO2,tlr3,man2b1,nfkbiab,unc93b1,ptprja,impdh2,GCA,prkcba,pygb,gsna,dpp7,cd63,ctssb.2,cotl1,arpc1b,socs3a,asah1b,psmb2,itgav,zgc:56493,capza1a,itgb2,hexa,npc2,cnn2,ptprn2,pias1,txnipa,scamp1,actb1,tubb5,pik3r1,pik3r2,arpc5a,c5ar1,ctsh,ctsz,prdx6,fuca2,txn,c1qb,psma4,pde12,sh3gl2b,ptprz1a,caspb,LOC557072,b2m,pstpip1b,pgrmc1,ctsba,CD68…	1.3e-08	1379	127
Y1 ALL	DRE-6791226	Reactome Pathways	Major pathway of rRNA processing in the nucleolus and cytosol	rpl3,rpl5a,rpl23a,rpl7a,rps6,rpl21,rpl35,rpl7,rplp2l,rpl18a,rpl30,rps14,rpl10a,rpl11,rpl36a,rpl19,rpl5b,rpl34,rpl13a,rps7,rpl22,rpl8,rpl10,rpl15	5.01e-07	105	24
Y1 ALL	DRE-392499	Reactome Pathways	Metabolism of proteins	csnk1da,rpl3,rpl5a,mmp2,rpl23a,galnt6,hcfc1a,psma5,ptp4a2b,rpl7a,rps6,hsp90b1,csnk1db,nfkbiab,rpl21,rpl35,rpl7,rplp2l,st8sia2,smad7,sec62,ccna2,sec61a1,dtl,nus1,rps23,rpl18a,socs3a,psmb2,zgc:56493,rps10,inhbab,rps3a,rpl30,pias1,rps13,rps14,rps12,igfbp5a,foxk1,gng13b,PMM1,ENSDARP00000057298,apoeb,ctsh,rps29,rps25,tgfbr1b,rpl10a,ctsz,rps5,rpl11,fuca2,txn,sumf1,ENSDARP00000065780,top1l,psma4,rab33ba…	2.84e-06	1495	125
Y1 ALL	DRE-1266738	Reactome Pathways	Developmental Biology	mmp2,fes,kalrnb,plxnc1,efna1b,msna,st8sia2,zgc:77517,zgc:153629,arpc1b,cacng2a,plxnb1b,itgav,ENSDARP00000047093,efna1a,actb1,pik3r1,pik3r2,arpc5a,efnb3b,sh3gl2b,krt8,foxo1b,rhoae,perp,pak2a,lgi2b,numb,ptprc,rac1a,ENSDARP00000098113,nck1a,LOC561737,col6a1,wu:fi04e12,arpc4,pfn1,krt18,col4a1,sptb,cacng8a,mapk8a,tcf12,wu:fj40f01,farp2	1.81e-05	376	45
Y1 ALL	DRE-8953854	Reactome Pathways	Metabolism of RNA	sart1,rpl3,rpl5a,rpl23a,psma5,rpl7a,rps6,ptbp1a,rpl21,rpl35,rpl7,mettl3,rplp2l,zfp36l1a,rps23,rpl18a,casc3,psmb2,rps10,rps3a,rpl30,rps13,rps14,rps12,rps29,rps25,rpl10a,rps5,rpl11,psma4,rps11,rps8a,rpl36a,cwc25,rpl19,rpl5b,psmd12,nup205,rpl34,rps4x,rps15a,psma3,rpl13a,rps7,rpl22,hnrnpd,rpl8,rps28,rpl10,rps19,rpl15,rpsa	2.04e-05	470	52
Y1 ALL	DRE-194315	Reactome Pathways	Signaling by Rho GTPases	LOC558288,kalrnb,arhgdig,racgap1,ppp1r14aa,myo9ab,arpc1b,arap3,actb1,pik3r2,arpc5a,cenpk,mapre1a,fam13a,plk1,NCKAP1L,cenpf,kif14,rhoae,kif5ab,pak2a,rac1a,ENSDARP00000098113,iqgap1,clip1,plekhg4,birc5a,nck1a,wasf2,spc25,arpc4,RHOBTB1,rac2,pfn1,abi1a,arhgef9b,arhgap15,abi2a,ENSDARP00000120344,abr,arhgef10,zgc:114037,mkl1b,LOC797480	9.8e-05	391	44
Y1 ALL	DRE-382551	Reactome Pathways	Transport of small molecules	slc16a3,ankhb,slc6a1b,slc2a3b,psma5,mhc1uba,slco3a1,slc2a1a,cahz,ENSDARP00000032530,ryr1b,ca2,hmox1a,psmb2,slc4a4a,slc7a3a,SLC4A8,prkar2aa,npc2,slc3a2a,mhc1zba,slc3a2b,gng13b,hdlbpa,apoeb,atp1b3b,slc38a4,psma4,ngb,slc7a7,atp2b1a,slc9a5,hephl1,slc25a29,trpv1,slc12a7b,steap2,atp2b2,npc1,slc17a7,LOC562630,hbaa1,inpp5d,LOC793098,slc2a10,psmd12,add3b,psma3,ldlrb,slc6a1a,slc4a1a,ahcyl2,slc4a2b,bmp1a,LO…	0.00038	686	63
Y1 ALL	DRE-109582	Reactome Pathways	Hemostasis	slc16a3,ENSDARP00000002818,anxa2a,ttnb,racgap1,prkcba,kif23,cd63,ENSDARP00000032530,itgav,capza1a,prkar2aa,itgb2,gna12a,slc3a2a,mgll,slc3a2b,gng13b,pik3r1,pik3r2,atp1b3b,slc7a7,atp2b1a,sdc4,pecam1,jam3b,kif5ab,atp2b2,pde11a,dock8,fn1b,tmsb4x,abhd12,rac1a,hgfb,mertk,vwf,LOC561737,ENSDARP00000103414,inpp5d,rac2,tmx3b,rap1b,ENSDARP00000120344,yrk,gnaia,syk,s100a10b,ENSDARP00000128652,dock10	0.00061	509	50
Y1 ALL	DRE-422475	Reactome Pathways	Axon guidance	mmp2,fes,kalrnb,plxnc1,efna1b,msna,st8sia2,arpc1b,plxnb1b,itgav,ENSDARP00000047093,efna1a,actb1,pik3r1,pik3r2,arpc5a,efnb3b,sh3gl2b,rhoae,pak2a,numb,ptprc,rac1a,ENSDARP00000098113,nck1a,LOC561737,col6a1,arpc4,pfn1,col4a1,sptb,mapk8a,farp2	0.0008	283	33
Y1 ALL	DRE-202733	Reactome Pathways	Cell surface interactions at the vascular wall	slc16a3,ENSDARP00000032530,itgav,itgb2,slc3a2a,slc3a2b,pik3r1,pik3r2,atp1b3b,slc7a7,sdc4,pecam1,jam3b,fn1b,mertk,LOC561737,inpp5d,ENSDARP00000128652	0.00085	106	18
Y1 ALL	DRE-1430728	Reactome Pathways	Metabolism	slc16a3,ENSDARP00000002818,ahcy,LOC555899,dmgdh,alas1,gpc4,glud1a,slc2a3b,psma5,ip6k2,lta4h,hsd17b12a,man2b1,cyp39a1,fabp7a,gpx1a,phgdh,psat1,slc2a1a,cahz,zgc:92046,impdh2,pon3,serinc2,pfkpa,ENSDARP00000032530,PLEKHA6,ca2,sult2st3,dbi,slc6a8,hmox1a,asah1b,nudt1,psmb2,pfkfb3,pdk2,gys1,zgc:56493,phkg1a,pcbd1,glb1l,prkar2aa,acox1,gstm,hexa,hs3st1l2,slc3a2a,mgll,hsd3b7,slc3a2b,gng13b,pik3r1,alas2,pik…	0.00086	1751	128
Y1 ALL	DRE-162582	Reactome Pathways	Signal Transduction	ednraa,ENSDARP00000002818,LOC558288,psma5,kalrnb,gli2a,tnfb,rps6,ptbp1a,lppr3a,nfkbiab,arhgdig,wls,racgap1,adra1ba,ppp1r14aa,ptprja,acvr2aa,smad7,prkcba,anxa1a,cdk2,myo9ab,adcyap1b,mapk6,arpc1b,fkbp5,socs3a,psmb2,pdk2,plxnb1b,arap3,itgav,ENSDARP00000047093,inhbab,prkar2aa,gna12a,notch1b,rgs3b,mgll,actb1,gng13b,tubb5,pik3r1,pik3r2,arpc5a,cenpk,c5ar1,spred1,gnb2l1,tgfbr1b,mapre1a,prkcz,oxtrl,stra6,…	0.001	2063	146
Y1 ALL	DRE-2029480	Reactome Pathways	Fcgamma receptor (FCGR) dependent phagocytosis	arpc1b,actb1,pik3r1,pik3r2,arpc5a,NCKAP1L,rac1a,ENSDARP00000098113,nck1a,LOC561737,wasf2,arpc4,abi1a,hck,abi2a,yrk,syk	0.002	104	17
Y1 ALL	DRE-1474228	Reactome Pathways	Degradation of the extracellular matrix	adam8a,mmp2,ctsk,capns1b,ctssb.2,mmp14b,mmp24,fbn2a,ctsba,ctsd,adam10a,timp2b,fn1b,hspg2,col6a1,col4a1,bmp1a,acanb,col7a1	0.0027	130	19
Y1 ALL	DRE-195258	Reactome Pathways	RHO GTPase Effectors	ppp1r14aa,arpc1b,actb1,arpc5a,cenpk,mapre1a,plk1,NCKAP1L,cenpf,kif14,rhoae,kif5ab,pak2a,rac1a,iqgap1,clip1,birc5a,nck1a,wasf2,spc25,arpc4,rac2,pfn1,abi1a,abi2a,ENSDARP00000120344,zgc:114037,mkl1b,LOC797480	0.0027	253	29
Y1 ALL	DRE-1280215	Reactome Pathways	Cytokine Signaling in Immune system	mxc,psma5,tnfb,hsp90b1,nfkbiab,socs3a,psmb2,pias1,pik3r1,pik3r2,psma4,pde12,ptprz1a,caspb,canx,dusp6,stat3,LOC561737,psmd12,ifnlr1,psma3,prlra,ptprz1b,caspbl,hck,mapk8a,nfkb2,csf1rb,syk,irf9,LOC562247	0.0035	285	31
Y1 ALL	DRE-425407	Reactome Pathways	SLC-mediated transmembrane transport	slc16a3,slc6a1b,slc2a3b,slco3a1,slc2a1a,ENSDARP00000032530,slc4a4a,slc7a3a,SLC4A8,slc3a2a,slc3a2b,slc38a4,slc7a7,slc9a5,hephl1,slc25a29,slc12a7b,slc17a7,slc2a10,slc6a1a,slc4a1a,ahcyl2,slc4a2b,LOC558704,slc17a5,slc1a3b,slco2b1,slc22a21	0.0035	245	28
Y1 ALL	DRE-449147	Reactome Pathways	Signaling by Interleukins	psma5,hsp90b1,nfkbiab,socs3a,psmb2,pik3r1,pik3r2,psma4,ptprz1a,caspb,canx,dusp6,stat3,LOC561737,psmd12,ifnlr1,psma3,ptprz1b,caspbl,hck,mapk8a,nfkb2,csf1rb,syk,LOC562247	0.0049	212	25
Y1 ALL	DRE-1474244	Reactome Pathways	Extracellular matrix organization	adam8a,mmp2,ctsk,capns1b,ctssb.2,mmp14b,itgav,mmp24,itgb2,fbn2a,ctsba,ctsd,sdc4,pecam1,jam3b,adam10a,mfap4,timp2b,lepre1,fn1b,serpinh1a,hspg2,vwf,ddr1,col6a1,col4a1,bmp1a,lamc3,lum,nid2b,acanb,col7a1,ENSDARP00000128652,itgae.1	0.0051	334	34
Y1 ALL	DRE-5663213	Reactome Pathways	RHO GTPases Activate WASPs and WAVEs	arpc1b,actb1,arpc5a,NCKAP1L,rac1a,nck1a,wasf2,arpc4,abi1a,abi2a	0.013	50	10
Y1 ALL	DRE-425393	Reactome Pathways	Transport of inorganic cations/anions and amino acids/oligopeptides	slc4a4a,slc7a3a,SLC4A8,slc3a2a,slc3a2b,slc38a4,slc7a7,slc9a5,slc25a29,slc12a7b,slc17a7,slc4a1a,ahcyl2,slc4a2b,LOC558704,slc17a5,slc1a3b	0.0141	128	17
Y1 ALL	DRE-6804757	Reactome Pathways	Regulation of TP53 Degradation	ccna2,cdk2,zgc:171740,prr5,ccng1,cdk1,rnf34b,usp2a	0.0151	33	8
Y1 ALL	DRE-71291	Reactome Pathways	Metabolism of amino acids and derivatives	ahcy,dmgdh,glud1a,psma5,phgdh,psat1,serinc2,slc6a8,psmb2,pcbd1,slc3a2a,slc3a2b,arg2,bckdha,psma4,agmat,oaz2b,serinc5,psmd12,psma3,LOC565335,sqrdl,adob,cthl,hdc,ENSDARP00000126280	0.0172	249	26
Y1 ALL	DRE-4420097	Reactome Pathways	VEGFA-VEGFR2 Pathway	prkcba,itgav,actb1,pik3r1,pik3r2,prkcz,NCKAP1L,pak2a,rac1a,nck1a,LOC561737,wasf2,abi1a,abi2a	0.0186	97	14
Y1 ALL	DRE-1679131	Reactome Pathways	Trafficking and processing of endosomal TLR	ctsk,hsp90b1,tlr3,unc93b1,ctssb.2,ctsba,lgmn	0.0214	27	7
Y1 ALL	DRE-2132295	Reactome Pathways	MHC class II antigen presentation	ctsk,ctssb.2,ctsh,sh3gl2b,ctsba,ifi30,ctsd,canx,mhc2dab,lgmn,dnm3	0.025	67	11
Y1 ALL	DRE-194840	Reactome Pathways	Rho GTPase cycle	LOC558288,kalrnb,arhgdig,racgap1,myo9ab,arap3,pik3r2,fam13a,rhoae,rac1a,ENSDARP00000098113,plekhg4,RHOBTB1,rac2,arhgef9b,arhgap15,abr,arhgef10	0.0279	152	18
Y1 ALL	DRE-2029482	Reactome Pathways	Regulation of actin dynamics for phagocytic cup formation	arpc1b,actb1,arpc5a,NCKAP1L,rac1a,ENSDARP00000098113,nck1a,wasf2,arpc4,abi1a,abi2a,syk	0.0322	81	12
Y1 ALL	DRE-425381	Reactome Pathways	Bicarbonate transporters	slc4a4a,SLC4A8,slc4a1a,ahcyl2,slc4a2b	0.0334	14	5
Y1 ALL	DRE-2022857	Reactome Pathways	Keratan sulfate degradation	glb1l,hexa,glb1,lum,acanb	0.0411	15	5
Y1 ALL	DRE-211227	Reactome Pathways	Activation of DNA fragmentation factor	hmgb2a,h1f0,kpna1,LOC562307,histh1l,zgc:153405	0.0415	23	6
Y1 ALL	DRE-2682334	Reactome Pathways	EPH-Ephrin signaling	mmp2,kalrnb,efna1b,arpc1b,ENSDARP00000047093,efna1a,actb1,arpc5a,efnb3b,pak2a,rac1a,arpc4	0.0448	86	12
Y1 ALL	DRE-114604	Reactome Pathways	GPVI-mediated activation cascade	ENSDARP00000002818,pik3r1,pik3r2,rac1a,LOC561737,rac2,syk	0.0471	33	7
Y2 ALL	DRE-1266738	Reactome Pathways	Developmental Biology	mmp2,fes,efna1b,ncam1b,rnd1l,st8sia2,slit2,cacng2a,grb10a,ENSDARP00000047093,efna1a,actb1,pik3r1,pik3r2,arpc5a,sh3gl2b,krt8,jupb,dscamb,lgi2b,actr2b,numb,rac1a,ENSDARP00000098113,dscama,pfn1,cacng8a,col5a1,tcf12,ENSDARP00000129011,SPTBN5	0.0172	376	31
Y2 ALL	DRE-1430728	Reactome Pathways	Metabolism	slc16a3,LOC555899,dmgdh,abhd3,alas1,pgam1a,slc2a3b,psma5,pnpo,gpx1b,ip6k2,lta4h,cyp39a1,fabp7a,slc2a1a,cahz,zgc:92046,slc10a2,impdh2,sps2,ak5,pfkpa,ENSDARP00000032530,sult2st3,ucp1,dbi,hmox1a,nudt1,pfkfb3,pdk2,gys1,zgc:56493,phkg1a,pcbd1,prkar2aa,gstm,mgll,hsd3b7,slc3a2b,gng13b,pik3r1,pik3r2,arg2,b3gat1a,bckdha,mthfd1l,LOC564528,ENSDARP00000063883,txn,sumf1,CHST7,elovl2,bcat1,hsd17b14,bcat2,pdk4,…	0.0172	1751	94
Y2 ALL	DRE-382551	Reactome Pathways	Transport of small molecules	slc16a3,slc2a3b,psma5,atp1b3a,mhc1uba,slco3a1,slc2a1a,cahz,tfa,ENSDARP00000032530,ryr1b,hmox1a,slc7a3a,prkar2aa,npc2,slc3a2b,gng13b,apoeb,slc24a1,trpc7a,ngb,slc6a9,atp2b1a,slc9a5,hephl1,slc25a29,slc32a1,abcc5,slc12a7b,atp2b2,slc17a7,LOC793098,slc2a10,psmd12,add3b,ldlrb,ahcyl2,bmp1a,LOC558704,slc43a2b,ryr3,ano8a,slc38a2,slc1a3b,slc43a2a	0.0172	686	45
Y2 ALL	DRE-422475	Reactome Pathways	Axon guidance	mmp2,fes,efna1b,ncam1b,rnd1l,st8sia2,slit2,grb10a,ENSDARP00000047093,efna1a,actb1,pik3r1,pik3r2,arpc5a,sh3gl2b,dscamb,actr2b,numb,rac1a,ENSDARP00000098113,dscama,pfn1,col5a1,ENSDARP00000129011,SPTBN5	0.0172	283	25
Y2 ALL	DRE-425407	Reactome Pathways	SLC-mediated transmembrane transport	slc16a3,slc2a3b,slco3a1,slc2a1a,ENSDARP00000032530,slc7a3a,slc3a2b,slc24a1,slc6a9,slc9a5,hephl1,slc25a29,slc32a1,slc12a7b,slc17a7,slc2a10,ahcyl2,LOC558704,slc43a2b,slc38a2,slc1a3b,slc43a2a	0.0172	245	22
Y2 ALL	DRE-425393	Reactome Pathways	Transport of inorganic cations/anions and amino acids/oligopeptides	slc7a3a,slc3a2b,slc24a1,slc9a5,slc25a29,slc32a1,slc12a7b,slc17a7,ahcyl2,LOC558704,slc43a2b,slc38a2,slc1a3b,slc43a2a	0.0407	128	14
Y2 ALL	DRE-4420097	Reactome Pathways	VEGFA-VEGFR2 Pathway	prkcba,actb1,pik3r1,pik3r2,prkcz,jupb,baiap2a,dscamb,rac1a,dscama,abi1a,abi2a	0.0407	97	12
