# Supplementary material for: Comparative Transcriptome Analysis of the Regenerating Zebrafish Telencephalon Unravels a Resource With Key Pathways During Two Early Stages and Activation of Wnt/β-Catenin Signaling at the Early Wound Healing Stage
Source: Front Cell Dev Biol. 2020 Oct 9;8:584604. doi: 10.3389/fcell.2020.584604 (PMC7581945; doi:10.3389/fcell.2020.584604)
Supplement: Supplementary file 6 [file Table_6.XLSX]

## Sheet: Unique genes 20hpl lesioned (X1)
Supplementary Table 6: Differentially expressed genes that are unique to X1, unique to Y1 or shared between X1 and Y1.
ID	log2FoldChange	pvalue	padj	gene name
ENSDARG00000058206	9.99716	5.39552e-16	4.51115e-13	si:ch211-153b23.5
ENSDARG00000104618	8.9614	1.17218e-09	2.05344e-07	grem1b
ENSDARG00000105096	8.94407	2.97613e-09	4.48713e-07	si:ch1073-67j19.1
ENSDARG00000105562	8.92954	1.57518e-09	2.57536e-07	si:dkey-23i12.7
ENSDARG00000097964	8.91704	7.39542e-08	6.60346e-06	arhgef33
ENSDARG00000028027	8.86501	4.77131e-08	4.64357e-06	trim63a
ENSDARG00000014103	8.57083	1.85904e-06	0.000108212	dkk1a
ENSDARG00000102211	8.34946	1.07937e-06	6.77606e-05	csf3a
ENSDARG00000077308	8.26032	2.13326e-06	0.000121483	gpr84
ENSDARG00000026417	8.23173	2.44379e-06	0.000134182	ccr12b.2
ENSDARG00000090352	8.20827	5.48988e-06	0.000272921	CR855311.1
ENSDARG00000095798	8.18443	2.93485e-05	0.00116595	BX666064.1
ENSDARG00000037859	8.1041	4.63747e-08	4.6109e-06	il11a
ENSDARG00000115851	8.09683	0.00132552	0.0240925	RF00020
ENSDARG00000076106	8.08716	1.22946e-05	0.000550238	ftr43
ENSDARG00000069504	8.039	0.00276736	0.0412503	si:dkey-88e18.2
ENSDARG00000058244	8.01578	0.000209865	0.0055384	il17ra1a
ENSDARG00000105578	7.94963	3.98789e-05	0.00149092	amfrb
ENSDARG00000056145	7.9052	6.1809e-05	0.00212905	si:dkey-159a18.1
ENSDARG00000089706	7.89904	4.16824e-05	0.00154686	ANPEP (1 of many)
ENSDARG00000078547	7.87834	0.0028455	0.0421418	si:ch211-264f5.2
ENSDARG00000033956	7.86388	4.69668e-05	0.00170733	oxtr
ENSDARG00000096312	7.8618	9.24497e-05	0.00289457	BX957317.2
ENSDARG00000117393	7.78899	8.45209e-05	0.00271797	CABZ01064941.1
ENSDARG00000105112	7.7387	9.47274e-05	0.0029318	ntn1a
ENSDARG00000070000	7.71049	0.000715567	0.0147723	txnipb
ENSDARG00000093124	7.67359	0.000160151	0.00444988	scpp8
ENSDARG00000100899	7.67171	0.000150106	0.00423473	si:ch211-241b2.5
ENSDARG00000069027	7.66683	0.000201627	0.00535324	admb
ENSDARG00000092383	7.60254	0.000786965	0.016066	snorc
ENSDARG00000090099	7.58554	0.000879992	0.0174612	si:dkeyp-67a8.4
ENSDARG00000097726	7.56783	0.000703245	0.014572	si:ch211-149e23.4
ENSDARG00000113992	7.56703	1.79953e-06	0.000105753	apobec2b
ENSDARG00000076557	7.5346	0.000323446	0.00790102	bicc2
ENSDARG00000111698	7.53242	0.00133227	0.0241913	tnfsf18
ENSDARG00000080427	7.52112	0.000517811	0.0115105	RF00001
ENSDARG00000068141	7.47398	0.000508336	0.0113751	tnfsf11
ENSDARG00000116660	7.46766	0.000523216	0.0115811	pigrl2.3
ENSDARG00000043211	7.46609	0.000849546	0.0169911	ripk4
ENSDARG00000094998	7.43044	0.00191118	0.0314305	FP015823.1
ENSDARG00000100249	7.37719	0.00148095	0.0260675	si:ch211-266k2.1
ENSDARG00000030250	7.3769	0.00101398	0.0195711	dennd2db
ENSDARG00000052118	7.3549	0.0017167	0.0290386	adamtsl5
ENSDARG00000051876	7.35172	0.00141714	0.0254005	ush1c
ENSDARG00000040261	7.34318	0.00148082	0.0260675	runx2a
ENSDARG00000060622	7.31248	0.00100348	0.0194112	si:ch73-14h1.2
ENSDARG00000006544	7.29512	0.00180259	0.0300334	c1qtnf6b
ENSDARG00000033161	7.27896	0.00122482	0.0227339	sst1.2
ENSDARG00000090975	7.25723	0.0001058	0.00320609	si:dkey-62k3.5
ENSDARG00000029688	7.24741	0.00286199	0.042284	hsp70.1
ENSDARG00000091834	7.2327	0.00153275	0.026673	si:ch211-198m17.1
ENSDARG00000100433	7.22996	0.00345653	0.0483493	CR376738.1
ENSDARG00000077911	7.22408	0.00307135	0.0443149	treh
ENSDARG00000117510	7.21605	0.00170979	0.0289594	CU302321.1
ENSDARG00000100223	7.19805	0.00246402	0.0378956	gpa33a
ENSDARG00000058968	7.19006	1.26313e-05	0.000563932	haus1
ENSDARG00000067847	7.18993	0.00297758	0.0433852	il21
ENSDARG00000036337	7.13994	0.00387652	0.0526623	cers3b
ENSDARG00000098191	7.10387	0.00312556	0.0448103	si:dkey-16l2.20
ENSDARG00000112959	7.10014	0.00292077	0.0427635	CABZ01072309.1
ENSDARG00000089697	7.08196	0.00336321	0.0472597	nfe2l2b
ENSDARG00000103826	7.08116	0.00696335	0.0786368	gpib
ENSDARG00000040179	7.0795	0.00369843	0.0508154	zgc:101562
ENSDARG00000094983	7.07063	0.00278696	0.0414752	ccl34a.3
ENSDARG00000055252	7.06935	0.00511362	0.0632548	snap23.2
ENSDARG00000041715	7.05807	0.00424099	0.0560006	bco2b
ENSDARG00000037408	7.0529	0.00304359	0.044047	tbc1d10c
ENSDARG00000068126	7.02734	0.00454665	0.058771	nppc
ENSDARG00000090234	7.01583	0.00400925	0.0539492	bmf1
ENSDARG00000006598	7.01383	1.06497e-05	0.00048483	sgk2b
ENSDARG00000058631	7.00912	0.00359675	0.0496739	CABZ01030107.1
ENSDARG00000039806	7.00334	0.00448002	0.0581549	tbxtb
ENSDARG00000104176	6.99986	0.00780602	0.084961	BX511034.6
ENSDARG00000088189	6.99731	0.004583	0.0589508	si:ch211-135n15.3
ENSDARG00000081190	6.99161	0.00433397	0.0568966	dre-mir-132-1
ENSDARG00000045548	6.98771	0.00481904	0.0606717	lepb
ENSDARG00000102464	6.98759	0.00416534	0.0552794	wnt5b
ENSDARG00000021924	6.97418	2.36071e-06	0.000130399	hsp70.3
ENSDARG00000073948	6.97004	0.00676987	0.077441	prok1
ENSDARG00000105636	6.96121	0.00653559	0.0755381	BX323797.3
ENSDARG00000054837	6.93997	0.00514694	0.0635595	zgc:136870
ENSDARG00000078211	6.9361	0.00533209	0.0652551	espnla
ENSDARG00000100732	6.93435	0.00564188	0.0676511	si:dkeyp-93h6.1
ENSDARG00000094345	6.92984	0.00644555	0.0746127	si:dkey-261l7.2
ENSDARG00000079544	6.92726	0.00506651	0.0628835	si:ch1073-464p5.5
ENSDARG00000069978	6.92561	0.00631047	0.0735116	cd28l
ENSDARG00000096784	6.89289	0.00690269	0.0783908	CU929359.2
ENSDARG00000094975	6.88652	0.00847117	0.0904668	si:ch211-214p16.2
ENSDARG00000097556	6.88329	0.00767391	0.0840702	cyp8b2
ENSDARG00000078875	6.88051	0.00734279	0.0818565	adm2b
ENSDARG00000092263	6.87993	0.00920029	0.0956102	CR382296.1
ENSDARG00000103445	6.86335	0.00938082	0.0970477	CR376738.2
ENSDARG00000083593	6.84447	0.006751	0.0772731	RF00430
ENSDARG00000062632	6.83746	0.00966931	0.0989198	duox
ENSDARG00000098925	6.81577	0.00817362	0.0878699	prdm1b
ENSDARG00000014916	6.78641	0.00912042	0.0950488	slc10a2
ENSDARG00000097235	6.78409	0.00891682	0.0936699	CT737162.2
ENSDARG00000102600	6.66699	0.00284391	0.0421418	CABZ01003344.1
ENSDARG00000104631	6.62413	0.0016584	0.0282975	RNF14 (1 of many)
ENSDARG00000093317	6.57996	0.00552422	0.066733	si:ch211-209j10.6
ENSDARG00000097335	6.43392	0.00851637	0.0908643	CT573316.2
ENSDARG00000095106	6.42965	0.00327994	0.0463729	si:dkey-28k24.2
ENSDARG00000017880	6.29227	0.00509247	0.0630429	kcnip3b
ENSDARG00000089564	6.18331	2.62226e-05	0.00106242	MDFI
ENSDARG00000099711	6.18005	0.00938826	0.09707	si:dkey-92c21.1
ENSDARG00000015559	6.14804	0.00314868	0.0450714	fstl1a
ENSDARG00000025670	5.92147	0.000933661	0.0183677	fstl3
ENSDARG00000007823	5.7808	0.00408346	0.0546231	atf3
ENSDARG00000099217	5.73791	0.00390874	0.0528657	zgc:109982
ENSDARG00000040621	5.51352	0.00018733	0.00503764	lrrc32
ENSDARG00000061391	5.41452	0.00683597	0.0779546	grhl1
ENSDARG00000052846	5.32522	1.08194e-11	3.61841e-09	fsta
ENSDARG00000092362	5.27338	0.00433669	0.0568966	hsp70.2
ENSDARG00000104801	5.26326	0.000387207	0.00914287	tubb6
ENSDARG00000089904	5.21104	0.00973446	0.099365	adgre5b.3
ENSDARG00000068409	5.2076	0.00772206	0.0843934	vgll4l
ENSDARG00000057121	5.02938	1.68188e-10	3.77273e-08	BX511186.1
ENSDARG00000055723	4.7705	6.54827e-05	0.00222641	hsp70l
ENSDARG00000057644	4.40288	0.000437297	0.0100546	adam8b
ENSDARG00000015506	4.32943	0.00190881	0.0314305	klf5a
ENSDARG00000015355	4.18675	0.00768418	0.0841327	fosl1a
ENSDARG00000102565	4.07838	0.00427678	0.0563288	vasnb
ENSDARG00000100332	4.00679	0.00740446	0.0820826	CABZ01084942.1
ENSDARG00000039065	3.99149	0.00606951	0.0712915	trpc2a
ENSDARG00000056151	3.89314	0.00111969	0.0210804	tyrp1b
ENSDARG00000029431	3.79973	0.0032368	0.0459042	si:ch211-147k10.5
ENSDARG00000097617	3.76987	0.00687961	0.0783066	si:ch211-178n15.1
ENSDARG00000099148	3.74056	1.21751e-17	1.31735e-14	bzw1b
ENSDARG00000101090	3.70481	3.09477e-05	0.00121376	pappaa
ENSDARG00000007990	3.62028	0.00232209	0.0362278	wt1b
ENSDARG00000013794	3.48176	2.84262e-08	3.02238e-06	klf11b
ENSDARG00000062508	3.36148	0.00236443	0.0366706	cplx3a
ENSDARG00000052011	3.26416	1.32443e-08	1.60273e-06	rrad
ENSDARG00000041502	3.18921	6.24395e-08	5.77142e-06	tgfb1a
ENSDARG00000018566	3.18233	2.54325e-07	1.9411e-05	flnca
ENSDARG00000014059	3.04854	0.00839837	0.0899087	cldn5b
ENSDARG00000053449	2.95146	1.99389e-08	2.29222e-06	pyya
ENSDARG00000010572	2.88808	1.68972e-06	0.00010026	slc25a25a
ENSDARG00000014927	2.82408	1.23176e-15	9.44041e-13	uts1
ENSDARG00000078527	2.82263	0.000833845	0.0167443	lingo4b
ENSDARG00000073810	2.81474	4.09566e-07	2.95434e-05	thbs2b
ENSDARG00000028163	2.81214	0.00173698	0.0292583	prg4b
ENSDARG00000017354	2.77639	1.1932e-08	1.45349e-06	epha2a
ENSDARG00000055276	2.74233	0.00297899	0.0433852	rel
ENSDARG00000099385	2.71305	0.00461228	0.0592447	CT030188.1
ENSDARG00000054304	2.70056	2.41521e-05	0.000982863	homeza
ENSDARG00000101242	2.68657	0.0056641	0.0677409	zcchc14
ENSDARG00000002002	2.6827	0.00661693	0.0760879	lmcd1
ENSDARG00000036863	2.65998	0.000304729	0.00754398	MYO1D
ENSDARG00000021242	2.59151	5.45068e-07	3.7712e-05	mvp
ENSDARG00000062374	2.57998	0.00895229	0.0938428	leng9
ENSDARG00000105239	2.57574	9.51517e-08	8.33438e-06	ecm1b
ENSDARG00000044688	2.54837	0.000953244	0.0186214	dusp4
ENSDARG00000007241	2.53383	0.000271697	0.0068554	mycb
ENSDARG00000027933	2.50619	0.00740422	0.0820826	glis1b
ENSDARG00000026753	2.47991	3.283e-09	4.86996e-07	grik4
ENSDARG00000042725	2.46748	9.8818e-06	0.000454317	cebpb
ENSDARG00000077069	2.46513	0.00569602	0.0679018	srgn
ENSDARG00000043531	2.43298	4.26488e-10	8.52699e-08	jun
ENSDARG00000087753	2.42922	3.75604e-18	4.98597e-15	CR388166.1
ENSDARG00000043410	2.40645	7.67185e-05	0.00251544	xkr6b
ENSDARG00000006353	2.3728	0.00118628	0.0221528	itga5
ENSDARG00000076005	2.36847	0.00169019	0.0286626	piezo2a.2
ENSDARG00000030078	2.3576	2.74446e-12	1.07408e-09	glipr1b
ENSDARG00000042826	2.31426	0.00978127	0.0997289	egr2b
ENSDARG00000068923	2.30834	9.58802e-08	8.35839e-06	umodl1
ENSDARG00000102564	2.30504	0.00898195	0.0940319	gfra1b
ENSDARG00000041358	2.29123	1.41682e-11	4.34351e-09	lgi3
ENSDARG00000075549	2.28335	0.000292087	0.00728989	cdh5
ENSDARG00000098374	2.27338	6.67983e-08	6.08262e-06	CABZ01030862.1
ENSDARG00000111612	2.25381	0.000648563	0.013728	mapkapk3
ENSDARG00000086665	2.23978	6.81941e-14	3.6893e-11	si:dkey-175g6.2
ENSDARG00000013711	2.23295	6.63887e-07	4.44056e-05	zgc:77486
ENSDARG00000008247	2.23012	0.00292235	0.0427635	vezf1a
ENSDARG00000087927	2.17911	0.000261484	0.00668958	nudt9
ENSDARG00000097208	2.16483	0.000136595	0.0039197	alkbh3
ENSDARG00000037495	2.15378	5.101e-06	0.000255048	rtn4rl2b
ENSDARG00000039174	2.14732	0.000568192	0.0123978	olfm3b
ENSDARG00000099555	2.13567	1.42128e-12	6.22454e-10	foxo1a
ENSDARG00000074378	2.13316	2.47856e-09	3.83115e-07	junba
ENSDARG00000070903	2.11439	1.19512e-06	7.42669e-05	met
ENSDARG00000105529	2.10749	4.57625e-07	3.25002e-05	vgf
ENSDARG00000016132	2.10507	3.66212e-12	1.40336e-09	keap1a
ENSDARG00000103251	2.096	0.00310395	0.0446174	sh3pxd2b
ENSDARG00000079497	2.08638	0.000432037	0.00997101	tcima
ENSDARG00000054823	2.07479	7.66474e-05	0.00251544	id3
ENSDARG00000001975	2.07032	9.33066e-07	5.98007e-05	hsd11b2
ENSDARG00000070874	2.06906	0.00504733	0.0627301	asmt2
ENSDARG00000061196	2.06234	0.00176572	0.029526	emilin2a
ENSDARG00000026611	2.0522	1.499e-05	0.000645728	socs3b
ENSDARG00000062003	2.02472	0.00451664	0.0584796	myo5b
ENSDARG00000007370	1.98971	6.64654e-06	0.000318095	dysf
ENSDARG00000019302	1.97082	2.33597e-07	1.82067e-05	mid1ip1b
ENSDARG00000033999	1.96186	0.000857795	0.0171131	cyp26a1
ENSDARG00000078179	1.95275	0.00178867	0.0298826	fndc3ba
ENSDARG00000098257	1.94756	1.86966e-15	1.37562e-12	pcdh15a
ENSDARG00000036074	1.93552	0.00201494	0.032741	cebpa
ENSDARG00000019417	1.92675	5.2437e-10	1.01529e-07	gadd45ga
ENSDARG00000013576	1.90392	0.00740591	0.0820826	gadd45bb
ENSDARG00000056615	1.9032	0.000280198	0.0070122	cybb
ENSDARG00000027087	1.89167	0.000235837	0.00610125	tgfb2
ENSDARG00000103542	1.89052	4.99115e-06	0.00025283	vegfaa
ENSDARG00000095192	1.88371	0.00017866	0.00487578	BX957317.1
ENSDARG00000016691	1.88329	0.0024041	0.0371614	cd9b
ENSDARG00000019307	1.88224	7.16447e-09	9.28051e-07	dusp5
ENSDARG00000038964	1.87291	0.00018032	0.00491379	traf4b
ENSDARG00000034685	1.8726	5.17575e-08	4.95848e-06	tmem198b
ENSDARG00000013310	1.8722	0.000293329	0.00731098	map3k15
ENSDARG00000104716	1.87008	0.000872421	0.017386	zgc:91849
ENSDARG00000088277	1.86746	6.55244e-06	0.000315286	susd5
ENSDARG00000018643	1.86489	4.87158e-07	3.43325e-05	igf2a
ENSDARG00000052012	1.85473	2.76812e-06	0.000150439	rtn4rl2a
ENSDARG00000015156	1.82744	0.000900689	0.0178334	fbln2
ENSDARG00000104773	1.82445	7.13066e-12	2.57179e-09	junbb
ENSDARG00000017860	1.81751	0.000318547	0.0078229	rgs5b
ENSDARG00000052746	1.81188	3.56884e-05	0.00136761	grinab
ENSDARG00000056133	1.80936	5.15639e-07	3.60633e-05	kitb
ENSDARG00000105045	1.80556	3.96446e-06	0.000207165	bmpr1ab
ENSDARG00000101009	1.79314	0.00118216	0.0220983	cited4b
ENSDARG00000074526	1.79138	3.27301e-08	3.36334e-06	zbtb16b
ENSDARG00000013777	1.77594	0.00466204	0.0595461	ppp1r13l
ENSDARG00000116438	1.75401	1.49321e-09	2.51982e-07	CABZ01029422.1
ENSDARG00000074308	1.74569	4.72376e-08	4.64357e-06	lrrc75ba
ENSDARG00000060941	1.73961	5.7916e-10	1.09825e-07	ANKFN1
ENSDARG00000045481	1.73679	1.58212e-09	2.57536e-07	gsap
ENSDARG00000011890	1.73252	0.000277702	0.00696868	cry4
ENSDARG00000035719	1.71357	0.00129939	0.0236874	arl5c
ENSDARG00000075928	1.70872	5.22429e-19	1.60159e-15	hivep3a
ENSDARG00000028389	1.70441	0.000987414	0.0191587	rab44
ENSDARG00000045036	1.70361	2.89702e-05	0.00115592	cdc42ep4b
ENSDARG00000004049	1.70278	0.00310412	0.0446174	marcksa
ENSDARG00000056680	1.70009	1.30431e-09	2.2422e-07	stc2a
ENSDARG00000103699	1.6891	1.08234e-07	9.34676e-06	ptpn13
ENSDARG00000074221	1.68909	7.78451e-09	9.87505e-07	zgc:172302
ENSDARG00000025522	1.68838	6.96211e-09	9.08234e-07	sgk1
ENSDARG00000033635	1.68496	0.00861611	0.0914841	NPFFR2
ENSDARG00000019274	1.68256	0.000878169	0.0174612	rasd1
ENSDARG00000068732	1.65422	7.19975e-07	4.76549e-05	spry4
ENSDARG00000071685	1.65173	2.99823e-11	7.99267e-09	slco5a1a
ENSDARG00000062929	1.65156	0.000352725	0.00844795	FAM83G
ENSDARG00000018898	1.64831	3.52542e-05	0.00135379	zfand5a
ENSDARG00000023963	1.64296	0.0033005	0.0466279	tpm4a
ENSDARG00000018529	1.64163	0.00424089	0.0560006	lipf
ENSDARG00000099124	1.6325	0.00895369	0.0938428	f3a
ENSDARG00000022466	1.62893	0.00905057	0.0945887	clcn5b
ENSDARG00000020924	1.6254	0.00544957	0.0663398	myo1ca
ENSDARG00000029695	1.62486	0.000133001	0.00384054	pgp
ENSDARG00000010641	1.61932	5.98112e-09	8.14938e-07	slc20a1b
ENSDARG00000060246	1.60918	1.14948e-06	7.16727e-05	slc16a6b
ENSDARG00000031317	1.59397	8.59105e-12	3.03892e-09	ppdpfb
ENSDARG00000042151	1.58188	3.27821e-05	0.00127214	skia
ENSDARG00000055066	1.57888	0.00214728	0.0341966	zdhhc20a
ENSDARG00000103211	1.56398	7.81069e-05	0.00254734	si:dkey-19b23.8
ENSDARG00000011818	1.56226	0.00142363	0.0254005	batf
ENSDARG00000042977	1.5504	0.000161831	0.00447822	nfil3
ENSDARG00000055784	1.54337	0.0091562	0.0953676	ptpn3
ENSDARG00000077284	1.54306	0.00152768	0.0266352	gdpd5a
ENSDARG00000104484	1.54089	9.17479e-05	0.00287988	itgb1b
ENSDARG00000091947	1.53738	0.00288812	0.0424993	znf106b
ENSDARG00000045676	1.53296	0.0029687	0.0433383	calua
ENSDARG00000020623	1.52777	0.0012169	0.0226325	baxa
ENSDARG00000030824	1.51513	0.00699832	0.078935	esyt2a
ENSDARG00000016200	1.50502	9.97491e-09	1.23972e-06	trib3
ENSDARG00000075821	1.49517	1.97058e-09	3.12472e-07	plxnb1a
ENSDARG00000104636	1.49431	0.000144174	0.00409882	si:dkey-112a7.4
ENSDARG00000020242	1.4759	2.14955e-06	0.000121658	fermt2
ENSDARG00000078216	1.46568	2.66336e-07	2.02437e-05	eps15
ENSDARG00000055678	1.45973	3.02411e-15	2.0602e-12	akap12b
ENSDARG00000103720	1.45208	0.00705076	0.0794212	zgc:162730
ENSDARG00000033516	1.44921	5.31998e-06	0.000265192	efr3ba
ENSDARG00000070256	1.43625	0.00148463	0.0261073	suz12a
ENSDARG00000090338	1.43612	0.000765959	0.0156719	fam20cb
ENSDARG00000007377	1.43223	1.42486e-07	1.18058e-05	odc1
ENSDARG00000021151	1.41329	0.000315939	0.00777964	ptpreb
ENSDARG00000012581	1.41195	0.00251197	0.0385367	AL590149.1
ENSDARG00000069135	1.40868	0.000492219	0.0110683	ppp1r15a
ENSDARG00000042210	1.40349	0.00156695	0.0270889	sema3ab
ENSDARG00000104023	1.39349	0.000434894	0.0100118	mag
ENSDARG00000117472	1.38869	0.000342253	0.00828342	CABZ01043503.1
ENSDARG00000023759	1.38675	0.00412125	0.0549321	zgc:73226
ENSDARG00000007412	1.38138	0.00440373	0.0575176	slc2a1b
ENSDARG00000010070	1.34663	1.32394e-05	0.000582597	adam9
ENSDARG00000042934	1.34288	6.45877e-05	0.00220005	ctgfa
ENSDARG00000042646	1.33945	1.91496e-06	0.000111116	zgc:77784
ENSDARG00000038141	1.33935	1.51152e-09	2.52754e-07	atf4b
ENSDARG00000054423	1.32559	0.00387521	0.0526623	slc7a6
ENSDARG00000100280	1.32091	0.00463557	0.0592953	znfx1
ENSDARG00000011027	1.31304	0.000201685	0.00535324	fgfr1a
ENSDARG00000062268	1.30963	8.22896e-08	7.31225e-06	jarid2b
ENSDARG00000044899	1.3068	8.52123e-05	0.00272591	tmem183a
ENSDARG00000099515	1.30381	3.39477e-05	0.00131184	ephx4
ENSDARG00000001807	1.30135	6.72065e-06	0.000319431	tnfrsf21
ENSDARG00000103846	1.29477	1.56797e-12	6.40918e-10	hspa5
ENSDARG00000004588	1.29424	3.77024e-09	5.50396e-07	sox4a
ENSDARG00000056566	1.28613	0.00552903	0.066733	necab1
ENSDARG00000071325	1.28427	0.00100435	0.0194112	cbarpb
ENSDARG00000029936	1.27623	0.00659398	0.0759484	grtp1a
ENSDARG00000028507	1.27292	0.00218037	0.034574	itgb4
ENSDARG00000115903	1.2679	0.000473092	0.0106905	CABZ01073963.1
ENSDARG00000086931	1.26403	1.60578e-07	1.30118e-05	CABZ01029822.1
ENSDARG00000070491	1.26289	9.02319e-12	3.13156e-09	hpcal4
ENSDARG00000059558	1.25922	0.00176191	0.0294922	tecta
ENSDARG00000067813	1.25359	0.0022081	0.0349533	zgc:171844
ENSDARG00000036179	1.25067	0.00752422	0.0830735	myo1ea
ENSDARG00000018817	1.25057	9.59129e-05	0.0029502	bdnf
ENSDARG00000031683	1.24998	0.00778193	0.0847489	fosab
ENSDARG00000099749	1.24636	5.71588e-05	0.00200803	ube2d2l
ENSDARG00000021739	1.24436	0.0086242	0.0914841	klhl24a
ENSDARG00000104664	1.24114	2.51222e-09	3.85081e-07	dclk1b
ENSDARG00000004930	1.22821	0.000659577	0.0139131	lmo7a
ENSDARG00000075608	1.21592	0.00413411	0.054984	mical2a
ENSDARG00000060751	1.20528	8.50828e-05	0.00272591	taok3a
ENSDARG00000036028	1.2033	0.000817461	0.0164873	arrdc3b
ENSDARG00000041609	1.19672	9.49213e-05	0.0029318	adarb1a
ENSDARG00000075864	1.19524	0.00025558	0.00655669	igsf9a
ENSDARG00000034210	1.19361	0.00041234	0.00961291	si:dkey-240h12.4
ENSDARG00000076833	1.18866	2.68149e-05	0.00107929	atp1b1b
ENSDARG00000070995	1.18456	1.37773e-08	1.64559e-06	inpp4ab
ENSDARG00000105450	1.17917	0.000269762	0.00681593	si:ch211-63p21.1
ENSDARG00000071235	1.16873	5.06698e-06	0.00025465	si:ch211-117c9.5
ENSDARG00000010789	1.16727	0.005821	0.0689531	homer3b
ENSDARG00000075253	1.16686	0.000111402	0.0033211	pik3cb
ENSDARG00000038980	1.15576	0.00124244	0.0228991	txndc12
ENSDARG00000060978	1.15374	0.00203445	0.0329997	atp2a3
ENSDARG00000045847	1.15369	0.00287203	0.0423641	si:ch211-214j24.10
ENSDARG00000074905	1.14914	0.000265307	0.00674974	camk1da
ENSDARG00000031015	1.14801	0.00026952	0.00681593	dtna
ENSDARG00000071209	1.14704	0.00945058	0.09755	oprl1
ENSDARG00000093313	1.14408	0.000226785	0.00590861	ubb
ENSDARG00000013144	1.14181	0.00214038	0.0341459	atp1b1a
ENSDARG00000060597	1.13609	0.000372028	0.00882978	zgc:158659
ENSDARG00000099624	1.1356	0.00123769	0.0228575	chmp1b
ENSDARG00000060115	1.13044	3.95894e-05	0.00148311	lrrn1
ENSDARG00000029072	1.11488	2.08618e-05	0.00086232	klf6a
ENSDARG00000056156	1.11428	1.14667e-10	2.81224e-08	npdc1b
ENSDARG00000009214	1.11176	8.12578e-05	0.00263144	mfsd13a
ENSDARG00000015088	1.10926	0.000125686	0.00366837	dnajb11
ENSDARG00000076729	1.10755	0.000585023	0.0126302	myo9aa
ENSDARG00000095908	1.10389	0.00279217	0.0415191	sat1a.2
ENSDARG00000101280	1.10317	4.18634e-06	0.000217524	vat1l
ENSDARG00000098368	1.10183	7.35808e-09	9.41601e-07	aplp1
ENSDARG00000045557	1.1016	0.000642981	0.0136256	socs2
ENSDARG00000073802	1.10094	1.08648e-05	0.000489823	cntnap5l
ENSDARG00000070961	1.0961	0.000261488	0.00668958	lepr
ENSDARG00000104930	1.09531	0.000180619	0.00491465	si:dkey-225f23.5
ENSDARG00000008127	1.09175	0.0016688	0.0284328	pcdh15b
ENSDARG00000044179	1.09085	0.00222084	0.0350946	rbms2a
ENSDARG00000062427	1.08866	1.8692e-05	0.000784978	clcn2a
ENSDARG00000101081	1.08417	0.00148073	0.0260675	ptprub
ENSDARG00000017905	1.08375	0.00899815	0.0941479	casp3a
ENSDARG00000035990	1.08336	9.49957e-05	0.0029318	cited4a
ENSDARG00000038518	1.07791	0.000509995	0.0113852	snap29
ENSDARG00000009779	1.07517	0.00763756	0.0838425	mcl1a
ENSDARG00000010434	1.07429	0.000467644	0.0106065	clu
ENSDARG00000006060	1.07276	2.98297e-05	0.00117997	crybg1b
ENSDARG00000021239	1.07001	0.0023054	0.0359979	apaf1
ENSDARG00000024642	1.06547	4.76301e-08	4.64357e-06	pip5k1ab
ENSDARG00000041895	1.06513	3.09704e-08	3.23676e-06	cad
ENSDARG00000034473	1.06316	3.60703e-09	5.30782e-07	ttyh3a
ENSDARG00000078388	1.06018	0.000791479	0.0161045	glis2a
ENSDARG00000102191	1.05631	0.00136413	0.024721	CABZ01041913.1
ENSDARG00000062565	1.0525	0.000317778	0.00781445	kcnh4a
ENSDARG00000103026	1.05116	0.00961207	0.0986319	p3h2
ENSDARG00000024276	1.05046	0.000901811	0.0178365	pcbp4
ENSDARG00000000001	1.04762	0.00183702	0.030496	slc35a5
ENSDARG00000033201	1.04666	0.00111451	0.0210044	zgc:101840
ENSDARG00000036546	1.04652	0.000193033	0.00516082	pdxkb
ENSDARG00000055124	1.04183	2.92111e-07	2.1931e-05	ccnl1a
ENSDARG00000077468	1.0412	0.00947941	0.0977926	si:ch73-206p6.1
ENSDARG00000005254	1.03998	0.000572772	0.0124363	kdelr2a
ENSDARG00000003705	1.03953	5.72625e-06	0.000281627	prnprs3
ENSDARG00000020876	1.03884	0.000110721	0.00330617	pdk2a
ENSDARG00000027290	1.03489	0.000470832	0.0106656	nrp1b
ENSDARG00000055292	1.03105	0.000514125	0.0114489	atg9b
ENSDARG00000062315	1.02963	3.08906e-10	6.24397e-08	sik2b
ENSDARG00000045006	1.02471	0.000159332	0.00444052	ptprga
ENSDARG00000098906	1.02287	0.000629065	0.0133924	herc7
ENSDARG00000057927	1.01629	4.01054e-07	2.90432e-05	rps6ka3b
ENSDARG00000103840	1.00793	1.53178e-12	6.40355e-10	lrrc8db
ENSDARG00000062909	1.00494	0.000471461	0.0106667	furina
ENSDARG00000019998	0.99835	0.00514276	0.0635595	slc30a7
ENSDARG00000069254	0.998074	3.65607e-07	2.67927e-05	chrm4a
ENSDARG00000002190	0.998	0.00950702	0.0979676	chmp2bb
ENSDARG00000043154	0.996786	0.00515109	0.0635595	ucp2
ENSDARG00000074781	0.993127	0.00012066	0.0035341	ptprt
ENSDARG00000093413	0.991173	3.21546e-05	0.00125574	edil3a
ENSDARG00000029865	0.989662	0.00191053	0.0314305	rassf2a
ENSDARG00000077847	0.987774	0.00269401	0.0404956	olfm2a
ENSDARG00000073952	0.987628	0.00782805	0.0851503	slc4a7
ENSDARG00000031751	0.984122	7.62259e-05	0.00251084	npr1a
ENSDARG00000038025	0.981348	9.39117e-14	4.79836e-11	cbx7a
ENSDARG00000079900	0.980132	0.0096555	0.0988882	shroom4
ENSDARG00000062721	0.968277	1.62971e-08	1.9216e-06	dennd4a
ENSDARG00000113064	0.963613	4.63779e-05	0.00168926	CR392045.1
ENSDARG00000076799	0.954476	0.000383398	0.00907623	rnd3a
ENSDARG00000003210	0.951831	0.00893832	0.0937886	ANO2 (1 of many)
ENSDARG00000031496	0.945714	5.00327e-06	0.00025283	ap1ar
ENSDARG00000040571	0.941695	0.000157108	0.00439855	ube4a
ENSDARG00000111939	0.939961	0.00014339	0.00408283	atf4a
ENSDARG00000062801	0.93856	2.65123e-05	0.0010718	erfl3
ENSDARG00000080006	0.935071	0.00434293	0.0569379	tmem41b
ENSDARG00000035870	0.930572	5.06573e-06	0.00025465	laptm4b
ENSDARG00000006266	0.929452	0.00105965	0.0203034	stat1a
ENSDARG00000005783	0.920453	0.00325053	0.0459935	ncanb
ENSDARG00000060768	0.918797	0.000345424	0.00830529	ankib1a
ENSDARG00000001014	0.917624	0.000181142	0.0049216	myh9b
ENSDARG00000071566	0.916836	0.000701874	0.0145714	ppp1cab
ENSDARG00000018534	0.912738	0.00811773	0.0874961	slc6a9
ENSDARG00000042751	0.911886	0.00563634	0.0676287	riok3
ENSDARG00000075133	0.908833	0.00123309	0.0228145	adgrb1a
ENSDARG00000103978	0.907719	0.000498816	0.0112029	sh3bp5b
ENSDARG00000010956	0.906575	0.00691301	0.0783957	sh3glb1b
ENSDARG00000070654	0.903519	0.0064414	0.0746116	pex5
ENSDARG00000036489	0.90057	0.00863095	0.091503	zgc:112356
ENSDARG00000074955	0.897789	9.2147e-07	5.9264e-05	nup98
ENSDARG00000078430	0.896492	2.87739e-05	0.00115058	tiam1a
ENSDARG00000032761	0.891895	0.00210629	0.0338073	pde4d
ENSDARG00000098753	0.891304	6.56488e-06	0.000315286	elmo1
ENSDARG00000067730	0.890377	0.00424404	0.0560006	trpc6b
ENSDARG00000006899	0.888721	0.00194498	0.0318291	far1
ENSDARG00000036848	0.886674	1.0675e-05	0.00048483	slc43a2a
ENSDARG00000059888	0.886469	1.55307e-06	9.27506e-05	ago3a
ENSDARG00000013670	0.880871	0.00300618	0.0436086	hyou1
ENSDARG00000091956	0.880717	0.00338677	0.0474819	tmem184bb
ENSDARG00000019963	0.878223	0.00430547	0.0565678	sfxn1
ENSDARG00000040623	0.877111	2.55649e-10	5.46791e-08	fosl2
ENSDARG00000002600	0.875747	3.63858e-05	0.00138855	pcsk1
ENSDARG00000057782	0.872531	0.000461177	0.0104856	baz2ba
ENSDARG00000060148	0.869231	4.55756e-05	0.00166664	sh3pxd2aa
ENSDARG00000062550	0.86915	0.00030382	0.00753163	rc3h1a
ENSDARG00000062154	0.866844	0.000176805	0.00483951	dip2ca
ENSDARG00000077011	0.865184	0.00774827	0.0845324	uhrf1bp1
ENSDARG00000093286	0.858819	0.0081666	0.0878459	ANKRD34C
ENSDARG00000070472	0.855897	0.0058696	0.0694311	zgc:77650
ENSDARG00000099186	0.854598	0.00801687	0.0868024	slc1a5
ENSDARG00000011042	0.845503	0.00119561	0.0222817	pgbd5
ENSDARG00000055162	0.843985	0.000251883	0.0064799	zhx2a
ENSDARG00000003681	0.841138	1.54347e-05	0.000661784	eif5
ENSDARG00000013351	0.841103	1.29363e-11	4.10261e-09	cirbpb
ENSDARG00000099265	0.83928	0.0014996	0.0263133	slc7a5
ENSDARG00000103845	0.834061	0.000909747	0.0179548	zgc:55733
ENSDARG00000039196	0.827931	0.00690395	0.0783908	greb1l
ENSDARG00000070498	0.825396	0.000601755	0.0129307	phyhiplb
ENSDARG00000002369	0.825243	0.0068337	0.0779546	si:ch211-202a12.4
ENSDARG00000069763	0.823385	6.64313e-08	6.07929e-06	etv5a
ENSDARG00000090408	0.821682	1.3525e-06	8.26508e-05	ERBB4 (1 of many)
ENSDARG00000057151	0.817962	0.00658939	0.0759431	prep
ENSDARG00000061226	0.817664	0.00176209	0.0294922	timp2a
ENSDARG00000114067	0.817071	0.00042132	0.00977426	tspan17
ENSDARG00000076829	0.812706	0.000135668	0.0039053	ankib1b
ENSDARG00000104295	0.807722	7.09571e-05	0.00238608	arhgap21a
ENSDARG00000075437	0.806919	0.00094053	0.0184436	shc1
ENSDARG00000041362	0.80617	0.00534405	0.0653146	chmp7
ENSDARG00000035630	0.8043	0.000625588	0.0133338	ypel1
ENSDARG00000078578	0.801925	0.00155486	0.0269813	fam222bb
ENSDARG00000045976	0.800703	0.000819487	0.0165045	sidt2
ENSDARG00000056092	0.798109	0.00776058	0.0845902	si:dkey-12h9.6
ENSDARG00000052155	0.797143	0.00108827	0.020658	lrrc8ab
ENSDARG00000039240	0.796473	0.00127356	0.0233791	cacng5b
ENSDARG00000019038	0.795025	6.20299e-08	5.76252e-06	sgsm3
ENSDARG00000036505	0.792455	7.57991e-06	0.000355676	syt4
ENSDARG00000060796	0.791739	5.60713e-05	0.00197961	slc20a2
ENSDARG00000087443	0.791628	0.000552732	0.0121035	ptp4a2a
ENSDARG00000077092	0.79056	0.00515207	0.0635595	elk4
ENSDARG00000002912	0.782387	0.00862419	0.0914841	adipor1a
ENSDARG00000005162	0.779922	0.000343571	0.0082849	tpm3
ENSDARG00000075333	0.777739	0.00633989	0.0737142	tbc1d25
ENSDARG00000103004	0.776893	0.00232782	0.0362514	tpra
ENSDARG00000039881	0.77667	9.3714e-05	0.00291816	cemip
ENSDARG00000099532	0.775317	0.00441433	0.0575458	ubl3a
ENSDARG00000101234	0.775212	8.48339e-13	4.00112e-10	nsmfb
ENSDARG00000059337	0.771861	0.00574145	0.0682665	tgif1
ENSDARG00000012513	0.77026	7.63052e-05	0.00251084	sdcbp2
ENSDARG00000038655	0.769941	2.2873e-06	0.000127108	ajap1
ENSDARG00000014986	0.766233	0.000116698	0.00344549	acvr1l
ENSDARG00000014804	0.757266	6.3431e-05	0.00216868	cacna2d1a
ENSDARG00000030155	0.755702	0.00080955	0.0163636	ssbp3b
ENSDARG00000093456	0.755186	0.000345866	0.00830529	oip5-as1
ENSDARG00000067815	0.752691	2.04315e-05	0.000848344	CABZ01060891.1
ENSDARG00000030129	0.751955	0.00694732	0.0786368	si:ch211-87m7.2
ENSDARG00000002659	0.749499	0.00020252	0.00536765	mapre1b
ENSDARG00000068286	0.747111	0.000625286	0.0133338	slc7a4
ENSDARG00000042840	0.74512	4.86446e-05	0.00175445	eml1
ENSDARG00000075798	0.744791	0.00352789	0.0490857	usp38
ENSDARG00000024874	0.741342	0.0049155	0.0615351	dock4b
ENSDARG00000036967	0.734483	0.00264305	0.0400134	smox
ENSDARG00000052242	0.734015	3.93061e-06	0.000205982	aff2
ENSDARG00000099323	0.733936	8.68084e-05	0.00277214	dlg2
ENSDARG00000117297	0.731953	0.00927573	0.0961227	CABZ01026153.1
ENSDARG00000062165	0.731911	2.33606e-05	0.000959142	tub
ENSDARG00000054213	0.73128	2.19044e-06	0.000122838	hectd1
ENSDARG00000062280	0.726692	0.00726607	0.0810504	hace1
ENSDARG00000077047	0.7254	2.39224e-05	0.000978296	ptprnb
ENSDARG00000076867	0.725062	0.0033456	0.0470841	mkl2b
ENSDARG00000045914	0.722646	0.00446781	0.0581392	si:ch211-51e12.7
ENSDARG00000012820	0.722156	0.0024565	0.0378258	nop56
ENSDARG00000029556	0.721974	0.00855155	0.0910812	kansl3
ENSDARG00000027423	0.719348	6.82324e-05	0.00231136	igf1ra
ENSDARG00000062060	0.71928	0.00690831	0.0783908	gmeb1
ENSDARG00000054177	0.715602	0.00191257	0.0314305	adgra1a
ENSDARG00000020693	0.714626	1.29902e-05	0.000575762	sesn1
ENSDARG00000018989	0.711921	0.00507014	0.0628862	hspa4b
ENSDARG00000078459	0.70877	0.00221332	0.0350059	cux1a
ENSDARG00000018809	0.708726	0.00269471	0.0404956	abhd3
ENSDARG00000078011	0.707478	0.00434772	0.0569601	NAV1 (1 of many)
ENSDARG00000013414	0.705525	0.00119093	0.022217	lin7a
ENSDARG00000092693	0.704553	2.39568e-05	0.000978296	tpt1
ENSDARG00000000019	0.704064	0.000185763	0.00500281	ube2h
ENSDARG00000092115	0.703447	5.03069e-05	0.00180028	eif4a1a
ENSDARG00000007836	0.702702	0.00260361	0.0395465	ctsla
ENSDARG00000014790	0.702587	0.00207634	0.0334725	g3bp2
ENSDARG00000057688	0.701745	0.00052241	0.0115774	ical1
ENSDARG00000056557	0.701594	0.000110369	0.00330102	copb1
ENSDARG00000002271	0.698242	0.000359093	0.00856899	zfand5b
ENSDARG00000002127	0.696279	6.97425e-05	0.00234953	stam
ENSDARG00000068910	0.694274	1.90769e-05	0.00079932	nos1
ENSDARG00000006600	0.694226	0.00344642	0.0482814	lsm14aa
ENSDARG00000007216	0.691578	0.00452109	0.0584816	abce1
ENSDARG00000038239	0.690292	0.00063626	0.0135143	tnpo2
ENSDARG00000063255	0.687077	0.000431153	0.00996311	btbd11a
ENSDARG00000116871	0.685275	1.74646e-07	1.39067e-05	BX284638.1
ENSDARG00000003989	0.684558	6.25265e-06	0.000305881	crhr1
ENSDARG00000035452	0.683253	0.00258219	0.039379	camkk1a
ENSDARG00000013360	0.683154	0.00146738	0.0259529	sh3gl3a
ENSDARG00000039181	0.681524	0.00462174	0.0592617	trpm3
ENSDARG00000091631	0.679597	0.00291874	0.0427635	si:ch211-197h24.6
ENSDARG00000002552	0.679244	0.00374558	0.0511859	mapkapk2a
ENSDARG00000100867	0.678834	0.000268038	0.00680039	rictora
ENSDARG00000018425	0.677834	0.0062286	0.0726959	ddx61
ENSDARG00000043250	0.675235	0.000345378	0.00830529	ppm1ab
ENSDARG00000010779	0.673948	0.00276375	0.0412503	tlk2
ENSDARG00000014477	0.672171	0.00483134	0.060785	sstr3
ENSDARG00000044319	0.671318	0.00808071	0.0872667	fstl4
ENSDARG00000002285	0.666232	0.00551124	0.0667222	mcoln1a
ENSDARG00000055223	0.665966	3.7716e-06	0.000199927	ablim2
ENSDARG00000099786	0.662994	1.54309e-06	9.24549e-05	actn4
ENSDARG00000024744	0.654211	0.00057334	0.0124363	dpp6b
ENSDARG00000034270	0.652802	4.71063e-05	0.00170902	ogdha
ENSDARG00000029146	0.646659	2.34466e-10	5.07384e-08	lrp1ab
ENSDARG00000018693	0.641643	3.2714e-05	0.00127214	cdh2
ENSDARG00000075098	0.6412	0.00462972	0.0592617	wdr17
ENSDARG00000011597	0.637581	0.00423983	0.0560006	atxn2l
ENSDARG00000056656	0.636678	0.00232952	0.0362514	tspan18a
ENSDARG00000032430	0.634577	1.52412e-06	9.1917e-05	ppp2r1bb
ENSDARG00000105693	0.632119	0.000181745	0.00492439	CR354588.1
ENSDARG00000039255	0.630196	0.00333364	0.0469878	klhl21
ENSDARG00000028067	0.628911	0.00458291	0.0589508	bnip3lb
ENSDARG00000076213	0.624171	1.30964e-05	0.000579073	DOCK4 (1 of many)
ENSDARG00000090982	0.623678	9.98778e-05	0.00304164	slc44a1b
ENSDARG00000060372	0.618899	6.97493e-06	0.000329812	plxna2
ENSDARG00000006408	0.614732	0.00674511	0.0772538	hmgb3b
ENSDARG00000059707	0.613432	0.000505367	0.0113309	ZNF423
ENSDARG00000055792	0.612226	0.00690535	0.0783908	foxo4
ENSDARG00000098826	0.611821	0.0047839	0.0604777	plcl2
ENSDARG00000077650	0.608853	0.000153478	0.00430347	tnksa
ENSDARG00000075892	0.604927	0.00297717	0.0433852	bag6
ENSDARG00000074084	0.604274	0.0032122	0.045669	strip1
ENSDARG00000077996	0.603004	0.00468789	0.0596702	cdh24b
ENSDARG00000105177	0.600961	0.00321277	0.045669	ilf3b
ENSDARG00000032532	0.599675	0.00421437	0.0557999	arpp19a
ENSDARG00000103672	0.595899	0.0015579	0.0269834	cirbpa
ENSDARG00000036073	0.594877	0.00392316	0.0529828	cebpg
ENSDARG00000077038	0.593817	0.000852394	0.0170238	pbrm1l
ENSDARG00000063180	0.593719	0.00410046	0.054774	dock3
ENSDARG00000074331	0.590913	0.0031658	0.0452303	eif4g3b
ENSDARG00000055635	0.587681	0.00197446	0.0321971	crk
ENSDARG00000077145	-0.585498	0.00226747	0.0356243	adcy3a
ENSDARG00000086927	-0.588494	0.000791061	0.0161045	pik3c2b
ENSDARG00000102067	-0.591416	0.0015386	0.0267495	grm5b
ENSDARG00000063924	-0.592869	1.44522e-10	3.40813e-08	mt-cyb
ENSDARG00000063912	-0.593791	1.36409e-10	3.25857e-08	mt-co3
ENSDARG00000093374	-0.596394	0.00403127	0.0541645	EPB41L2
ENSDARG00000020982	-0.596495	1.54941e-05	0.000662786	prickle2a
ENSDARG00000098635	-0.596585	0.00304257	0.044047	irf2bp2b
ENSDARG00000052423	-0.597683	0.000321805	0.00788606	ppp1r12c
ENSDARG00000060994	-0.598519	4.94188e-06	0.000251803	fbxw7
ENSDARG00000078241	-0.601513	0.000338604	0.00820591	map7a
ENSDARG00000089372	-0.602066	0.000409312	0.00955441	clk4a
ENSDARG00000078908	-0.602142	6.43217e-05	0.00219505	fbxo41
ENSDARG00000058868	-0.602342	1.97128e-06	0.000114024	apc
ENSDARG00000069438	-0.602421	0.000456774	0.0104242	neurl1aa
ENSDARG00000059311	-0.605186	2.78622e-06	0.000150735	dpysl5b
ENSDARG00000058248	-0.606516	2.03533e-05	0.000847012	si:dkeyp-77h1.4
ENSDARG00000062108	-0.606696	0.0048806	0.0611954	iffo1b
ENSDARG00000062277	-0.607132	0.00233902	0.0363445	ppp2r2cb
ENSDARG00000055481	-0.607138	0.000370637	0.00880814	atf7b
ENSDARG00000043241	-0.610303	0.000631041	0.0134189	arrb1
ENSDARG00000062335	-0.610608	0.00492896	0.0616188	nudt14
ENSDARG00000094526	-0.611516	0.0032506	0.0459935	ksr2
ENSDARG00000076302	-0.612622	0.000682111	0.0142415	DTX4
ENSDARG00000013828	-0.614572	0.0084742	0.0904668	snx13
ENSDARG00000063527	-0.614812	0.000543913	0.0119531	elmo2
ENSDARG00000016769	-0.615444	0.00310079	0.0446174	sgtb
ENSDARG00000058585	-0.615449	0.00335259	0.0471464	chst2b
ENSDARG00000079781	-0.616165	0.000679798	0.0142093	slitrk4
ENSDARG00000005739	-0.616263	9.82163e-05	0.00300098	gpm6ba
ENSDARG00000078504	-0.617044	0.00835312	0.0895381	si:ch73-60h1.1
ENSDARG00000092260	-0.622298	7.80776e-05	0.00254734	si:ch73-290k24.6
ENSDARG00000027041	-0.623094	0.000510711	0.0113867	pcdh17
ENSDARG00000058454	-0.623901	9.67867e-05	0.00297211	dynll1
ENSDARG00000026784	-0.624315	0.000131705	0.0038091	robo1
ENSDARG00000098932	-0.630659	0.000138819	0.00396497	gigyf1a
ENSDARG00000004712	-0.632673	7.57647e-05	0.00250632	tbr1b
ENSDARG00000045789	-0.632881	5.5554e-05	0.00196511	srgap1b
ENSDARG00000102975	-0.633809	0.00138466	0.0249927	nsg2
ENSDARG00000063908	-0.635774	9.53614e-09	1.19325e-06	mt-co2
ENSDARG00000029818	-0.636699	0.00668957	0.0768089	srsf5a
ENSDARG00000009026	-0.637419	6.02163e-05	0.00208199	ank2a
ENSDARG00000027828	-0.637442	9.14473e-10	1.63309e-07	grin1a
ENSDARG00000021140	-0.641286	4.57449e-05	0.00166951	pabpc1b
ENSDARG00000017439	-0.641327	0.00770496	0.0842598	eif4ba
ENSDARG00000044183	-0.641333	0.00268832	0.0404956	prkab1a
ENSDARG00000019420	-0.64282	3.80059e-06	0.000200885	etnk1
ENSDARG00000098424	-0.644567	0.00637583	0.0740385	CABZ01079241.1
ENSDARG00000001889	-0.649546	0.00232903	0.0362514	tuba1a
ENSDARG00000099927	-0.652437	0.00942056	0.0972947	dpf1
ENSDARG00000038780	-0.656382	0.000416866	0.00970611	ubtfl
ENSDARG00000003655	-0.65692	2.53849e-06	0.000138967	tmem59l
ENSDARG00000101387	-0.658631	0.00560417	0.0673306	CAMK2N1
ENSDARG00000075584	-0.658676	0.00138162	0.0249642	itfg1
ENSDARG00000004635	-0.65953	4.76818e-05	0.0017231	epha7
ENSDARG00000009499	-0.659758	4.83807e-10	9.46718e-08	syne1a
ENSDARG00000059473	-0.662003	0.0040775	0.0545863	kank4
ENSDARG00000033804	-0.662547	0.00709787	0.0797059	snx27a
ENSDARG00000101579	-0.664922	0.000206731	0.00546353	epc1a
ENSDARG00000036031	-0.665249	0.00276672	0.0412503	sept5b
ENSDARG00000021664	-0.667291	0.00468128	0.0596697	fzd3a
ENSDARG00000003779	-0.670894	0.000395684	0.00929529	ctnnd2b
ENSDARG00000069356	-0.672728	0.00129101	0.0236053	adgrl2a
ENSDARG00000077912	-0.673712	0.00370305	0.0508154	bcorl1
ENSDARG00000005397	-0.676232	0.000157809	0.00441145	trim3b
ENSDARG00000079780	-0.676345	2.23967e-06	0.000125217	hnrnpul1l
ENSDARG00000075211	-0.676401	0.00757432	0.0833266	chd7
ENSDARG00000001994	-0.680941	5.12525e-09	7.08826e-07	stxbp1a
ENSDARG00000015931	-0.681069	2.29557e-07	1.79679e-05	SNAP91 (1 of many)
ENSDARG00000102125	-0.682248	2.95689e-10	6.11112e-08	iqsec2a
ENSDARG00000014287	-0.683187	8.72656e-06	0.00040637	eno2
ENSDARG00000055154	-0.683598	0.00140599	0.0252821	slc8a4a
ENSDARG00000116353	-0.685098	0.0095272	0.0980259	CABZ01071171.1
ENSDARG00000057322	-0.686143	0.00525782	0.0646042	tmem47
ENSDARG00000019529	-0.68666	0.00198418	0.0323268	parp1
ENSDARG00000101967	-0.68729	0.00547351	0.0664992	sult4a1
ENSDARG00000019856	-0.687525	8.47352e-05	0.0027201	atp1a1b
ENSDARG00000116769	-0.689402	0.00937067	0.0969972	ZNF521
ENSDARG00000045373	-0.690024	6.65797e-06	0.000318095	pabpn1
ENSDARG00000038859	-0.695807	0.000985803	0.0191477	rgs20
ENSDARG00000102453	-0.698884	0.00369047	0.0508103	slc1a2b
ENSDARG00000069334	-0.699034	0.00567389	0.0678139	zgc:114045
ENSDARG00000038302	-0.699124	0.00338449	0.0474819	ccar2
ENSDARG00000011487	-0.699971	0.00192371	0.0315653	gnaq
ENSDARG00000011170	-0.703788	2.92503e-05	0.00116457	ndrg2
ENSDARG00000056831	-0.706103	0.0079956	0.0866653	gng2
ENSDARG00000037068	-0.708308	0.00352234	0.0490461	ikzf4
ENSDARG00000052764	-0.708918	0.00555221	0.0669688	chrnb3a
ENSDARG00000019235	-0.70926	3.85054e-07	2.81059e-05	sema3aa
ENSDARG00000070187	-0.709768	4.32414e-05	0.00159715	dyrk1b
ENSDARG00000055698	-0.710504	0.000655215	0.0138529	pcnxl2
ENSDARG00000054378	-0.71114	0.00688885	0.0783634	pcbp3
ENSDARG00000016350	-0.71334	0.00180153	0.0300334	cap1
ENSDARG00000015425	-0.714179	0.00977612	0.0997289	slc24a4a
ENSDARG00000098871	-0.716187	0.00140609	0.0252821	GGA3 (1 of many)
ENSDARG00000004046	-0.716273	0.00289543	0.0425728	phf6
ENSDARG00000091359	-0.718964	0.00124161	0.0228991	CABZ01118678.1
ENSDARG00000070839	-0.719216	0.00193857	0.0317526	evi5b
ENSDARG00000026762	-0.722114	0.000458521	0.0104511	fam126a
ENSDARG00000069981	-0.722734	5.50969e-06	0.000273168	cspg5a
ENSDARG00000086283	-0.72342	0.00969909	0.0990589	cnsta
ENSDARG00000058692	-0.725495	0.00285643	0.0422357	fzd3b
ENSDARG00000102889	-0.73294	1.05114e-06	6.6442e-05	sept15
ENSDARG00000031712	-0.733177	4.09314e-05	0.00152407	grm3
ENSDARG00000063578	-0.733376	0.00162637	0.0278542	CABZ01020835.1
ENSDARG00000057007	-0.735994	6.2681e-07	4.22328e-05	ctbp1
ENSDARG00000005186	-0.737726	0.000953644	0.0186214	sp4
ENSDARG00000103811	-0.738441	0.00749239	0.0828713	agla
ENSDARG00000089486	-0.73929	0.00143547	0.0255358	cplx3b
ENSDARG00000020794	-0.742185	9.0045e-05	0.00285567	neurod6b
ENSDARG00000112100	-0.742492	0.00211371	0.0338673	neto2b
ENSDARG00000062008	-0.744225	0.00447249	0.0581392	hs2st1b
ENSDARG00000074690	-0.745257	0.00191379	0.0314305	ppm1j
ENSDARG00000012625	-0.745827	0.00354096	0.0491565	prkag2a
ENSDARG00000079805	-0.746621	0.0010378	0.0199471	tagln3a
ENSDARG00000045127	-0.746792	0.00357961	0.0495881	zgc:175066
ENSDARG00000111110	-0.749233	1.31669e-05	0.000580796	CABZ01086611.1
ENSDARG00000043446	-0.750069	0.00406179	0.0544338	efhd1
ENSDARG00000077400	-0.751489	0.00922105	0.0956638	rbm10
ENSDARG00000021225	-0.752107	9.17062e-05	0.00287988	prkci
ENSDARG00000116680	-0.754413	0.00119868	0.0223163	zgc:56235
ENSDARG00000104343	-0.755504	0.000915681	0.0180332	ppic
ENSDARG00000110973	-0.75646	8.08451e-05	0.00262269	tln2b
ENSDARG00000004343	-0.757985	0.00854992	0.0910812	nelfe
ENSDARG00000079610	-0.759607	4.46259e-07	3.18191e-05	akap9
ENSDARG00000103962	-0.763185	4.44708e-06	0.00022913	add1
ENSDARG00000076443	-0.76397	0.000763258	0.015634	si:dkey-183c6.8
ENSDARG00000076873	-0.764031	1.60649e-05	0.000684805	unm_hu7912
ENSDARG00000063553	-0.765396	0.00125974	0.0231949	rlf
ENSDARG00000117329	-0.765443	0.00307174	0.0443149	CABZ01113815.1
ENSDARG00000100143	-0.768147	0.00754687	0.0831739	lrp6
ENSDARG00000073822	-0.769743	0.00535994	0.0653785	LO017700.1
ENSDARG00000044216	-0.769981	0.00106112	0.0203103	fto
ENSDARG00000008790	-0.770078	0.00953344	0.0980259	actr3b
ENSDARG00000061066	-0.770234	0.00230032	0.0359797	c2cd2l
ENSDARG00000011600	-0.771725	0.000637569	0.0135265	epha4b
ENSDARG00000008983	-0.775581	0.00610136	0.0715286	sh3glb2a
ENSDARG00000099116	-0.777848	0.00413281	0.054984	nagk
ENSDARG00000018426	-0.779925	0.00535163	0.0653205	aldh7a1
ENSDARG00000079500	-0.786743	0.0012676	0.023293	kif3cb
ENSDARG00000012777	-0.787101	0.00160115	0.0276021	nucks1b
ENSDARG00000013845	-0.78898	0.00548704	0.0665632	ttc14
ENSDARG00000009281	-0.790973	3.09264e-08	3.23676e-06	dnm1b
ENSDARG00000068602	-0.791499	0.000524371	0.0115811	dalrd3
ENSDARG00000082753	-0.792034	0.003765	0.0513749	NC_002333.17
ENSDARG00000014113	-0.79357	0.00300425	0.0436086	wasla
ENSDARG00000104094	-0.794421	1.30213e-07	1.09149e-05	grk3
ENSDARG00000016477	-0.794682	0.000267305	0.00679117	eif4a2
ENSDARG00000105285	-0.794887	1.47611e-09	2.51404e-07	FAT4
ENSDARG00000074921	-0.795627	0.00103453	0.019905	fam117ba
ENSDARG00000045695	-0.799488	0.000699725	0.0145432	myca
ENSDARG00000058701	-0.799649	0.000311523	0.00768116	nos1apb
ENSDARG00000075007	-0.800564	1.52581e-07	1.24595e-05	chst2a
ENSDARG00000077569	-0.801392	2.44014e-07	1.87432e-05	lrrn3a
ENSDARG00000071055	-0.801685	0.000106916	0.00323457	ZNF512B
ENSDARG00000104937	-0.802417	4.67306e-08	4.6213e-06	CABZ01084323.1
ENSDARG00000063713	-0.803692	6.24769e-07	4.22328e-05	syngap1a
ENSDARG00000022952	-0.807448	0.00334035	0.0470462	zgc:66448
ENSDARG00000101812	-0.80888	0.00291368	0.0427635	zgc:114120
ENSDARG00000103288	-0.81133	3.73554e-05	0.00141382	PDPR
ENSDARG00000056929	-0.813731	9.06386e-05	0.00286955	kdm6bb
ENSDARG00000077506	-0.815278	6.85256e-06	0.000324861	tjp1a
ENSDARG00000098280	-0.816006	0.000273904	0.00690164	rbm5
ENSDARG00000090381	-0.816408	0.00330536	0.0466607	PLCB2
ENSDARG00000018319	-0.817128	0.000300428	0.00746766	arglu1b
ENSDARG00000027978	-0.818023	0.00228938	0.0359085	yy1b
ENSDARG00000087636	-0.822307	0.000322792	0.00789553	hmgn6
ENSDARG00000114444	-0.823464	0.00375139	0.0512272	CABZ01079081.1
ENSDARG00000058771	-0.824227	0.000214119	0.00562643	nav1b
ENSDARG00000078284	-0.825734	0.000481315	0.0108364	phkb
ENSDARG00000059911	-0.830195	0.00568338	0.0678142	bbs7
ENSDARG00000018773	-0.831138	7.55155e-05	0.00250276	hivep2b
ENSDARG00000070959	-0.83797	0.000622504	0.0133064	si:ch211-288g17.3
ENSDARG00000039266	-0.838451	0.00167004	0.0284328	rbm25a
ENSDARG00000086585	-0.841757	0.00708456	0.0796324	nrg2b
ENSDARG00000018022	-0.841959	0.00647187	0.0748701	msh2
ENSDARG00000008447	-0.843448	0.000114569	0.003399	fkbp4
ENSDARG00000058821	-0.847755	0.000518143	0.0115105	sema5a
ENSDARG00000070148	-0.847997	0.00266209	0.0402282	cygb2
ENSDARG00000114797	-0.857753	4.28586e-07	3.07946e-05	rab3b
ENSDARG00000004592	-0.861521	3.04624e-05	0.00119984	gpr22a
ENSDARG00000012776	-0.863273	0.00233945	0.0363445	smarca1
ENSDARG00000108060	-0.863402	0.00677588	0.0774615	LO017771.1
ENSDARG00000060303	-0.864664	4.40034e-06	0.000227903	slc4a10b
ENSDARG00000002071	-0.865614	0.00528436	0.0648435	adss
ENSDARG00000062727	-0.866144	0.000524466	0.0115811	cep290
ENSDARG00000053358	-0.872826	5.07479e-14	2.82866e-11	basp1
ENSDARG00000007195	-0.877721	1.21808e-06	7.51859e-05	grm2b
ENSDARG00000088630	-0.880153	0.00161586	0.0277776	arhgef10la
ENSDARG00000102443	-0.887568	0.00609983	0.0715286	si:ch1073-450f2.1
ENSDARG00000077852	-0.890166	0.00838033	0.0897774	samd11
ENSDARG00000076544	-0.890378	0.00447908	0.0581549	aldh5a1
ENSDARG00000053876	-0.891014	0.00153202	0.026673	klhl26
ENSDARG00000029242	-0.891066	0.00273001	0.0409284	fbxo3
ENSDARG00000045685	-0.895103	0.00191155	0.0314305	cntn1b
ENSDARG00000059437	-0.89598	0.00582169	0.0689531	fktn
ENSDARG00000003867	-0.898811	0.00754046	0.083153	cdk20
ENSDARG00000014244	-0.899566	0.00235264	0.0365185	rbmx
ENSDARG00000013317	-0.903908	2.77258e-06	0.000150439	pygmb
ENSDARG00000017661	-0.909293	5.35335e-07	3.72991e-05	braf
ENSDARG00000010031	-0.909605	1.27895e-05	0.000569614	ssh1b
ENSDARG00000079204	-0.910541	2.40799e-09	3.7536e-07	adam11
ENSDARG00000071059	-0.917475	0.000453877	0.010371	gtpbp2b
ENSDARG00000088634	-0.920119	1.37647e-07	1.14565e-05	adcy1b
ENSDARG00000035023	-0.921044	0.000261956	0.00669224	khdc4
ENSDARG00000015546	-0.921313	0.000300985	0.0074714	alpl
ENSDARG00000077143	-0.92253	0.00530834	0.0650077	znf526
ENSDARG00000006093	-0.927402	0.0021297	0.0340345	cdk15
ENSDARG00000060661	-0.928513	0.00877296	0.0925286	klf8
ENSDARG00000094512	-0.928769	0.00499052	0.0621253	gabrz
ENSDARG00000019726	-0.932046	2.24475e-08	2.51768e-06	celsr2
ENSDARG00000002587	-0.934142	0.000161902	0.00447822	dpysl3
ENSDARG00000054442	-0.937803	0.00209335	0.0336707	cbx1b
ENSDARG00000021948	-0.93942	7.51134e-05	0.00249393	tnc
ENSDARG00000077371	-0.945913	0.00226707	0.0356243	kcnk15
ENSDARG00000058256	-0.946975	2.10066e-06	0.000120749	draxin
ENSDARG00000070145	-0.949034	0.000163304	0.00451023	magi1a
ENSDARG00000094052	-0.955177	0.00408619	0.0546231	taok3b
ENSDARG00000060349	-0.95721	0.00609325	0.0715248	wasf1
ENSDARG00000021607	-0.957878	6.93943e-08	6.25705e-06	negr1
ENSDARG00000056252	-0.96507	0.00723242	0.0809203	sort1b
ENSDARG00000092067	-0.968929	0.000671477	0.0140995	atn1
ENSDARG00000093438	-0.970135	0.00825033	0.0885675	CU467110.1
ENSDARG00000027461	-0.974441	0.000107361	0.00324268	mettl26
ENSDARG00000056603	-0.974751	0.00892521	0.0937046	mcf2b
ENSDARG00000087456	-0.9757	0.00406315	0.0544338	NDUFB1
ENSDARG00000070266	-0.976349	1.87296e-08	2.16675e-06	spock3
ENSDARG00000060711	-0.990272	4.41087e-06	0.000227903	sv2bb
ENSDARG00000075793	-0.99074	0.00627912	0.0732391	prex1
ENSDARG00000075849	-0.991425	8.54071e-09	1.07601e-06	prr12b
ENSDARG00000078092	-0.995738	0.00111357	0.0210044	limd2
ENSDARG00000063054	-1.00548	7.33791e-16	5.86842e-13	shank3b
ENSDARG00000110950	-1.00697	2.1826e-07	1.71567e-05	CU929544.1
ENSDARG00000021973	-1.0081	9.92159e-05	0.0030265	st13
ENSDARG00000009689	-1.00872	1.08526e-05	0.000489823	daam1b
ENSDARG00000091548	-1.01252	0.00615444	0.0719674	stard9
ENSDARG00000104989	-1.02387	1.08465e-05	0.000489823	wnk2
ENSDARG00000081299	-1.0245	0.00039507	0.00929273	BX936308.1
ENSDARG00000074346	-1.02508	0.00251199	0.0385367	l3mbtl1b
ENSDARG00000070951	-1.02533	0.00351045	0.0489176	hmga1b
ENSDARG00000076025	-1.02536	0.000334706	0.00813287	dgkzb
ENSDARG00000074676	-1.03293	0.00435436	0.0570064	rprd2b
ENSDARG00000046143	-1.03318	0.00767058	0.0840702	prkab1b
ENSDARG00000092659	-1.03394	2.73182e-10	5.77575e-08	ppp3r1a
ENSDARG00000013561	-1.04118	0.00449457	0.0582615	pgm1
ENSDARG00000078473	-1.04161	1.04255e-16	9.58835e-14	nucks1a
ENSDARG00000075735	-1.0456	0.00948951	0.097842	cxxc5b
ENSDARG00000100166	-1.04809	2.36391e-08	2.61939e-06	si:dkeyp-9d4.3
ENSDARG00000056774	-1.05222	0.000796683	0.0161925	gpr37l1b
ENSDARG00000026333	-1.06081	0.0011593	0.021715	xkr7
ENSDARG00000099799	-1.06151	0.00804238	0.0870186	si:dkey-11f4.16
ENSDARG00000071331	-1.06645	0.000343665	0.0082849	ryr3
ENSDARG00000004302	-1.07449	0.00479628	0.0604977	slc45a1
ENSDARG00000039754	-1.08177	0.000878216	0.0174612	xpc
ENSDARG00000025904	-1.08233	0.000591111	0.0127168	tecrb
ENSDARG00000036587	-1.08874	0.000343394	0.0082849	cbr1
ENSDARG00000069100	-1.08882	0.000389368	0.00918209	aldh9a1a.1
ENSDARG00000033296	-1.09934	0.000225192	0.00588732	gpr37b
ENSDARG00000078139	-1.1014	0.000137067	0.00392711	appl2
ENSDARG00000035715	-1.10182	3.88567e-24	3.57365e-20	marcksl1b
ENSDARG00000070626	-1.10435	0.000721779	0.0148839	cacng8b
ENSDARG00000036952	-1.10446	0.00158786	0.0273988	zgc:198371
ENSDARG00000089924	-1.1053	0.0067366	0.0772092	aldh2.1
ENSDARG00000071596	-1.10531	0.00395974	0.0534376	neto1l
ENSDARG00000076262	-1.10534	0.00560167	0.0673306	pou3f2b
ENSDARG00000003877	-1.10934	1.37294e-08	1.64559e-06	pbrm1
ENSDARG00000100402	-1.10957	1.92123e-09	3.07297e-07	fgd1
ENSDARG00000045230	-1.1116	0.00216692	0.0343903	cox6b1
ENSDARG00000053279	-1.11235	2.7806e-07	2.10479e-05	apln
ENSDARG00000051756	-1.11299	0.00302951	0.0439124	pdhx
ENSDARG00000042032	-1.11646	0.00471353	0.0598761	pou3f3a
ENSDARG00000004318	-1.11958	0.00414889	0.0551406	cbwd
ENSDARG00000035655	-1.12244	0.00487042	0.061139	rad21b
ENSDARG00000103919	-1.12435	3.91413e-08	3.91285e-06	si:ch73-1a9.3
ENSDARG00000016854	-1.12535	6.6828e-06	0.000318454	neurod2
ENSDARG00000003290	-1.13489	0.000420852	0.00977426	dab1b
ENSDARG00000070228	-1.1382	1.06555e-06	6.71221e-05	cdk6
ENSDARG00000025106	-1.13835	7.38197e-07	4.84386e-05	ppp3cb
ENSDARG00000076373	-1.14007	0.00141434	0.0254005	vopp1
ENSDARG00000044053	-1.14376	4.77473e-09	6.7043e-07	vsnl1b
ENSDARG00000079873	-1.14421	0.000354258	0.00847362	si:ch211-160d14.6
ENSDARG00000105389	-1.15046	0.000970732	0.0189149	mmel1
ENSDARG00000061000	-1.15071	0.00655423	0.0756114	klhdc8a
ENSDARG00000092970	-1.15751	3.75782e-14	2.22972e-11	tmsb2
ENSDARG00000111753	-1.15769	5.84298e-05	0.00203553	HIST2H4B
ENSDARG00000032049	-1.16079	1.35121e-05	0.000591765	enah
ENSDARG00000055722	-1.1614	0.000976283	0.0190029	bco2a
ENSDARG00000016611	-1.1626	0.00258402	0.039379	scrn3
ENSDARG00000101239	-1.16855	0.0042781	0.0563288	hsd17b4
ENSDARG00000003835	-1.16891	2.25417e-06	0.000125646	stom
ENSDARG00000098044	-1.16937	4.46305e-07	3.18191e-05	BX663503.2
ENSDARG00000040727	-1.17409	0.0069267	0.0785026	tfb1m
ENSDARG00000103316	-1.17493	0.0086878	0.0918939	si:ch211-212k18.5
ENSDARG00000028393	-1.19833	0.00146099	0.0258897	daam2
ENSDARG00000056793	-1.20499	0.0010956	0.0207617	jazf1b
ENSDARG00000052957	-1.20827	0.00447205	0.0581392	plcd3a
ENSDARG00000103413	-1.21012	2.73525e-05	0.00109613	zgc:109949
ENSDARG00000044669	-1.21205	7.35037e-07	4.84386e-05	hp1bp3
ENSDARG00000055216	-1.21732	0.00122664	0.0227447	tuba1c
ENSDARG00000054007	-1.21838	0.00147689	0.0260675	ppp1r2
ENSDARG00000040162	-1.21936	1.10581e-08	1.36512e-06	zgc:165461
ENSDARG00000067999	-1.22039	0.00479864	0.0604977	CABZ01084793.1
ENSDARG00000036156	-1.2232	6.25978e-09	8.28362e-07	fnbp1a
ENSDARG00000059388	-1.22345	0.00104875	0.0201155	bdh1
ENSDARG00000020795	-1.22628	4.75618e-06	0.000244372	rac3b
ENSDARG00000104282	-1.23116	0.00861121	0.0914841	dcc
ENSDARG00000093549	-1.23178	1.10104e-06	6.88863e-05	selenop
ENSDARG00000074169	-1.23388	5.25816e-08	5.01133e-06	gpam
ENSDARG00000077080	-1.23425	4.54618e-09	6.51593e-07	gprc5ba
ENSDARG00000067626	-1.23847	1.35629e-05	0.000592578	ywhag1
ENSDARG00000021702	-1.23922	0.000603672	0.0129568	pdcd4a
ENSDARG00000075726	-1.2399	0.0070797	0.0796324	dhrs7b
ENSDARG00000075948	-1.24304	0.00811308	0.0874961	slco4a1
ENSDARG00000087994	-1.24343	0.00279632	0.0415473	si:ch211-114c17.1
ENSDARG00000013082	-1.24516	0.0026803	0.0404111	uap1l1
ENSDARG00000100263	-1.2467	0.00545786	0.0663528	si:ch211-161c3.5
ENSDARG00000079484	-1.24692	1.83124e-11	5.26309e-09	kcnt1
ENSDARG00000002991	-1.24693	0.00160782	0.0276913	cep135
ENSDARG00000020493	-1.25645	1.75876e-11	5.21784e-09	lgi1a
ENSDARG00000105760	-1.25828	0.00455302	0.0587855	CABZ01072523.1
ENSDARG00000101726	-1.26594	0.00571145	0.0680417	si:ch211-93f2.1
ENSDARG00000069766	-1.26622	0.000622856	0.0133064	caln2
ENSDARG00000083699	-1.27356	0.00202219	0.0328298	RF01241
ENSDARG00000104439	-1.27683	6.58446e-05	0.00223459	cldnd1a
ENSDARG00000101959	-1.27807	1.46503e-12	6.26693e-10	etv1
ENSDARG00000056742	-1.28305	0.000577856	0.0125195	crmp1
ENSDARG00000056679	-1.28686	0.000108419	0.00326394	morc3a
ENSDARG00000022668	-1.28936	9.8156e-05	0.00300098	grapb
ENSDARG00000077298	-1.29916	0.000392051	0.00923352	gas1a
ENSDARG00000052154	-1.30042	0.00205756	0.033199	lix1
ENSDARG00000056200	-1.3011	0.00081248	0.0164048	abcb9
ENSDARG00000045383	-1.30154	0.0014219	0.0254005	gpr22b
ENSDARG00000001950	-1.30569	0.00776276	0.0845902	ak1
ENSDARG00000003872	-1.3064	0.000359642	0.00856899	ccdc102a
ENSDARG00000061904	-1.31236	0.000119167	0.00350714	fhod3b
ENSDARG00000052494	-1.31393	0.00107849	0.0205573	pcdh18b
ENSDARG00000033447	-1.31925	2.73487e-08	2.95913e-06	nxph1
ENSDARG00000109820	-1.31992	0.00428569	0.0563884	NPAS3
ENSDARG00000036386	-1.32227	0.00685269	0.0780969	rbm4.1
ENSDARG00000102566	-1.32648	0.00534014	0.0653102	fam102aa
ENSDARG00000051748	-1.33063	0.0062878	0.0732939	ccnd2a
ENSDARG00000042383	-1.33133	0.00545688	0.0663528	zbtb25
ENSDARG00000031956	-1.33439	0.00756624	0.0832875	tmem63a
ENSDARG00000090326	-1.34163	1.13443e-07	9.69338e-06	MAPK8IP1 (1 of many)
ENSDARG00000045836	-1.34372	0.00695103	0.0786368	mapk11
ENSDARG00000090564	-1.35628	0.00150492	0.0263133	PDZD4
ENSDARG00000078034	-1.36123	0.0024877	0.0382279	ANKRD9 (1 of many)
ENSDARG00000059689	-1.36184	0.00813612	0.0875692	mblac2
ENSDARG00000070717	-1.36759	0.00370618	0.0508154	slc25a18
ENSDARG00000090255	-1.37228	0.00145607	0.0258273	phlpp2
ENSDARG00000058243	-1.37287	0.000240118	0.00620329	phactr3a
ENSDARG00000098694	-1.37766	0.002294	0.0359113	FQ311908.1
ENSDARG00000038974	-1.37922	0.000364412	0.00867139	DPYSL2 (1 of many)
ENSDARG00000055965	-1.37968	0.00686707	0.0782123	klc3
ENSDARG00000010010	-1.38219	8.07452e-14	4.24351e-11	trim13
ENSDARG00000039352	-1.38576	0.000171925	0.00472704	pald1b
ENSDARG00000053569	-1.39846	0.000948661	0.0185688	sox3
ENSDARG00000101462	-1.40669	0.00695416	0.0786368	setdb2
ENSDARG00000060871	-1.40839	0.00245742	0.0378258	mctp1b
ENSDARG00000088072	-1.40993	0.00381029	0.0519339	usp43b
ENSDARG00000111964	-1.41419	0.00114651	0.0215194	CU302436.2
ENSDARG00000045528	-1.4228	0.00110611	0.0209103	fgd6
ENSDARG00000037995	-1.42556	0.00316961	0.0452303	gdf3
ENSDARG00000091618	-1.42704	0.00440693	0.0575176	cltcl1
ENSDARG00000038207	-1.43589	2.19629e-05	0.000905799	aldh4a1
ENSDARG00000090039	-1.43738	0.0047401	0.0600064	reck
ENSDARG00000056768	-1.44129	0.000546989	0.011992	rprml
ENSDARG00000091841	-1.45841	0.00857896	0.0912674	si:cabz01071909.2
ENSDARG00000099755	-1.46028	6.09824e-09	8.24787e-07	pfklb
ENSDARG00000094504	-1.46321	0.00222583	0.0351432	plekha1b
ENSDARG00000045843	-1.47584	3.78058e-05	0.001425	apex1
ENSDARG00000062501	-1.47831	0.000310859	0.00767509	hhipl1
ENSDARG00000004415	-1.47995	0.00735098	0.081877	tcf7l2
ENSDARG00000101209	-1.49499	0.00699919	0.078935	lamb1a
ENSDARG00000069525	-1.51174	0.00750614	0.0829237	gpn3
ENSDARG00000012816	-1.52378	0.00089328	0.0177058	dia1a
ENSDARG00000013236	-1.53408	0.00385504	0.0524479	dhcr24
ENSDARG00000090752	-1.53481	8.91792e-06	0.000414233	plk2a
ENSDARG00000053130	-1.53901	0.000225328	0.00588732	pcp4a
ENSDARG00000073869	-1.54561	0.000230756	0.00599509	pdzrn3b
ENSDARG00000055099	-1.55006	0.000269233	0.00681593	fam184b
ENSDARG00000063215	-1.55698	0.00763802	0.0838425	lrrc3b
ENSDARG00000089641	-1.55974	4.60515e-09	6.51593e-07	ppm1lb
ENSDARG00000103266	-1.56595	0.00916723	0.0953745	ogal
ENSDARG00000117326	-1.56698	0.00306533	0.0442919	BX511111.3
ENSDARG00000018750	-1.57616	0.00150401	0.0263133	npr1b
ENSDARG00000087277	-1.57812	0.00331454	0.0467544	selenoj
ENSDARG00000115651	-1.59041	0.000460165	0.0104756	LO017917.1
ENSDARG00000061610	-1.60444	0.00881714	0.0927286	ufsp1
ENSDARG00000061411	-1.61873	0.00292005	0.0427635	nelfa
ENSDARG00000076462	-1.62614	0.00427507	0.0563288	ndnfl
ENSDARG00000007751	-1.628	0.00216378	0.03437	lmnl3
ENSDARG00000112453	-1.64431	0.00181361	0.0301897	FO818722.1
ENSDARG00000023151	-1.65137	4.57398e-10	9.04664e-08	ucp1
ENSDARG00000074329	-1.65218	7.37145e-09	9.41601e-07	arvcfa
ENSDARG00000114294	-1.66418	0.00126512	0.0232706	BX511120.1
ENSDARG00000116835	-1.67743	0.0087947	0.0926516	park7
ENSDARG00000058558	-1.6785	9.08477e-08	8.03391e-06	lzts3b
ENSDARG00000111743	-1.68078	0.00796769	0.0864647	LT631676.1
ENSDARG00000093359	-1.68602	2.84572e-06	0.000153502	inpp5jb
ENSDARG00000036159	-1.70185	5.73929e-05	0.00201083	trhrb
ENSDARG00000038728	-1.71483	0.00226301	0.0356243	ch25hl2
ENSDARG00000076310	-1.75383	0.00189232	0.0312454	si:ch73-290k24.5
ENSDARG00000070231	-1.75626	0.00175092	0.0294123	polh
ENSDARG00000103824	-1.75837	4.82427e-08	4.6704e-06	hint1
ENSDARG00000110206	-1.77607	0.000401554	0.00940916	CABZ01085887.1
ENSDARG00000017311	-1.77704	5.79023e-05	0.00202098	gpsm2
ENSDARG00000068264	-1.80391	0.00322966	0.0458383	grhpra
ENSDARG00000010096	-1.80665	5.41201e-08	5.13136e-06	slc1a6
ENSDARG00000058115	-1.81736	7.41599e-05	0.00246672	fgfr2
ENSDARG00000074335	-1.83735	0.000554215	0.0121216	boc
ENSDARG00000061260	-1.84413	0.00104486	0.0200618	si:dkey-202e22.2
ENSDARG00000080010	-1.86362	0.00129707	0.0236689	adh5
ENSDARG00000097489	-1.88364	0.00193117	0.0316595	si:ch73-390p7.2
ENSDARG00000091607	-1.91229	7.32466e-08	6.57219e-06	si:ch211-272b8.6
ENSDARG00000029370	-1.96056	2.41375e-06	0.00013293	ankrd6b
ENSDARG00000085497	-2.01772	3.68224e-06	0.000195755	RF00009
ENSDARG00000014673	-2.06247	4.38296e-05	0.0016124	fzd9b
ENSDARG00000098046	-2.15698	0.000107782	0.00325008	FP017161.1
ENSDARG00000075212	-2.16061	0.00843528	0.090156	march11
ENSDARG00000013023	-2.18018	0.00476352	0.0602614	nsun3
ENSDARG00000037747	-2.28249	3.36633e-16	2.94859e-13	fscn1b
ENSDARG00000079347	-2.29056	5.45362e-07	3.7712e-05	zgc:194659
ENSDARG00000077691	-2.29325	0.00509306	0.0630429	slc13a5a
ENSDARG00000087110	-2.35908	0.00642644	0.0745322	akna
ENSDARG00000032131	-2.38105	0.00466342	0.0595461	drd3
ENSDARG00000103662	-2.38725	0.000421387	0.00977426	si:zfos-169g10.2
ENSDARG00000024277	-2.52178	0.00128831	0.0235792	pigm
ENSDARG00000099196	-2.58717	1.17343e-08	1.43894e-06	cplx3a
ENSDARG00000112647	-2.60611	1.84609e-05	0.000777047	si:dkey-108k21.24
ENSDARG00000014233	-2.62288	0.00280377	0.0416243	sept8b
ENSDARG00000103456	-2.63083	0.00242453	0.0374134	cyp2aa11
ENSDARG00000099129	-2.66248	0.00137941	0.0249488	phlda1
ENSDARG00000009087	-2.68132	4.43606e-15	2.91418e-12	cd74a
ENSDARG00000089586	-2.75741	0.00353052	0.0490857	ncam3
ENSDARG00000012460	-2.84772	0.000903345	0.0178476	rassf4
ENSDARG00000078760	-2.89566	0.00226792	0.0356243	cacna2d3
ENSDARG00000014685	-3.11677	0.00654898	0.0756114	esco2
ENSDARG00000062030	-3.31557	0.000804133	0.0163078	gpr17
ENSDARG00000110152	-3.35918	8.74905e-05	0.00278908	CR354435.3
ENSDARG00000099207	-3.65942	7.23326e-05	0.00241907	si:dkey-11f4.7
ENSDARG00000031745	-3.79844	0.000161702	0.00447822	si:busm1-266f07.2
ENSDARG00000008019	-4.00977	0.00399608	0.0538491	mxg
ENSDARG00000045827	-4.87745	0.00194887	0.0318644	lyrm5b
ENSDARG00000045804	-5.04347	0.000321976	0.00788606	abhd2b
ENSDARG00000112601	-5.6168	0.00769484	0.0841992	FO704673.1
ENSDARG00000113859	-6.24373	0.00643391	0.0745717	CABZ01017717.1
ENSDARG00000099428	-7.67468	0.00583523	0.069069	si:dkey-15h8.17
ENSDARG00000116524	-21.9907	1.53683e-10	3.5783e-08	zgc:103700

## Sheet: Unique genes 3dpl lesioned (Y1)
ID	log2FoldChange	pvalue	padj	gene name
ENSDARG00000093748	10.3855	2.42896e-17	6.38688e-15	si:ch211-217k17.11
ENSDARG00000044612	9.96448	7.28195e-19	2.50901e-16	c1qb
ENSDARG00000071139	9.86504	7.17387e-18	2.10827e-15	PLCXD1 (1 of many)
ENSDARG00000109926	9.54396	4.1218e-15	8.49176e-13	FP236812.2
ENSDARG00000099645	9.52882	1.00439e-14	1.96782e-12	zgc:153184
ENSDARG00000112375	9.47794	1.86839e-14	3.52245e-12	CR762436.4
ENSDARG00000087554	9.45086	4.15497e-14	7.15801e-12	cdk1
ENSDARG00000052741	9.20444	2.94159e-12	3.97194e-10	card11
ENSDARG00000109737	9.19391	2.23147e-12	3.03359e-10	CR354435.2
ENSDARG00000105484	9.13655	5.44136e-12	6.75405e-10	FP325123.3
ENSDARG00000105459	9.1117	8.79239e-12	1.06489e-09	CU457819.7
ENSDARG00000013719	8.92419	1.53073e-10	1.5069e-08	gtse1
ENSDARG00000110909	8.89963	3.10252e-10	2.80547e-08	zgc:173552
ENSDARG00000070297	8.84893	5.2129e-10	4.50972e-08	CR354435.1
ENSDARG00000007221	8.80418	8.04713e-10	6.70058e-08	pbk
ENSDARG00000086591	8.73931	1.99698e-09	1.5589e-07	si:ch211-113a14.11
ENSDARG00000056473	8.66687	7.89738e-09	5.44211e-07	chaf1b
ENSDARG00000113707	8.57503	2.31977e-08	1.51995e-06	CR354435.8
ENSDARG00000075626	8.54844	0.000227812	0.00460322	zgc:172090
ENSDARG00000103015	8.50686	6.16356e-08	3.71002e-06	hist1h2a4
ENSDARG00000098774	8.48162	6.37438e-08	3.80256e-06	si:zfos-741a10.3
ENSDARG00000057630	8.43058	8.40043e-08	4.76915e-06	galm
ENSDARG00000062187	8.39635	1.27924e-07	7.08152e-06	kif14
ENSDARG00000102245	8.38783	1.4781e-07	8.09272e-06	tk1
ENSDARG00000108038	8.36753	1.78317e-07	9.57927e-06	CABZ01109481.1
ENSDARG00000103555	8.35716	2.03045e-07	1.06703e-05	si:ch211-8c17.4
ENSDARG00000104890	8.35248	0.000148777	0.00322119	si:ch211-76m11.3
ENSDARG00000086552	8.33566	2.32975e-07	1.20616e-05	hist1h2a11
ENSDARG00000040076	8.23908	6.29184e-07	2.91731e-05	pycard
ENSDARG00000116781	8.23865	6.90848e-07	3.15925e-05	CR354435.13
ENSDARG00000095909	8.15506	1.75869e-06	7.30677e-05	BX539325.1
ENSDARG00000088631	8.12981	1.77926e-06	7.36164e-05	BX000363.1
ENSDARG00000094422	8.0861	3.99597e-05	0.00105909	si:dkey-12l12.1
ENSDARG00000024789	8.08509	3.36435e-06	0.000127335	mxc
ENSDARG00000092290	8.07316	3.15001e-06	0.000121291	si:dkeyp-26a9.2
ENSDARG00000042428	8.04645	5.14148e-06	0.000182824	gstt1a
ENSDARG00000074691	8.01022	5.19094e-06	0.000184255	mms22l
ENSDARG00000110841	8.00658	5.09369e-06	0.000181448	si:dkey-108k21.14
ENSDARG00000113572	8.00428	4.95548e-05	0.00126799	si:dkey-102c8.3
ENSDARG00000101356	7.96867	7.0809e-06	0.000241064	CABZ01044156.1
ENSDARG00000091712	7.96459	1.01973e-05	0.000333522	si:dkey-238d18.5
ENSDARG00000105350	7.95621	8.94918e-06	0.000297571	si:ch1073-153i20.4
ENSDARG00000033273	7.93389	9.60627e-06	0.000315743	primpol
ENSDARG00000116334	7.91455	1.49793e-05	0.000458416	tmem17
ENSDARG00000013598	7.9084	1.51675e-05	0.000463466	tnfb
ENSDARG00000071636	7.90804	1.20705e-05	0.000384104	BX511034.2
ENSDARG00000005464	7.90215	1.22336e-05	0.000387443	dnase1l1
ENSDARG00000014386	7.88522	1.36361e-05	0.000424462	galnt6
ENSDARG00000104399	7.87937	3.67442e-05	0.000988006	tppp
ENSDARG00000115054	7.81704	2.31704e-05	0.000669128	CR354435.10
ENSDARG00000103305	7.80272	2.56523e-05	0.000731291	P2RY14
ENSDARG00000061717	7.7826	2.97462e-05	0.000826769	cytip
ENSDARG00000041980	7.78134	3.02241e-05	0.000836563	calhm6
ENSDARG00000112840	7.77009	2.70741e-07	1.34925e-05	hist1h2a10
ENSDARG00000096992	7.75136	3.67832e-05	0.000988006	zgc:153405
ENSDARG00000059700	7.74263	4.18924e-05	0.001103	agmat
ENSDARG00000111396	7.74155	3.23622e-17	8.39905e-15	zgc:173552
ENSDARG00000021913	7.73894	7.1915e-05	0.00173151	ak9
ENSDARG00000053568	7.71958	4.69853e-05	0.00120999	pstpip1b
ENSDARG00000039900	7.71105	0.00407686	0.04741	si:ch73-168d20.1
ENSDARG00000117643	7.70612	5.12781e-05	0.00130209	CU896641.1
ENSDARG00000044755	7.7038	5.43153e-05	0.0013568	si:dkeyp-87d8.8
ENSDARG00000054827	7.69847	5.48188e-05	0.00136596	ssuh2.4
ENSDARG00000094840	7.68889	9.11215e-05	0.0021125	si:dkey-21e2.13
ENSDARG00000071143	7.68697	7.69067e-05	0.00183183	si:dkey-208m12.2
ENSDARG00000098315	7.67436	9.3733e-05	0.002163	cyp1a
ENSDARG00000061385	7.67398	6.43289e-05	0.00157158	haus3
ENSDARG00000071005	7.65914	6.87301e-05	0.00166485	ppp1r3ca
ENSDARG00000087191	7.60753	0.000133794	0.00294789	wdr93
ENSDARG00000029944	7.59114	0.000115538	0.00260305	parpbp
ENSDARG00000104856	7.57568	0.000135318	0.00297164	si:ch211-260e23.7
ENSDARG00000078989	7.57301	0.000129728	0.00287415	alpk3a
ENSDARG00000076320	7.56588	0.000130012	0.00287726	ano9a
ENSDARG00000058820	7.55429	1.82483e-06	7.5036e-05	bin1b
ENSDARG00000102366	7.55186	1.79289e-06	7.40269e-05	micall2a
ENSDARG00000092028	7.54958	0.000144715	0.00314347	si:dkey-4c23.3
ENSDARG00000077239	7.52048	0.000387672	0.00703016	si:ch211-165i18.2
ENSDARG00000037961	7.5187	0.000168651	0.00358728	rcn3
ENSDARG00000087012	7.51852	0.00694466	0.0703407	BX004816.2
ENSDARG00000073786	7.49808	0.000379048	0.00689881	cmbl
ENSDARG00000094272	7.47411	0.000236538	0.0047603	map3k19
ENSDARG00000077155	7.47283	0.000256703	0.00505913	si:ch211-157p22.10
ENSDARG00000031248	7.45155	0.000266733	0.00522076	enkur
ENSDARG00000040338	7.44579	0.000265426	0.00520027	hvcn1
ENSDARG00000104765	7.43168	0.00029237	0.00561261	chek1
ENSDARG00000057241	7.421	0.000292004	0.00561096	tnfsf10
ENSDARG00000020079	7.4145	0.00033441	0.00622977	neil3
ENSDARG00000037805	7.40041	0.000341767	0.00632981	lgals3bpa
ENSDARG00000063646	7.39277	0.000344489	0.00637432	lnpa
ENSDARG00000079332	7.38171	0.000428058	0.00765829	AL928650.1
ENSDARG00000077516	7.35582	0.000425295	0.00762251	recql4
ENSDARG00000012397	7.35408	0.000426828	0.00764313	eya4
ENSDARG00000087393	7.33993	0.000456469	0.00807263	prr11
ENSDARG00000075265	7.30994	0.000614766	0.0102471	plaua
ENSDARG00000095509	7.29089	0.000618142	0.0102856	CR759885.1
ENSDARG00000111536	7.28359	0.000643074	0.0105684	CR354435.5
ENSDARG00000039616	7.25991	0.000689015	0.0111582	cenpk
ENSDARG00000043986	7.25332	0.000735662	0.0118369	setd6
ENSDARG00000027986	7.24698	0.000769677	0.012305	slc35d1b
ENSDARG00000062009	7.23591	0.000790812	0.0125925	gpr18
ENSDARG00000090730	7.23513	0.000998974	0.015286	cfbl
ENSDARG00000079175	7.18514	0.00100309	0.0153265	si:ch211-79k12.1
ENSDARG00000104408	7.18424	0.000991223	0.0151906	zgc:152774
ENSDARG00000095048	7.18312	0.00416061	0.0481269	si:dkey-250k15.7
ENSDARG00000114781	7.17894	0.00104857	0.0158387	RF00392
ENSDARG00000002406	7.17482	0.00118143	0.0174339	zmynd10
ENSDARG00000077309	7.17362	3.58807e-05	0.000966361	si:ch211-209f23.6
ENSDARG00000104407	7.17197	0.00122461	0.0179023	BX649453.1
ENSDARG00000090820	7.14895	0.00117255	0.0173315	slc2a10
ENSDARG00000096613	7.14318	0.00121806	0.0178327	si:ch73-212j7.3
ENSDARG00000096419	7.13819	0.00131825	0.0189935	CU659670.1
ENSDARG00000114409	7.11899	0.00143267	0.0203631	CR450686.5
ENSDARG00000003193	7.10937	0.00144502	0.0204948	rassf7b
ENSDARG00000113643	7.10055	0.00146127	0.0206521	ralbb
ENSDARG00000105478	7.08796	0.00156315	0.0218032	si:ch1073-153i20.5
ENSDARG00000100279	7.06104	0.00174444	0.0237958	CU457819.1
ENSDARG00000009471	7.05692	0.0020938	0.0278579	nid2b
ENSDARG00000043720	7.05038	0.0018901	0.0256254	cdc45
ENSDARG00000109109	7.04856	0.0019687	0.026529	FO393424.2
ENSDARG00000044175	7.04821	0.00208308	0.0277337	oxtrl
ENSDARG00000069048	7.03065	0.00235961	0.0305999	serpinf1
ENSDARG00000051854	7.02499	0.00213336	0.0282525	cdt1
ENSDARG00000098745	7.01296	0.00221927	0.029216	tfec
ENSDARG00000090783	6.9861	0.00326488	0.0398171	mfap4
ENSDARG00000001933	6.98341	0.00239935	0.0310347	prkag2b
ENSDARG00000076227	6.97266	0.00253159	0.0324096	ror2
ENSDARG00000007018	6.97245	0.00299927	0.0371129	ms4a17a.6
ENSDARG00000075621	6.96861	0.00256994	0.0327955	birc5a
ENSDARG00000094518	6.96648	0.00264367	0.0335222	si:ch211-125e6.8
ENSDARG00000070280	6.96361	0.00271085	0.0342438	hist1h2a3
ENSDARG00000045306	6.94574	0.00292104	0.0362571	slc51a
ENSDARG00000104588	6.94545	0.002904	0.0360905	zgc:112234
ENSDARG00000103843	6.93325	0.00470841	0.0528909	spag8
ENSDARG00000053005	6.91271	0.00336926	0.0408316	cd22
ENSDARG00000100257	6.90897	0.00348162	0.0417627	zgc:174314
ENSDARG00000105345	6.88944	0.00323697	0.0395401	zgc:173552
ENSDARG00000100599	6.88361	0.0036057	0.0430099	c1s
ENSDARG00000114649	6.86265	0.00423302	0.0487004	LO018106.1
ENSDARG00000102300	6.86045	0.00390712	0.0457947	ca9
ENSDARG00000030632	6.85832	0.0039313	0.0460511	ccdc3b
ENSDARG00000087131	6.85585	0.00464062	0.0523353	ifnlr1
ENSDARG00000021697	6.84853	0.00424846	0.0487941	morn3
ENSDARG00000105551	6.846	0.00418263	0.0482596	si:cabz01101003.1
ENSDARG00000003469	6.8348	0.00504851	0.0559254	neurod4
ENSDARG00000097702	6.83416	0.00430119	0.0491733	si:ch1073-66l23.1
ENSDARG00000025703	6.82906	0.00508914	0.0562819	dmgdh
ENSDARG00000086550	6.82801	0.00447765	0.0508499	dbf4b
ENSDARG00000078468	6.82709	0.00454261	0.0514623	fap
ENSDARG00000045580	6.81682	0.00503204	0.0557888	lum
ENSDARG00000103470	6.81383	0.00474801	0.053216	polm
ENSDARG00000115299	6.80604	0.000274813	0.00534335	si:ch211-227e10.3
ENSDARG00000092894	6.79272	0.00540092	0.058522	si:ch211-114l13.9
ENSDARG00000045957	6.78605	0.00514204	0.0567414	gpr65
ENSDARG00000025043	6.78268	0.00529677	0.057842	trip13
ENSDARG00000012030	6.76845	0.00562521	0.0601789	dnaaf1
ENSDARG00000102349	6.76623	0.00549218	0.0591675	cep55l
ENSDARG00000089908	6.76093	0.00571841	0.0609476	si:ch211-265o23.1
ENSDARG00000106564	6.75504	0.00578136	0.0614874	CT027676.1
ENSDARG00000113977	6.75246	0.00599989	0.0633396	zgc:194125
ENSDARG00000015752	6.74889	0.00611521	0.0642178	zap70
ENSDARG00000059049	6.74035	0.00676995	0.0690963	zgc:174904
ENSDARG00000002634	6.73907	0.00612966	0.0643356	b4galt1
ENSDARG00000030573	6.72725	0.00634178	0.0658702	nudt1
ENSDARG00000074379	6.71234	0.00677595	0.0691068	knstrn
ENSDARG00000086166	6.70667	0.00738031	0.0734502	si:ch211-286b5.9
ENSDARG00000096876	6.70594	0.00698739	0.070666	CR847984.1
ENSDARG00000096304	6.70215	0.00699165	0.0706733	btr31
ENSDARG00000087107	6.69929	0.00713956	0.071733	si:ch73-222h13.1
ENSDARG00000101556	6.69899	0.00725284	0.0725066	si:ch1073-475a24.1
ENSDARG00000113540	6.69857	0.00701183	0.0707699	RF00017
ENSDARG00000102478	6.68697	0.00742691	0.0737671	BX470176.1
ENSDARG00000058229	6.68016	0.00737561	0.0734502	acot11a
ENSDARG00000094427	6.67629	0.00777946	0.0766213	si:dkey-253d23.8
ENSDARG00000098490	6.67145	0.00851188	0.0820099	CABZ01118270.1
ENSDARG00000105143	6.66872	0.00877645	0.0837577	BX005367.2
ENSDARG00000014309	6.66864	0.00812088	0.0790876	spaw
ENSDARG00000075092	6.66705	0.00782631	0.076969	si:dkey-52l18.4
ENSDARG00000097425	6.64267	0.00851533	0.0820099	CU638870.1
ENSDARG00000095643	6.64132	8.46191e-07	3.78709e-05	si:dkey-253d23.3
ENSDARG00000089701	6.63857	0.0084588	0.0816228	trabd2a
ENSDARG00000105366	6.62917	0.000727997	0.011723	hist1h2a10
ENSDARG00000081082	6.62916	0.00895288	0.0848769	RF00190
ENSDARG00000089291	6.62521	0.00884038	0.0841448	cenpx
ENSDARG00000098081	6.61242	0.0094638	0.088376	FO704905.1
ENSDARG00000020735	6.6073	0.0108718	0.0982194	efcab6
ENSDARG00000023002	6.60525	0.00975667	0.0903577	dtl
ENSDARG00000113056	6.60246	0.00993745	0.0913859	RF00016
ENSDARG00000114133	6.60198	2.15884e-05	0.000629814	hist1h2a5
ENSDARG00000078149	6.57141	0.0105869	0.0962599	grin2ca
ENSDARG00000090346	6.5705	0.0107119	0.0969944	zmp:0000000991
ENSDARG00000113506	6.56744	0.0106432	0.0965914	RF00017
ENSDARG00000062579	6.56554	0.0108097	0.0977473	kremen1
ENSDARG00000023584	6.56103	0.0107624	0.0973637	cdc7
ENSDARG00000002304	6.55129	0.011108	0.0998568	gins2
ENSDARG00000100099	6.49424	0.00134814	0.0193404	si:dkey-238o14.1
ENSDARG00000078433	6.48841	0.000457493	0.00808359	spc25
ENSDARG00000014943	6.33381	5.33338e-05	0.00133562	kif23
ENSDARG00000102726	6.31964	0.00444076	0.0505953	CT737184.1
ENSDARG00000101659	6.23238	0.00149013	0.0210077	RF00560
ENSDARG00000097847	6.21914	0.00381029	0.0448967	si:ch211-269k10.4
ENSDARG00000040290	6.19563	0.00168952	0.0231914	pon3.2
ENSDARG00000092738	6.12054	0.00723364	0.0724079	si:ch211-263k4.2
ENSDARG00000083431	6.09571	1.47296e-06	6.23636e-05	RF00015
ENSDARG00000054842	6.00985	5.88823e-07	2.75575e-05	hsd17b14
ENSDARG00000071648	5.98512	0.00045263	0.00802605	zgc:113298
ENSDARG00000011072	5.88105	0.00553138	0.0595063	ddx11
ENSDARG00000091888	5.8377	0.0017314	0.0236637	si:dkeyp-69c1.9
ENSDARG00000102062	5.74524	0.00030911	0.00586633	si:dkeyp-82h4.3
ENSDARG00000056203	5.73189	0.00306461	0.0377284	si:ch211-201h21.5
ENSDARG00000098929	5.71911	0.00213322	0.0282525	tex15
ENSDARG00000061852	5.65074	0.00536524	0.0582712	olfml3a
ENSDARG00000040251	5.64136	0.00888445	0.0844255	ctsk
ENSDARG00000093973	5.58736	0.0045851	0.0518554	BX950224.1
ENSDARG00000068219	5.53717	0.00210124	0.0279196	b3gnt2l
ENSDARG00000078221	5.43092	0.00617894	0.064717	si:ch211-204d2.4
ENSDARG00000096554	5.42443	0.00205625	0.0274313	si:dkey-25o16.4
ENSDARG00000102985	5.40741	0.00594159	0.0629569	BX537303.1
ENSDARG00000097530	5.33601	0.00844294	0.0815812	xkr5b
ENSDARG00000018165	5.31067	0.00636663	0.065991	depdc1a
ENSDARG00000016065	5.27881	0.00766613	0.0757291	tlr3
ENSDARG00000062349	5.061	0.00353136	0.0422884	arhgap15
ENSDARG00000094433	5.04512	0.00767643	0.0757934	caspbl
ENSDARG00000113323	5.01163	0.00279044	0.0349999	RF00017
ENSDARG00000078941	5.00081	0.000323419	0.00608587	ano9a
ENSDARG00000101707	4.97949	0.0105933	0.0962697	si:ch211-156b7.4
ENSDARG00000015460	4.95962	0.00778512	0.0766393	racgap1
ENSDARG00000028275	4.94368	0.00126376	0.0183019	sult1st1
ENSDARG00000026577	4.94143	0.00992796	0.0913446	cdk2
ENSDARG00000059883	4.93192	0.00575841	0.0613085	trpv1
ENSDARG00000085249	4.85993	0.00220542	0.0290719	RF00582
ENSDARG00000077220	4.81666	0.00533373	0.058036	si:ch211-208f21.3
ENSDARG00000024488	4.80769	0.000699519	0.01131	top2a
ENSDARG00000087736	4.79871	0.00360712	0.0430099	si:dkey-118k5.3
ENSDARG00000070656	4.75543	0.00427549	0.049032	si:ch211-69g19.2
ENSDARG00000001558	4.66221	0.000303241	0.0057769	kifc1
ENSDARG00000075954	4.54089	0.000614178	0.0102471	serpinh1a
ENSDARG00000058471	4.53653	0.00487917	0.0544722	plk1
ENSDARG00000011094	4.30506	0.00783418	0.0770085	ccna2
ENSDARG00000004954	4.27753	3.37639e-79	6.74738e-75	grna
ENSDARG00000112413	4.20752	0.00786651	0.0772124	RF00017
ENSDARG00000040295	4.18603	2.24063e-36	4.0706e-33	apoeb
ENSDARG00000076789	4.16461	0.00223411	0.0293533	cx32.2
ENSDARG00000093381	4.15964	0.000189074	0.00394824	tgm2l
ENSDARG00000025903	4.15154	3.93776e-09	2.8825e-07	lgals9l1
ENSDARG00000093608	4.13911	0.000180535	0.0038017	ccl34b.1
ENSDARG00000074283	4.1244	0.00393866	0.0461103	inpp5d
ENSDARG00000038010	4.04898	9.2745e-05	0.00214268	rac2
ENSDARG00000040319	4.0218	0.00253511	0.032413	CABZ01041494.1
ENSDARG00000013771	3.8966	0.00032236	0.00607167	ctss2.2
ENSDARG00000095627	3.89299	0.00402719	0.0470364	c1qc
ENSDARG00000103067	3.8666	0.00239879	0.0310347	adgrd2
ENSDARG00000069114	3.86269	0.0082499	0.0801098	unc93b1
ENSDARG00000051874	3.83471	0.00837487	0.0810869	stra6
ENSDARG00000004105	3.80126	2.59553e-06	0.000101704	tie1
ENSDARG00000112374	3.79615	0.000499267	0.00869865	RF00017
ENSDARG00000053624	3.77431	0.00364305	0.0433349	csf1rb
ENSDARG00000092170	3.68977	4.73824e-62	3.1563e-58	apoc1
ENSDARG00000038669	3.67595	0.00952475	0.0886965	gbp2
ENSDARG00000091150	3.6587	9.29669e-06	0.000308613	mki67
ENSDARG00000090882	3.61294	4.878e-06	0.000175643	si:rp71-36a1.5
ENSDARG00000060917	3.52904	0.00266873	0.0337971	anln
ENSDARG00000041723	3.5281	1.46631e-05	0.000450603	zgc:55461
ENSDARG00000028618	3.52785	0.00231317	0.030169	zgc:77517
ENSDARG00000055290	3.41285	5.16191e-19	1.84206e-16	mpeg1.1
ENSDARG00000055226	3.4046	5.81366e-08	3.54701e-06	slc7a7
ENSDARG00000076574	3.40049	0.00466607	0.0525333	si:ch211-171h4.6
ENSDARG00000088091	3.34714	6.30212e-14	1.04084e-11	pfn1
ENSDARG00000094154	3.32308	0.00413294	0.0479076	hist2h3c
ENSDARG00000055504	3.26419	4.45309e-12	5.66819e-10	si:ch211-212k18.7
ENSDARG00000043403	3.25788	0.000334495	0.00622977	paox1
ENSDARG00000079613	3.21615	7.79373e-10	6.51673e-08	sall3a
ENSDARG00000020893	3.2151	8.05885e-07	3.6354e-05	slc25a55a
ENSDARG00000045066	3.20332	8.93226e-05	0.00208287	entpd1
ENSDARG00000071107	3.20122	0.00945562	0.0883408	wnt7bb
ENSDARG00000058647	3.20043	1.10618e-06	4.82663e-05	hck
ENSDARG00000090890	3.19113	0.0050249	0.0557566	cmklr1
ENSDARG00000040178	3.17084	3.02889e-06	0.000117078	havcr1
ENSDARG00000059370	3.16349	0.000502717	0.00875113	nr1d4b
ENSDARG00000029955	3.14629	0.000443082	0.00788473	glb1l
ENSDARG00000075748	3.11398	0.000269151	0.00526292	NCKAP1L
ENSDARG00000079387	3.11177	0.00583925	0.062037	si:ch211-102c2.4
ENSDARG00000003113	3.10945	0.00059025	0.00996246	ada
ENSDARG00000024540	3.0782	0.00983286	0.0909301	tspan36
ENSDARG00000056378	3.06033	0.000226651	0.00458904	ifi30
ENSDARG00000027529	3.0602	1.25234e-05	0.000395368	hmox1a
ENSDARG00000098012	3.04319	7.82143e-08	4.49148e-06	itgae.1
ENSDARG00000055133	3.03807	0.000354721	0.0065334	cenpf
ENSDARG00000043081	3.03485	8.07935e-19	2.73657e-16	ctsz
ENSDARG00000063612	2.98437	3.18072e-05	0.000870733	antxr1c
ENSDARG00000009387	2.97428	2.34332e-09	1.79421e-07	robo4
ENSDARG00000043148	2.96838	2.60922e-51	8.69043e-48	slc1a3b
ENSDARG00000027063	2.95934	2.86712e-08	1.83643e-06	arpc1b
ENSDARG00000101030	2.95888	0.00235182	0.0305385	si:ch73-158p21.3
ENSDARG00000052429	2.95765	0.00235718	0.0305882	syngr2a
ENSDARG00000098650	2.90772	0.00990284	0.0913331	iqgap3
ENSDARG00000103409	2.88804	0.0085542	0.0822652	uhrf1
ENSDARG00000071437	2.86618	0.000435281	0.0077736	ptprc
ENSDARG00000025254	2.80942	0.00316679	0.0387777	s100a10b
ENSDARG00000057737	2.80824	0.000281566	0.00545774	rxraa
ENSDARG00000041060	2.75837	8.04837e-12	9.80723e-10	lgals9l3
ENSDARG00000098114	2.7503	2.83048e-14	5.05039e-12	ctsa
ENSDARG00000009313	2.74711	0.00404919	0.0471832	zgc:63831
ENSDARG00000099621	2.74475	0.000774591	0.0123638	si:ch211-69b22.5
ENSDARG00000054438	2.71531	0.00420295	0.0484381	fzd2
ENSDARG00000103340	2.69648	5.40561e-08	3.31367e-06	clic1
ENSDARG00000042927	2.68854	0.00932956	0.0874904	mapre1a
ENSDARG00000000767	2.67374	0.00597207	0.0631794	spi1b
ENSDARG00000040528	2.64477	4.94706e-06	0.000177386	lgals3bpb
ENSDARG00000057683	2.64335	0.0100614	0.0922753	mcm6
ENSDARG00000098296	2.606	4.35688e-11	4.63127e-09	gnsb
ENSDARG00000114825	2.58395	0.00788476	0.0773155	CABZ01077124.1
ENSDARG00000089769	2.58019	0.0101235	0.0927169	hapln1a
ENSDARG00000057787	2.57371	4.99893e-05	0.0012726	itgae.2
ENSDARG00000099476	2.57101	0.00250243	0.0321185	zgc:174863
ENSDARG00000041108	2.55589	0.00987782	0.0912614	ctsh
ENSDARG00000054942	2.54406	0.000939191	0.0145382	lgals2a
ENSDARG00000090912	2.54195	1.0193e-14	1.97765e-12	npc2
ENSDARG00000017140	2.5307	0.00501675	0.0557304	zgc:63587
ENSDARG00000054609	2.51662	0.00786603	0.0772124	slco2b1
ENSDARG00000071491	2.51268	0.00710106	0.0714539	nrros
ENSDARG00000088805	2.50712	0.00420929	0.0484833	nes
ENSDARG00000101785	2.50286	0.00344356	0.0414306	laptm5
ENSDARG00000054610	2.49212	5.19639e-13	7.5799e-11	coro1a
ENSDARG00000008816	2.48523	2.33585e-10	2.18129e-08	glud1a
ENSDARG00000021149	2.46229	6.18001e-05	0.00152095	cbr1l
ENSDARG00000042793	2.45997	1.07946e-05	0.000347935	tpp1
ENSDARG00000014017	2.40489	9.68833e-05	0.00222798	rrm1
ENSDARG00000083108	2.34093	3.55415e-05	0.000958518	RF00045
ENSDARG00000003931	2.31958	2.18967e-09	1.69606e-07	cndp2
ENSDARG00000025641	2.25133	0.000158012	0.00339174	gli2a
ENSDARG00000074849	2.23409	2.92465e-08	1.86729e-06	rac1a
ENSDARG00000040072	2.22736	4.10215e-05	0.00108292	scpep1
ENSDARG00000005368	2.22452	3.69584e-16	8.58809e-14	mcamb
ENSDARG00000041062	2.20641	3.77685e-05	0.0010104	calb2a
ENSDARG00000102249	2.18591	0.000323833	0.00608794	pepd
ENSDARG00000058302	2.17917	6.51574e-07	3.00737e-05	sh3bgrl
ENSDARG00000042876	2.1756	0.000174181	0.00367953	abracl
ENSDARG00000104068	2.16427	3.78012e-09	2.78752e-07	gstp1
ENSDARG00000069376	2.15555	0.00192878	0.0260966	tnfsf12
ENSDARG00000077474	2.14899	0.00163291	0.022581	pla2r1
ENSDARG00000016939	2.12434	1.045e-09	8.5238e-08	itgb2
ENSDARG00000045414	2.122	2.11569e-05	0.000619033	elovl2
ENSDARG00000005789	2.08429	7.98773e-05	0.00189356	enpp1
ENSDARG00000103052	2.05944	0.000652817	0.0106888	pcyox1
ENSDARG00000056532	2.04299	0.00336123	0.0408085	serinc2
ENSDARG00000045799	2.01465	9.0095e-07	4.00993e-05	acanb
ENSDARG00000115204	2.00083	0.000614804	0.0102471	RF00004
ENSDARG00000009484	1.99211	0.000418525	0.0075079	arf1
ENSDARG00000036427	1.99202	0.000120632	0.00270498	slc3a2a
ENSDARG00000061985	1.98884	7.53878e-08	4.36681e-06	rbm47
ENSDARG00000102986	1.98037	1.1418e-06	4.97118e-05	csf1ra
ENSDARG00000044345	1.97694	5.85558e-08	3.55678e-06	cyfip1
ENSDARG00000010792	1.96114	0.000496075	0.00865813	cdc25b
ENSDARG00000090297	1.9566	0.00389273	0.0456796	ldlrad2
ENSDARG00000101637	1.95165	2.99413e-05	0.000829885	ccnd1
ENSDARG00000031981	1.95039	0.000212628	0.00435365	pcbd1
ENSDARG00000070670	1.93078	0.000335781	0.00624791	crip2
ENSDARG00000117085	1.92339	0.00409881	0.0475672	RF00156
ENSDARG00000027750	1.91988	0.000153735	0.00330704	dpp7
ENSDARG00000059294	1.91663	0.00155503	0.0217161	marco
ENSDARG00000093569	1.91216	0.00151356	0.0212111	bckdhbl
ENSDARG00000029722	1.90783	2.55694e-08	1.6638e-06	hmgb2a
ENSDARG00000102051	1.89888	0.00261953	0.0333431	mtbl
ENSDARG00000104255	1.89408	1.30649e-06	5.57881e-05	arhgap27
ENSDARG00000011166	1.89323	1.88544e-10	1.8028e-08	cahz
ENSDARG00000038991	1.89089	7.48056e-05	0.00178818	nsfb
ENSDARG00000039098	1.87539	0.000188636	0.00394319	ca8
ENSDARG00000093572	1.85271	0.00181804	0.0247201	lamc3
ENSDARG00000074695	1.84184	0.000411598	0.00740358	mertka
ENSDARG00000097620	1.83122	0.00515869	0.0568784	si:ch211-210b2.1
ENSDARG00000005191	1.8304	2.78937e-08	1.79237e-06	ahcy
ENSDARG00000039007	1.82266	0.00637302	0.0660231	eno3
ENSDARG00000017676	1.79888	2.64753e-05	0.00075047	mmp2
ENSDARG00000075964	1.79754	0.00021057	0.00432481	plekhg4
ENSDARG00000070161	1.79261	0.00325737	0.039765	vamp3
ENSDARG00000030999	1.79132	0.00522119	0.0573613	mybl1
ENSDARG00000044254	1.78478	3.18379e-06	0.000122121	anxa3b
ENSDARG00000071024	1.77833	2.79821e-05	0.000785386	zgc:171679
ENSDARG00000006029	1.77072	8.8205e-05	0.00206646	lta4h
ENSDARG00000099313	1.74811	0.00243335	0.0313407	naga
ENSDARG00000045930	1.74316	0.00834068	0.0808342	rbpms2a
ENSDARG00000089477	1.73187	0.000250165	0.0049578	si:ch211-132g1.3
ENSDARG00000024209	1.7294	0.00166305	0.0229045	wasf2
ENSDARG00000073893	1.72441	4.23961e-08	2.63119e-06	dnase2
ENSDARG00000013750	1.72083	2.6405e-07	1.32582e-05	eno1b
ENSDARG00000117324	1.71627	0.00011309	0.00256026	LO018196.1
ENSDARG00000111102	1.70299	7.12897e-06	0.000241877	camk2n2
ENSDARG00000073870	1.69888	0.00144171	0.0204625	gdpd2
ENSDARG00000016733	1.67987	0.000511338	0.00887029	psat1
ENSDARG00000091692	1.67962	0.00669424	0.0685332	havcr2
ENSDARG00000070165	1.67516	0.0051684	0.0568784	tnfrsf1b
ENSDARG00000015278	1.67494	4.91273e-05	0.00125867	plxnc1
ENSDARG00000102320	1.67004	0.000789999	0.0125896	mob1a
ENSDARG00000054155	1.66672	9.36433e-06	0.000310343	pcna
ENSDARG00000034943	1.66389	1.69162e-06	7.05549e-05	tm9sf5
ENSDARG00000102200	1.66284	0.000884527	0.0138191	man2a1
ENSDARG00000053136	1.65508	5.00978e-06	0.000179097	b2m
ENSDARG00000068213	1.65427	0.000468781	0.00825386	fzd10
ENSDARG00000003165	1.63456	0.00378492	0.0447015	nr2f6b
ENSDARG00000078734	1.63072	0.00148114	0.020918	myo1f
ENSDARG00000079932	1.62681	1.93774e-10	1.84399e-08	zgc:152830
ENSDARG00000036415	1.62475	0.000868902	0.0136296	glb1
ENSDARG00000104011	1.61518	6.82149e-06	0.000233027	rps17
ENSDARG00000036282	1.61438	0.00626181	0.0653452	rnaset2
ENSDARG00000044073	1.6084	5.50301e-05	0.00136952	fuca2
ENSDARG00000004378	1.60187	0.00369771	0.0438807	yrk
ENSDARG00000035556	1.59957	0.00616273	0.0646331	rps6ka3a
ENSDARG00000078888	1.59633	6.96515e-06	0.000237528	iqgap1
ENSDARG00000044341	1.588	6.2577e-06	0.00021561	chst7
ENSDARG00000068177	1.58562	0.000135143	0.00297107	pak2a
ENSDARG00000076801	1.57975	0.0106159	0.0964309	arap3
ENSDARG00000074589	1.57904	0.00539957	0.058522	rin2
ENSDARG00000086332	1.57557	3.04773e-08	1.93112e-06	bri3
ENSDARG00000080895	1.56162	3.46163e-05	0.000938632	RF01291
ENSDARG00000032206	1.56066	0.00134948	0.0193458	cthl
ENSDARG00000078172	1.55965	0.00841673	0.0814317	CU984600.1
ENSDARG00000055120	1.55958	6.24881e-10	5.33659e-08	ctsba
ENSDARG00000019362	1.54902	3.07422e-05	0.000849727	ptbp1a
ENSDARG00000077788	1.54151	2.88776e-07	1.42491e-05	arhgef10
ENSDARG00000060263	1.5326	0.000309045	0.00586633	pecam1
ENSDARG00000060004	1.53239	0.0010324	0.0156299	fzd7a
ENSDARG00000078313	1.52509	7.15546e-08	4.20573e-06	MYO9B
ENSDARG00000032238	1.52326	0.00500991	0.0557154	dnm3a
ENSDARG00000017757	1.51652	0.00527489	0.0578096	pik3cg
ENSDARG00000095556	1.51217	2.97065e-10	2.71076e-08	CR318588.4
ENSDARG00000079745	1.5121	0.0105874	0.0962599	si:ch211-166a6.5
ENSDARG00000091579	1.50732	0.000314969	0.00596055	si:ch211-66e2.5
ENSDARG00000026829	1.50248	2.04136e-07	1.06792e-05	cotl1
ENSDARG00000111350	1.49772	3.76393e-06	0.000140595	RF00017
ENSDARG00000069823	1.49639	0.000510389	0.00886152	proca1
ENSDARG00000062552	1.48957	0.00304858	0.0376531	lpar6a
ENSDARG00000074319	1.47556	0.00555975	0.0597023	sall1a
ENSDARG00000035521	1.47493	0.00536906	0.058281	sfrp1a
ENSDARG00000105142	1.47349	9.49242e-06	0.000313499	tcirg1b
ENSDARG00000071594	1.46875	0.00895983	0.0848769	TIMM21
ENSDARG00000003526	1.46231	0.00191722	0.0259578	psma5
ENSDARG00000055190	1.44311	0.00528803	0.0578096	slc17a5
ENSDARG00000077231	1.44011	0.00444817	0.050622	vwf
ENSDARG00000045074	1.43915	0.00791283	0.0774527	arl4d
ENSDARG00000001873	1.42911	0.00557656	0.0598033	phgdh
ENSDARG00000042533	1.42847	0.000147389	0.00319807	gstm.1
ENSDARG00000074262	1.42158	7.24399e-05	0.00174204	nck1a
ENSDARG00000019976	1.41736	0.00868908	0.0832419	idi1
ENSDARG00000094112	1.4131	0.000408419	0.00735964	slc22a21
ENSDARG00000079472	1.41005	0.00119789	0.0176019	CABZ01071020.1
ENSDARG00000100494	1.39958	0.00139293	0.0198474	pbx1a
ENSDARG00000016154	1.3878	2.56031e-07	1.29348e-05	zfp36l1a
ENSDARG00000027397	1.38715	4.12223e-07	1.98503e-05	vangl2
ENSDARG00000040503	1.37761	0.00318148	0.0389337	sb:cb81
ENSDARG00000092517	1.37717	2.06581e-09	1.60635e-07	gpsm1a
ENSDARG00000099465	1.37441	2.29941e-06	9.19138e-05	rnf213a
ENSDARG00000101670	1.37051	7.44235e-05	0.00178331	kntc1
ENSDARG00000076590	1.36735	0.00141078	0.0200805	atad2
ENSDARG00000010531	1.36572	0.0019389	0.0261981	scamp4
ENSDARG00000007275	1.35831	1.17862e-17	3.1829e-15	si:ch211-251b21.1
ENSDARG00000054302	1.34812	0.000768215	0.0122914	ehd4
ENSDARG00000091905	1.3413	0.0109152	0.0985229	si:dkey-108k21.21
ENSDARG00000006526	1.33876	0.0107323	0.0971353	fn1b
ENSDARG00000037967	1.32696	0.000553858	0.00947628	si:dkey-16l2.16
ENSDARG00000056934	1.323	5.11324e-05	0.00130004	hepacama
ENSDARG00000087857	1.32162	3.12441e-05	0.000861218	si:ch211-180a12.2
ENSDARG00000043511	1.31534	0.00300232	0.0371276	prdx6
ENSDARG00000094732	1.31406	0.000665035	0.010849	mical3b
ENSDARG00000015805	1.31254	0.0046535	0.0524463	cgnl1
ENSDARG00000020187	1.31238	0.00195512	0.0263994	zgc:92027
ENSDARG00000088143	1.31122	0.000531163	0.00915856	sema4gb
ENSDARG00000004034	1.30575	2.62009e-09	1.98333e-07	arhgdig
ENSDARG00000006314	1.29334	1.18764e-16	2.82545e-14	itgav
ENSDARG00000079076	1.2931	5.30477e-05	0.00133059	hgfb
ENSDARG00000044760	1.29176	0.00161671	0.0224052	gnaia
ENSDARG00000099306	1.29151	0.00252105	0.0322953	zgc:175088
ENSDARG00000017982	1.28394	0.00281017	0.0351025	cyp39a1
ENSDARG00000024694	1.27899	0.000750086	0.012018	myo1b
ENSDARG00000051814	1.27168	7.88064e-07	3.56305e-05	ptprz1a
ENSDARG00000099793	1.25893	8.88579e-06	0.00029645	cspg5b
ENSDARG00000062382	1.25891	0.00272734	0.0344113	snapin
ENSDARG00000077811	1.25882	0.00703996	0.0709821	sox11a
ENSDARG00000052330	1.25364	0.00752996	0.0746422	slc4a2b
ENSDARG00000098312	1.24755	1.1913e-06	5.17541e-05	scarb2a
ENSDARG00000014646	1.24179	0.00991488	0.0913331	aoc2
ENSDARG00000023999	1.23757	0.000109255	0.00248674	heatr5a
ENSDARG00000078006	1.2324	0.0082058	0.0797501	wscd1b
ENSDARG00000100952	1.23225	0.00980292	0.0906951	wu:fj16a03
ENSDARG00000043130	1.23074	0.00417447	0.0482256	notch2
ENSDARG00000098438	1.22267	1.38686e-05	0.000430485	slc6a6b
ENSDARG00000008388	1.222	0.00487116	0.0544269	mmp14b
ENSDARG00000076484	1.22109	0.000325717	0.00610612	stab1
ENSDARG00000067975	1.21678	0.000832701	0.0131339	atp5if1a
ENSDARG00000026369	1.20936	3.14703e-05	0.000863878	dbi
ENSDARG00000044975	1.20651	0.0018514	0.0251177	krt94
ENSDARG00000100082	1.20306	0.0101044	0.092584	ap3b1a
ENSDARG00000057698	1.20005	1.01211e-07	5.68149e-06	ctsd
ENSDARG00000074894	1.19681	0.00151942	0.0212782	myorg
ENSDARG00000078258	1.19446	4.27153e-09	3.11541e-07	CABZ01049847.1
ENSDARG00000104676	1.18349	0.00526314	0.0577466	prkd2
ENSDARG00000008238	1.17874	0.000807478	0.012817	manba
ENSDARG00000090830	1.17873	0.00197124	0.0265347	tmem132e
ENSDARG00000071004	1.1765	6.22923e-08	3.73829e-06	abhd12
ENSDARG00000103979	1.16739	0.00071808	0.0115914	calr3a
ENSDARG00000068262	1.1657	0.0086026	0.0825717	vamp5
ENSDARG00000088708	1.16564	3.7083e-12	4.90773e-10	ngfra
ENSDARG00000004131	1.15511	0.00447571	0.0508499	rttn
ENSDARG00000099035	1.14665	0.00102846	0.0155939	pcdh1g33
ENSDARG00000087981	1.14364	1.24714e-10	1.24614e-08	slc6a11b
ENSDARG00000099572	1.13656	4.61775e-16	1.0607e-13	hmgn2
ENSDARG00000016429	1.13395	0.000241424	0.00483913	farp2
ENSDARG00000040764	1.12944	0.000930753	0.0144187	id1
ENSDARG00000009534	1.12544	0.00272917	0.0344113	wls
ENSDARG00000079588	1.12136	6.30504e-05	0.00154601	castor1
ENSDARG00000018146	1.12082	0.00463498	0.0523012	gpx1a
ENSDARG00000035578	1.12053	0.00819498	0.0796927	hs3st1l2
ENSDARG00000100869	1.11921	0.0092794	0.0872657	adcy9
ENSDARG00000039522	1.11288	0.00402992	0.0470408	tubb2
ENSDARG00000002021	1.10588	0.000355291	0.00653789	pygb
ENSDARG00000076903	1.10476	0.000780193	0.0124432	bend3
ENSDARG00000103900	1.10269	0.00750986	0.0744799	sept9b
ENSDARG00000102105	1.10221	0.00973006	0.0901881	dad1
ENSDARG00000021833	1.09885	0.000594145	0.01001	ahr2
ENSDARG00000013968	1.09815	8.76315e-32	1.09452e-28	psap
ENSDARG00000089805	1.09259	0.00169084	0.0231914	pcdh18a
ENSDARG00000100075	1.09011	0.00221772	0.0292149	abcg2a
ENSDARG00000015224	1.08138	0.00285948	0.0355815	cd2ap
ENSDARG00000016774	1.07578	2.13662e-05	0.000624242	plekho2
ENSDARG00000057231	1.06937	5.20259e-05	0.00131273	rorca
ENSDARG00000036588	1.06797	3.40916e-10	3.04145e-08	mhc1zba
ENSDARG00000045928	1.06751	0.00895463	0.0848769	psma4
ENSDARG00000054172	1.06126	0.00527744	0.0578096	pgrmc1
ENSDARG00000057519	1.05908	0.00133601	0.0192078	pcdh1g9
ENSDARG00000104108	1.05727	0.00122691	0.0179099	slco1d1
ENSDARG00000076673	1.05542	0.00279989	0.0350363	wu:fi04e12
ENSDARG00000100729	1.05345	3.59251e-07	1.74678e-05	tln1
ENSDARG00000091131	1.05299	0.000633152	0.0104569	cry1bb
ENSDARG00000075327	1.05249	0.000720545	0.0116218	dock10
ENSDARG00000001437	1.04589	0.000740186	0.0119001	slc2a1a
ENSDARG00000099510	1.03604	0.000383298	0.00695715	cnn3a
ENSDARG00000037997	1.03368	0.000174021	0.00367953	tubb5
ENSDARG00000021137	1.03178	0.00108443	0.0162697	adgrv1
ENSDARG00000103013	1.03152	0.00948209	0.0884641	pcdh1g22
ENSDARG00000036036	1.03147	1.94209e-07	1.02709e-05	mdka
ENSDARG00000019191	1.02973	0.00512447	0.0566212	sept12
ENSDARG00000006683	1.01926	0.000123215	0.00275738	arhgef6
ENSDARG00000077664	1.01574	1.44827e-05	0.000447329	zgc:110239
ENSDARG00000007320	1.00615	1.38241e-09	1.11395e-07	rpl7
ENSDARG00000092807	1.00492	3.77999e-08	2.35325e-06	RPL41
ENSDARG00000017180	1.00425	9.51837e-05	0.00219395	npc1
ENSDARG00000042824	1.00044	0.00379148	0.0447015	nfe2l2a
ENSDARG00000104451	0.993568	0.00150268	0.0210882	slc39a7
ENSDARG00000061375	0.982985	0.00698221	0.0706493	sgpl1
ENSDARG00000115271	0.979977	4.56738e-06	0.000166256	zgc:171772
ENSDARG00000034427	0.969812	1.39064e-07	7.65582e-06	jpt2
ENSDARG00000009342	0.963538	0.000254037	0.00502143	txndc5
ENSDARG00000014867	0.960856	6.83064e-15	1.36504e-12	rpl8
ENSDARG00000035120	0.955186	0.00639314	0.0661286	gldc
ENSDARG00000004782	0.954806	0.00427656	0.049032	fgfr3
ENSDARG00000031435	0.954162	0.00011334	0.00256221	zgc:56493
ENSDARG00000033738	0.952428	5.05574e-06	0.000180418	zgc:153867
ENSDARG00000010144	0.949675	0.00941986	0.0881304	plppr3a
ENSDARG00000070822	0.949349	0.000138396	0.00302924	cnp
ENSDARG00000075625	0.945658	0.000993862	0.0152194	lrig1
ENSDARG00000015128	0.936235	0.000877262	0.0137284	rpl27
ENSDARG00000020442	0.93569	0.00999589	0.0918005	snx5
ENSDARG00000000606	0.92702	0.00940296	0.0880135	dnah6
ENSDARG00000023298	0.925611	0.00196332	0.0264922	rps27.1
ENSDARG00000060805	0.92241	0.00197178	0.0265347	map1sa
ENSDARG00000104541	0.920859	0.000679626	0.011033	msh6
ENSDARG00000076667	0.91326	0.000531908	0.00916339	ccng1
ENSDARG00000096662	0.908696	0.00196546	0.0265033	abcc3
ENSDARG00000010770	0.908331	0.00101687	0.0154768	sox19a
ENSDARG00000010710	0.906493	0.000885131	0.0138191	msi1
ENSDARG00000029500	0.905957	1.36548e-10	1.3576e-08	rpl34
ENSDARG00000041381	0.904819	0.0109961	0.0990742	arntl2
ENSDARG00000032296	0.904183	0.000274868	0.00534335	pomp
ENSDARG00000068432	0.898106	6.39818e-05	0.00156501	si:dkey-56m19.5
ENSDARG00000105287	0.893927	2.07891e-05	0.000610056	mpp1
ENSDARG00000027590	0.888696	2.68564e-05	0.000759121	sept2
ENSDARG00000063910	0.887605	0.00627106	0.0654076	mt-atp8
ENSDARG00000007959	0.881572	0.00944785	0.0883095	hibadhb
ENSDARG00000068247	0.880052	0.000106077	0.00242268	luzp2
ENSDARG00000014690	0.879958	1.15989e-09	9.42247e-08	rps4x
ENSDARG00000103791	0.878658	1.58523e-05	0.000482179	nme2b.1
ENSDARG00000009830	0.877726	5.66874e-09	4.04586e-07	hdlbpa
ENSDARG00000021539	0.877106	0.00120982	0.0177251	ephb2b
ENSDARG00000013307	0.875978	0.000139394	0.00304109	rpl19
ENSDARG00000028982	0.867117	0.0107077	0.0969944	pcca
ENSDARG00000043453	0.865219	1.60985e-05	0.000488184	rps5
ENSDARG00000068965	0.864769	0.00880536	0.0839534	nrip1a
ENSDARG00000040555	0.861642	0.0100208	0.091987	bckdha
ENSDARG00000056008	0.857372	3.2222e-06	0.000122886	atp5mc1
ENSDARG00000068227	0.856521	0.00918588	0.0865491	tmem150aa
ENSDARG00000041811	0.851539	0.000167288	0.00356785	rps25
ENSDARG00000034368	0.849947	0.000487481	0.0085305	hexb
ENSDARG00000101584	0.846278	0.000211384	0.00433261	CU467822.1
ENSDARG00000070455	0.84269	4.98706e-07	2.37183e-05	tmem245
ENSDARG00000058259	0.841607	0.000437808	0.00780137	celsr1b
ENSDARG00000058159	0.839348	0.00177907	0.0242351	ipo8
ENSDARG00000077777	0.837299	1.7999e-22	9.72141e-20	tmsb4x
ENSDARG00000014554	0.83331	0.0109823	0.0989946	ppp1r3cb
ENSDARG00000017115	0.83076	0.0044853	0.0508997	kctd10
ENSDARG00000011925	0.827321	0.00238312	0.0308647	spns1
ENSDARG00000006791	0.826544	0.00643517	0.0664259	arntl1a
ENSDARG00000056121	0.823319	0.00791425	0.0774527	serac1
ENSDARG00000104702	0.821035	0.00216369	0.0286353	cat
ENSDARG00000020871	0.817378	6.84781e-05	0.00166076	ptprz1b
ENSDARG00000054794	0.811763	1.87392e-07	9.98624e-06	plcxd3
ENSDARG00000011459	0.811501	5.83128e-05	0.00144045	gsna
ENSDARG00000036044	0.810745	0.000226192	0.0045844	rps20
ENSDARG00000100753	0.808689	0.000231284	0.00466867	CABZ01076275.1
ENSDARG00000002632	0.804889	0.00646259	0.0666493	anxa11b
ENSDARG00000077533	0.803657	0.00625659	0.0653452	eif3f
ENSDARG00000015472	0.798604	0.00626006	0.0653452	gpc4
ENSDARG00000008186	0.790001	4.6803e-06	0.000169134	syk
ENSDARG00000028327	0.787832	0.00157129	0.0218515	gmfb
ENSDARG00000075024	0.784329	0.00739589	0.0735687	si:ch73-375g18.1
ENSDARG00000028335	0.783663	3.57009e-07	1.74011e-05	hmga1a
ENSDARG00000086618	0.778798	0.00620695	0.0649762	psma3
ENSDARG00000036629	0.777914	2.23419e-05	0.000648954	rps14
ENSDARG00000011201	0.777739	0.00337779	0.0408854	rplp2l
ENSDARG00000036820	0.777085	3.52343e-11	3.82676e-09	mgll
ENSDARG00000010008	0.776494	8.97504e-05	0.00208313	vim
ENSDARG00000057452	0.773606	0.00180042	0.0245093	ston2
ENSDARG00000026137	0.772063	0.00547329	0.0590111	sfxn5b
ENSDARG00000020197	0.768044	3.92698e-06	0.000145597	rpl5a
ENSDARG00000034817	0.765828	0.00526074	0.0577466	asah1b
ENSDARG00000042690	0.765695	0.00125898	0.0182926	s1pr1
ENSDARG00000105116	0.764451	2.21057e-05	0.000643029	p4hb
ENSDARG00000100829	0.759131	0.00647758	0.0667602	pcdh1g32
ENSDARG00000006862	0.758301	0.00123466	0.0180099	kifap3b
ENSDARG00000018334	0.757613	0.000365011	0.00669209	rpl35
ENSDARG00000054533	0.754942	0.00173239	0.0236637	araf
ENSDARG00000042566	0.752815	3.23911e-06	0.000123296	rps7
ENSDARG00000019778	0.752565	5.4139e-06	0.000190814	rps6
ENSDARG00000034240	0.751049	0.00197519	0.0265628	capza1a
ENSDARG00000052928	0.749999	0.00683888	0.0695867	arf6b
ENSDARG00000015862	0.747229	0.000249352	0.00495332	rpl5b
ENSDARG00000055996	0.746642	8.7609e-06	0.000292772	rps8a
ENSDARG00000099280	0.743461	0.00374979	0.044367	utp20
ENSDARG00000039966	0.7418	3.8392e-05	0.00102161	prom1a
ENSDARG00000104559	0.739951	3.14604e-05	0.000863878	tmem63ba
ENSDARG00000052290	0.73872	0.00724831	0.0724976	rab33ba
ENSDARG00000008660	0.737135	0.000331367	0.00619041	coro1b
ENSDARG00000099004	0.73598	0.00774965	0.0763654	CABZ01102170.1
ENSDARG00000035132	0.734822	0.00408034	0.04741	rgs3b
ENSDARG00000104953	0.734465	1.20911e-05	0.000384147	stt3a
ENSDARG00000042530	0.734295	0.0045402	0.0514623	nup205
ENSDARG00000052094	0.727788	0.000120739	0.00270498	notch1b
ENSDARG00000010160	0.726479	9.19492e-05	0.00212675	rps15a
ENSDARG00000009212	0.724563	2.62944e-06	0.000102831	ppiaa
ENSDARG00000035871	0.72186	0.0010617	0.0159807	rpl30
ENSDARG00000013730	0.721669	0.000919297	0.0142634	slc4a4a
ENSDARG00000008867	0.719225	8.36004e-06	0.000280314	rap1b
ENSDARG00000116271	0.716675	0.0110439	0.0994151	BX470259.2
ENSDARG00000054332	0.714871	4.779e-05	0.00122755	trim66
ENSDARG00000079858	0.71475	0.000273351	0.00532942	tmem163a
ENSDARG00000031511	0.712935	0.000320976	0.0060513	psmb2
ENSDARG00000025073	0.711073	2.3668e-07	1.21927e-05	rpl18a
ENSDARG00000052010	0.710173	0.0041961	0.0483871	fam96b
ENSDARG00000016415	0.704109	0.00345247	0.0414878	dhtkd1
ENSDARG00000076533	0.702923	0.00249854	0.0320892	nfe2l1b
ENSDARG00000018060	0.702467	2.07835e-05	0.000610056	pik3r2
ENSDARG00000036080	0.702288	1.11965e-13	1.77579e-11	cd81a
ENSDARG00000075536	0.702282	0.00268048	0.0338816	cpne1
ENSDARG00000013763	0.701806	0.0106213	0.0964363	rrbp1a
ENSDARG00000025348	0.698425	0.000133699	0.00294789	igfbp5b
ENSDARG00000027813	0.698247	0.0067848	0.0691068	nus1
ENSDARG00000041232	0.696582	5.22078e-06	0.000184658	rps29
ENSDARG00000060586	0.687165	0.00499718	0.0556344	ctdspl2b
ENSDARG00000098075	0.685953	3.35154e-07	1.63758e-05	sh3bgrl3
ENSDARG00000013804	0.682285	0.00706317	0.0711802	capns1b
ENSDARG00000103684	0.680497	0.00766067	0.0757126	ap4e1
ENSDARG00000030602	0.675733	0.00212862	0.0282272	rps19
ENSDARG00000019060	0.675507	1.47707e-06	6.24053e-05	snx12
ENSDARG00000014727	0.675231	0.00749835	0.0744027	acox1
ENSDARG00000036065	0.674189	0.00164957	0.0227501	mgat1b
ENSDARG00000001897	0.670768	0.00216736	0.0286648	man2b1
ENSDARG00000006316	0.668938	0.000204918	0.00423046	rpl23a
ENSDARG00000019230	0.666044	2.15374e-11	2.39172e-09	rpl7a
ENSDARG00000004796	0.664729	8.26855e-05	0.00195318	mgrn1b
ENSDARG00000102340	0.658092	0.00759222	0.0751476	ptn
ENSDARG00000074468	0.650087	0.00183452	0.0249226	prdm11
ENSDARG00000005026	0.649136	0.00517154	0.0568784	tshz1
ENSDARG00000009285	0.647067	8.55073e-05	0.00200796	rpl15
ENSDARG00000095906	0.641554	1.91137e-05	0.000568405	CR848047.1
ENSDARG00000070437	0.641178	0.000380553	0.00691989	rpl22
ENSDARG00000001676	0.633296	0.000243819	0.0048676	gpm6bb
ENSDARG00000103683	0.632495	0.00468444	0.0526808	inpp5b
ENSDARG00000054362	0.630983	3.15166e-05	0.000863962	ccdc47
ENSDARG00000025094	0.628282	0.00376207	0.044486	edem1
ENSDARG00000043509	0.628118	0.00359797	0.0430035	rpl11
ENSDARG00000104085	0.625401	0.00689533	0.0699469	abcd3a
ENSDARG00000020504	0.625131	0.000250321	0.0049578	h3f3b.1
ENSDARG00000034897	0.622963	0.00602753	0.0635307	rps10
ENSDARG00000025581	0.622344	0.000147631	0.00319985	rpl10
ENSDARG00000002026	0.621739	0.00917555	0.0865333	qkib
ENSDARG00000010516	0.617575	0.00921111	0.0867128	rpl21
ENSDARG00000019693	0.616163	0.00989214	0.0913093	clcn5a
ENSDARG00000016868	0.613482	0.000505765	0.00878888	rhobtb2a
ENSDARG00000011703	0.610697	8.38965e-05	0.00197251	clocka
ENSDARG00000076679	0.609865	0.00163248	0.022581	rai1
ENSDARG00000019181	0.595665	7.94894e-05	0.0018866	rpsa
ENSDARG00000054259	0.595321	0.00881231	0.0839795	nat10
ENSDARG00000036875	0.593722	0.00807555	0.0787613	rps12
ENSDARG00000043497	0.592978	0.00896168	0.0848769	scrn2
ENSDARG00000042905	0.589128	0.000242933	0.00485478	rpl10a
ENSDARG00000015990	0.588248	0.00138557	0.0197639	hcfc1a
ENSDARG00000099380	0.588179	0.00170304	0.0233427	rpl13
ENSDARG00000098361	-0.585263	0.00338598	0.0409597	nudcd3
ENSDARG00000071524	-0.586215	0.00267108	0.0338055	insrb
ENSDARG00000073843	-0.588163	1.23881e-06	5.33543e-05	myo9ab
ENSDARG00000077791	-0.589287	0.00119104	0.01754	brsk2b
ENSDARG00000078095	-0.589333	0.000872374	0.0136733	cipcb
ENSDARG00000061692	-0.589658	0.00430633	0.0491758	yjefn3
ENSDARG00000075165	-0.592705	0.000673428	0.0109502	zc3h6
ENSDARG00000003789	-0.592812	0.00207227	0.0276265	dennd5b
ENSDARG00000101755	-0.59314	1.92e-05	0.000570123	prkar1ab
ENSDARG00000069560	-0.594429	0.000642917	0.0105684	kcnh3
ENSDARG00000063538	-0.594618	6.79919e-08	4.0319e-06	kalrnb
ENSDARG00000028628	-0.594877	0.00184707	0.025076	gdap1l1
ENSDARG00000004060	-0.596088	2.82083e-06	0.0001101	bhlhe40
ENSDARG00000020328	-0.597165	0.0002138	0.00436422	plekha6
ENSDARG00000042115	-0.597335	0.00107098	0.0160799	tmem198a
ENSDARG00000070545	-0.598521	4.97753e-05	0.00127038	top1l
ENSDARG00000055092	-0.599016	0.0025343	0.032413	pora
ENSDARG00000067507	-0.600173	0.00229667	0.0300175	kctd8
ENSDARG00000101419	-0.600332	1.11901e-05	0.000359521	drp2
ENSDARG00000100620	-0.600517	0.000350644	0.00646427	taok2b
ENSDARG00000086214	-0.601555	8.29977e-08	4.72543e-06	ntrk3b
ENSDARG00000078088	-0.60603	1.9694e-05	0.000582196	si:ch211-186j3.6
ENSDARG00000098221	-0.606096	0.000152711	0.00329211	st8sia1
ENSDARG00000016360	-0.606501	0.00898617	0.0850685	kpna1
ENSDARG00000021590	-0.606861	0.000621965	0.0103234	magi2a
ENSDARG00000098344	-0.608443	0.00218734	0.0288909	rab18b
ENSDARG00000000853	-0.609255	0.00646348	0.0666493	dstyk
ENSDARG00000062561	-0.609851	0.00664439	0.0681678	adck1
ENSDARG00000032114	-0.609945	0.000956402	0.0147589	slain2
ENSDARG00000056572	-0.610306	0.000627764	0.0103851	si:dkey-261i16.5
ENSDARG00000035056	-0.613098	7.46195e-05	0.00178586	fgf13a
ENSDARG00000099635	-0.613207	5.92116e-05	0.00146084	akap8l
ENSDARG00000078056	-0.6143	0.0036028	0.0430098	RNF208
ENSDARG00000019613	-0.616863	9.39483e-06	0.000310838	ip6k2b
ENSDARG00000061752	-0.617055	1.14129e-07	6.35307e-06	ripor2
ENSDARG00000027285	-0.617284	0.00666999	0.0683554	kcnf1b
ENSDARG00000032039	-0.619352	4.67192e-05	0.00120583	mxd1
ENSDARG00000060631	-0.619964	4.44196e-06	0.000162877	si:ch211-182d3.1
ENSDARG00000043448	-0.620824	5.57955e-05	0.00138511	itm2ca
ENSDARG00000001881	-0.620834	0.0029205	0.0362571	cacnb3a
ENSDARG00000102610	-0.62289	0.00101293	0.0154286	r3hdm2
ENSDARG00000038524	-0.625241	5.32622e-06	0.000188055	pik3r1
ENSDARG00000087205	-0.628146	0.000527908	0.00912605	akt3b
ENSDARG00000035895	-0.628195	9.94035e-06	0.000326187	fndc5b
ENSDARG00000013000	-0.628801	7.56876e-05	0.0018071	ppfia2
ENSDARG00000060452	-0.629875	2.44431e-05	0.000702553	sdk2b
ENSDARG00000089981	-0.632148	0.00341581	0.0412457	rnf146
ENSDARG00000061976	-0.633555	0.00053236	0.00916339	sema6bb
ENSDARG00000086746	-0.633895	5.18988e-05	0.00131238	prodha
ENSDARG00000104401	-0.634095	0.00265532	0.0336487	yme1l1b
ENSDARG00000079295	-0.63792	0.00640332	0.0661996	cacna1bb
ENSDARG00000069160	-0.638366	0.000418503	0.0075079	fam19a5a
ENSDARG00000087843	-0.641394	2.81416e-05	0.00078765	cntn1a
ENSDARG00000059090	-0.641563	0.00505827	0.0560024	sstr2a
ENSDARG00000028000	-0.641984	1.86147e-11	2.12478e-09	pfkpa
ENSDARG00000098683	-0.642901	0.000208041	0.00427867	zmiz2
ENSDARG00000015199	-0.643836	0.00198502	0.0266411	cblb
ENSDARG00000104719	-0.646848	0.00170502	0.0233538	abcc1
ENSDARG00000020080	-0.647215	7.06505e-08	4.16484e-06	ek1
ENSDARG00000017108	-0.650626	4.95304e-06	0.000177386	kcna1b
ENSDARG00000042703	-0.651039	0.000240133	0.00481809	parp6a
ENSDARG00000079985	-0.651342	7.09119e-05	0.00171355	nrip2
ENSDARG00000102690	-0.651534	1.27855e-06	5.48294e-05	rims2b
ENSDARG00000055373	-0.652304	0.000125533	0.00280297	sema3fb
ENSDARG00000063438	-0.652669	0.00655153	0.0673834	srebf2
ENSDARG00000102505	-0.655043	0.00740501	0.0735861	trim32
ENSDARG00000107441	-0.655057	6.62098e-07	3.0487e-05	CABZ01063170.1
ENSDARG00000011317	-0.658287	0.000953262	0.0147332	adra1ba
ENSDARG00000101776	-0.65876	1.1005e-07	6.14312e-06	syt12
ENSDARG00000010407	-0.659549	0.000438007	0.00780137	ppp4r4
ENSDARG00000063218	-0.659818	0.00210635	0.027969	ppm1la
ENSDARG00000099652	-0.659875	0.000210884	0.0043268	xpot
ENSDARG00000075141	-0.660942	8.97129e-05	0.00208313	gprc5bb
ENSDARG00000034086	-0.66346	0.000629618	0.0104072	zgc:65895
ENSDARG00000014969	-0.663693	0.000599156	0.0100626	ankhb
ENSDARG00000071860	-0.664451	0.000215482	0.0043896	nrn1a
ENSDARG00000043332	-0.666538	0.000468133	0.00824971	prkcz
ENSDARG00000097017	-0.667657	2.66877e-07	1.33666e-05	mical3a
ENSDARG00000009493	-0.668416	0.00590032	0.062586	MAP3K13
ENSDARG00000062181	-0.668947	0.0108804	0.0982533	bmt2
ENSDARG00000036094	-0.66973	0.00674994	0.0689626	pias1a
ENSDARG00000105121	-0.669811	0.00137299	0.0196266	FAM135B
ENSDARG00000080337	-0.671325	8.21339e-21	3.64748e-18	NC_002333.4
ENSDARG00000045305	-0.676616	0.0103743	0.0947104	pde7a
ENSDARG00000040741	-0.676716	0.000675185	0.0109698	kcnab1b
ENSDARG00000087822	-0.677099	0.00113455	0.0168864	agap3
ENSDARG00000056080	-0.677743	0.00952035	0.0886965	si:dkey-191g9.5
ENSDARG00000061497	-0.679402	1.24459e-10	1.24614e-08	thsd7bb
ENSDARG00000074908	-0.680725	0.00876173	0.0836834	col6a1
ENSDARG00000076014	-0.681603	0.000403419	0.00729586	ERC1
ENSDARG00000044362	-0.682411	0.000376222	0.00685987	unc119b
ENSDARG00000038737	-0.683515	9.0342e-10	7.4296e-08	phf20b
ENSDARG00000104264	-0.683792	0.00275852	0.0346707	XKR4
ENSDARG00000053375	-0.684463	1.68107e-06	7.04287e-05	nptxrb
ENSDARG00000071011	-0.684604	3.50766e-10	3.11543e-08	cdk5r2a
ENSDARG00000104480	-0.684977	0.000657356	0.0107501	hcn1
ENSDARG00000103032	-0.68502	0.00243107	0.0313407	rap2b
ENSDARG00000019753	-0.686255	8.74358e-10	7.22032e-08	kcnn3
ENSDARG00000060926	-0.686395	0.00103034	0.0156105	rnf19b
ENSDARG00000075271	-0.688044	2.36728e-07	1.21927e-05	rapgef5a
ENSDARG00000035907	-0.689148	1.47941e-15	3.24885e-13	fam49al
ENSDARG00000037593	-0.690291	3.90423e-12	5.06637e-10	prickle2b
ENSDARG00000059246	-0.692595	0.000584754	0.00990724	hnrnpd
ENSDARG00000079059	-0.693148	0.0105497	0.0960475	retreg1
ENSDARG00000075564	-0.693904	0.000190443	0.00396852	fam13a
ENSDARG00000011188	-0.694984	4.90188e-13	7.25623e-11	acvr2aa
ENSDARG00000073728	-0.697036	0.00137989	0.019711	gal3st3
ENSDARG00000098856	-0.697306	2.15427e-11	2.39172e-09	RYR2
ENSDARG00000004386	-0.698287	5.98113e-06	0.000206831	si:dkey-153k10.9
ENSDARG00000051953	-0.698396	7.42134e-08	4.31128e-06	ythdc1
ENSDARG00000068582	-0.698815	2.4922e-07	1.27051e-05	rnf44
ENSDARG00000061057	-0.698827	0.00723572	0.0724079	cyhr1
ENSDARG00000079251	-0.699581	1.24373e-06	5.34508e-05	nlgn2b
ENSDARG00000070922	-0.699636	7.73047e-09	5.36409e-07	cnbpb
ENSDARG00000060680	-0.701392	4.92285e-06	0.000176939	si:ch73-127m5.1
ENSDARG00000038785	-0.701962	8.99416e-08	5.07738e-06	abcf2a
ENSDARG00000009941	-0.704716	2.03316e-06	8.24152e-05	erc1a
ENSDARG00000036446	-0.705048	0.00415594	0.0481184	PRKAR2B
ENSDARG00000040177	-0.705608	0.00736815	0.073439	rgs16
ENSDARG00000102773	-0.706109	5.59201e-09	4.0054e-07	cacna1da
ENSDARG00000040287	-0.707265	1.1585e-12	1.63039e-10	ywhabl
ENSDARG00000069765	-0.707497	5.07087e-14	8.58783e-12	syngap1b
ENSDARG00000105178	-0.708808	0.000293256	0.00561882	erc2
ENSDARG00000101413	-0.709007	0.00545756	0.0589743	dusp7
ENSDARG00000044091	-0.712213	4.91068e-07	2.34213e-05	pitpnab
ENSDARG00000060854	-0.712263	4.67813e-06	0.000169134	kctd3
ENSDARG00000063314	-0.713825	0.00921193	0.0867128	apba2a
ENSDARG00000038855	-0.715189	0.00205148	0.027386	chmp5a
ENSDARG00000089340	-0.715648	2.31869e-06	9.23044e-05	rhobtb2b
ENSDARG00000005141	-0.716401	4.4588e-10	3.89103e-08	camkvb
ENSDARG00000068701	-0.716829	5.55805e-07	2.61346e-05	gpr85
ENSDARG00000008706	-0.717002	1.1475e-08	7.66946e-07	paip2b
ENSDARG00000029911	-0.71842	6.78482e-05	0.00164949	casc3
ENSDARG00000079639	-0.718686	5.97299e-07	2.78889e-05	PRRC2B
ENSDARG00000099283	-0.720595	1.0846e-05	0.000349028	epb41a
ENSDARG00000100592	-0.720794	0.000189395	0.00395079	slc8a2b
ENSDARG00000033537	-0.721647	0.0105301	0.0959574	p4ha1a
ENSDARG00000052604	-0.722029	0.00526492	0.0577466	cpeb2
ENSDARG00000075192	-0.724949	0.00189166	0.0256291	yme1l1a
ENSDARG00000100003	-0.726259	2.29969e-06	9.19138e-05	glulb
ENSDARG00000111837	-0.72641	0.00873048	0.0834784	trhde.1
ENSDARG00000002506	-0.726486	1.2925e-05	0.000406323	zgc:92818
ENSDARG00000067591	-0.726989	0.00932911	0.0874904	puraa
ENSDARG00000074794	-0.731238	2.18412e-11	2.41146e-09	necab3
ENSDARG00000035970	-0.733222	4.53059e-19	1.64617e-16	ptprn2
ENSDARG00000098802	-0.734446	0.00648466	0.0667987	map7d1a
ENSDARG00000105657	-0.736318	0.00503338	0.0557888	si:cabz01080528.1
ENSDARG00000040982	-0.736515	0.000582794	0.00988672	fgf14
ENSDARG00000010023	-0.739857	2.93252e-10	2.68823e-08	CU856539.1
ENSDARG00000090634	-0.741278	0.00943291	0.0882112	smim29
ENSDARG00000061936	-0.741298	0.00336745	0.0408316	fbxo10
ENSDARG00000032565	-0.741552	4.30595e-05	0.00113075	cacng2a
ENSDARG00000097205	-0.742443	5.29222e-05	0.00133031	ulk2
ENSDARG00000076265	-0.744528	0.000367599	0.00672772	ano8a
ENSDARG00000069469	-0.746967	0.000139947	0.00304984	khdrbs2
ENSDARG00000037324	-0.748402	2.55474e-07	1.29348e-05	klhl17
ENSDARG00000069608	-0.749196	6.51735e-05	0.00159027	palm2
ENSDARG00000078778	-0.75004	1.12887e-10	1.14514e-08	lrch1
ENSDARG00000008370	-0.75253	2.32027e-09	1.78339e-07	csnk1da
ENSDARG00000016011	-0.754077	4.87595e-05	0.00125085	gpcpd1
ENSDARG00000074168	-0.755786	5.26478e-05	0.00132508	fam208b
ENSDARG00000113702	-0.755931	1.04688e-05	0.000340176	CR925804.2
ENSDARG00000035868	-0.756314	1.20028e-06	5.20313e-05	spire1a
ENSDARG00000045556	-0.757455	0.00279173	0.0349999	OTUD7A
ENSDARG00000101446	-0.760219	9.53529e-18	2.64657e-15	PCP4L1
ENSDARG00000074828	-0.760913	0.00918297	0.0865491	si:dkey-263f15.2
ENSDARG00000024966	-0.762379	9.34374e-09	6.3512e-07	MARK4
ENSDARG00000027740	-0.765965	5.47126e-07	2.57872e-05	adcyap1b
ENSDARG00000059438	-0.768434	7.69748e-07	3.48813e-05	galnt18b
ENSDARG00000114852	-0.768542	0.000564524	0.00963402	CR974456.1
ENSDARG00000069038	-0.770082	0.00844251	0.0815812	si:ch211-242e8.1
ENSDARG00000079280	-0.770112	0.00687404	0.0698023	dhrsx
ENSDARG00000078902	-0.77028	3.01181e-06	0.000116643	rims1b
ENSDARG00000018270	-0.770773	9.90399e-05	0.00227234	olfm1a
ENSDARG00000018153	-0.773671	0.0063571	0.0659381	nt5c1ba
ENSDARG00000102204	-0.77375	7.26373e-07	3.31412e-05	jph3
ENSDARG00000010773	-0.773907	1.98425e-06	8.05962e-05	pnpla6
ENSDARG00000058369	-0.775459	2.55217e-05	0.000728607	mex3b
ENSDARG00000070555	-0.779879	6.23068e-05	0.00152965	ldlrad4a
ENSDARG00000060849	-0.785225	7.89598e-05	0.00187626	dlgap4a
ENSDARG00000117549	-0.786542	0.00383165	0.0450422	FQ790211.1
ENSDARG00000005690	-0.787591	0.00126108	0.0182926	slc25a23a
ENSDARG00000075666	-0.787615	0.000623685	0.0103348	tsc22d3
ENSDARG00000060618	-0.788405	2.76163e-09	2.07476e-07	ipo13
ENSDARG00000000161	-0.792985	0.00320919	0.0392248	itsn2a
ENSDARG00000101949	-0.793211	0.000823379	0.0130074	numbl
ENSDARG00000036107	-0.793799	0.00545971	0.0589743	txnipa
ENSDARG00000018726	-0.794516	0.00596598	0.0631484	slco3a1
ENSDARG00000027316	-0.794715	0.00395841	0.0462873	tcp11l2
ENSDARG00000027279	-0.795924	0.00363281	0.0432388	numb
ENSDARG00000013491	-0.797677	0.00222941	0.0293108	map3k9
ENSDARG00000042259	-0.797974	0.000664715	0.010849	tgfbr1b
ENSDARG00000076153	-0.798373	0.00122243	0.0178836	lca5
ENSDARG00000098691	-0.800804	4.05431e-07	1.95704e-05	CT583672.1
ENSDARG00000022763	-0.802468	0.00970961	0.0900821	hpcal1
ENSDARG00000102458	-0.803244	3.20847e-06	0.000122597	hip1rb
ENSDARG00000036414	-0.804058	0.00382989	0.0450422	si:ch73-335l21.1
ENSDARG00000089156	-0.80504	1.60254e-05	0.000486705	egr3
ENSDARG00000026499	-0.807233	2.53197e-06	9.96144e-05	ppm1e
ENSDARG00000037921	-0.814726	2.28009e-05	0.000661327	gng13b
ENSDARG00000087421	-0.818447	1.29054e-07	7.12438e-06	serbp1b
ENSDARG00000092799	-0.819224	0.00970568	0.0900821	camta2
ENSDARG00000032221	-0.821425	1.84465e-10	1.77229e-08	phactr4b
ENSDARG00000031888	-0.8215	1.66418e-05	0.000503895	mapk8a
ENSDARG00000020645	-0.822535	1.68263e-12	2.33512e-10	slc7a3a
ENSDARG00000077353	-0.82412	7.22346e-19	2.50901e-16	rerea
ENSDARG00000111942	-0.824444	0.00952222	0.0886965	si:ch73-262h23.4
ENSDARG00000044381	-0.825875	1.21091e-06	5.22865e-05	siah2l
ENSDARG00000117308	-0.825878	0.00933828	0.087531	zgc:194629
ENSDARG00000074531	-0.827067	8.94035e-06	0.000297571	spag9a
ENSDARG00000068714	-0.830235	2.16989e-12	2.97008e-10	ksr1a
ENSDARG00000045768	-0.832142	3.23748e-21	1.5046e-18	cry1aa
ENSDARG00000077694	-0.834191	0.00296349	0.0367157	dtnba
ENSDARG00000039385	-0.835437	2.29723e-05	0.00066533	dlg4b
ENSDARG00000015164	-0.83567	6.55159e-10	5.57136e-08	mknk2b
ENSDARG00000113112	-0.835726	0.000415096	0.00745978	CABZ01104031.1
ENSDARG00000062370	-0.839028	0.00763607	0.0755441	bcl2l13
ENSDARG00000053571	-0.84028	0.0068307	0.0695389	adob
ENSDARG00000094522	-0.84045	3.42671e-05	0.000932962	si:ch211-14c7.2
ENSDARG00000055740	-0.840627	0.000115269	0.00259994	march9
ENSDARG00000029480	-0.841775	1.91372e-06	7.82081e-05	specc1
ENSDARG00000044574	-0.844596	0.000465259	0.00820672	rbms3
ENSDARG00000011122	-0.844682	0.00100536	0.0153369	pptc7a
ENSDARG00000102165	-0.845073	0.00871699	0.0834164	sema6a
ENSDARG00000022424	-0.847135	0.000530633	0.00915732	slc26a5
ENSDARG00000098057	-0.848723	1.11785e-17	3.06014e-15	dscaml1
ENSDARG00000087426	-0.849167	2.19977e-05	0.00064082	si:ch211-151p13.8
ENSDARG00000043662	-0.851456	9.67316e-20	3.86617e-17	cnih2
ENSDARG00000068166	-0.852661	5.70541e-06	0.000198982	whrnb
ENSDARG00000070686	-0.852896	5.80395e-06	0.000201715	cdipt
ENSDARG00000037872	-0.857801	1.98024e-06	8.05962e-05	foxk1
ENSDARG00000062460	-0.857838	1.28473e-06	5.49764e-05	sgk3
ENSDARG00000056949	-0.85865	0.00362139	0.0431286	htr7a
ENSDARG00000034668	-0.860794	6.74926e-11	7.0988e-09	celf3a
ENSDARG00000051824	-0.860885	0.000604352	0.010132	tmeff2a
ENSDARG00000075977	-0.861452	7.21908e-08	4.21831e-06	prr5a
ENSDARG00000076891	-0.862159	0.00829284	0.0804876	rfxap
ENSDARG00000105254	-0.86294	0.000607408	0.0101662	RAB37
ENSDARG00000015531	-0.865462	1.82988e-07	9.77764e-06	slc4a8
ENSDARG00000099374	-0.867579	0.00547356	0.0590111	sp9
ENSDARG00000055357	-0.867579	0.00064057	0.0105533	leo1
ENSDARG00000098360	-0.867805	0.00411184	0.0476907	cyp19a1b
ENSDARG00000018896	-0.869086	5.95417e-09	4.20453e-07	mmp24
ENSDARG00000109358	-0.870463	7.15903e-09	5.03754e-07	trhde.2
ENSDARG00000079912	-0.870598	5.12013e-13	7.52358e-11	rapgefl1
ENSDARG00000097011	-0.871027	0.00630804	0.065622	hbaa1
ENSDARG00000021059	-0.87329	0.00164871	0.0227501	alas1
ENSDARG00000039117	-0.87452	4.52216e-06	0.000165515	tefa
ENSDARG00000028517	-0.87869	0.000134571	0.00296175	hbp1
ENSDARG00000070393	-0.878885	0.00890776	0.0846068	si:dkey-190g6.2
ENSDARG00000111920	-0.879626	1.70407e-05	0.000513637	cplx1
ENSDARG00000028071	-0.881207	9.57896e-12	1.13944e-09	bmp1a
ENSDARG00000018000	-0.882372	2.55372e-09	1.94044e-07	ubp1
ENSDARG00000103362	-0.883832	0.00532634	0.058036	FBXL19
ENSDARG00000095603	-0.884511	7.16909e-24	4.77557e-21	grid2ipb
ENSDARG00000001857	-0.887487	4.98506e-05	0.00127068	aff4
ENSDARG00000018149	-0.891656	0.00545682	0.0589743	slc38a4
ENSDARG00000098984	-0.893492	0.000144685	0.00314347	pid1
ENSDARG00000018716	-0.894367	1.38727e-05	0.000430485	dgkh
ENSDARG00000008573	-0.894534	4.62895e-05	0.00119825	fam20b
ENSDARG00000023495	-0.895867	0.000853195	0.0134254	ift74
ENSDARG00000054058	-0.899357	0.00790628	0.0774505	h1fx
ENSDARG00000060025	-0.900959	0.000113126	0.00256026	nsmfa
ENSDARG00000012827	-0.901233	0.00109633	0.0164236	mettl3
ENSDARG00000040547	-0.901412	2.03432e-07	1.06703e-05	b3gat1a
ENSDARG00000045929	-0.905758	0.000115902	0.00260831	oaz2a
ENSDARG00000042277	-0.906258	0.00210035	0.0279196	efnb3b
ENSDARG00000039486	-0.906369	0.0011238	0.0167472	bag3
ENSDARG00000074759	-0.913122	0.000338544	0.00628177	ccar1
ENSDARG00000036966	-0.913533	0.00275221	0.0346204	hsd3b7
ENSDARG00000017254	-0.919421	1.22757e-05	0.000388162	kcnk1b
ENSDARG00000014488	-0.920912	0.00227497	0.0298314	ca2
ENSDARG00000056467	-0.922761	0.00106169	0.0159807	tmub2
ENSDARG00000025206	-0.924085	2.10951e-05	0.00061813	syt2a
ENSDARG00000059523	-0.924161	0.000244238	0.00487111	rims4
ENSDARG00000103038	-0.926621	0.00136901	0.0195905	pik3r3a
ENSDARG00000057497	-0.927534	5.10172e-07	2.41594e-05	stk35l
ENSDARG00000056885	-0.928859	2.65292e-05	0.000750934	per1a
ENSDARG00000061243	-0.929398	0.0093541	0.0876382	ubash3ba
ENSDARG00000101735	-0.929602	3.44516e-08	2.16503e-06	chn1
ENSDARG00000102312	-0.932791	0.00820887	0.0797501	scn5lab
ENSDARG00000088567	-0.935538	0.00991009	0.0913331	vps72b
ENSDARG00000105485	-0.939621	0.00306144	0.0377188	si:cabz01090193.1
ENSDARG00000079962	-0.944677	0.000650775	0.0106687	doc2d
ENSDARG00000032651	-0.949206	7.4574e-09	5.22908e-07	ppp1r10
ENSDARG00000099005	-0.951708	0.000817444	0.0129444	palm2
ENSDARG00000034705	-0.958156	0.00550031	0.0592232	pvalb7
ENSDARG00000073917	-0.958314	0.000496071	0.00865813	b3glcta
ENSDARG00000036911	-0.961905	6.65632e-12	8.16073e-10	scamp1
ENSDARG00000062797	-0.963783	3.90309e-06	0.00014498	nell2b
ENSDARG00000117621	-0.964499	0.00573123	0.0610516	FP016248.1
ENSDARG00000090876	-0.965449	0.00103402	0.0156426	si:dkey-217f16.5
ENSDARG00000077653	-0.966693	2.62555e-10	2.42912e-08	rabl6b
ENSDARG00000042409	-0.967739	5.30665e-05	0.00133059	si:ch211-251j10.3
ENSDARG00000104965	-0.96916	0.0062186	0.0650641	kcnj12a
ENSDARG00000032959	-0.970119	0.00104621	0.015815	kcnc1b
ENSDARG00000068716	-0.970706	0.00369207	0.0438513	cuedc1a
ENSDARG00000005343	-0.973531	0.00326562	0.0398171	ccdc85al
ENSDARG00000009949	-0.975379	0.00129335	0.0186751	fndc4b
ENSDARG00000055530	-0.983175	0.00222325	0.0292491	sertad2b
ENSDARG00000053453	-0.986546	1.04408e-05	0.000339818	mpp2a
ENSDARG00000058207	-0.986865	1.24436e-13	1.94275e-11	abi2a
ENSDARG00000078775	-0.987439	0.00168547	0.0231653	CABZ01005876.1
ENSDARG00000077967	-0.989313	0.0056012	0.0600184	si:ch211-140m22.7
ENSDARG00000104259	-0.990581	1.17321e-07	6.51265e-06	CABZ01072885.1
ENSDARG00000009505	-0.991001	0.000114117	0.00257686	prelid3b
ENSDARG00000111235	-0.991468	2.38484e-10	2.21668e-08	nrsn1
ENSDARG00000006125	-0.995516	8.36991e-07	3.76721e-05	csnk1db
ENSDARG00000060092	-0.999672	0.00774381	0.0763455	zgc:165481
ENSDARG00000036998	-1.00025	5.66109e-21	2.57116e-18	arf3b
ENSDARG00000089245	-1.00077	0.00598313	0.063196	dusp23b
ENSDARG00000017665	-1.00159	2.60202e-05	0.000738678	snrkb
ENSDARG00000101143	-1.0019	0.00602479	0.0635307	zgc:114173
ENSDARG00000110642	-1.00533	1.51351e-07	8.25562e-06	cacna1db
ENSDARG00000030326	-1.00625	8.34901e-05	0.00196753	efna1a
ENSDARG00000023797	-1.0067	1.10903e-10	1.13076e-08	ryr1b
ENSDARG00000003382	-1.0087	0.00257481	0.0328366	cwc25
ENSDARG00000017034	-1.00949	0.000806451	0.0128109	sqor
ENSDARG00000044203	-1.01006	0.00844633	0.0815812	sumf1
ENSDARG00000020298	-1.01167	0.00304768	0.0376531	btg2
ENSDARG00000062058	-1.01448	0.00426201	0.0489213	slc12a7b
ENSDARG00000091728	-1.01592	0.00174372	0.0237958	zgc:114046
ENSDARG00000063031	-1.01868	7.61104e-20	3.10406e-17	rad54l2
ENSDARG00000076701	-1.01933	0.00407527	0.04741	b4galnt4b
ENSDARG00000073757	-1.02158	1.86013e-09	1.45776e-07	pdzrn3a
ENSDARG00000060149	-1.02165	5.82027e-06	0.000201931	ablim1a
ENSDARG00000101019	-1.02207	3.64282e-08	2.27494e-06	ext1b
ENSDARG00000097875	-1.02312	1.09724e-06	4.8086e-05	CR786577.1
ENSDARG00000003820	-1.0307	3.06986e-10	2.78855e-08	nr1d2a
ENSDARG00000027744	-1.0359	0.000471406	0.00829276	gadd45ba
ENSDARG00000078076	-1.03727	0.000902843	0.0140517	nab2
ENSDARG00000100052	-1.03828	8.94681e-05	0.00208313	cckb
ENSDARG00000036186	-1.04482	0.00279876	0.0350363	mbpa
ENSDARG00000057352	-1.04716	0.00378479	0.0447015	slc25a29
ENSDARG00000115603	-1.05053	0.0072277	0.0724079	cacna1db
ENSDARG00000102376	-1.05107	3.05362e-08	1.93112e-06	cacng2b
ENSDARG00000035942	-1.05589	7.56239e-09	5.26574e-07	hrh3
ENSDARG00000009031	-1.0568	2.15866e-13	3.29303e-11	tnikb
ENSDARG00000030687	-1.06165	5.91218e-09	4.18968e-07	phka2
ENSDARG00000117758	-1.06488	0.00237711	0.0308069	CABZ01050280.1
ENSDARG00000056833	-1.06602	2.78256e-07	1.38325e-05	svopa
ENSDARG00000070222	-1.0701	1.82656e-10	1.76338e-08	fam43b
ENSDARG00000069953	-1.07527	0.00893199	0.0847564	kcnq5b
ENSDARG00000002210	-1.07536	8.1063e-06	0.000272263	stk25a
ENSDARG00000008363	-1.0772	8.23907e-05	0.00194852	mcl1b
ENSDARG00000061362	-1.07766	0.00737711	0.0734502	fam69ab
ENSDARG00000019951	-1.08008	7.5989e-08	4.38891e-06	sec62
ENSDARG00000014280	-1.08096	3.64073e-09	2.7047e-07	dlgap1a
ENSDARG00000024708	-1.08132	0.00130352	0.0188083	slc25a23b
ENSDARG00000016570	-1.08296	0.00346677	0.0416096	prlra
ENSDARG00000008310	-1.08464	5.46165e-13	7.9091e-11	ip6k2a
ENSDARG00000039901	-1.08682	0.000272691	0.00532173	sh3gl2b
ENSDARG00000096896	-1.08714	0.0010571	0.0159555	BX004991.1
ENSDARG00000004702	-1.08976	6.60338e-06	0.000226416	irf2bp2a
ENSDARG00000098523	-1.09052	1.70767e-05	0.000513946	NCAM2
ENSDARG00000098161	-1.09707	1.37924e-15	3.06253e-13	cntn4
ENSDARG00000038754	-1.0995	5.82175e-08	3.54701e-06	plk3
ENSDARG00000117626	-1.1013	0.000594558	0.01001	CABZ01102517.1
ENSDARG00000068421	-1.10683	0.000279371	0.00542561	ttc9b
ENSDARG00000087732	-1.11375	7.60949e-10	6.38941e-08	RF00017
ENSDARG00000040930	-1.11643	1.3681e-08	9.08311e-07	deptor
ENSDARG00000063307	-1.11804	4.65906e-09	3.38569e-07	sgsm2
ENSDARG00000102572	-1.11979	0.000217087	0.0044178	si:ch211-260e23.9
ENSDARG00000037154	-1.12074	4.13018e-11	4.46149e-09	hivep3b
ENSDARG00000074120	-1.12289	1.68695e-05	0.000509246	usp2b
ENSDARG00000105237	-1.12301	3.72847e-05	0.000998789	mcc
ENSDARG00000044550	-1.12451	0.0106877	0.096907	hif1al2
ENSDARG00000011449	-1.1282	0.000207417	0.00427321	fes
ENSDARG00000024124	-1.13027	0.000125919	0.00280532	sde2
ENSDARG00000054036	-1.13052	0.00424849	0.0487941	rnf34b
ENSDARG00000035433	-1.13057	0.00708943	0.0713763	arpc5lb
ENSDARG00000041140	-1.13357	0.00700791	0.0707699	ddb2
ENSDARG00000031560	-1.13468	1.81538e-21	8.84845e-19	srpk1b
ENSDARG00000044169	-1.14999	0.00283936	0.0353973	prelid1b
ENSDARG00000102403	-1.15227	2.0348e-15	4.28036e-13	cry2
ENSDARG00000039343	-1.16337	5.15543e-16	1.17075e-13	ahcyl2
ENSDARG00000038978	-1.1699	8.00464e-17	1.97487e-14	dnajb4
ENSDARG00000103139	-1.17177	0.00262378	0.033376	LO017843.1
ENSDARG00000112529	-1.17431	0.00841863	0.0814317	RF00001
ENSDARG00000115717	-1.18187	0.00779031	0.0766526	pigbos1
ENSDARG00000097055	-1.18418	0.000805588	0.0128074	si:ch211-284f22.3
ENSDARG00000116404	-1.18553	0.00155167	0.0216843	CABZ01086574.1
ENSDARG00000090347	-1.19229	0.0023137	0.030169	dre-mir-222a
ENSDARG00000079483	-1.1929	0.00677856	0.0691068	CABZ01072096.1
ENSDARG00000040358	-1.19323	7.78535e-09	5.38347e-07	spred3
ENSDARG00000098955	-1.20005	5.5547e-06	0.000194746	ssh2b
ENSDARG00000112343	-1.20506	0.000349864	0.00645584	LO018437.1
ENSDARG00000117690	-1.20692	0.00675901	0.06902	CR339059.4
ENSDARG00000102257	-1.21083	0.000207058	0.00427022	soul3
ENSDARG00000080987	-1.21176	5.52223e-09	3.96965e-07	RF00030
ENSDARG00000052658	-1.21319	0.00123589	0.0180146	pptc7b
ENSDARG00000089087	-1.21338	0.00623294	0.0651737	hbba1
ENSDARG00000015709	-1.2164	5.56665e-05	0.00138363	hsd17b12a
ENSDARG00000053475	-1.22159	2.26575e-10	2.12577e-08	ngb
ENSDARG00000038559	-1.22256	5.85693e-17	1.46306e-14	h1f0
ENSDARG00000079276	-1.22566	2.31193e-23	1.40005e-20	ube2ql1
ENSDARG00000028017	-1.22744	0.00262899	0.0333997	tp53inp1
ENSDARG00000059003	-1.22856	2.48051e-06	9.81595e-05	strip2
ENSDARG00000012306	-1.2312	1.76231e-14	3.3541e-12	syt13
ENSDARG00000062830	-1.23983	0.000449448	0.0079838	tent5d
ENSDARG00000014169	-1.24235	0.00994161	0.0913859	CABZ01041610.1
ENSDARG00000088967	-1.24393	4.62882e-05	0.00119825	wnk4b
ENSDARG00000056294	-1.25108	0.00163391	0.022581	si:ch211-183d21.3
ENSDARG00000075321	-1.25352	1.89944e-05	0.000565699	CABZ01071972.1
ENSDARG00000040971	-1.25573	5.33425e-08	3.27999e-06	zgc:92606
ENSDARG00000079283	-1.25709	0.000669571	0.0109052	si:ch211-247j9.1
ENSDARG00000105099	-1.26117	2.45972e-05	0.000705237	golga7bb
ENSDARG00000091241	-1.2653	0.00120766	0.0177065	glt1d1
ENSDARG00000071879	-1.27694	5.74693e-05	0.00142137	tgfb2l
ENSDARG00000035332	-1.2914	0.000879633	0.0137548	cfap298
ENSDARG00000081126	-1.29293	2.48276e-07	1.26894e-05	RF01296
ENSDARG00000055129	-1.29717	7.69057e-08	4.42906e-06	pim3
ENSDARG00000078761	-1.29794	0.00687348	0.0698023	rmdn2
ENSDARG00000013946	-1.30045	5.13647e-05	0.00130263	ivns1abpb
ENSDARG00000018788	-1.30243	0.00610382	0.0641655	st8sia2
ENSDARG00000055854	-1.30724	6.94944e-05	0.00168133	nr4a3
ENSDARG00000018111	-1.30959	1.83031e-12	2.52255e-10	kdm7aa
ENSDARG00000098592	-1.32033	2.60718e-11	2.86274e-09	zgc:92140
ENSDARG00000034503	-1.32522	3.03033e-19	1.12145e-16	per2
ENSDARG00000079930	-1.3262	0.00876448	0.0836834	si:dkeyp-68b7.5
ENSDARG00000100515	-1.33456	0.00230578	0.0301167	dusp1
ENSDARG00000117662	-1.34266	0.00435864	0.0497447	CABZ01090219.1
ENSDARG00000101135	-1.34926	0.00281045	0.0351025	si:dkey-85k7.7
ENSDARG00000030967	-1.35002	1.76455e-05	0.000529472	si:ch211-51a6.2
ENSDARG00000104139	-1.35213	1.63048e-21	8.14588e-19	atp1a3b
ENSDARG00000015015	-1.35996	7.32312e-05	0.00175896	tspan18b
ENSDARG00000039220	-1.36015	4.46064e-05	0.00116459	st6galnac5a
ENSDARG00000030157	-1.3737	3.83564e-05	0.00102161	mybpc2a
ENSDARG00000039269	-1.38131	1.1354e-08	7.61407e-07	arg2
ENSDARG00000099569	-1.38729	0.00348396	0.0417657	CU856423.1
ENSDARG00000030490	-1.3996	0.000486492	0.00852065	sptb
ENSDARG00000026759	-1.40063	0.000333722	0.00622699	ldlrb
ENSDARG00000074403	-1.40595	0.000599202	0.0100626	pex5lb
ENSDARG00000102636	-1.40712	5.89168e-08	3.56786e-06	trmt9b
ENSDARG00000089553	-1.40784	1.25215e-09	1.01308e-07	si:dkey-221l4.11
ENSDARG00000003281	-1.40923	6.5151e-28	6.19989e-25	pik3ip1
ENSDARG00000095180	-1.41055	1.08767e-07	6.0885e-06	abr
ENSDARG00000001891	-1.41169	7.39937e-06	0.000250625	syt14b
ENSDARG00000018399	-1.41213	1.48225e-06	6.24921e-05	rps6kb1a
ENSDARG00000069262	-1.41243	0.00061586	0.0102561	erich3
ENSDARG00000029019	-1.41392	0.000494982	0.00865417	epb41b
ENSDARG00000098353	-1.42809	5.00488e-12	6.2511e-10	BX322574.1
ENSDARG00000030604	-1.435	5.59396e-12	6.9006e-10	phkg1a
ENSDARG00000062880	-1.44795	2.58628e-06	0.000101541	cntn3a.1
ENSDARG00000016858	-1.44968	1.41542e-07	7.7708e-06	smad7
ENSDARG00000039931	-1.44997	2.60223e-05	0.000738678	slc25a33
ENSDARG00000069843	-1.45814	0.0002637	0.00517153	kctd12.1
ENSDARG00000036965	-1.4607	1.67558e-09	1.32351e-07	rnf24
ENSDARG00000098103	-1.46236	1.52445e-11	1.77119e-09	tefb
ENSDARG00000023217	-1.46681	0.00316381	0.0387649	crema
ENSDARG00000096922	-1.4867	0.00110037	0.0164471	CR376745.1
ENSDARG00000006900	-1.5035	3.48244e-05	0.000942871	impdh2
ENSDARG00000020107	-1.50365	3.3845e-18	1.05681e-15	usp2a
ENSDARG00000029075	-1.51521	4.27386e-11	4.59187e-09	pfkfb4b
ENSDARG00000103658	-1.51677	4.72829e-12	5.98038e-10	hivep1
ENSDARG00000053366	-1.52772	0.000254418	0.005024	ftr12
ENSDARG00000112370	-1.52776	0.00327857	0.0399061	FQ377918.1
ENSDARG00000094860	-1.53902	0.00134743	0.0193404	gpr186
ENSDARG00000088171	-1.54504	1.00674e-06	4.43142e-05	ciartb
ENSDARG00000017474	-1.54584	0.000597021	0.0100428	zgc:110699
ENSDARG00000061249	-1.55027	0.00545733	0.0589743	myom1a
ENSDARG00000099516	-1.55042	0.0081184	0.0790876	mettl23
ENSDARG00000044365	-1.55741	0.00532809	0.058036	angptl3
ENSDARG00000009459	-1.56019	1.37456e-08	9.09576e-07	slc35e4
ENSDARG00000059815	-1.57656	5.5008e-09	3.96852e-07	oaz2b
ENSDARG00000058606	-1.59297	2.61141e-07	1.31452e-05	sik1
ENSDARG00000087188	-1.59374	1.13886e-19	4.37671e-17	nfil3-6
ENSDARG00000019498	-1.60218	0.00109847	0.016431	cry5
ENSDARG00000061242	-1.61452	0.000698288	0.0112993	tuft1a
ENSDARG00000007693	-1.61752	7.54492e-26	6.03111e-23	nfkbiab
ENSDARG00000102777	-1.62086	0.000584995	0.00990724	thbs4a
ENSDARG00000061841	-1.62578	1.10257e-13	1.76269e-11	tiparp
ENSDARG00000077778	-1.62829	0.00563789	0.0602822	adamts9
ENSDARG00000100981	-1.63236	0.000399076	0.00722386	CABZ01055306.1
ENSDARG00000079468	-1.64788	0.000456128	0.00807263	rhobtb1
ENSDARG00000038643	-1.65732	2.37438e-06	9.43334e-05	alas2
ENSDARG00000019063	-1.66084	3.28545e-12	4.37709e-10	fat1b
ENSDARG00000114616	-1.6633	0.00385148	0.0452486	FP085421.1
ENSDARG00000031618	-1.66864	7.14581e-18	2.10827e-15	unm_sa1261
ENSDARG00000082611	-1.67055	0.005681	0.0606459	RF00319
ENSDARG00000062271	-1.68012	4.46706e-08	2.76377e-06	slc25a15b
ENSDARG00000011583	-1.70066	3.16854e-13	4.76091e-11	cry1ab
ENSDARG00000059646	-1.70566	7.99989e-08	4.5808e-06	nt5dc2
ENSDARG00000075296	-1.71264	2.74409e-05	0.000771278	fam83c
ENSDARG00000092161	-1.72315	0.00204755	0.0273518	si:dkey-261e22.4
ENSDARG00000038398	-1.73139	0.00342898	0.0413049	pmm1
ENSDARG00000035468	-1.73907	1.75308e-07	9.44301e-06	slc25a25b
ENSDARG00000026383	-1.74382	2.47968e-08	1.61941e-06	si:dkey-27j5.5
ENSDARG00000061549	-1.74655	0.00166828	0.0229449	foxo1b
ENSDARG00000054848	-1.76097	2.38201e-06	9.44485e-05	pdk4
ENSDARG00000055250	-1.76865	0.00476646	0.0533929	si:ch211-132b12.8
ENSDARG00000053580	-1.80922	4.5509e-06	0.000165958	htr1fb
ENSDARG00000076950	-1.82821	0.00764473	0.0755924	kel
ENSDARG00000007184	-1.85421	3.56674e-17	9.13816e-15	zbtb16a
ENSDARG00000039650	-1.8592	8.92455e-15	1.76582e-12	itm2cb
ENSDARG00000111945	-1.8716	0.000586579	0.00992246	CABZ01069040.1
ENSDARG00000051896	-1.88368	0.00712703	0.0716792	fbn2a
ENSDARG00000062134	-1.88451	5.68284e-06	0.000198542	kcnab2b
ENSDARG00000061368	-1.88964	3.97834e-45	9.9379e-42	klf13
ENSDARG00000095617	-1.89708	0.00879452	0.0838901	znf1157
ENSDARG00000010519	-1.90111	1.43739e-37	2.87249e-34	per3
ENSDARG00000081362	-1.90495	0.00687322	0.0698023	dre-mir-9-5
ENSDARG00000101362	-1.92291	2.16784e-06	8.71672e-05	mibp
ENSDARG00000052881	-1.93789	1.16934e-10	1.18021e-08	dnajb5
ENSDARG00000000563	-1.94569	3.36949e-05	0.000918634	ttn.1
ENSDARG00000001953	-1.95977	3.09838e-12	4.15557e-10	pfkfb3
ENSDARG00000081096	-1.97208	0.00249019	0.0320026	RF00001
ENSDARG00000056477	-1.97801	0.000105649	0.00241567	ccdc125
ENSDARG00000070726	-1.97883	0.00337214	0.0408417	cnga3a
ENSDARG00000100353	-2.02562	0.00557813	0.0598033	si:ch1073-398f15.1
ENSDARG00000034852	-2.05173	0.000407369	0.00734735	nt5c2l1
ENSDARG00000058094	-2.06216	9.80742e-10	8.03244e-08	ciarta
ENSDARG00000093068	-2.07918	0.00134708	0.0193404	c3b.1
ENSDARG00000069029	-2.0816	1.88204e-06	7.7071e-05	acss2l
ENSDARG00000045051	-2.09032	4.14321e-24	2.95707e-21	slc16a3
ENSDARG00000031426	-2.09342	1.51612e-07	8.25562e-06	csrnp1a
ENSDARG00000099558	-2.10627	0.00914317	0.0863094	NPC1L1
ENSDARG00000031336	-2.10787	1.04452e-29	1.09861e-26	hsd20b2
ENSDARG00000091234	-2.1283	0.000670509	0.0109116	si:ch73-335l21.4
ENSDARG00000086856	-2.1486	1.61085e-11	1.85007e-09	stk35
ENSDARG00000026865	-2.22557	9.0875e-35	1.51337e-31	fam107b
ENSDARG00000058839	-2.25452	1.45031e-06	6.15782e-05	susd1
ENSDARG00000036818	-2.26452	0.00165901	0.0228646	hyal3
ENSDARG00000055751	-2.31191	2.97873e-08	1.89576e-06	fosb
ENSDARG00000059054	-2.33305	3.11217e-05	0.000859029	pdk2b
ENSDARG00000109164	-2.34516	1.1341e-16	2.7306e-14	CABZ01045617.1
ENSDARG00000104361	-2.35705	0.00562311	0.0601789	barhl2
ENSDARG00000114910	-2.39396	6.8395e-07	3.13488e-05	FO704772.1
ENSDARG00000098289	-2.58095	0.000331452	0.00619041	vstm2l
ENSDARG00000020114	-2.65083	2.27043e-09	1.75182e-07	slc20a1a
ENSDARG00000020133	-2.67047	0.000619365	0.0102973	jdp2b
ENSDARG00000028396	-2.79455	1.15156e-11	1.36171e-09	fkbp5
ENSDARG00000094696	-2.83669	9.00786e-11	9.32711e-09	si:dkey-201c13.2
ENSDARG00000068194	-2.96812	2.31369e-26	2.01029e-23	klf9
ENSDARG00000059342	-3.14517	0.00888025	0.0844255	avil
ENSDARG00000090814	-3.1761	1.34487e-05	0.000419936	si:dkey-18a10.3
ENSDARG00000038891	-3.34676	0.00428737	0.0490914	AL954146.1
ENSDARG00000117377	-3.38647	0.00408052	0.04741	AL929216.1
ENSDARG00000032705	-3.59005	0.0096147	0.0894508	foxg1b
ENSDARG00000090366	-5.16798	0.00845454	0.081621	znf1065
ENSDARG00000111902	-6.38772	5.13131e-66	5.1272e-62	RF00002
ENSDARG00000075963	-6.61936	0.00070941	0.0114607	mhc1uba
ENSDARG00000094347	-7.62073	0.00846698	0.0816228	CR388079.1
ENSDARG00000114502	-7.8124	3.74662e-09	2.77306e-07	CR388079.3
ENSDARG00000079105	-8.4715	1.36044e-05	0.000424133	mhc2dab

## Sheet: Shared genes and groups X1-Y1
	20 hpl Lesioned			3 hpl Lesioned
ID	gene name	log2FoldChange	pvalue	gene name	log2FoldChange	pvalue	Groups
ENSDARG00000052039	caspb	-3.79376	0.00033439	caspb	2.78306	2.77946e-08	Group 1	down_up
ENSDARG00000036628	cd74b	-2.05583	0.00017671	cd74b	1.65197	0.000138273	Group 1	down_up
ENSDARG00000092985	CU499330.1	-2.70756	0.00368169	CU499330.1	1.93171	0.000330445	Group 1	down_up
ENSDARG00000055225	dock8	-1.13197	0.00388819	dock8	0.922869	3.32649e-06	Group 1	down_up
ENSDARG00000007697	fabp7a	-1.60598	5.569e-06	fabp7a	1.67175	7.99561e-13	Group 1	down_up
ENSDARG00000052139	notch3	-1.23853	0.000397489	notch3	0.740367	0.00016075	Group 1	down_up
ENSDARG00000093357	nyap2b	-1.22081	0.000879041	nyap2b	0.912134	0.00404306	Group 1	down_up
ENSDARG00000017211	plxnb1b	-0.899904	0.00115641	plxnb1b	0.738899	6.16497e-05	Group 1	down_up
ENSDARG00000015822	sesn3	-1.3109	0.00128678	sesn3	0.890107	0.00020811	Group 1	down_up
ENSDARG00000010155	abi1a	-0.888354	5.53751e-05	abi1a	-0.922863	6.64827e-07	Group 2	down
ENSDARG00000032079	acsl3a	-1.55843	0.00871737	acsl3a	-1.53809	0.00875467	Group 2	down
ENSDARG00000062323	adam23a	-0.918428	1.95789e-10	adam23a	-0.714605	9.48047e-09	Group 2	down
ENSDARG00000056250	add3b	-0.594937	3.5363e-08	add3b	-0.624585	1.22407e-11	Group 2	down
ENSDARG00000056331	ahcyl1	-0.953195	6.28857e-05	ahcyl1	-0.627528	0.00460548	Group 2	down
ENSDARG00000058729	akirin2	-0.58932	0.00298901	akirin2	-0.586796	0.00329691	Group 2	down
ENSDARG00000056376	ankrd37	-1.7918	0.00678415	ankrd37	-3.90462	6.69671e-23	Group 2	down
ENSDARG00000078624	arhgef9b	-1.16588	1.88415e-11	arhgef9b	-0.89296	2.53898e-14	Group 2	down
ENSDARG00000042837	atp1b3b	-0.682498	2.34033e-08	atp1b3b	-0.775223	4.27275e-10	Group 2	down
ENSDARG00000012684	atp2b1a	-0.671987	0.000195708	atp2b1a	-0.86498	4.99671e-07	Group 2	down
ENSDARG00000063433	atp2b2	-0.724959	3.20342e-14	atp2b2	-0.858608	2.37588e-40	Group 2	down
ENSDARG00000020946	auts2b	-1.3221	0.000326062	auts2b	-1.07403	0.00030831	Group 2	down
ENSDARG00000037588	bhlhe23	-0.815489	5.01668e-05	bhlhe23	-0.727001	4.76552e-05	Group 2	down
ENSDARG00000098435	BX005003.1	-0.930881	9.62042e-07	BX005003.1	-0.934664	1.79584e-07	Group 2	down
ENSDARG00000113372	BX248501.2	-2.08174	3.76109e-05	BX248501.2	-0.774685	0.00736275	Group 2	down
ENSDARG00000092456	BX284635.1	-1.57182	5.10331e-08	BX284635.1	-0.866873	0.00113724	Group 2	down
ENSDARG00000105651	BX323060.3	-1.62253	0.000148503	BX323060.3	-2.78915	4.82934e-14	Group 2	down
ENSDARG00000035918	bzw2	-0.770087	2.67175e-05	bzw2	-0.669015	0.00226395	Group 2	down
ENSDARG00000099395	cables1	-1.11644	0.000663548	cables1	-0.999601	0.000586887	Group 2	down
ENSDARG00000117245	CABZ01010098.1	-1.1353	0.000165358	CABZ01010098.1	-0.68024	0.00939604	Group 2	down
ENSDARG00000102755	CABZ01069998.1	-0.712722	0.000560467	CABZ01069998.1	-0.68016	0.000290519	Group 2	down
ENSDARG00000104600	CABZ01070527.1	-2.05317	5.88841e-09	CABZ01070527.1	-2.49509	7.43934e-13	Group 2	down
ENSDARG00000104316	CABZ01078055.1	-1.13737	0.00161539	CABZ01078055.1	-0.957744	0.00489016	Group 2	down
ENSDARG00000090544	CABZ01085658.1	-1.53044	0.000204377	CABZ01085658.1	-1.27132	0.00729382	Group 2	down
ENSDARG00000098983	CABZ01112656.1	-1.73711	2.07291e-08	CABZ01112656.1	-1.42004	1.953e-05	Group 2	down
ENSDARG00000117740	CABZ01113369.1	-0.95961	0.000112559	CABZ01113369.1	-1.22919	5.18727e-07	Group 2	down
ENSDARG00000110545	CABZ01113373.1	-0.996617	2.39867e-05	CABZ01113373.1	-1.30152	5.58681e-07	Group 2	down
ENSDARG00000021735	cacna1ba	-1.03767	0.000994384	cacna1ba	-0.611247	0.000822701	Group 2	down
ENSDARG00000101589	cacna1db	-0.936506	0.00130066	cacna1db	-1.20146	1.04868e-05	Group 2	down
ENSDARG00000020450	cacng8a	-0.890544	2.03366e-11	cacng8a	-1.1808	1.91319e-22	Group 2	down
ENSDARG00000070567	cadpsb	-0.812395	1.45862e-06	cadpsb	-0.769914	2.51941e-07	Group 2	down
ENSDARG00000021811	calm1a	-0.696853	1.33401e-12	calm1a	-0.939711	1.47013e-24	Group 2	down
ENSDARG00000014273	camk2d2	-0.802365	7.32e-06	camk2d2	-0.584991	0.000319943	Group 2	down
ENSDARG00000100409	camlg	-1.18493	0.000136341	camlg	-0.951743	0.000620292	Group 2	down
ENSDARG00000045832	cart2	-2.18223	7.99203e-05	cart2	-1.3858	0.000294565	Group 2	down
ENSDARG00000057921	ccdc136b	-1.33178	1.78209e-05	ccdc136b	-0.654991	0.00638997	Group 2	down
ENSDARG00000076791	cdk13	-0.873167	0.000291773	cdk13	-0.999102	7.11272e-05	Group 2	down
ENSDARG00000099389	cdo1	-2.55146	0.0009115	cdo1	-1.32853	4.6978e-08	Group 2	down
ENSDARG00000101510	cetn2	-0.71306	0.00635565	cetn2	-0.662665	0.00835072	Group 2	down
ENSDARG00000068156	chchd7	-2.02499	9.55856e-05	chchd7	-1.59225	0.000169603	Group 2	down
ENSDARG00000098612	chrm2a	-0.830551	0.00237809	chrm2a	-1.30406	1.67585e-07	Group 2	down
ENSDARG00000103670	cmc1	-1.66949	0.00528285	cmc1	-1.11233	0.00220493	Group 2	down
ENSDARG00000053454	cntn3b	-0.795239	0.00229147	cntn3b	-0.925436	0.000103793	Group 2	down
ENSDARG00000024325	col4a3bpa	-1.26275	6.92008e-08	col4a3bpa	-1.52271	4.78697e-12	Group 2	down
ENSDARG00000101130	coq8b	-1.13687	0.000214503	coq8b	-0.847636	0.00342728	Group 2	down
ENSDARG00000097209	cox8b	-1.72131	3.68498e-08	cox8b	-1.02813	1.88713e-05	Group 2	down
ENSDARG00000018997	cplx2l	-0.993384	9.25306e-05	cplx2l	-0.92702	5.17781e-05	Group 2	down
ENSDARG00000006990	creld1b	-1.08819	0.000109087	creld1b	-0.678572	0.00421868	Group 2	down
ENSDARG00000098386	ctps1b	-1.3214	7.99235e-07	ctps1b	-1.78358	4.53052e-18	Group 2	down
ENSDARG00000112811	CZQB01141835.1	-1.45269	4.01359e-05	CZQB01141835.1	-1.1019	0.0109587	Group 2	down
ENSDARG00000063014	dbpa	-1.00646	6.23804e-09	dbpa	-0.941897	1.11997e-08	Group 2	down
ENSDARG00000102845	dclk2b	-2.16835	1.45572e-06	dclk2b	-1.20423	0.00658392	Group 2	down
ENSDARG00000056267	dixdc1b	-1.58237	6.55053e-08	dixdc1b	-1.0952	3.48793e-11	Group 2	down
ENSDARG00000061031	dner	-0.871497	1.27143e-18	dner	-0.680026	9.15883e-11	Group 2	down
ENSDARG00000055115	dtnbp1a	-0.737166	0.000404955	dtnbp1a	-0.676754	1.2802e-05	Group 2	down
ENSDARG00000035835	eef2k	-0.815226	0.00200333	eef2k	-1.46955	5.88499e-10	Group 2	down
ENSDARG00000078066	elk1	-0.608752	0.00161972	elk1	-0.751923	1.67097e-05	Group 2	down
ENSDARG00000014321	en1a	-7.89269	3.82232e-06	en1a	-9.36533	6.84687e-08	Group 2	down
ENSDARG00000069266	esrra	-0.996523	0.000139725	esrra	-0.847544	1.06933e-05	Group 2	down
ENSDARG00000103980	ets2	-1.31362	0.00196089	ets2	-1.34609	0.00096291	Group 2	down
ENSDARG00000099720	evlb	-0.687956	0.00361903	evlb	-0.720677	0.00164717	Group 2	down
ENSDARG00000019532	fads2	-0.757723	3.92362e-05	fads2	-0.940122	2.38609e-09	Group 2	down
ENSDARG00000059719	fam169aa	-1.57787	0.00172852	fam169aa	-1.16943	0.0105849	Group 2	down
ENSDARG00000068100	fam19a5l	-0.694279	7.58953e-05	fam19a5l	-0.716669	1.46789e-05	Group 2	down
ENSDARG00000087709	FAT3 (1 of many)	-1.33497	0.00348472	FAT3 (1 of many)	-1.13011	0.00638016	Group 2	down
ENSDARG00000003462	fech	-1.00776	0.00312262	fech	-1.18292	0.000129088	Group 2	down
ENSDARG00000035873	fjx1	-1.37927	0.00358283	fjx1	-1.59271	0.000647016	Group 2	down
ENSDARG00000103535	FO818719.1	-0.745951	0.00244188	FO818719.1	-0.777068	1.52859e-06	Group 2	down
ENSDARG00000039576	fstl1b	-0.778218	0.00220638	fstl1b	-0.763223	0.00102618	Group 2	down
ENSDARG00000105120	gab2	-0.663388	0.0010784	gab2	-0.651659	0.000829357	Group 2	down
ENSDARG00000100851	gphnb	-1.17669	3.05869e-09	gphnb	-0.828173	2.69148e-07	Group 2	down
ENSDARG00000102226	gpr19	-0.935239	0.00575051	gpr19	-0.988626	0.001138	Group 2	down
ENSDARG00000074600	gpr78a	-2.39221	0.00455417	gpr78a	-1.28625	0.00307492	Group 2	down
ENSDARG00000113771	GRIK2	-0.878765	1.13829e-07	GRIK2	-0.609458	3.44121e-05	Group 2	down
ENSDARG00000016875	gys1	-1.45563	0.000212187	gys1	-0.923785	5.66992e-05	Group 2	down
ENSDARG00000075454	hdc	-1.42977	0.000243355	hdc	-1.65292	1.18136e-05	Group 2	down
ENSDARG00000060397	hhip	-1.52115	3.87841e-06	hhip	-1.38271	1.991e-08	Group 2	down
ENSDARG00000031915	hif1an	-1.13179	0.000149758	hif1an	-0.977086	0.000175206	Group 2	down
ENSDARG00000074752	hlfa	-0.808405	2.4818e-08	hlfa	-0.711395	2.45239e-07	Group 2	down
ENSDARG00000099351	igfbp1a	-1.20283	0.00388861	igfbp1a	-3.66539	1.79013e-17	Group 2	down
ENSDARG00000102199	im:6912630	-0.856776	0.00287638	im:6912630	-0.975709	0.000374501	Group 2	down
ENSDARG00000038826	jph1b	-0.983408	0.000122846	jph1b	-0.810939	0.000954121	Group 2	down
ENSDARG00000034808	kcnip1b	-0.699643	7.00201e-07	kcnip1b	-0.66648	1.07586e-06	Group 2	down
ENSDARG00000062618	kcnj12b	-0.879455	0.000118208	kcnj12b	-1.74675	2.90256e-20	Group 2	down
ENSDARG00000062672	kcnj19b	-0.883066	0.00131517	kcnj19b	-0.859245	0.00127402	Group 2	down
ENSDARG00000058985	KCNJ6	-0.691566	0.00590838	KCNJ6	-1.07956	6.16371e-07	Group 2	down
ENSDARG00000059818	kif5ab	-1.26439	8.86872e-10	kif5ab	-0.660691	0.000750521	Group 2	down
ENSDARG00000032197	klf12b	-0.784952	0.00491772	klf12b	-0.614646	0.00226857	Group 2	down
ENSDARG00000103320	lclat1	-1.34082	0.000151764	lclat1	-1.01575	0.00149379	Group 2	down
ENSDARG00000103774	limch1b	-0.603408	0.00487277	limch1b	-0.676379	0.00144809	Group 2	down
ENSDARG00000115101	LO017714.1	-1.64905	0.00493447	LO017714.1	-1.66969	0.00342462	Group 2	down
ENSDARG00000079348	LO018552.1	-0.987071	1.64119e-05	LO018552.1	-1.1815	1.45133e-06	Group 2	down
ENSDARG00000112431	LO018598.1	-1.03012	1.49175e-05	LO018598.1	-1.30445	6.46291e-08	Group 2	down
ENSDARG00000113848	LO018629.1	-1.23323	0.000451795	LO018629.1	-0.786035	0.0106607	Group 2	down
ENSDARG00000020239	lpin1	-0.784536	0.00253978	lpin1	-0.811082	0.00114945	Group 2	down
ENSDARG00000098751	lzts3a	-1.28183	2.39778e-07	lzts3a	-0.702297	0.00986141	Group 2	down
ENSDARG00000059581	mbd5	-0.745543	0.0092736	mbd5	-0.795256	0.00656715	Group 2	down
ENSDARG00000009472	med19b	-0.912362	0.00552234	med19b	-0.83888	0.00539329	Group 2	down
ENSDARG00000029764	mef2ca	-0.87822	0.00188674	mef2ca	-0.983581	0.000346435	Group 2	down
ENSDARG00000076229	mkl1b	-0.587525	0.00429756	mkl1b	-0.682942	0.000523575	Group 2	down
ENSDARG00000007630	mkrn2	-1.06947	0.0011111	mkrn2	-0.891518	0.00305496	Group 2	down
ENSDARG00000063922	mt-nd6	-0.66634	2.08218e-05	mt-nd6	-0.75534	1.88413e-07	Group 2	down
ENSDARG00000034956	myclb	-1.03512	4.367e-05	myclb	-1.44845	1.864e-15	Group 2	down
ENSDARG00000056108	ndufa4	-1.16231	3.96141e-18	ndufa4	-0.874814	2.57857e-15	Group 2	down
ENSDARG00000035253	npr3	-1.0893	0.00551364	npr3	-1.53583	5.43846e-05	Group 2	down
ENSDARG00000103002	nptna	-0.904556	5.60727e-07	nptna	-0.587138	5.19463e-05	Group 2	down
ENSDARG00000040430	nptxra	-0.824788	1.34393e-10	nptxra	-1.95234	3.23003e-59	Group 2	down
ENSDARG00000029766	nr1i2	-1.14632	0.00655649	nr1i2	-1.15779	0.00512549	Group 2	down
ENSDARG00000071212	p3h1	-2.94111	0.000569362	p3h1	-2.16995	6.3503e-05	Group 2	down
ENSDARG00000027564	pak6a	-1.39308	1.30547e-07	pak6a	-0.829206	8.96569e-05	Group 2	down
ENSDARG00000019451	pcsk2	-0.849765	9.36352e-08	pcsk2	-0.80185	2.01147e-07	Group 2	down
ENSDARG00000063732	pde11a	-0.84078	0.00507964	pde11a	-1.87807	3.19726e-10	Group 2	down
ENSDARG00000030964	pde12	-1.36756	0.000332734	pde12	-1.51334	0.000172314	Group 2	down
ENSDARG00000114503	phtf2	-0.795073	0.00724479	phtf2	-0.816179	0.0097574	Group 2	down
ENSDARG00000099260	PITPNC1	-0.848475	9.39964e-05	PITPNC1	-0.713191	0.0015791	Group 2	down
ENSDARG00000111528	PITPNM2	-1.28056	1.24907e-11	PITPNM2	-0.70888	0.00106625	Group 2	down
ENSDARG00000079253	plch1	-1.05717	0.000116433	plch1	-1.06931	2.51969e-05	Group 2	down
ENSDARG00000015851	pnn	-0.778699	4.94642e-05	pnn	-0.654512	2.96828e-05	Group 2	down
ENSDARG00000095896	pou3f3b	-1.01487	1.81743e-06	pou3f3b	-0.634262	0.000867227	Group 2	down
ENSDARG00000101569	ppargc1b	-0.740101	1.53085e-07	ppargc1b	-1.14444	3.89846e-17	Group 2	down
ENSDARG00000009142	ppp1r13bb	-0.620836	1.4812e-06	ppp1r13bb	-0.91641	1.7207e-15	Group 2	down
ENSDARG00000011239	ppp1r14aa	-2.15532	2.6905e-05	ppp1r14aa	-1.57646	0.000481777	Group 2	down
ENSDARG00000071709	ppp1r9bb	-1.23743	1.28489e-13	ppp1r9bb	-0.88434	2.64163e-09	Group 2	down
ENSDARG00000033184	prkar2aa	-0.813166	4.17115e-05	prkar2aa	-0.775016	6.6053e-06	Group 2	down
ENSDARG00000008723	prkcba	-1.09962	1.80483e-08	prkcba	-0.838441	2.86803e-06	Group 2	down
ENSDARG00000061830	prss12	-0.647595	4.74901e-05	prss12	-0.931552	3.31965e-09	Group 2	down
ENSDARG00000012340	ptpn11b	-0.591561	0.000138647	ptpn11b	-0.697213	2.19281e-07	Group 2	down
ENSDARG00000040246	rap2ab	-1.21728	1.53552e-06	rap2ab	-0.883663	5.25538e-05	Group 2	down
ENSDARG00000079917	rassf7a	-1.3539	8.03245e-05	rassf7a	-0.867625	0.00530506	Group 2	down
ENSDARG00000008278	rcor2	-0.588163	0.000188565	rcor2	-1.78004	1.74671e-32	Group 2	down
ENSDARG00000104632	RERG	-1.36792	0.00842531	RERG	-1.52282	0.00150595	Group 2	down
ENSDARG00000104511	RF01268	-0.992015	7.38094e-10	RF01268	-1.47538	2.02693e-22	Group 2	down
ENSDARG00000083325	RF01296	-0.877273	9.90439e-06	RF01296	-1.06064	1.87131e-11	Group 2	down
ENSDARG00000005945	sart1	-0.699783	0.00172554	sart1	-0.877428	3.20753e-06	Group 2	down
ENSDARG00000034168	serpini1	-1.71783	2.79171e-17	serpini1	-0.758114	1.0549e-13	Group 2	down
ENSDARG00000094181	shroom1	-3.15474	0.00416316	shroom1	-2.17743	2.53223e-06	Group 2	down
ENSDARG00000068374	si:ch211-132b12.7	-1.09208	1.95095e-05	si:ch211-132b12.7	-2.15521	6.93089e-18	Group 2	down
ENSDARG00000002897	si:ch211-160o17.2	-1.43166	3.67252e-05	si:ch211-160o17.2	-0.704089	0.0109613	Group 2	down
ENSDARG00000056478	si:ch211-168b3.1	-1.06737	1.7531e-06	si:ch211-168b3.1	-0.796015	5.48913e-06	Group 2	down
ENSDARG00000095724	si:ch211-196c10.15	-1.4631	0.00673208	si:ch211-196c10.15	-1.45487	2.80685e-05	Group 2	down
ENSDARG00000028583	si:ch211-234h8.7	-1.8188	8.62309e-06	si:ch211-234h8.7	-1.49103	1.57293e-09	Group 2	down
ENSDARG00000086300	si:ch211-236d3.4	-1.2513	0.000965625	si:ch211-236d3.4	-0.943458	0.00722234	Group 2	down
ENSDARG00000053431	si:ch211-257p13.3	-1.00202	2.6749e-06	si:ch211-257p13.3	-1.03035	4.34517e-11	Group 2	down
ENSDARG00000039752	si:ch73-308m11.1	-2.85068	0.000790491	si:ch73-308m11.1	-1.56314	0.00748968	Group 2	down
ENSDARG00000090164	si:ch73-362m14.2	-1.03671	9.42188e-11	si:ch73-362m14.2	-0.659643	3.59807e-06	Group 2	down
ENSDARG00000023940	si:ch73-362m14.4	-0.754667	5.29358e-05	si:ch73-362m14.4	-0.919719	1.67919e-10	Group 2	down
ENSDARG00000100480	si:ch73-364h19.2	-1.65396	3.15395e-05	si:ch73-364h19.2	-0.803143	0.000505293	Group 2	down
ENSDARG00000104084	si:dkey-191g9.7	-1.00993	0.000479513	si:dkey-191g9.7	-0.92513	4.4946e-05	Group 2	down
ENSDARG00000035471	si:dkey-220k22.1	-1.34903	0.000120046	si:dkey-220k22.1	-0.762159	0.000155964	Group 2	down
ENSDARG00000097790	si:dkey-234i14.6	-1.23289	9.16887e-05	si:dkey-234i14.6	-1.12613	4.1396e-05	Group 2	down
ENSDARG00000068624	si:dkey-27p18.5	-1.25491	1.65418e-11	si:dkey-27p18.5	-0.727085	5.87718e-09	Group 2	down
ENSDARG00000090429	si:dkeyp-7a3.1	-1.04051	0.0049467	si:dkeyp-7a3.1	-1.96611	1.64588e-09	Group 2	down
ENSDARG00000016480	slc17a7a	-1.29359	2.18974e-06	slc17a7a	-1.24454	8.7833e-07	Group 2	down
ENSDARG00000045447	slc35g2b	-1.81019	5.72038e-05	slc35g2b	-0.643388	0.00218473	Group 2	down
ENSDARG00000012881	slc4a1a	-1.98051	0.000299288	slc4a1a	-1.83173	2.59679e-08	Group 2	down
ENSDARG00000045944	slc6a1a	-0.605568	0.000210974	slc6a1a	-0.758955	2.56314e-07	Group 2	down
ENSDARG00000039647	slc6a1b	-1.50188	6.83483e-15	slc6a1b	-0.587854	0.000908357	Group 2	down
ENSDARG00000020764	slmapb	-0.907436	2.29287e-05	slmapb	-0.699739	4.67633e-05	Group 2	down
ENSDARG00000109715	sncgb	-0.690731	6.29946e-10	sncgb	-0.704126	3.80666e-12	Group 2	down
ENSDARG00000069361	spa17	-1.758	5.1133e-05	spa17	-1.20685	0.00462269	Group 2	down
ENSDARG00000041449	spred1	-0.68471	6.24541e-05	spred1	-0.687427	6.81223e-06	Group 2	down
ENSDARG00000062887	steap2	-0.606626	0.00880591	steap2	-0.637687	0.00096323	Group 2	down
ENSDARG00000046074	stk11	-0.710921	0.00653782	stk11	-0.657939	0.00871981	Group 2	down
ENSDARG00000028367	sult2st3	-1.43776	7.42435e-11	sult2st3	-1.25379	8.83208e-05	Group 2	down
ENSDARG00000026335	susd4	-0.653475	0.0046843	susd4	-1.07778	3.31504e-07	Group 2	down
ENSDARG00000011640	syt5b	-2.06367	1.64377e-10	syt5b	-0.591127	0.00931332	Group 2	down
ENSDARG00000002745	tdh	-1.24942	0.000451995	tdh	-1.54955	4.388e-06	Group 2	down
ENSDARG00000062515	tecpr1a	-0.621598	0.00421669	tecpr1a	-0.853959	3.53479e-05	Group 2	down
ENSDARG00000101322	tfr1a	-1.69402	0.00143421	tfr1a	-1.22195	0.0020044	Group 2	down
ENSDARG00000077372	tfr1b	-1.60238	1.21085e-07	tfr1b	-1.55053	1.60091e-12	Group 2	down
ENSDARG00000020758	tmem178	-0.828894	0.00103148	tmem178	-0.747554	0.00149144	Group 2	down
ENSDARG00000088466	tmx3b	-2.02705	7.35736e-06	tmx3b	-1.36754	0.000410302	Group 2	down
ENSDARG00000021372	tob1b	-0.67478	0.00102512	tob1b	-0.764836	0.000109694	Group 2	down
ENSDARG00000040988	tpi1b	-0.902946	3.34308e-07	tpi1b	-0.783029	6.68045e-10	Group 2	down
ENSDARG00000044513	tpst1l	-0.651324	0.00859932	tpst1l	-0.679371	0.00128145	Group 2	down
ENSDARG00000069420	trim23	-0.971569	7.42062e-11	trim23	-0.835803	9.0891e-12	Group 2	down
ENSDARG00000010727	ttyh2l	-0.974574	0.00370804	ttyh2l	-1.04898	0.000605555	Group 2	down
ENSDARG00000090301	usp48	-0.926797	0.000948935	usp48	-0.783361	0.00315632	Group 2	down
ENSDARG00000075468	vwa1	-0.894462	0.00568491	vwa1	-0.888294	0.000188287	Group 2	down
ENSDARG00000086706	zgc:114175	-0.984134	0.00017737	zgc:114175	-0.695588	0.00892686	Group 2	down
ENSDARG00000005216	zgc:158328	-3.64402	0.00136411	zgc:158328	-2.25936	4.537e-05	Group 2	down
ENSDARG00000056244	zgc:171740	-1.17463	0.00141951	zgc:171740	-1.02987	0.00256097	Group 2	down
ENSDARG00000080021	zmat3	-0.767374	0.00916231	zmat3	-0.855188	0.00232822	Group 2	down
ENSDARG00000076697	zmp:0000001168	-0.989795	4.00352e-07	zmp:0000001168	-0.776816	4.72409e-06	Group 2	down
ENSDARG00000076171	znf827	-0.628415	3.27469e-05	znf827	-0.594744	8.01629e-06	Group 2	down
ENSDARG00000078529	adgrb1b	1.50652	5.79985e-06	adgrb1b	-0.586734	0.000152944	Group 3	up_down
ENSDARG00000033182	arl4ab	1.06547	0.00147867	arl4ab	-0.689453	0.00473894	Group 3	up_down
ENSDARG00000052690	arrdc3a	1.04017	3.82958e-05	arrdc3a	-0.825885	0.000381552	Group 3	up_down
ENSDARG00000103333	baiap2b	1.72328	4.79881e-06	baiap2b	-1.08094	0.00479408	Group 3	up_down
ENSDARG00000041691	bhlhe41	0.779866	0.00478752	bhlhe41	-0.959133	0.000118873	Group 3	up_down
ENSDARG00000055565	cacnb2b	0.83794	0.00517697	cacnb2b	-0.615267	0.00227853	Group 3	up_down
ENSDARG00000087303	cebpd	0.912213	0.00322182	cebpd	-2.50147	2.88015e-13	Group 3	up_down
ENSDARG00000070426	chac1	0.715905	0.000432758	chac1	-0.682974	0.000452007	Group 3	up_down
ENSDARG00000021720	col7a1	1.76534	0.000684003	col7a1	-2.03481	0.00094677	Group 3	up_down
ENSDARG00000038429	csrnp1b	1.32512	3.62406e-05	csrnp1b	-1.3003	0.000123501	Group 3	up_down
ENSDARG00000018856	dclk1a	0.766215	0.00602288	dclk1a	-0.698072	0.000285646	Group 3	up_down
ENSDARG00000037618	ddit4	0.819469	0.000112509	ddit4	-1.48215	2.98813e-21	Group 3	up_down
ENSDARG00000036999	DISP3	0.713511	0.00388412	DISP3	-0.617034	0.00436826	Group 3	up_down
ENSDARG00000098108	dusp2	0.978567	0.00205074	dusp2	-0.743487	0.00789028	Group 3	up_down
ENSDARG00000070914	dusp6	0.89526	0.000223177	dusp6	-0.754976	0.003066	Group 3	up_down
ENSDARG00000018787	efna1b	0.862126	0.000277074	efna1b	-2.41681	1.71915e-23	Group 3	up_down
ENSDARG00000044098	egr2a	1.55226	0.00114534	egr2a	-1.46984	0.0057997	Group 3	up_down
ENSDARG00000041607	eif4ebp3l	1.57687	3.64884e-06	eif4ebp3l	-1.54886	9.18274e-09	Group 3	up_down
ENSDARG00000063417	erf	1.01351	8.34567e-06	erf	-1.1004	1.32972e-13	Group 3	up_down
ENSDARG00000100826	hif1al	0.780027	4.15403e-06	hif1al	-1.32641	7.44543e-23	Group 3	up_down
ENSDARG00000035519	histh1l	0.968914	0.00174865	histh1l	-0.960439	4.03244e-05	Group 3	up_down
ENSDARG00000024746	hsp90aa1.2	0.587098	1.84476e-06	hsp90aa1.2	-1.21458	4.38362e-24	Group 3	up_down
ENSDARG00000068708	ifrd1	0.844787	0.000175575	ifrd1	-0.864007	7.85395e-06	Group 3	up_down
ENSDARG00000069467	igsf9bb	3.25926	6.93422e-10	igsf9bb	-0.840936	0.00114818	Group 3	up_down
ENSDARG00000024759	inhbab	2.5862	1.70833e-06	inhbab	-1.81404	0.00130561	Group 3	up_down
ENSDARG00000075282	irs2b	1.00658	7.20365e-05	irs2b	-1.22191	2.31022e-06	Group 3	up_down
ENSDARG00000088087	kdm6ba	1.69714	2.42539e-20	kdm6ba	-1.5593	2.26865e-23	Group 3	up_down
ENSDARG00000032103	mapk6	0.827581	2.93161e-06	mapk6	-0.787035	1.55701e-14	Group 3	up_down
ENSDARG00000018524	midn	1.28544	1.59832e-10	midn	-0.841957	8.08855e-08	Group 3	up_down
ENSDARG00000100020	pim1	0.746112	1.24585e-06	pim1	-1.44656	1.86147e-26	Group 3	up_down
ENSDARG00000019130	plk2b	1.07674	3.45787e-05	plk2b	-1.12576	1.10169e-06	Group 3	up_down
ENSDARG00000035676	ptp4a2b	0.978347	1.36545e-05	ptp4a2b	-0.873366	5.47342e-06	Group 3	up_down
ENSDARG00000014462	rab3c	0.639756	0.00560255	rab3c	-0.756178	0.00108581	Group 3	up_down
ENSDARG00000038574	scg2b	1.44874	0.00204068	scg2b	-0.907435	3.89799e-09	Group 3	up_down
ENSDARG00000016623	si:ch211-195b13.1	1.0136	0.00311875	si:ch211-195b13.1	-0.700527	0.0066948	Group 3	up_down
ENSDARG00000053091	si:ch211-204c21.1	2.0297	2.78753e-15	si:ch211-204c21.1	-0.672073	0.00408522	Group 3	up_down
ENSDARG00000037861	slc2a3b	1.47059	0.00213935	slc2a3b	-2.06707	4.63826e-06	Group 3	up_down
ENSDARG00000037012	slc3a2b	0.866324	0.000135274	slc3a2b	-1.09393	8.47092e-07	Group 3	up_down
ENSDARG00000057419	slc44a5b	1.16629	2.42218e-11	slc44a5b	-0.602165	0.000405477	Group 3	up_down
ENSDARG00000104981	SLC45A4 (1 of many)	0.830094	0.000698677	SLC45A4 (1 of many)	-1.14952	2.05974e-07	Group 3	up_down
ENSDARG00000043646	slc6a8	0.660625	0.00319666	slc6a8	-0.851011	3.74464e-06	Group 3	up_down
ENSDARG00000078560	slc9a5	1.23138	0.000839286	slc9a5	-1.20794	0.000160942	Group 3	up_down
ENSDARG00000025428	socs3a	1.07655	0.000119459	socs3a	-1.49837	2.32544e-07	Group 3	up_down
ENSDARG00000095743	sox11b	1.39798	1.59059e-18	sox11b	-1.53861	2.12001e-30	Group 3	up_down
ENSDARG00000098135	stk40	1.13765	0.00043029	stk40	-1.34197	6.37903e-06	Group 3	up_down
ENSDARG00000043932	stmn4l	1.70117	4.99648e-06	stmn4l	-0.840614	4.64618e-05	Group 3	up_down
ENSDARG00000045750	syt10	1.16848	0.00883155	syt10	-1.61315	0.000261353	Group 3	up_down
ENSDARG00000056105	syt11b	0.891396	0.00520294	syt11b	-0.859313	3.4867e-05	Group 3	up_down
ENSDARG00000075230	tet1	1.03853	2.81632e-08	tet1	-0.603782	0.000235008	Group 3	up_down
ENSDARG00000075261	timp2b	2.27227	0.000703485	timp2b	-1.31487	0.00329877	Group 3	up_down
ENSDARG00000110963	trib1	1.20233	0.0048988	trib1	-1.80058	0.000183034	Group 3	up_down
ENSDARG00000045842	zgc:113263	1.03051	0.000533174	zgc:113263	-0.726751	0.00484283	Group 3	up_down
ENSDARG00000004187	zgc:122979	1.63422	1.81997e-11	zgc:122979	-1.94871	4.14918e-14	Group 3	up_down
ENSDARG00000074635	abca1a	0.666782	2.87941e-06	abca1a	0.687439	1.57414e-11	Group 4	up
ENSDARG00000078729	ackr4a	8.44661	2.35907e-06	ackr4a	7.50278	0.000214902	Group 4	up
ENSDARG00000037746	actb1	1.02231	1.73518e-12	actb1	1.54128	6.21603e-34	Group 4	up
ENSDARG00000053468	adam10a	1.51551	6.25842e-09	adam10a	0.715309	0.000553374	Group 4	up
ENSDARG00000033544	adamts15b	8.8649	2.99545e-08	adamts15b	7.85037	2.86102e-05	Group 4	up
ENSDARG00000001452	adam8a	7.11297	2.9448e-07	adam8a	7.05872	2.79101e-07	Group 4	up
ENSDARG00000061764	ahnak	1.75232	0.000159615	ahnak	1.30525	0.000668773	Group 4	up
ENSDARG00000096717	AL732488.1	3.46843	1.50077e-07	AL732488.1	2.11257	0.00379126	Group 4	up
ENSDARG00000026726	anxa1a	8.50566	7.20238e-07	anxa1a	8.47381	7.3061e-08	Group 4	up
ENSDARG00000003216	anxa2a	1.8659	0.000190562	anxa2a	2.32068	3.2047e-07	Group 4	up
ENSDARG00000058225	arpc4l	0.667019	0.00399511	arpc4l	0.62285	0.00616757	Group 4	up
ENSDARG00000039142	arpc5a	0.898447	0.00740008	arpc5a	1.5835	1.5681e-09	Group 4	up
ENSDARG00000068096	atf5a	1.96406	1.60833e-05	atf5a	2.04006	2.56431e-08	Group 4	up
ENSDARG00000015887	b2ml	0.619756	0.00187078	b2ml	0.70063	2.8744e-05	Group 4	up
ENSDARG00000002196	bach1b	2.35339	0.000148309	bach1b	2.07911	0.000472215	Group 4	up
ENSDARG00000042688	bora	7.96579	0.00015224	bora	7.23843	0.000774569	Group 4	up
ENSDARG00000095801	BX649485.2	12.2982	1.14531e-09	BX649485.2	8.08994	3.70308e-05	Group 4	up
ENSDARG00000095820	BX649485.4	12.6619	0.000144503	BX649485.4	9.61854	1.17426e-08	Group 4	up
ENSDARG00000092870	BX936337.1	1.25186	0.00614117	BX936337.1	1.59934	3.80261e-05	Group 4	up
ENSDARG00000042172	c7a	1.20104	3.14189e-07	c7a	1.23985	3.06136e-06	Group 4	up
ENSDARG00000098817	CABZ01055522.1	1.47467	0.005876	CABZ01055522.1	1.63791	1.2114e-06	Group 4	up
ENSDARG00000109929	CABZ01058721.1	2.34686	0.000158839	CABZ01058721.1	1.97353	0.00106197	Group 4	up
ENSDARG00000103248	CABZ01064771.1	8.21881	3.82639e-08	CABZ01064771.1	6.67147	0.000964197	Group 4	up
ENSDARG00000106601	CABZ01112344.1	4.3105	0.00273507	CABZ01112344.1	4.64826	4.60311e-05	Group 4	up
ENSDARG00000102808	calr3b	1.48451	0.0001855	calr3b	1.76952	3.86872e-06	Group 4	up
ENSDARG00000037488	canx	0.672418	0.000126042	canx	1.05349	3.26843e-10	Group 4	up
ENSDARG00000099672	capgb	7.80724	0.00346679	capgb	10.4057	3.20497e-23	Group 4	up
ENSDARG00000006775	cass4	7.01131	0.00359713	cass4	7.54556	0.000192367	Group 4	up
ENSDARG00000017595	ccdc6b	0.887233	0.0053734	ccdc6b	0.820725	0.00735396	Group 4	up
ENSDARG00000025147	cd63	1.48219	4.60462e-09	cd63	1.74076	2.15406e-14	Group 4	up
ENSDARG00000019098	cd82a	1.97765	1.55439e-09	cd82a	2.22615	2.61029e-14	Group 4	up
ENSDARG00000040158	cdc42l	0.680426	0.00873988	cdc42l	0.895171	0.000524637	Group 4	up
ENSDARG00000032405	ckap4	6.98839	0.00548963	ckap4	7.30858	0.00059457	Group 4	up
ENSDARG00000076140	clcf1	7.71247	0.00467248	clcf1	7.61634	0.000176247	Group 4	up
ENSDARG00000003927	cldn12	1.07954	0.00696419	cldn12	1.61991	1.0511e-05	Group 4	up
ENSDARG00000035858	cnn2	2.60435	6.4183e-06	cnn2	2.17096	7.11827e-05	Group 4	up
ENSDARG00000055009	col4a1	1.49407	3.34439e-05	col4a1	1.07258	0.00627688	Group 4	up
ENSDARG00000106267	CR388042.1	8.76781	9.16703e-05	CR388042.1	8.43515	6.51617e-07	Group 4	up
ENSDARG00000097320	CR848791.3	8.70506	2.22254e-08	CR848791.3	7.5013	0.000190811	Group 4	up
ENSDARG00000070261	crlf3	1.45714	9.37607e-05	crlf3	1.20704	0.00106162	Group 4	up
ENSDARG00000031782	crybg1a	2.46554	3.82491e-12	crybg1a	1.18748	0.00566527	Group 4	up
ENSDARG00000091702	csnk2a4	6.97749	0.00444439	csnk2a4	6.68107	0.00773224	Group 4	up
ENSDARG00000110288	CT583625.5	8.31126	2.18747e-06	CT583625.5	9.36858	9.09828e-12	Group 4	up
ENSDARG00000102441	ctnna1	1.04446	0.00740867	ctnna1	1.24114	0.000311637	Group 4	up
ENSDARG00000101334	ctsc	0.852284	0.00316897	ctsc	3.4743	5.08445e-59	Group 4	up
ENSDARG00000078523	ddr1	0.801587	0.000732152	ddr1	1.28404	3.78766e-10	Group 4	up
ENSDARG00000005350	dip2ba	1.30727	7.14162e-10	dip2ba	1.25268	5.15321e-15	Group 4	up
ENSDARG00000044241	dram2b	1.63738	0.00150792	dram2b	1.83426	0.00010169	Group 4	up
ENSDARG00000022309	dspa	1.50253	0.00199689	dspa	1.23397	0.0063121	Group 4	up
ENSDARG00000011876	ednraa	7.72462	0.000510025	ednraa	7.72396	4.64709e-07	Group 4	up
ENSDARG00000020850	eef1a1l1	0.99174	1.22055e-20	eef1a1l1	0.73171	9.31737e-18	Group 4	up
ENSDARG00000093182	eif2ak1	1.0678	0.00460374	eif2ak1	0.906825	0.0096787	Group 4	up
ENSDARG00000090697	eif3ea	0.6382	0.00150389	eif3ea	0.71936	0.000186608	Group 4	up
ENSDARG00000056186	eif5a2	0.695257	2.14365e-06	eif5a2	0.870788	1.60212e-13	Group 4	up
ENSDARG00000103735	elovl1b	1.53321	0.00155792	elovl1b	2.02852	4.54903e-06	Group 4	up
ENSDARG00000044795	entpd2b	9.12631	1.6611e-05	entpd2b	9.61254	2.19558e-14	Group 4	up
ENSDARG00000008377	epn2	0.789726	0.00157103	epn2	0.854181	0.000223398	Group 4	up
ENSDARG00000104370	esm1	9.10409	5.71783e-10	esm1	6.85084	0.00424235	Group 4	up
ENSDARG00000017299	fabp11a	4.53009	0.000526371	fabp11a	4.47192	0.000579755	Group 4	up
ENSDARG00000043009	fam43a	1.21315	0.00183766	fam43a	0.999757	0.00829992	Group 4	up
ENSDARG00000056723	fhad1	7.2531	0.00176114	fhad1	6.8574	0.00540298	Group 4	up
ENSDARG00000074201	flna	1.19468	1.20081e-06	flna	1.14493	2.12817e-10	Group 4	up
ENSDARG00000073696	frmd8	0.940012	7.33031e-05	frmd8	0.62247	0.0023417	Group 4	up
ENSDARG00000025301	gfap	1.62711	5.90213e-07	gfap	2.45311	1.11505e-16	Group 4	up
ENSDARG00000025826	gna12a	1.83239	0.00337197	gna12a	1.89618	0.00148397	Group 4	up
ENSDARG00000089362	grn1	8.01543	0.00175393	grn1	9.52973	3.851e-12	Group 4	up
ENSDARG00000038099	gskip	0.891924	0.00292159	gskip	0.716236	0.00886515	Group 4	up
ENSDARG00000101422	hdac12	7.41262	0.000659057	hdac12	7.22215	0.000912198	Group 4	up
ENSDARG00000018441	heg1	1.78933	1.11385e-07	heg1	1.17143	0.000341628	Group 4	up
ENSDARG00000059231	hephl1a	1.41352	0.000109493	hephl1a	1.84217	3.93703e-12	Group 4	up
ENSDARG00000063594	hipk1a	1.03164	0.00594486	hipk1a	1.21295	0.000262955	Group 4	up
ENSDARG00000003570	hsp90b1	1.64068	5.77309e-11	hsp90b1	1.14538	4.4008e-07	Group 4	up
ENSDARG00000068992	hspa8	1.16354	3.33224e-17	hspa8	0.732172	5.32377e-09	Group 4	up
ENSDARG00000076564	hspg2	0.96487	0.000673011	hspg2	2.28831	2.27516e-18	Group 4	up
ENSDARG00000104693	il6st	2.06441	4.06597e-18	il6st	1.13729	1.32283e-06	Group 4	up
ENSDARG00000016457	irf9	2.7624	2.7717e-10	irf9	1.90441	3.43693e-05	Group 4	up
ENSDARG00000020625	jak1	1.60784	1.84039e-18	jak1	0.824558	1.62621e-06	Group 4	up
ENSDARG00000061794	jam3b	2.72629	1.1308e-12	jam3b	1.32945	0.000296954	Group 4	up
ENSDARG00000068691	kctd4	0.743562	0.000571965	kctd4	0.629344	0.00243399	Group 4	up
ENSDARG00000018404	krt18	2.09697	5.95762e-05	krt18	1.33734	0.00502272	Group 4	up
ENSDARG00000058358	krt8	1.82408	1.67475e-07	krt8	1.82123	7.81812e-14	Group 4	up
ENSDARG00000069701	lgi2b	7.38957	0.000678792	lgi2b	6.76952	0.00544719	Group 4	up
ENSDARG00000039150	lgmn	0.78338	1.75322e-05	lgmn	1.97756	1.34011e-47	Group 4	up
ENSDARG00000003984	LTN1	0.81828	0.00401515	LTN1	0.896032	0.00102122	Group 4	up
ENSDARG00000053113	ly75	0.902551	0.0061268	ly75	0.802474	0.000289184	Group 4	up
ENSDARG00000040717	macc1	8.902	1.28558e-09	macc1	9.46789	3.90528e-14	Group 4	up
ENSDARG00000017121	mafba	1.17392	0.00298226	mafba	1.51731	1.84104e-05	Group 4	up
ENSDARG00000075867	mkl1a	0.699689	0.000373128	mkl1a	0.876234	1.76586e-06	Group 4	up
ENSDARG00000077301	mlf1	8.54411	2.42403e-07	mlf1	7.32384	0.000568337	Group 4	up
ENSDARG00000038822	mrc1b	1.30191	0.0066185	mrc1b	1.72523	7.1986e-08	Group 4	up
ENSDARG00000075826	msh4	8.29128	0.000820108	msh4	8.76769	3.41424e-06	Group 4	up
ENSDARG00000058128	msna	1.16313	1.46775e-05	msna	0.931365	0.000406332	Group 4	up
ENSDARG00000042221	mthfd1l	10.3023	7.36287e-19	mthfd1l	8.12929	2.1486e-06	Group 4	up
ENSDARG00000077473	mych	3.27439	1.77578e-10	mych	1.79347	0.00149284	Group 4	up
ENSDARG00000056125	myct1a	7.65838	0.000183968	myct1a	6.61728	0.0092235	Group 4	up
ENSDARG00000063295	myh9a	2.76349	0.00162317	myh9a	2.30919	0.00990915	Group 4	up
ENSDARG00000032849	ndrg1a	3.00897	4.41887e-05	ndrg1a	2.65038	0.00028318	Group 4	up
ENSDARG00000094965	nfil3-5	0.925731	1.71358e-07	nfil3-5	0.730169	2.03316e-05	Group 4	up
ENSDARG00000038687	nfkb2	0.91787	0.00254942	nfkb2	1.0701	3.98523e-05	Group 4	up
ENSDARG00000103146	nlrc3	7.70773	0.000849832	nlrc3	7.19216	0.00143754	Group 4	up
ENSDARG00000022570	nmur3	2.19578	0.00075851	nmur3	1.78112	0.00501004	Group 4	up
ENSDARG00000014329	npm1a	2.07032	2.82372e-11	npm1a	1.15146	0.000141334	Group 4	up
ENSDARG00000037794	nptx2a	1.48348	2.94447e-05	nptx2a	0.804669	0.00882948	Group 4	up
ENSDARG00000102153	nrp1a	1.00641	0.00801769	nrp1a	1.28757	0.00085234	Group 4	up
ENSDARG00000018110	pak4	1.25301	0.00265747	pak4	1.27978	0.00139341	Group 4	up
ENSDARG00000092671	pard3ba	5.89214	0.00499191	pard3ba	5.883	0.00311439	Group 4	up
ENSDARG00000102640	pdia3	0.886957	0.000589181	pdia3	1.2181	7.51396e-07	Group 4	up
ENSDARG00000018491	pdia4	0.658516	0.00784508	pdia4	0.913483	1.32003e-05	Group 4	up
ENSDARG00000079756	peak1	1.50686	6.43258e-07	peak1	0.719946	0.00120404	Group 4	up
ENSDARG00000063572	perp	0.750335	0.0055019	perp	1.13498	0.000193539	Group 4	up
ENSDARG00000075456	pik3ca	1.26919	2.00617e-09	pik3ca	0.600515	0.0011821	Group 4	up
ENSDARG00000059950	plxdc2	1.17585	0.0041205	plxdc2	1.34797	0.00048002	Group 4	up
ENSDARG00000102012	ppp1cbl	0.79516	0.00381161	ppp1cbl	0.643585	0.00488782	Group 4	up
ENSDARG00000010482	prg4a	7.23389	0.00145571	prg4a	9.07906	3.58757e-09	Group 4	up
ENSDARG00000030753	prrg4	7.03011	0.0038816	prrg4	6.83546	0.00428911	Group 4	up
ENSDARG00000052377	psmd12	0.970145	0.00558653	psmd12	0.98482	0.00343337	Group 4	up
ENSDARG00000006242	ptp4a1	0.877406	2.50706e-08	ptp4a1	0.592864	1.67287e-09	Group 4	up
ENSDARG00000033042	ptprja	6.82126	0.00724503	ptprja	8.91305	1.75083e-10	Group 4	up
ENSDARG00000041619	rack1	0.593687	2.11926e-06	rack1	0.942412	1.62296e-20	Group 4	up
ENSDARG00000057026	ran	0.638468	0.00372007	ran	0.623372	0.00362002	Group 4	up
ENSDARG00000054530	rars	1.55398	0.00400938	rars	1.48445	0.00501696	Group 4	up
ENSDARG00000044251	rasgef1bb	1.44795	2.80247e-08	rasgef1bb	0.625104	0.0053381	Group 4	up
ENSDARG00000083063	RF00003	2.27867	1.23547e-07	RF00003	3.39407	1.61568e-34	Group 4	up
ENSDARG00000114494	RF00003	2.75579	1.29767e-05	RF00003	3.64183	5.76852e-13	Group 4	up
ENSDARG00000080745	RF00007	4.31591	0.00353978	RF00007	5.59591	0.00193429	Group 4	up
ENSDARG00000112858	RF00015	2.15208	0.00864091	RF00015	2.61441	0.000337403	Group 4	up
ENSDARG00000105097	RF00017	7.43392	0.00978638	RF00017	7.63978	0.000378544	Group 4	up
ENSDARG00000100903	RF00019	2.24783	9.4822e-11	RF00019	3.24317	1.91163e-18	Group 4	up
ENSDARG00000109284	RF00020	9.48764	1.33943e-11	RF00020	10.8001	3.59412e-25	Group 4	up
ENSDARG00000115852	RF00563	5.14851	6.31331e-05	RF00563	5.06139	4.97305e-05	Group 4	up
ENSDARG00000080562	RF00619	8.3552	2.03978e-06	RF00619	9.75296	5.37959e-15	Group 4	up
ENSDARG00000021309	rhoca	1.57795	2.68777e-08	rhoca	0.735812	0.00320432	Group 4	up
ENSDARG00000017780	rorcb	1.51836	5.9464e-07	rorcb	2.35117	9.20777e-18	Group 4	up
ENSDARG00000044093	rpl13a	0.594471	0.000232659	rpl13a	0.767341	7.4699e-07	Group 4	up
ENSDARG00000003599	rpl3	0.871297	2.12409e-08	rpl3	1.20808	1.52566e-20	Group 4	up
ENSDARG00000058105	rpl36a	1.19411	0.00695841	rpl36a	1.77513	1.29314e-05	Group 4	up
ENSDARG00000036316	rpl39	0.636001	0.00436378	rpl39	1.0394	9.39307e-08	Group 4	up
ENSDARG00000051783	rplp0	0.646926	0.00385148	rplp0	0.927032	8.78903e-09	Group 4	up
ENSDARG00000009724	rpn2	0.669828	0.00186686	rpn2	0.924817	4.11994e-06	Group 4	up
ENSDARG00000053058	rps11	0.655704	0.00908989	rps11	0.986637	1.45919e-05	Group 4	up
ENSDARG00000036298	rps13	0.699646	0.00582128	rps13	1.1924	1.79091e-09	Group 4	up
ENSDARG00000021838	rps23	0.678773	0.000521723	rps23	0.740243	4.1005e-05	Group 4	up
ENSDARG00000035860	rps28	1.1353	0.00106703	rps28	1.60594	3.67167e-07	Group 4	up
ENSDARG00000035692	rps3a	0.596248	0.00129466	rps3a	1.05271	1.88291e-11	Group 4	up
ENSDARG00000057598	s100b	1.46967	6.39792e-06	s100b	2.42466	4.56024e-31	Group 4	up
ENSDARG00000059906	sdc4	2.83682	5.67858e-08	sdc4	2.03312	0.000149774	Group 4	up
ENSDARG00000021669	sec61a1	0.843059	3.27152e-07	sec61a1	0.813477	9.82769e-09	Group 4	up
ENSDARG00000008153	serinc5	1.17866	3.0762e-05	serinc5	1.04812	4.05013e-06	Group 4	up
ENSDARG00000071159	sft2d2b	7.37926	0.000827	sft2d2b	7.30724	0.000551099	Group 4	up
ENSDARG00000074085	si:ch1073-188e1.1	7.70123	0.00469407	si:ch1073-188e1.1	8.29937	2.89228e-05	Group 4	up
ENSDARG00000087145	si:ch1073-296d18.1	7.12363	0.00273019	si:ch1073-296d18.1	7.03762	0.00201814	Group 4	up
ENSDARG00000102599	si:ch1073-392o20.2	1.02987	0.000166404	si:ch1073-392o20.2	1.21165	3.33065e-06	Group 4	up
ENSDARG00000036700	si:ch211-114n24.6	2.41075	0.00418195	si:ch211-114n24.6	2.74706	0.000547144	Group 4	up
ENSDARG00000096412	si:ch211-15j1.7	6.22247	0.00350937	si:ch211-15j1.7	5.99387	0.00378881	Group 4	up
ENSDARG00000077112	si:ch211-180f4.1	1.6938	4.69278e-07	si:ch211-180f4.1	1.02969	0.000303183	Group 4	up
ENSDARG00000092499	si:ch211-183d21.1	4.03657	1.41308e-08	si:ch211-183d21.1	2.33659	0.00262855	Group 4	up
ENSDARG00000100582	si:ch211-195b11.3	6.9529	0.00868366	si:ch211-195b11.3	8.85434	4.76834e-10	Group 4	up
ENSDARG00000017579	si:ch211-195b15.7	7.52984	1.0134e-05	si:ch211-195b15.7	7.00682	8.87557e-05	Group 4	up
ENSDARG00000078244	si:ch211-197l9.2	8.15621	5.10263e-06	si:ch211-197l9.2	7.49337	0.000285201	Group 4	up
ENSDARG00000103381	si:ch211-199m9.2	7.08893	0.00308585	si:ch211-199m9.2	6.58527	0.0101481	Group 4	up
ENSDARG00000074904	si:ch211-253b8.5	9.23265	9.25519e-12	si:ch211-253b8.5	8.86831	7.49663e-10	Group 4	up
ENSDARG00000076144	si:ch211-74m13.3	2.09998	1.46724e-05	si:ch211-74m13.3	1.60922	0.000970386	Group 4	up
ENSDARG00000103330	si:ch73-236c18.5	6.8811	0.00908532	si:ch73-236c18.5	7.3574	7.62825e-05	Group 4	up
ENSDARG00000016188	si:ch73-63e15.2	3.47843	9.30697e-19	si:ch73-63e15.2	1.58305	0.000516255	Group 4	up
ENSDARG00000095150	si:dkey-114c15.5	7.35158	5.785e-05	si:dkey-114c15.5	5.96764	0.00857907	Group 4	up
ENSDARG00000055831	si:dkey-182g1.6	7.46601	0.000581916	si:dkey-182g1.6	7.18584	0.00133423	Group 4	up
ENSDARG00000101885	si:dkey-20i20.11	6.31278	0.00719627	si:dkey-20i20.11	6.5643	0.00258849	Group 4	up
ENSDARG00000091513	si:dkey-22o12.2	1.39876	0.000798965	si:dkey-22o12.2	1.40209	0.000465283	Group 4	up
ENSDARG00000094428	si:dkey-31f5.8	8.16807	1.12219e-05	si:dkey-31f5.8	6.57108	0.0110867	Group 4	up
ENSDARG00000093618	si:dkey-45h7.1	6.99561	0.000226518	si:dkey-45h7.1	6.80376	0.000364105	Group 4	up
ENSDARG00000092759	si:dkey-61p9.9	5.94185	0.00224036	si:dkey-61p9.9	5.65115	0.00457925	Group 4	up
ENSDARG00000090552	si:dkey-7j14.6	1.73317	0.00139773	si:dkey-7j14.6	2.32639	5.57795e-10	Group 4	up
ENSDARG00000008034	skib	1.29379	2.44557e-07	skib	0.624832	0.000687369	Group 4	up
ENSDARG00000097292	slc26a6	6.4784	0.00288552	slc26a6	6.81983	0.0002497	Group 4	up
ENSDARG00000016745	slc35f6	1.08249	0.00753828	slc35f6	1.96778	5.97439e-08	Group 4	up
ENSDARG00000012002	slc38a7	1.33167	6.28749e-06	slc38a7	1.73885	1.38918e-10	Group 4	up
ENSDARG00000071384	slc7a11	7.96434	2.00909e-05	slc7a11	7.77795	4.41969e-05	Group 4	up
ENSDARG00000015803	smcr8b	8.45417	7.39983e-07	smcr8b	6.59627	0.00972482	Group 4	up
ENSDARG00000022712	stat3	3.25937	5.80054e-27	stat3	1.53989	2.21679e-06	Group 4	up
ENSDARG00000035694	stm	8.54833	9.65815e-08	stm	6.79366	0.00533487	Group 4	up
ENSDARG00000103369	taldo1	0.702806	0.00167097	taldo1	0.652253	0.00081569	Group 4	up
ENSDARG00000018025	tbx2a	10.235	4.56229e-14	tbx2a	7.82219	0.000125746	Group 4	up
ENSDARG00000004714	tcf12	0.953465	0.00118038	tcf12	0.915009	0.000853997	Group 4	up
ENSDARG00000077523	tdrd7b	0.928224	0.0045667	tdrd7b	1.16382	2.47711e-07	Group 4	up
ENSDARG00000020084	tg	8.25845	0.000740792	tg	7.0662	0.00198894	Group 4	up
ENSDARG00000069006	tle3b	0.721169	0.00313189	tle3b	0.845832	0.000213626	Group 4	up
ENSDARG00000030981	tmem127	1.40878	2.85638e-07	tmem127	0.675856	0.00884227	Group 4	up
ENSDARG00000099491	tmem176l.1	1.60756	2.95118e-07	tmem176l.1	1.91919	1.95697e-11	Group 4	up
ENSDARG00000062846	tmtc3	0.678202	0.00811981	tmtc3	0.897968	0.000168737	Group 4	up
ENSDARG00000043416	tnfaip2a	1.2357	7.6383e-23	tnfaip2a	0.720705	3.72044e-10	Group 4	up
ENSDARG00000091734	traf3ip2l	7.76268	0.00404925	traf3ip2l	7.2324	0.00089827	Group 4	up
ENSDARG00000011897	tsg101b	1.66104	0.00412507	tsg101b	2.12373	8.12893e-05	Group 4	up
ENSDARG00000045367	tuba1b	3.22648	3.18117e-18	tuba1b	3.76934	2.427e-28	Group 4	up
ENSDARG00000042708	tuba8l	2.48795	9.5125e-06	tuba8l	3.37263	8.3548e-18	Group 4	up
ENSDARG00000006260	tuba8l4	1.16045	1.73827e-09	tuba8l4	1.27235	1.03839e-19	Group 4	up
ENSDARG00000002344	tubb4b	0.7052	3.16264e-08	tubb4b	0.663929	9.10449e-09	Group 4	up
ENSDARG00000044125	txn	8.84918	6.90211e-09	txn	9.19947	4.0052e-12	Group 4	up
ENSDARG00000041435	uba52	1.05409	0.000505745	uba52	1.49495	6.28533e-08	Group 4	up
ENSDARG00000009401	vcanb	2.26887	0.000546795	vcanb	1.80686	0.00669763	Group 4	up
ENSDARG00000012450	vmp1	2.40587	5.64022e-12	vmp1	1.72979	3.30559e-07	Group 4	up
ENSDARG00000079659	wdr53	1.52388	0.00355289	wdr53	1.73463	0.000251344	Group 4	up
ENSDARG00000094133	wu:fc21g02	1.98884	0.00371018	wu:fc21g02	2.0041	0.00369304	Group 4	up
ENSDARG00000044038	zbtb2a	6.44939	0.0026327	zbtb2a	6.63595	0.000653072	Group 4	up
ENSDARG00000031776	zgc:92066	1.44951	7.62783e-07	zgc:92066	1.6503	8.51003e-10	Group 4	up
ENSDARG00000095369	zgc:112966	7.62319	0.0060354	zgc:112966	8.04367	5.2125e-06	Group 4	up
ENSDARG00000071643	zgc:171490	9.78943	1.15814e-17	zgc:171490	9.96177	1.09303e-10	Group 4	up
ENSDARG00000100614	zgc:171497	10.7735	0.00122329	zgc:171497	11.0206	1.39436e-05	Group 4	up
ENSDARG00000077176	zgc:174888	1.88235	6.3502e-06	zgc:174888	1.80886	3.40651e-06	Group 4	up
ENSDARG00000093176	zgc:55413	7.55395	0.00719109	zgc:55413	7.55618	0.00630458	Group 4	up
ENSDARG00000014208	zgc:77118	7.60554	0.00616926	zgc:77118	7.53405	0.00666577	Group 4	up
