# Supplementary material for: Comparative Transcriptome Analysis of the Regenerating Zebrafish Telencephalon Unravels a Resource With Key Pathways During Two Early Stages and Activation of Wnt/β-Catenin Signaling at the Early Wound Healing Stage
Source: Front Cell Dev Biol. 2020 Oct 9;8:584604. doi: 10.3389/fcell.2020.584604 (PMC7581945; doi:10.3389/fcell.2020.584604)
Supplement: Supplementary file 7 [file Table_7.XLSX]

## Sheet: X1 UP-X3 DOWN
Supplementary Table 7: Wnt targetomes at 20 hpl (X1 Up and X3 Down) and 3 dpl (Y1 Up and Y3 Down).
	X1 UP (20hpl lesioned vs Control)			X3 DOWN (20hpl lesioned + IWR vs 20hpl lesioned)
GeneID	gene name	log2FC	pvalue	gene name	log2FC	pvalue
ENSDARG00000074635	abca1a	0.666782	2.87941e-06	abca1a	-1.51811	1.12949e-08
ENSDARG00000055223	ablim2	0.665966	3.7716e-06	ablim2	-0.663439	0.00106498
ENSDARG00000078529	adgrb1b	1.50652	5.79985e-06	adgrb1b	-1.61105	9.49169e-05
ENSDARG00000069027	admb	7.66683	0.000201627	admb	-4.2647	0.000226177
ENSDARG00000059888	ago3a	0.886469	1.55307e-06	ago3a	-0.912947	1.16958e-05
ENSDARG00000097208	alkbh3	2.16483	0.000136595	alkbh3	-1.20014	0.000288416
ENSDARG00000060941	ANKFN1	1.73961	5.7916e-10	ANKFN1	-1.20164	0.000342261
ENSDARG00000033182	arl4ab	1.06547	0.00147867	arl4ab	-1.56862	0.000118425
ENSDARG00000035719	arl5c	1.71357	0.00129939	arl5c	-2.0461	1.79047e-06
ENSDARG00000052690	arrdc3a	1.04017	3.82958e-05	arrdc3a	-1.65732	7.63727e-09
ENSDARG00000036028	arrdc3b	1.2033	0.000817461	arrdc3b	-2.2873	4.73496e-17
ENSDARG00000011597	atxn2l	0.637581	0.00423983	atxn2l	-0.896187	9.65086e-06
ENSDARG00000057782	baz2ba	0.872531	0.000461177	baz2ba	-0.88054	5.84783e-05
ENSDARG00000057121	BX511186.1	5.02938	1.68188e-10	BX511186.1	-1.43552	0.000126552
ENSDARG00000099148	bzw1b	3.74056	1.21751e-17	bzw1b	-2.26429	4.82261e-06
ENSDARG00000116438	CABZ01029422.1	1.75401	1.49321e-09	CABZ01029422.1	-1.02981	0.00154879
ENSDARG00000039240	cacng5b	0.796473	0.00127356	cacng5b	-0.80393	0.00110502
ENSDARG00000017905	casp3a	1.08375	0.00899815	casp3a	-0.93424	0.000783776
ENSDARG00000042725	cebpb	2.46748	9.8818e-06	cebpb	-1.97362	0.00025317
ENSDARG00000087303	cebpd	0.912213	0.00322182	cebpd	-1.79177	7.38478e-06
ENSDARG00000070426	chac1	0.715905	0.000432758	chac1	-0.762127	0.000940366
ENSDARG00000101009	cited4b	1.79314	0.00118216	cited4b	-1.46014	0.000530832
ENSDARG00000105693	CR354588.1	0.632119	0.000181745	CR354588.1	-1.04001	1.27492e-05
ENSDARG00000087753	CR388166.1	2.42922	3.75604e-18	CR388166.1	-2.05556	3.70187e-12
ENSDARG00000031782	crybg1a	2.46554	3.82491e-12	crybg1a	-1.87659	0.000113378
ENSDARG00000006060	crybg1b	1.07276	2.98297e-05	crybg1b	-1.41312	0.000203609
ENSDARG00000038429	csrnp1b	1.32512	3.62406e-05	csrnp1b	-1.27094	0.000389114
ENSDARG00000042934	ctgfa	1.34288	6.45877e-05	ctgfa	-1.87285	3.95829e-10
ENSDARG00000056615	cybb	1.9032	0.000280198	cybb	-1.55992	1.27431e-05
ENSDARG00000104664	dclk1b	1.24114	2.51222e-09	dclk1b	-0.957412	0.00109921
ENSDARG00000037618	ddit4	0.819469	0.000112509	ddit4	-1.82566	1.41804e-09
ENSDARG00000062721	dennd4a	0.968277	1.62971e-08	dennd4a	-0.977818	6.53929e-05
ENSDARG00000014103	dkk1a	8.57083	1.85904e-06	dkk1a	-4.22599	0.00149078
ENSDARG00000019307	dusp5	1.88224	7.16447e-09	dusp5	-1.64206	0.000816844
ENSDARG00000070914	dusp6	0.89526	0.000223177	dusp6	-1.20757	0.000132694
ENSDARG00000018787	efna1b	0.862126	0.000277074	efna1b	-1.85359	5.1103e-10
ENSDARG00000044098	egr2a	1.55226	0.00114534	egr2a	-2.42063	3.23914e-06
ENSDARG00000041607	eif4ebp3l	1.57687	3.64884e-06	eif4ebp3l	-2.05242	6.95076e-05
ENSDARG00000090408	ERBB4 (1 of many)	0.821682	1.3525e-06	ERBB4 (1 of many)	-0.913065	0.00155437
ENSDARG00000062801	erfl3	0.93856	2.65123e-05	erfl3	-0.972786	0.0015863
ENSDARG00000015156	fbln2	1.82744	0.000900689	fbln2	-1.29964	0.000751969
ENSDARG00000018566	flnca	3.18233	2.54325e-07	flnca	-2.29636	0.000503535
ENSDARG00000015355	fosl1a	4.18675	0.00768418	fosl1a	-1.44302	0.000307161
ENSDARG00000055792	foxo4	0.612226	0.00690535	foxo4	-1.27405	0.000217488
ENSDARG00000052846	fsta	5.32522	1.08194e-11	fsta	-3.83266	0.000247816
ENSDARG00000030078	glipr1b	2.3576	2.74446e-12	glipr1b	-1.89562	6.46674e-05
ENSDARG00000045481	gsap	1.73679	1.58212e-09	gsap	-2.81218	7.59862e-09
ENSDARG00000058968	haus1	7.19006	1.26313e-05	haus1	-3.76749	0.000678627
ENSDARG00000100826	hif1al	0.780027	4.15403e-06	hif1al	-1.23897	4.61133e-07
ENSDARG00000035519	histh1l	0.968914	0.00174865	histh1l	-2.31697	1.71302e-08
ENSDARG00000070491	hpcal4	1.26289	9.02319e-12	hpcal4	-1.16313	0.000111907
ENSDARG00000024759	inhbab	2.5862	1.70833e-06	inhbab	-2.61578	4.43057e-07
ENSDARG00000070995	inpp4ab	1.18456	1.37773e-08	inpp4ab	-0.977889	0.000390178
ENSDARG00000075282	irs2b	1.00658	7.20365e-05	irs2b	-2.01009	7.04396e-13
ENSDARG00000062268	jarid2b	1.30963	8.22896e-08	jarid2b	-1.52361	6.77905e-06
ENSDARG00000029556	kansl3	0.721974	0.00855155	kansl3	-0.719312	3.21012e-05
ENSDARG00000088087	kdm6ba	1.69714	2.42539e-20	kdm6ba	-1.92805	2.01706e-15
ENSDARG00000013794	klf11b	3.48176	2.84262e-08	klf11b	-2.29574	2.20853e-06
ENSDARG00000041358	lgi3	2.29123	1.41682e-11	lgi3	-1.58591	0.000269062
ENSDARG00000078527	lingo4b	2.82263	0.000833845	lingo4b	-2.39132	0.00135651
ENSDARG00000040621	lrrc32	5.51352	0.00018733	lrrc32	-2.51034	0.000253968
ENSDARG00000074308	lrrc75ba	1.74569	4.72376e-08	lrrc75ba	-1.25509	1.52821e-05
ENSDARG00000052155	lrrc8ab	0.797143	0.00108827	lrrc8ab	-1.15794	1.12889e-05
ENSDARG00000017121	mafba	1.17392	0.00298226	mafba	-1.07589	0.00172943
ENSDARG00000013310	map3k15	1.8722	0.000293329	map3k15	-2.03794	1.49638e-05
ENSDARG00000075608	mical2a	1.21592	0.00413411	mical2a	-1.24198	6.36956e-08
ENSDARG00000018524	midn	1.28544	1.59832e-10	midn	-1.49615	2.95496e-08
ENSDARG00000074955	nup98	0.897789	9.2147e-07	nup98	-0.861911	0.000385858
ENSDARG00000101090	pappaa	3.70481	3.09477e-05	pappaa	-1.96784	6.40681e-07
ENSDARG00000020876	pdk2a	1.03884	0.000110721	pdk2a	-1.51737	0.000103857
ENSDARG00000029695	pgp	1.62486	0.000133001	pgp	-1.21585	0.000271197
ENSDARG00000100020	pim1	0.746112	1.24585e-06	pim1	-1.2491	1.17123e-08
ENSDARG00000024642	pip5k1ab	1.06547	4.76301e-08	pip5k1ab	-0.777353	0.00151778
ENSDARG00000019130	plk2b	1.07674	3.45787e-05	plk2b	-1.81816	2.10114e-08
ENSDARG00000069135	ppp1r15a	1.40868	0.000492219	ppp1r15a	-1.57699	0.00097494
ENSDARG00000028163	prg4b	2.81214	0.00173698	prg4b	-2.80292	3.29793e-07
ENSDARG00000035676	ptp4a2b	0.978347	1.36545e-05	ptp4a2b	-0.983659	0.000939124
ENSDARG00000055784	ptpn3	1.54337	0.0091562	ptpn3	-1.69821	0.000486491
ENSDARG00000053449	pyya	2.95146	1.99389e-08	pyya	-2.31867	3.39633e-06
ENSDARG00000029865	rassf2a	0.989662	0.00191053	rassf2a	-1.22487	0.000315278
ENSDARG00000044179	rbms2a	1.09085	0.00222084	rbms2a	-1.07725	0.0015391
ENSDARG00000052012	rtn4rl2a	1.85473	2.76812e-06	rtn4rl2a	-1.53034	0.00052738
ENSDARG00000020693	sesn1	0.714626	1.29902e-05	sesn1	-1.16885	2.82427e-06
ENSDARG00000019038	sgsm3	0.795025	6.20299e-08	sgsm3	-0.76057	3.80738e-05
ENSDARG00000060148	sh3pxd2aa	0.869231	4.55756e-05	sh3pxd2aa	-0.918249	0.000238355
ENSDARG00000103251	sh3pxd2b	2.096	0.00310395	sh3pxd2b	-1.94188	1.20898e-08
ENSDARG00000053091	si:ch211-204c21.1	2.0297	2.78753e-15	si:ch211-204c21.1	-1.48344	0.000266814
ENSDARG00000062315	sik2b	1.02963	3.08906e-10	sik2b	-1.02636	6.80769e-12
ENSDARG00000060246	slc16a6b	1.60918	1.14948e-06	slc16a6b	-1.43243	0.000104122
ENSDARG00000010641	slc20a1b	1.61932	5.98112e-09	slc20a1b	-1.35813	5.05141e-07
ENSDARG00000000001	slc35a5	1.04762	0.00183702	slc35a5	-1.14868	0.000673252
ENSDARG00000037012	slc3a2b	0.866324	0.000135274	slc3a2b	-1.2774	1.10643e-05
ENSDARG00000036848	slc43a2a	0.886674	1.0675e-05	slc43a2a	-1.66914	6.41509e-10
ENSDARG00000057419	slc44a5b	1.16629	2.42218e-11	slc44a5b	-1.40501	1.69449e-08
ENSDARG00000104981	SLC45A4 (1 of many)	0.830094	0.000698677	SLC45A4 (1 of many)	-1.31383	6.45251e-05
ENSDARG00000071685	slco5a1a	1.65173	2.99823e-11	slco5a1a	-1.24737	0.000118305
ENSDARG00000095743	sox11b	1.39798	1.59059e-18	sox11b	-1.38454	0.000281146
ENSDARG00000004588	sox4a	1.29424	3.77024e-09	sox4a	-1.15451	0.00112049
ENSDARG00000068732	spry4	1.65422	7.19975e-07	spry4	-1.39522	0.00156114
ENSDARG00000056680	stc2a	1.70009	1.30431e-09	stc2a	-1.38538	8.29096e-10
ENSDARG00000098135	stk40	1.13765	0.00043029	stk40	-1.72076	7.74561e-07
ENSDARG00000041502	tgfb1a	3.18921	6.24395e-08	tgfb1a	-1.75105	8.58104e-05
ENSDARG00000073810	thbs2b	2.81474	4.09566e-07	thbs2b	-2.0995	1.20381e-08
ENSDARG00000001807	tnfrsf21	1.30135	6.72065e-06	tnfrsf21	-0.7875	0.000359341
ENSDARG00000110963	trib1	1.20233	0.0048988	trib1	-1.86554	3.91997e-05
ENSDARG00000028027	trim63a	8.86501	4.77131e-08	trim63a	-3.14632	0.000391283
ENSDARG00000056656	tspan18a	0.636678	0.00232952	tspan18a	-0.866817	8.14521e-06
ENSDARG00000056151	tyrp1b	3.89314	0.00111969	tyrp1b	-1.72574	0.000250274
ENSDARG00000068923	umodl1	2.30834	9.58802e-08	umodl1	-1.75047	1.32517e-05
ENSDARG00000008247	vezf1a	2.23012	0.00292235	vezf1a	-1.76221	6.03819e-05
ENSDARG00000043410	xkr6b	2.40645	7.67185e-05	xkr6b	-1.42458	0.00135267
ENSDARG00000035630	ypel1	0.8043	0.000625588	ypel1	-1.37153	4.03656e-08
ENSDARG00000074526	zbtb16b	1.79138	3.27301e-08	zbtb16b	-1.44158	1.58702e-05
ENSDARG00000101242	zcchc14	2.68657	0.0056641	zcchc14	-2.2835	0.000192689
ENSDARG00000018898	zfand5a	1.64831	3.52542e-05	zfand5a	-1.73272	0.000823833
ENSDARG00000045842	zgc:113263	1.03051	0.000533174	zgc:113263	-1.81799	4.00905e-08
ENSDARG00000004187	zgc:122979	1.63422	1.81997e-11	zgc:122979	-2.09102	1.31643e-13
ENSDARG00000060597	zgc:158659	1.13609	0.000372028	zgc:158659	-0.882263	9.53772e-05
ENSDARG00000042646	zgc:77784	1.33945	1.91496e-06	zgc:77784	-1.37423	0.000537985

## Sheet: Y1 UP-Y3 DOWN
	Y1 UP (3dpl lesioned vs Control)			Y3 DOWN (3dpl lesioned + IWR vs 3dpl lesioned)
GeneID	gene name	log2FC	pvalue	gene name	log2FC	pvalue
ENSDARG00000104255	arhgap27	1.89408	1.30649e-06	arhgap27	-0.982267	2.3037e-14
ENSDARG00000093608	ccl34b.1	4.13911	0.000180535	ccl34b.1	-1.53076	4.58551e-05
ENSDARG00000036628	cd74b	1.65197	0.000138273	cd74b	-1.52245	1.48785e-06
ENSDARG00000053624	csf1rb	3.77431	0.00364305	csf1rb	-1.1702	0.000134464
ENSDARG00000045580	lum	6.81682	0.00503204	lum	-4.82165	3.79016e-05
ENSDARG00000014554	ppp1r3cb	0.83331	0.0109823	ppp1r3cb	-0.750829	4.37331e-08
ENSDARG00000069823	proca1	1.49639	0.000510389	proca1	-1.62716	6.10481e-07
ENSDARG00000016868	rhobtb2a	0.613482	0.000505765	rhobtb2a	-0.922695	0.000500611
ENSDARG00000099621	si:ch211-69b22.5	2.74475	0.000774591	si:ch211-69b22.5	-2.70302	1.36953e-07
