# Supplementary material for: Comparative Transcriptome Analysis of the Regenerating Zebrafish Telencephalon Unravels a Resource With Key Pathways During Two Early Stages and Activation of Wnt/β-Catenin Signaling at the Early Wound Healing Stage
Source: Front Cell Dev Biol. 2020 Oct 9;8:584604. doi: 10.3389/fcell.2020.584604 (PMC7581945; doi:10.3389/fcell.2020.584604)
Supplement: Supplementary file 8 [file Table_8.XLSX]

## Sheet: dre04310 Wnt signaling pathway
Supplementary Table 8: Influence of Wnt/beta-Catenin signaling on KEGG pathways at 20 hpl (X1 vs. X3) and 3 dpl (Y1 vs. Y4)
Gene symbol	Gene name	Entry ID
porcnl	porcupine O-acyltransferase like [KO:K00181] [EC:2.3.1.250]	333999
porcn	probable protein-cysteine N-palmitoyltransferase porcupine [KO:K00181] [EC:2.3.1.250]	100006275
wnt1	protein Wnt-1 precursor [KO:K03209]	30128
wnt2ba	protein Wnt-2 [KO:K00182]	359837
wnt2bb	protein Wnt-2b [KO:K00182]	556087
wnt3	proto-oncogene Wnt-3 [KO:K00312]	569420
wnt3a	protein Wnt-3a precursor [KO:K00312]	60632
wnt4	protein Wnt-4a precursor [KO:K00408]	30123
wnt5b	protein Wnt-5b precursor [KO:K00444]	30105
wnt5a	protein Wnt-5a [KO:K00444]	568191
wnt6a	protein Wnt-6-like [KO:K00445]	100332722
wnt6b	protein Wnt-6 [KO:K00445]	561831
wnt7aa	protein Wnt-7a [KO:K00572]	565714
wnt7bb	protein Wnt-7b isoform X1 [KO:K00572]	100148840
wnt7ba	protein Wnt-7b [KO:K00572]	563427
wnt8a	protein Wnt-8a ORF1 precursor [KO:K00714]	30122
wnt8b	protein Wnt-8b precursor [KO:K00714]	30144
wnt9a	protein Wnt-9a [KO:K01064]	751644
wnt9b	protein Wnt-9b [KO:K01064]	565677
wnt10b	protein Wnt-10b precursor [KO:K01357]	30308
wnt10a	protein Wnt-10a [KO:K01357]	30171
wnt11	protein Wnt-11 precursor [KO:K01384]	30283
wnt11f2	protein Wnt-11 precursor [KO:K01384]	791595
wnt16	protein Wnt-16 precursor [KO:K01558]	791563
dand5	DAN domain family, member 5 [KO:K01645]	791454
notum1a	palmitoleoyl-protein carboxylesterase notum1a precursor [KO:K19882] [EC:3.1.1.98]	570510
notum2	carboxylesterase notum2 precursor [KO:K19882] [EC:3.1.1.98]	566040
wif1	wnt inhibitory factor 1 precursor [KO:K01691]	30476
serpinf1	pigment epithelium-derived factor precursor [KO:K19614]	447800
sost	sclerostin [KO:K16834]	100000500
dkk1b	dickkopf-related protein 1 precursor [KO:K02165]	30197
dkk2	dickkopf-related protein 2 precursor [KO:K02165]	792404
sfrp1a	secreted frizzled-related protein 1a precursor [KO:K02166]	402843
sfrp2	secreted frizzled-related protein 2 precursor [KO:K02176]	566878
sfrp5	secreted frizzled-related protein 5 precursor [KO:K02222]	117510
rspo1	R-spondin-1 precursor [KO:K19471]	436625
rspo2	R-spondin-2 precursor [KO:K23097]	566054
rspo3	R-spondin-3 precursor [KO:K23098]	100007702
lgr4	leucine-rich repeat-containing G-protein coupled receptor 4 precursor [KO:K04309]	558825
lgr6	leucine-rich repeat-containing G-protein coupled receptor 6 [KO:K08399]	100330212
rnf43	E3 ubiquitin-protein ligase RNF43 [KO:K15694] [EC:2.3.2.27]	572332
znrf3	E3 ubiquitin-protein ligase znrf3 precursor [KO:K16273] [EC:2.3.2.27]	556813
fzd7b	frizzled-7 [KO:K02432]	30412
fzd7a	frizzled class receptor 7a [KO:K02432]	30369
fzd1	frizzled-1 [KO:K02432]	557384
fzd2	frizzled-2 [KO:K02235]	30370
fzd3a	frizzled-3 [KO:K02329]	565921
fzd3b	frizzled class receptor 3b [KO:K02329]	567746
fzd4	frizzled-4 precursor [KO:K02354]	30363
fzd5	frizzled-5 [KO:K02375]	30364
fzd8a	frizzled-8 [KO:K02375]	58073
fzd8b	frizzled class receptor 8b [KO:K02375]	58072
fzd6	frizzled-6 [KO:K02376]	393533
fzd10	frizzled-10 [KO:K02842]	30366
fzd9b	frizzled-9 [KO:K02842]	58023
fzd9a	frizzled-9 [KO:K02842]	557447
lrp6	low-density lipoprotein receptor-related protein 6 precursor [KO:K03068]	100003877
lrp5	low-density lipoprotein receptor-related protein 5 [KO:K03068]	568518
bambia	BMP and activin membrane-bound inhibitor homolog precursor [KO:K10162]	83496
bambib	BMP and activin membrane-bound inhibitor homolog (Xenopus laevis) b precursor [KO:K10162]	431736
csnk1e	casein kinase I [KO:K08960] [EC:2.7.11.1]	100006858
dvl2	segment polarity protein dishevelled homolog DVL-2 [KO:K02353]	323630
dvl1b	segment polarity protein dishevelled homolog DVL-1 [KO:K02353]	560032
dvl1a	segment polarity protein dishevelled homolog DVL-1 isoform X4 [KO:K02353]	569863
dvl3a	dishevelled segment polarity protein 3a [KO:K02353]	80972
dvl3	segment polarity protein dishevelled homolog DVL-3 [KO:K02353]	100149082
gbp	glycogen synthase kinase binding protein [KO:K03096]	30719
snk2a2a	casein kinase 2, alpha prime polypeptide a [KO:K03097] [EC:2.7.11.1]	30488
csnk2a1	casein kinase 2, alpha 1 polypeptide [KO:K03097] [EC:2.7.11.1]	30502
zgc:86598	casein kinase II alpha 1 subunit [KO:K03097] [EC:2.7.11.1]	415254
csnk2a2b	casein kinase II subunit alpha' [KO:K03097] [EC:2.7.11.1]	556379
csnk2a4	casein kinase II subunit alpha-like [KO:K03097] [EC:2.7.11.1]	100535532
csnk2b	casein kinase II subunit beta [KO:K03115]	30428
nkd1	protein naked cuticle homolog 1 [KO:K03213]	751108
nkd2b	protein naked cuticle homolog 2-like [KO:K03213]	794221
cxxc4	CXXC-type zinc finger protein 4 [KO:K03344]	100006754
senp2	sentrin-specific protease 2 [KO:K03345] [EC:3.4.22.68]	556400
gsk3ba	glycogen synthase kinase-3 beta [KO:K03083] [EC:2.7.11.26]	30654
gsk3aa	glycogen synthase kinase 3 alpha isoform 1 [KO:K03083] [EC:2.7.11.26]	560194
ctnnb1	catenin beta-1 [KO:K02105]	30265
axin1	axin-1 [KO:K02157]	57931
axin2	axin-2 [KO:K04385]	58080
apc2	adenomatous polyposis coli protein 2 [KO:K02085]	565771
apc	adenomatous polyposis coli protein [KO:K02085]	386762
csnk1a1	casein kinase I [KO:K08957] [EC:2.7.11.1]	192307
tcf7	transcription factor 7 [KO:K02620]	497649
tcf7l1a	transcription factor 7-like 1-A [KO:K04490]	30523
tcf7l2	transcription factor 7-like 2 [KO:K04491]	30510
lef1	lymphoid enhancer-binding factor 1 [KO:K04492]	30701
ctnnbip1	beta-catenin-interacting protein 1 [KO:K04493]	58117
cby1	protein chibby homolog 1 [KO:K23402]	326875
chd8	chromodomain-helicase-DNA-binding protein 8 [KO:K04494] [EC:3.6.4.12]	568214
sox17	SRY-box 17 [KO:K04495]	30544
ctbp1	C-terminal binding protein 1 [KO:K04496]	65229
zgc:136929	C-terminal-binding protein 1 [KO:K04496]	678649
ctbp2a	C-terminal-binding protein 2 isoform 1 [KO:K04496]	65230
tle3a	transducin-like enhancer protein 3-A isoform 1 [KO:K04497]	30206
ctnnd2b	catenin delta-2 isoform 2 [KO:K23491]	558069
ctnnd2a	catenin delta-2 isoform X1 [KO:K23491]	368485
ep300a	histone acetyltransferase p300 isoform X1 [KO:K04498] [EC:2.3.1.48]	559273
ep300b	histone acetyltransferase p300 isoform X1 [KO:K04498] [EC:2.3.1.48]	565612
crebbpa	CREB-binding protein isoform X1 [KO:K04498] [EC:2.3.1.48]	566841
crebbpb	CREB binding protein b [KO:K04498] [EC:2.3.1.48]	567111
ruvbl1	ruvB-like 1 [KO:K04499]	317679
si:dkey-222b8.1	si:dkey-222b8.1 isoform 2 [KO:K04501]	560317
smad4a	mothers against decapentaplegic homolog 4 [KO:K04501]	559111
map3k7	mitogen-activated protein kinase kinase kinase 7 [KO:K04427] [EC:2.7.11.25]	553788
nlk2	serine/threonine-protein kinase NLK [KO:K04468] [EC:2.7.11.24]	563460
nlk1	nemo-like kinase, type 1 [KO:K04468] [EC:2.7.11.24]	405892
mycb	transcriptional regulator Myc-B [KO:K04377]	393141
jun	transcription factor AP-1 [KO:K04448]	335916
fosl1a	fos-related antigen 1 [KO:K04502]	564241
ccnd1	G1/S-specific cyclin-D1 [KO:K04503]	30222
ccnd2a	G1/S-specific cyclin-D2 [KO:K10151]	799608
ccn4a	cellular communication network factor 4a precursor [KO:K22471]	560713
ppardb	peroxisome proliferator-activated receptor delta [KO:K04504]	30754
psen1	presenilin-1 [KO:K04505] [EC:3.4.23.-]	30221
prkacba	cAMP-dependent protein kinase catalytic subunit beta [KO:K04345] [EC:2.7.11.11]	393998
prkacab	cAMP-dependent protein kinase catalytic subunit alpha [KO:K04345] [EC:2.7.11.11]	445076
prkacbb	cAMP-dependent protein kinase catalytic subunit beta [KO:K04345] [EC:2.7.11.11]	563147
prkacaa	cAMP-dependent protein kinase catalytic subunit alpha [KO:K04345] [EC:2.7.11.11]	564064
tp53	cellular tumor antigen p53 isoform 2 [KO:K04451]	30590
siah1	E3 ubiquitin-protein ligase Siah1 [KO:K04506] [EC:2.3.2.27]	80955
cacybp	calcyclin-binding protein [KO:K04507]	405823
skp1	S-phase kinase-associated protein 1 [KO:K03094]	393716
tbl1x	F-box-like/WD repeat-containing protein TBL1X [KO:K04508]	560294
tbl1xr1b	transducin (beta)-like 1 X-linked receptor 1b [KO:K04508]	393581
fbxw11a	F-box and WD repeat domain containing 11a [KO:K03362]	334373
fbxw11b	F-box and WD repeat domain containing 11b [KO:K03362]	406825
cul1a	cullin-1 [KO:K03347]	323883
cul1b	cullin-1 [KO:K03347]	406816
rbx1	E3 ubiquitin-protein ligase RBX1 [KO:K03868] [EC:2.3.2.32]	449846
gpc4	glypican-4 precursor [KO:K08110]	118437
ror1	inactive tyrosine-protein kinase transmembrane receptor ROR1 [KO:K05122] [EC:2.7.10.1]	568282
ror2	tyrosine-protein kinase transmembrane receptor ROR2 [KO:K05123] [EC:2.7.10.1]	561183
ryk	tyrosine-protein kinase RYK precursor [KO:K05128] [EC:2.7.10.1]	558502
vangl2	vang-like protein 2 [KO:K04510]	245949
vangl1	vang-like protein 1 [KO:K04510]	403076
prickle1a	prickle homolog 1a [KO:K04511]	368249
prickle2b	prickle-like protein 2 [KO:K04511]	368250
prickle3	prickle-like protein 2 isoform X2 [KO:K04511]	570116
invs	inversin [KO:K19626]	245946
daam1a	disheveled-associated activator of morphogenesis 1 isoform X1 [KO:K04512]	557451
daam1b	disheveled-associated activator of morphogenesis 1 [KO:K04512]	560060
daam2	disheveled-associated activator of morphogenesis 2 [KO:K04512]	798465
rhoaa	rho-related GTP-binding protein RhoA-A [KO:K04513]	406411
rhoac	rho-related GTP-binding protein RhoA-C [KO:K04513]	406659
rhocb	rho-related GTP-binding protein RhoA-D [KO:K04513]	436718
zgc:153713	transforming protein RhoA [KO:K04513]	751630
rhoab	rho-related GTP-binding protein RhoA-B [KO:K04513]	100006041
rock2a	rho-associated protein kinase 2 [KO:K17388] [EC:2.7.11.1]	317747
rac1a	ras-related C3 botulinum toxin substrate 1 [KO:K04392]	327204
rac1l	ras-related C3 botulinum toxin substrate 1 [KO:K04392]	792699
rac1b	uncharacterized protein LOC562838 [KO:K04392]	562838
rac2	ras-related C3 botulinum toxin substrate 2 [KO:K07860]	415151
rac3a	ras-related C3 botulinum toxin substrate 3 [KO:K07861]	437027
rac3b	ras-related C3 botulinum toxin substrate 3 (rho family, small GTP binding protein Rac3) [KO:K07861]	795167
mapk10	mitogen-activated protein kinase 10 isoform 2 [KO:K04440] [EC:2.7.11.24]	569698
mapk8a	mitogen-activated protein kinase 8 [KO:K04440] [EC:2.7.11.24]	562720
mapk8b	mitogen-activated protein kinase 8 [KO:K04440] [EC:2.7.11.24]	65236
mapk9	mitogen-activated protein kinase 9 [KO:K04440] [EC:2.7.11.24]	100149273
plcb3	1-phosphatidylinositol 4,5-bisphosphate phosphodiesterase beta-3 [KO:K05858] [EC:3.1.4.11]	100001532
NA	1-phosphatidylinositol 4,5-bisphosphate phosphodiesterase beta-4 [KO:K05858] [EC:3.1.4.11]	100537538
plcb2	1-phosphatidylinositol 4,5-bisphosphate phosphodiesterase beta-2 [KO:K05858] [EC:3.1.4.11]	569376
plcb4	LOW QUALITY PROTEIN: 1-phosphatidylinositol 4,5-bisphosphate phosphodiesterase beta-4 [KO:K05858] [EC:3.1.4.11]	407700
camk2d2	calcium/calmodulin-dependent protein kinase type II delta 2 chain [KO:K04515] [EC:2.7.11.17]	436815
camk2d1	calcium/calmodulin-dependent protein kinase type II delta 1 chain isoform 1 [KO:K04515] [EC:2.7.11.17]	445208
camk2a	calcium/calmodulin-dependent protein kinase type II subunit alpha [KO:K04515] [EC:2.7.11.17]	550436
camk2b1	calcium/calmodulin-dependent protein kinase type II subunit beta [KO:K04515] [EC:2.7.11.17]	562064
camk2g2	calcium/calmodulin-dependent protein kinase type II subunit gamma isoform X26 [KO:K04515] [EC:2.7.11.17]	793359
camk2b	calcium/calmodulin-dependent protein kinase type II subunit beta isoform X4 [KO:K04515] [EC:2.7.11.17]	798222
camk2g1	calcium/calmodulin-dependent protein kinase type II subunit gamma [KO:K04515] [EC:2.7.11.17]	791855
ppp3ca	protein phosphatase 3, catalytic subunit, alpha isozyme [KO:K04348] [EC:3.1.3.16]	794574
ppp3cca	protein phosphatase 3, catalytic subunit, gamma isoform-like [KO:K04348] [EC:3.1.3.16]	557926
ppp3cb	serine/threonine-protein phosphatase 2B catalytic subunit alpha [KO:K04348] [EC:3.1.3.16]	550554
ppp3ccb	protein phosphatase 3, catalytic subunit, gamma isoform [KO:K04348] [EC:3.1.3.16]	565241
ppp3r1b	protein phosphatase 3 (formerly 2B), regulatory s1ubunit B, alpha isoform, b [KO:K06268]	447814
ppp3r1a	calcineurin subunit B type 1 [KO:K06268]	564337
prkcaa	protein kinase C alpha type [KO:K02677] [EC:2.7.11.13]	497384
si:ch73-374l24.1	protein kinase C alpha type isoform X1 [KO:K02677] [EC:2.7.11.13]	100333967
prkcba	protein kinase C, beta a [KO:K19662] [EC:2.7.11.13]	100006675
prkcbb	protein kinase C beta type [KO:K19662] [EC:2.7.11.13]	393953
prkcg	protein kinase C alpha type-like [KO:K19663] [EC:2.7.11.13]	100003514
nfatc1	nuclear factor of activated T-cells, cytoplasmic 1 [KO:K04446]	568315
NA	nuclear factor of activated T-cells, cytoplasmic 2-like [KO:K04446]	571865
nfatc2a	nuclear factor of activated T-cells, cytoplasmic 2 isoform X1 [KO:K17332]	100333254
nfatc3a	nuclear factor of activated T-cells, cytoplasmic 3 [KO:K17333]	561772
nfatc3b	nuclear factor of activated T-cells, cytoplasmic 3-like isoform X2 [KO:K17333]	566869
nfatc4	nuclear factor of activated T-cells, cytoplasmic 4 [KO:K17334]	561682

## Sheet: dre04010 MAPK signaling pathway
Gene symbol	Gene name	Entry ID
cacna1ab	voltage-dependent P/Q-type calcium channel subunit alpha-1A [KO:K04344]	569528
cacna1ba	voltage-dependent N-type calcium channel subunit alpha-1B [KO:K04849]	555941
cacna1bb	voltage-dependent N-type calcium channel subunit alpha-1B isoform X2 [KO:K04849]	562796
cacna1c	voltage-dependent L-type calcium channel subunit alpha-1C [KO:K04850]	170581
cacna1da	voltage-dependent L-type calcium channel subunit alpha-1D [KO:K04851]	403310
cacna1e	voltage-dependent R-type calcium channel subunit alpha-1E isoform X7 [KO:K04852]	564274
cacna1fb	voltage-dependent L-type calcium channel subunit alpha-1F [KO:K04853]	559964
cacna1g	voltage-dependent T-type calcium channel subunit alpha-1G isoform X6 [KO:K04854]	563904
cacna1ha	voltage-dependent T-type calcium channel subunit alpha-1H isoform X2 [KO:K04855]	560875
cacna1i	voltage-dependent T-type calcium channel subunit alpha-1I isoform X1 [KO:K04856]	566351
cacna1sb	voltage-dependent L-type calcium channel subunit alpha-1S [KO:K04857]	405791
cacna1sa	calcium channel, voltage-dependent, L type, alpha 1S subunit, a [KO:K04857]	570683
cacna2d1a	voltage-dependent calcium channel subunit alpha-2/delta-1 precursor [KO:K04858]	561434
cacna2d2b	calcium channel, voltage-dependent, alpha 2/delta subunit 2 [KO:K04859]	568759
cacna2d3a	voltage-dependent calcium channel subunit alpha-2/delta-3 isoform X1 [KO:K04860]	100535196
cacna2d3	voltage-dependent calcium channel subunit alpha-2/delta-3 isoform X2 [KO:K04860]	100148645
cacna2d4a	voltage-dependent calcium channel subunit alpha-2/delta-4 isoform X2 [KO:K04861]	568225
cacnb1	voltage-dependent L-type calcium channel subunit beta-1 [KO:K04862]	436925
cacnb2a	voltage-dependent L-type calcium channel subunit beta-2 [KO:K04863]	795492
cacnb3a	calcium channel, voltage-dependent, beta 3a [KO:K04864]	565158
cacnb4a	voltage-dependent L-type calcium channel subunit beta-4 [KO:K04865]	562422
cacnb4b	calcium channel, voltage-dependent, beta 4b subunit isoform 1 [KO:K04865]	678560
cacng1a	calcium channel, voltage-dependent, gamma subunit 1a [KO:K04866]	322013
cacng1b	voltage-dependent calcium channel gamma-1 subunit [KO:K04866]	571193
cacng2a	voltage-dependent calcium channel gamma-2 subunit [KO:K04867]	393614
cacng3a	voltage-dependent calcium channel gamma-3 subunit-like [KO:K04868]	567438
cacng3b	voltage-dependent calcium channel gamma-3 subunit [KO:K04868]	564883
cacng4b	voltage-dependent calcium channel gamma-4 subunit [KO:K04869]	794222
cacng5a	calcium channel, voltage-dependent, gamma subunit 5a [KO:K04870]	797409
cacng5b	voltage-dependent calcium channel gamma-5 subunit [KO:K04870]	100331116
cacng6b	voltage-dependent calcium channel gamma-6 subunit-like [KO:K04871]	100003220
cacng6a	voltage-dependent calcium channel gamma-6 subunit [KO:K04871]	100034580
cacng7a	calcium channel, voltage-dependent, gamma subunit 7a [KO:K04872]	100034540
cacng8b	voltage-dependent calcium channel gamma-4 subunit-like isoform X1 [KO:K04873]	100003329
prkacba	cAMP-dependent protein kinase catalytic subunit beta [KO:K04345] [EC:2.7.11.11]	393998
prkacab	cAMP-dependent protein kinase catalytic subunit alpha [KO:K04345] [EC:2.7.11.11]	445076
prkacbb	cAMP-dependent protein kinase catalytic subunit beta [KO:K04345] [EC:2.7.11.11]	563147
prkacaa	cAMP-dependent protein kinase catalytic subunit alpha [KO:K04345] [EC:2.7.11.11]	564064
prkcaa	protein kinase C alpha type [KO:K02677] [EC:2.7.11.13]	497384
si:ch73-374l24.1	protein kinase C alpha type isoform X1 [KO:K02677] [EC:2.7.11.13]	100333967
prkcba	protein kinase C, beta a [KO:K19662] [EC:2.7.11.13]	100006675
prkcbb	protein kinase C beta type [KO:K19662] [EC:2.7.11.13]	393953
prkcg	protein kinase C alpha type-like [KO:K19663] [EC:2.7.11.13]	100003514
gna12a	guanine nucleotide-binding protein subunit alpha-12 [KO:K04346]	503589
gng12a	guanine nucleotide-binding protein G(I)/G(S)/G(O) subunit gamma-12 [KO:K04347]	406604
si:dkey-44g17.6	guanine nucleotide-binding protein G(I)/G(S)/G(O) subunit gamma-12-like [KO:K04347]	100331581
ppp3ca	protein phosphatase 3, catalytic subunit, alpha isozyme [KO:K04348] [EC:3.1.3.16]	794574
ppp3cca	protein phosphatase 3, catalytic subunit, gamma isoform-like [KO:K04348] [EC:3.1.3.16]	557926
ppp3cb	serine/threonine-protein phosphatase 2B catalytic subunit alpha [KO:K04348] [EC:3.1.3.16]	550554
ppp3ccb	protein phosphatase 3, catalytic subunit, gamma isoform [KO:K04348] [EC:3.1.3.16]	565241
ppp3r1b	protein phosphatase 3 (formerly 2B), regulatory s1ubunit B, alpha isoform, b [KO:K06268]	447814
ppp3r1a	calcineurin subunit B type 1 [KO:K06268]	564337
si:ch211-234p18.3	ras-specific guanine nucleotide-releasing factor 1 isoform X2 [KO:K04349]	568885
rasgrf2b	ras-specific guanine nucleotide-releasing factor 2 [KO:K12326]	553520
rasgrf2a	ras-specific guanine nucleotide-releasing factor 2-like isoform X1 [KO:K12326]	558859
rasgrp4	RAS guanyl-releasing protein 1 [KO:K04350]	558453
rasgrp2	RAS guanyl-releasing protein 2-like [KO:K12361]	557063
NA	RAS guanyl-releasing protein 2-like [KO:K12361]	797658
rasgrp3	ras guanyl-releasing protein 3 [KO:K12362]	563441
si:dkey-253i9.4	rap guanine nucleotide exchange factor 2 isoform X1 [KO:K08018]	793952
rapgef2	rap guanine nucleotide exchange factor 2 isoform X5 [KO:K08018]	557693
nf1b	neurofibromin isoform X1 [KO:K08052]	564518
nf1a	neurofibromin isoform X3 [KO:K08052]	326708
rasa1a	ras GTPase-activating protein 1 isoform X1 [KO:K04352]	100002155
rasa2	ras GTPase-activating protein 2 [KO:K08053]	100331895
rap1aa	ras-related protein Rap-1A [KO:K04353]	415242
rap1ab	ras-related protein Rap-1b-like [KO:K04353]	406714
rap1b	ras-related protein Rap-1b precursor [KO:K07836]	321107
egf	pro-epidermal growth factor isoform 1 precursor [KO:K04357]	403045
tgfa	protransforming growth factor alpha precursor [KO:K08774]	100034402
fgf1b	fibroblast growth factor 1 (acidic) [KO:K18496]	100005049
fgf1a	putative fibroblast growth factor 1 [KO:K18496]	393733
fgf2	fibroblast growth factor 2 [KO:K18497]	404231
fgf10a	fibroblast growth factor 10 precursor [KO:K04358]	359830
fgf3	fibroblast growth factor 3 precursor [KO:K04358]	30549
fgf6a	fibroblast growth factor 6 [KO:K04358]	30560
fgf17	fibroblast growth factor 17 precursor [KO:K04358]	407737
fgf8a	fibroblast growth factor 8 precursor [KO:K04358]	30538
fgf4	fibroblast growth factor 4 precursor [KO:K04358]	570435
fgf16	fibroblast growth factor 16 [KO:K04358]	692065
fgf18a	fibroblast growth factor 18a precursor [KO:K04358]	359829
fgf6b	fibroblast growth factor 6b [KO:K04358]	494455
fgf20b	fibroblast growth factor 20b [KO:K04358]	564770
fgf7	fibroblast growth factor 7 precursor [KO:K04358]	493181
fgf5	fibroblast growth factor 5 precursor [KO:K04358]	494454
fgf22	fibroblast growth factor 22 precursor [KO:K04358]	100005852
fgf19	fibroblast growth factor 19 isoform 1 [KO:K22603]	368245
fgf21	fibroblast growth factor 21 precursor [KO:K22429]	724048
fgf23	fibroblast growth factor 23 precursor [KO:K22428]	494456
ngfb	nerve growth factor isoform 2 [KO:K02582]	58133
bdnf	brain-derived neurotrophic factor isoform 1 [KO:K04355]	58118
ntf3	neurotrophin-3 [KO:K04356]	386825
ins	insulin preproprotein [KO:K04526]	30262
insb	preproinsulin b precursor [KO:K04526]	566735
igf1	insulin-like growth factor I precursor [KO:K05459]	114433
igf2a	insulin-like growth factor 2a precursor [KO:K13769]	30710
igf2b	insulin-like growth factor 2b precursor [KO:K13769]	324215
pdgfaa	platelet-derived growth factor alpha a precursor [KO:K04359]	378480
pdgfab	platelet-derived growth factor alpha polypeptide b [KO:K04359]	767790
pdgfbb	uncharacterized protein pdgfbb isoform X2 [KO:K04359]	796490
NA	platelet-derived growth factor subunit A [KO:K04359]	103909601
si:ch211-79m20.1	adenylate cyclase, terminal-differentiation specific [KO:K17386]	798657
pdgfc	platelet-derived growth factor C isoform X2 [KO:K05450]	560564
pdgfd	platelet-derived growth factor D [KO:K05450]	100535718
csf1a	macrophage colony-stimulating factor 1 precursor [KO:K05453]	100004617
kitlgb	kit ligand b [KO:K05461]	553181
kitlga	kit ligand precursor [KO:K05461]	553179
vegfaa	vascular endothelial growth factor A-A isoform 1 precursor [KO:K05448]	30682
vegfab	vascular endothelial growth factor A isoform 1 precursor [KO:K05448]	558154
pgfb	placenta growth factor isoform X1 [KO:K16859]	557468
vegfc	vascular endothelial growth factor C precursor [KO:K05449]	403049
vegfd	vascular endothelial growth factor D precursor [KO:K05449]	678512
hgfa	hepatocyte growth factor precursor [KO:K05460]	493781
NA	hepatocyte growth factor-like [KO:K05460]	100334116
angpt1	angiopoietin-1 precursor [KO:K05465]	114407
angpt2a	angiopoietin-2 precursor [KO:K05466]	101101687
efna3b	ephrin-A3 precursor [KO:K05462]	117506
efna1a	ephrin-A1a precursor [KO:K05462]	393569
efna3a	ephrin-A3 [KO:K05462]	100006460
efna5b	ephrin-A5b precursor [KO:K05462]	30223
efna1b	ephrin-A1 precursor [KO:K05462]	494151
NA	ephrin-A2-like [KO:K05462]	100332852
si:dkey-246i14.3	ephrin-A4 [KO:K05462]	100003450
efna2a	ephrin-A2 precursor [KO:K05462]	30218
egfra	epidermal growth factor receptor precursor [KO:K04361] [EC:2.7.10.1]	378478
NA	epidermal growth factor receptor-like [KO:K04361] [EC:2.7.10.1]	571431
erbb2	receptor tyrosine-protein kinase erbB-2 precursor [KO:K05083] [EC:2.7.10.1]	386966
erbb3b	erbB-3b precursor [KO:K05084] [EC:2.7.10.1]	544664
NA	uncharacterized protein LOC100149258 precursor [KO:K05084] [EC:2.7.10.1]	100149258
erbb3a	receptor tyrosine-protein kinase erbB-3 precursor [KO:K05084] [EC:2.7.10.1]	386635
erbb4a	receptor tyrosine-protein kinase erbB-4 precursor [KO:K05085] [EC:2.7.10.1]	100007677
si:ch73-383l1.1	receptor tyrosine-protein kinase erbB-4 [KO:K05085] [EC:2.7.10.1]	101885162
erbb4b	receptor tyrosine-protein kinase erbB-4 [KO:K05085] [EC:2.7.10.1]	569836
fgfr1a	fibroblast growth factor receptor 1-A isoform 1 precursor [KO:K04362] [EC:2.7.10.1]	30705
fgfr2	fibroblast growth factor receptor 2 isoform 1 precursor [KO:K05093] [EC:2.7.10.1]	352940
fgfr3	fibroblast growth factor receptor 3 [KO:K05094] [EC:2.7.10.1]	58129
fgfr4	fibroblast growth factor receptor 4 precursor [KO:K05095] [EC:2.7.10.1]	100000160
nradd	tumor necrosis factor receptor superfamily member 16 [KO:K02583]	572204
ngfrb	nerve growth factor receptor b precursor [KO:K02583]	564338
ngfra	tumor necrosis factor receptor superfamily member 16 isoform X1 [KO:K02583]	100535003
ntrk1	high affinity nerve growth factor receptor precursor [KO:K03176] [EC:2.7.10.1]	30546
ntrk2b	BDNF/NT-3 growth factors receptor precursor [KO:K04360] [EC:2.7.10.1]	570240
ntrk2a	neurotrophic tyrosine kinase, receptor, type 2a precursor [KO:K04360] [EC:2.7.10.1]	65090
insra	insulin receptor a precursor [KO:K04527] [EC:2.7.10.1]	245699
insrb	insulin receptor b precursor [KO:K04527] [EC:2.7.10.1]	245700
igf1ra	insulin-like growth factor 1 receptor [KO:K05087] [EC:2.7.10.1]	245701
igf1rb	insulin-like growth factor 1b receptor [KO:K05087] [EC:2.7.10.1]	245702
pdgfra	platelet-derived growth factor receptor alpha [KO:K04363] [EC:2.7.10.1]	386856
pdgfrb	platelet-derived growth factor receptor beta [KO:K05089] [EC:2.7.10.1]	559529
csf1ra	macrophage colony-stimulating factor 1 receptor precursor [KO:K05090] [EC:2.7.10.1]	64274
csf1rb	macrophage colony-stimulating factor 1 receptor 1 [KO:K05090] [EC:2.7.10.1]	568405
kita	mast/stem cell growth factor receptor kita precursor [KO:K05091] [EC:2.7.10.1]	30256
kitb	kit receptor b precursor [KO:K05091] [EC:2.7.10.1]	497629
flt3	receptor-type tyrosine-protein kinase FLT3 [KO:K05092] [EC:2.7.10.1]	566708
flt1	vascular endothelial growth factor receptor 1 isoform 1 precursor [KO:K05096] [EC:2.7.10.1]	544667
kdrl	vascular endothelial growth factor receptor kdr-like precursor [KO:K05096] [EC:2.7.10.1]	796537
flt4	vascular endothelial growth factor receptor 3 precursor [KO:K05097] [EC:2.7.10.1]	30121
kdr	vascular endothelial growth factor receptor 2 precursor [KO:K05098] [EC:2.7.10.1]	554230
met	hepatocyte growth factor receptor precursor [KO:K05099] [EC:2.7.10.1]	100150664
tek	tyrosine-protein kinase receptor Tie-2 precursor [KO:K05121] [EC:2.7.10.1]	30747
epha2a	ephrin type-A receptor 2 precursor [KO:K05103] [EC:2.7.10.1]	30689
epha2b	ephrin type-A receptor 2 isoform X1 [KO:K05103] [EC:2.7.10.1]	568718
grb2b	growth factor receptor-bound protein 2 [KO:K04364]	406308
grb2a	growth factor receptor-bound protein 2a [KO:K04364]	493609
sos2	son of sevenless homolog 2 [KO:K03099]	561670
sos1	son of sevenless homolog [KO:K03099]	556286
hrasb	HRas proto-oncogene, GTPase b [KO:K02833]	553656
hrasa	GTPase HRas [KO:K02833]	550286
kras	GTPase KRas isoform 2 [KO:K07827]	445289
zgc:55558	uncharacterized protein LOC393228 [KO:K07827]	393228
nras	GTPase NRas precursor [KO:K07828]	30380
rras	ras-related protein R-Ras [KO:K07830]	449660
rras2	ras-related protein R-Ras2 [KO:K07830]	550513
si:ch73-116o1.2	ras-related protein M-Ras [KO:K07831]	100536317
mras	ras-related protein M-Ras [KO:K07831]	100317924
araf	serine/threonine-protein kinase A-Raf [KO:K08845] [EC:2.7.11.1]	403063
braf	serine/threonine-protein kinase B-raf isoform 1 [KO:K04365] [EC:2.7.11.1]	403065
raf1a	RAF proto-oncogene serine/threonine-protein kinase [KO:K04366] [EC:2.7.11.1]	30716
raf1b	RAF proto-oncogene serine/threonine-protein kinase [KO:K04366] [EC:2.7.11.1]	557109
map2k1	dual specificity mitogen-activated protein kinase kinase 1 [KO:K04368] [EC:2.7.12.2]	406728
map2k2a	dual specificity mitogen-activated protein kinase kinase 2 [KO:K04369] [EC:2.7.12.2]	563181
map2k2b	dual specificity mitogen-activated protein kinase kinase 2 [KO:K04369] [EC:2.7.12.2]	100002225
lamtor3	ragulator complex protein LAMTOR3 [KO:K04370]	553597
mapk1	mitogen-activated protein kinase 1 [KO:K04371] [EC:2.7.11.24]	360144
mapk3	mitogen-activated protein kinase 3 [KO:K04371] [EC:2.7.11.24]	399480
mknk2b	MAPK interacting serine/threonine kinase 2b [KO:K04372] [EC:2.7.11.1]	373121
mknk2a	MAPK interacting serine/threonine kinase 2a [KO:K04372] [EC:2.7.11.1]	334167
mknk1	MAP kinase-interacting serine/threonine-protein kinase 1 [KO:K04372] [EC:2.7.11.1]	555974
rps6kal	ribosomal protein S6 kinase alpha-6 [KO:K04373] [EC:2.7.11.1]	337670
rps6ka3a	ribosomal protein S6 kinase alpha-1 [KO:K04373] [EC:2.7.11.1]	338219
rps6ka2	ribosomal protein S6 kinase alpha-2 [KO:K04373] [EC:2.7.11.1]	571285
rps6ka3b	ribosomal protein S6 kinase alpha-3 [KO:K04373] [EC:2.7.11.1]	100009657
rps6ka1	ribosomal protein S6 kinase a, polypeptide 1 [KO:K04373] [EC:2.7.11.1]	777728
atf4a	cyclic AMP-dependent transcription factor ATF-4 [KO:K04374]	406514
atf4b	activating transcription factor 4 [KO:K04374]	556410
elk1	ETS domain-containing protein Elk-1 [KO:K04375]	567895
elk4	ETS domain-containing protein Elk-4 isoform 2 [KO:K04376]	30093
mycb	transcriptional regulator Myc-B [KO:K04377]	393141
srfa	serum response factor a [KO:K04378]	30431
fosab	proto-oncogene c-Fos [KO:K04379]	394198
si:ch211-153j24.3	proto-oncogene c-Fos [KO:K04379]	564403
fosaa	proto-oncogene c-Fos-like isoform X1 [KO:K04379]	570238
mapta	microtubule-associated protein tau [KO:K04380]	100000342
maptb	microtubule-associated protein tau isoform X9 [KO:K04380]	567833
stmn1b	stathmin 1b [KO:K04381]	550548
pla2g4aa	cytosolic phospholipase A2 [KO:K16342] [EC:3.1.1.4]	30554
pla2g4f.2	cytosolic phospholipase A2 zeta-like isoform X1 [KO:K16342] [EC:3.1.1.4]	565386
si:ch73-55i23.1	cytosolic phospholipase A2 gamma-like [KO:K16342] [EC:3.1.1.4]	100148818
pla2g4f.1	cytosolic phospholipase A2 zeta-like isoform X2 [KO:K16342] [EC:3.1.1.4]	798864
pla2g4ab	cytosolic phospholipase A2 [KO:K16342] [EC:3.1.1.4]	559087
tnfa	tumor necrosis factor, alpha [KO:K03156]	405785
il1b	interleukin-1 beta [KO:K04519]	405770
tgfb1a	transforming growth factor, beta 1a [KO:K13375]	359834
tgfb1b	transforming growth factor beta-1 [KO:K13375]	563884
tgfb2	transforming growth factor beta-2 [KO:K13376]	369194
tgfb3	transforming growth factor beta-3 precursor [KO:K13377]	369195
tnfrsf1a	tumor necrosis factor receptor superfamily member 1A precursor [KO:K03158]	406471
zmp:0000000936	interleukin-1 receptor type 1-like [KO:K04386]	799204
il1rap	interleukin-1 receptor accessory protein [KO:K04723]	100331351
tgfbr1a	transforming growth factor, beta receptor 1 a precursor [KO:K04674] [EC:2.7.11.30]	560578
tgfbr1b	TGF-beta receptor type-1 precursor [KO:K04674] [EC:2.7.11.30]	792928
tgfbr2b	TGF-beta receptor type-2 precursor [KO:K04388] [EC:2.7.11.30]	30739
si:dkey-101k6.5	TGF-beta receptor type-2 [KO:K04388] [EC:2.7.11.30]	560446
faslg	tumor necrosis factor ligand superfamily member 6 [KO:K04389]	735295
fas	tumor necrosis factor receptor superfamily member 6 [KO:K04390]	768248
rac1a	ras-related C3 botulinum toxin substrate 1 [KO:K04392]	327204
rac1l	ras-related C3 botulinum toxin substrate 1 [KO:K04392]	792699
rac1b	uncharacterized protein LOC562838 [KO:K04392]	562838
rac2	ras-related C3 botulinum toxin substrate 2 [KO:K07860]	415151
rac3a	ras-related C3 botulinum toxin substrate 3 [KO:K07861]	437027
rac3b	ras-related C3 botulinum toxin substrate 3 (rho family, small GTP binding protein Rac3) [KO:K07861]	795167
cdc42	cell division control protein 42 homolog isoform 2 [KO:K04393]	336839
cdc42l2	cell division cycle 42 like 2 [KO:K04393]	556226
cdc42l	cell division control protein 42 homolog [KO:K04393]	793158
tradd	tumor necrosis factor receptor type 1-associated DEATH domain protein [KO:K03171]	58130
casp3a	caspase 3, apoptosis-related cysteine peptidase a [KO:K02187] [EC:3.4.22.56]	140621
casp3b	caspase 3, apoptosis-related cysteine peptidase b [KO:K02187] [EC:3.4.22.56]	566604
traf2b	TNF receptor-associated factor 2 [KO:K03173] [EC:2.3.2.27]	557526
traf2a	TNF receptor-associated factor 2 [KO:K03173] [EC:2.3.2.27]	564295
NA	TNF receptor-associated factor 2-like [KO:K03173] [EC:2.3.2.27]	100005446
daxx	death domain-associated protein 6 [KO:K02308]	561006
myd88	myeloid differentiation primary response protein MyD88 [KO:K04729]	403145
irak1	interleukin-1 receptor-associated kinase 1 isoform X1 [KO:K04730] [EC:2.7.11.1]	569226
irak4	interleukin-1 receptor-associated kinase 4 [KO:K04733] [EC:2.7.11.1]	393132
traf6	TNF receptor-associated factor 6 [KO:K03175] [EC:2.3.2.27]	554561
gadd45aa	growth arrest and DNA damage-inducible protein GADD45 alpha [KO:K04402]	393548
gadd45ga	growth arrest and DNA damage-inducible protein GADD45 gamma [KO:K04402]	402991
gadd45ab	growth arrest and DNA-damage-inducible, alpha, b [KO:K04402]	431763
gadd45ba	growth arrest and DNA-damage-inducible, beta a [KO:K04402]	406304
gadd45bb	growth arrest and DNA-damage-inducible, beta b [KO:K04402]	497646
tab1	TGF-beta-activated kinase 1 and MAP3K7-binding protein 1 [KO:K04403]	403084
tab2	TGF-beta-activated kinase 1 and MAP3K7-binding protein 2 [KO:K04404]	494163
ecsit	evolutionarily conserved signaling intermediate in Toll pathway, mitochondrial [KO:K04405]	569243
map4k3b	mitogen-activated protein kinase kinase kinase kinase 3 isoform X1 [KO:K04406] [EC:2.7.11.1]	100005183
map4k3a	mitogen-activated protein kinase kinase kinase kinase 3 isoform X1 [KO:K04406] [EC:2.7.11.1]	558281
si:zfos-2326c3.2	misshapen-like kinase 1 isoform X1 [KO:K04407] [EC:2.7.11.1]	561669
pak1	serine/threonine-protein kinase PAK 1 [KO:K04409] [EC:2.7.11.1]	373103
pak2a	serine/threonine-protein kinase PAK 2 [KO:K04410] [EC:2.7.11.1]	266749
pak2b	serine/threonine-protein kinase PAK 2 [KO:K04410] [EC:2.7.11.1]	325034
stk3	serine/threonine-protein kinase 3 [KO:K04412]	324125
map4k2	mitogen-activated protein kinase kinase kinase kinase 2 [KO:K04414] [EC:2.7.11.1]	678610
map3k8	mitogen-activated protein kinase kinase kinase 8 [KO:K04415] [EC:2.7.11.25]	563727
map3k1	mitogen-activated protein kinase kinase kinase 1 [KO:K04416] [EC:2.7.11.25]	100334486
NA	mitogen-activated protein kinase kinase kinase 11-like [KO:K04419] [EC:2.7.11.25]	101886393
map3k2	mitogen-activated protein kinase kinase kinase 2 [KO:K04420] [EC:2.7.11.25]	558321
map3k3	mitogen-activated protein kinase kinase kinase 3 [KO:K04421] [EC:2.7.11.25]	560211
si:ch211-45c16.2	mitogen-activated protein kinase kinase kinase 13 isoform X1 [KO:K04422] [EC:2.7.11.25]	568412
map3k12	mitogen-activated protein kinase kinase kinase 12 [KO:K04423] [EC:2.7.11.25]	404626
zak	mitogen-activated protein kinase kinase kinase 20 [KO:K04424] [EC:2.7.11.25]	559247
map3k5	mitogen-activated protein kinase kinase kinase 5 [KO:K04426] [EC:2.7.11.25]	555703
si:ch211-1i11.3	mitogen-activated protein kinase kinase kinase 5 isoform X1 [KO:K04426] [EC:2.7.11.25]	100005496
map3k7	mitogen-activated protein kinase kinase kinase 7 [KO:K04427] [EC:2.7.11.25]	553788
map3k4	mitogen-activated protein kinase kinase kinase 4 isoform X1 [KO:K04428] [EC:2.7.11.25]	325488
taok3b	serine/threonine-protein kinase TAO3-like [KO:K04429] [EC:2.7.11.1]	555650
taok2a	serine/threonine-protein kinase TAO2 isoform X1 [KO:K04429] [EC:2.7.11.1]	556172
taok1a	serine/threonine-protein kinase TAO1 [KO:K04429] [EC:2.7.11.1]	100004576
taok3a	serine/threonine-protein kinase TAO3 isoform X2 [KO:K04429] [EC:2.7.11.1]	798408
taok2b	serine/threonine-protein kinase TAO2 isoform X1 [KO:K04429] [EC:2.7.11.1]	100151551
map2k4a	dual specificity mitogen-activated protein kinase kinase 4 [KO:K04430] [EC:2.7.12.2]	403052
map2k4b	dual specificity mitogen-activated protein kinase kinase 4 [KO:K04430] [EC:2.7.12.2]	568951
map2k7	dual specificity mitogen-activated protein kinase kinase 7 [KO:K04431] [EC:2.7.12.2]	560913
map2k6	dual specificity mitogen-activated protein kinase kinase 6 [KO:K04433] [EC:2.7.12.2]	65239
mapk8ip1a	mitogen-activated protein kinase 8 interacting protein 1 [KO:K04434]	100537717
mapk8ip1b	C-Jun-amino-terminal kinase-interacting protein 1 [KO:K04434]	100333948
mapk8ip2	C-Jun-amino-terminal kinase-interacting protein 2 [KO:K04435]	561262
mapk8ip3	C-Jun-amino-terminal kinase-interacting protein 3 [KO:K04436]	100318355
flnb	filamin-A isoform X1 [KO:K04437]	563023
flncb	filamin-C isoform X1 [KO:K04437]	570288
flna	filamin-A isoform X1 [KO:K04437]	562529
flnca	filamin-C isoform X1 [KO:K04437]	100048921
flnb	filamin-B isoform X1 [KO:K04437]	100534866
crk	adapter molecule crk [KO:K04438]	445234
crkl	crk-like protein [KO:K04438]	556443
arrb2b	arrestin, beta 2b [KO:K04439]	394099
arrb2a	beta-arrestin-2 [KO:K04439]	321378
arrb1	beta-arrestin-1 [KO:K04439]	553266
mapk10	mitogen-activated protein kinase 10 isoform 2 [KO:K04440] [EC:2.7.11.24]	569698
mapk8a	mitogen-activated protein kinase 8 [KO:K04440] [EC:2.7.11.24]	562720
mapk8b	mitogen-activated protein kinase 8 [KO:K04440] [EC:2.7.11.24]	65236
mapk9	mitogen-activated protein kinase 9 [KO:K04440] [EC:2.7.11.24]	100149273
mapk14a	mitogen-activated protein kinase 14A [KO:K04441] [EC:2.7.11.24]	65237
mapk14b	mitogen-activated protein kinase 14B [KO:K04441] [EC:2.7.11.24]	266756
mapk12a	mitogen-activated protein kinase 12 [KO:K04441] [EC:2.7.11.24]	30681
mapk11	mitogen-activated protein kinase 11 [KO:K04441] [EC:2.7.11.24]	415185
mapk12b	mitogen-activated protein kinase 12 [KO:K04441] [EC:2.7.11.24]	557810
zgc:171775	uncharacterized protein LOC562552 [KO:K04441] [EC:2.7.11.24]	562552
mapk13	mitogen-activated protein kinase 13 [KO:K04441] [EC:2.7.11.24]	100002318
mapkapk5	MAP kinase-activated protein kinase 5 [KO:K04442] [EC:2.7.11.1]	436608
mapkapk2a	MAP kinase-activated protein kinase 2 [KO:K04443] [EC:2.7.11.1]	327321
mapkapk3	MAP kinase-activated protein kinase 3 [KO:K04444] [EC:2.7.11.1]	790934
rps6ka5	ribosomal protein S6 kinase alpha-5 [KO:K04445] [EC:2.7.11.1]	565173
rps6ka4	ribosomal protein S6 kinase alpha-4 [KO:K16510] [EC:2.7.11.1]	561959
cdc25b	M-phase inducer phosphatase 2 [KO:K05866] [EC:3.1.3.48]	57925
nfatc1	nuclear factor of activated T-cells, cytoplasmic 1 [KO:K04446]	568315
NA	nuclear factor of activated T-cells, cytoplasmic 2-like [KO:K04446]	571865
nfatc3a	nuclear factor of activated T-cells, cytoplasmic 3 [KO:K17333]	561772
nfatc3b	nuclear factor of activated T-cells, cytoplasmic 3-like isoform X2 [KO:K17333]	566869
jun	transcription factor AP-1 [KO:K04448]	335916
jund	transcription factor jun-D [KO:K04449]	564873
atf2	cyclic AMP-dependent transcription factor ATF-2 isoform X1 [KO:K04450]	100006516
atf7b	activating transcription factor 7b [KO:K04450]	567018
tp53	cellular tumor antigen p53 isoform 2 [KO:K04451]	30590
max	protein max [KO:K04453]	30467
mef2ca	myocyte-specific enhancer factor 2C [KO:K04454]	30575
mef2cb	myocyte-specific enhancer factor 2C [KO:K04454]	798771
hspb1	heat shock protein beta-1 [KO:K04455]	368243
akt2l	RAC-alpha serine/threonine-protein kinase [KO:K04456] [EC:2.7.11.1]	403146
akt3a	RAC-gamma serine/threonine-protein kinase [KO:K04456] [EC:2.7.11.1]	560549
akt2	RAC-beta serine/threonine-protein kinase [KO:K04456] [EC:2.7.11.1]	378972
akt3b	RAC-gamma serine/threonine-protein kinase [KO:K04456] [EC:2.7.11.1]	100149794
akt1	RAC-alpha serine/threonine-protein kinase [KO:K04456] [EC:2.7.11.1]	101910198
ppm1aa	protein phosphatase 1A [KO:K04457] [EC:3.1.3.16]	30704
ppm1na	uncharacterized protein LOC405817 [KO:K04457] [EC:3.1.3.16]	405817
ppm1nb	phosphatase 1A-like [KO:K04457] [EC:3.1.3.16]	564875
ppm1ab	protein phosphatase, Mg2+/Mn2+ dependent, 1Ab [KO:K04457] [EC:3.1.3.16]	30703
ptprr	receptor-type tyrosine-protein phosphatase R [KO:K04458] [EC:3.1.3.48]	100526652
ptpn5	tyrosine-protein phosphatase non-receptor type 5 [KO:K18018] [EC:3.1.3.48]	559524
dusp1	dual specificity protein phosphatase 1 [KO:K21278] [EC:3.1.3.16 3.1.3.48]	406340
dusp4	dual specificity protein phosphatase 4 [KO:K04459] [EC:3.1.3.16 3.1.3.48]	394146
dusp7	dual specificity protein phosphatase 7 [KO:K04459] [EC:3.1.3.16 3.1.3.48]	327246
dusp8a	dual specificity protein phosphatase 8 [KO:K04459] [EC:3.1.3.16 3.1.3.48]	393854
dusp16	dual specificity protein phosphatase 16 [KO:K04459] [EC:3.1.3.16 3.1.3.48]	406523
dusp2	dual specificity protein phosphatase 2 [KO:K04459] [EC:3.1.3.16 3.1.3.48]	445057
dusp5	dual specificity protein phosphatase 5 [KO:K04459] [EC:3.1.3.16 3.1.3.48]	114436
dusp6	dual specificity protein phosphatase 6 [KO:K21946] [EC:3.1.3.16 3.1.3.48]	353314
dusp10	dual specificity protein phosphatase 10 [KO:K20216] [EC:3.1.3.16 3.1.3.48]	100034609
dusp3a	dual specificity protein phosphatase 3 [KO:K17614] [EC:3.1.3.16 3.1.3.48]	100000665
ppp5c	serine/threonine-protein phosphatase 5 [KO:K04460] [EC:3.1.3.16]	541536
ppm1ba	protein phosphatase 1B [KO:K04461] [EC:3.1.3.16]	30672
ppm1bb	protein phosphatase 1A, magnesium dependent, alpha [KO:K04461] [EC:3.1.3.16]	100003481
hsp70.3	heat shock cognate 70-kd protein [KO:K03283]	30671
hsc70	uncharacterized protein LOC393586 [KO:K03283]	393586
hspa8	heat shock cognate 71 kDa protein [KO:K03283]	573376
hsp70l	heat shock cognate 70-kd protein, like [KO:K03283]	560210
hspa1b	uncharacterized protein LOC798846 [KO:K03283]	798846
hsp70.1	heat shock cognate 70-kd protein [KO:K03283]	100126123
mecom	LOW QUALITY PROTEIN: MDS1 and EVI1 complex locus protein EVI1 [KO:K04462]	497407
map2k5	dual specificity mitogen-activated protein kinase kinase 5 [KO:K04463] [EC:2.7.12.2]	100007679
mapk7	mitogen-activated protein kinase 7 [KO:K04464] [EC:2.7.11.24]	541323
nr4a1	nuclear receptor subfamily 4 group A member 1 [KO:K04465]	431720
NA	uncharacterized protein LOC795766 isoform X1 [KO:K04466] [EC:2.7.11.25]	795766
map3k14a	mitogen-activated protein kinase kinase kinase 14-like [KO:K04466] [EC:2.7.11.25]	100004261
chuk	inhibitor of nuclear factor kappa-B kinase subunit alpha [KO:K04467] [EC:2.7.11.10]	393287
ikbkb	inhibitor of nuclear factor kappa-B kinase subunit beta [KO:K07209] [EC:2.7.11.10]	563560
ikbkg	NF-kappa-B essential modulator [KO:K07210]	541530
nlk2	serine/threonine-protein kinase NLK [KO:K04468] [EC:2.7.11.24]	563460
nlk1	nemo-like kinase, type 1 [KO:K04468] [EC:2.7.11.24]	405892
nfkb1	BICD family-like cargo adapter 1 isoform X2 [KO:K02580]	565756
nfkb2	nuclear factor NF-kappa-B p100 subunit [KO:K04469]	415100
rela	transcription factor p65 [KO:K04735]	415099
relb	transcription factor RelB isoform X1 [KO:K09253]	795414

## Sheet: dre04210 Apoptosis
Gene symbol	Gene name	Entry ID
tnfsf10	tumor necrosis factor ligand superfamily member 10 isoform 1 [KO:K04721]	436866
hdr	hematopoietic death receptor precursor [KO:K04722]	373093
faslg	tumor necrosis factor ligand superfamily member 6 [KO:K04389]	735295
fas	tumor necrosis factor receptor superfamily member 6 [KO:K04390]	768248
fadd	FAS-associated death domain protein [KO:K02373]	562317
tnfa	tumor necrosis factor, alpha [KO:K03156]	405785
tnfrsf1a	tumor necrosis factor receptor superfamily member 1A precursor [KO:K03158]	406471
tradd	tumor necrosis factor receptor type 1-associated DEATH domain protein [KO:K03171]	58130
cflara	CASP8 and FADD-like apoptosis regulator a [KO:K04724]	373114
casp8	caspase-8 [KO:K04398] [EC:3.4.22.61]	58022
casp8l2	caspase-8 [KO:K04398] [EC:3.4.22.61]	557302
casp6a	caspase-6 [KO:K04396] [EC:3.4.22.59]	552927
casp3a	caspase 3, apoptosis-related cysteine peptidase a [KO:K02187] [EC:3.4.22.56]	140621
casp3b	caspase 3, apoptosis-related cysteine peptidase b [KO:K02187] [EC:3.4.22.56]	566604
NA	caspase-3-like [KO:K04397] [EC:3.4.22.60]	798445
casp7	caspase-7 [KO:K04397] [EC:3.4.22.60]	553634
bida	BH3 interacting domain death agonist [KO:K04726]	559425
baxa	BCL2 associated X, apoptosis regulator a [KO:K02159]	58081
NA	apoptosis regulator BAX-like [KO:K02159]	100004321
zgc:153993	uncharacterized protein LOC767645 [KO:K02159]	767645
diabloa	diablo, IAP-binding mitochondrial protein a [KO:K10522]	393317
sept4b	septin-4 [KO:K16943]	100003446
sept4a	septin 4a [KO:K16943]	556486
zgc:174193	uncharacterized protein LOC100137109 [KO:K08669] [EC:3.4.21.108]	100137109
NA	serine protease HTRA2, mitochondrial-like isoform X2 [KO:K08669] [EC:3.4.21.108]	560917
NA	uncharacterized protein LOC797799 [KO:K08669] [EC:3.4.21.108]	797799
si:dkey-33c12.10	LOW QUALITY PROTEIN: serine protease HTRA2, mitochondrial [KO:K08669] [EC:3.4.21.108]	799791
NA	serine protease HTRA2, mitochondrial-like [KO:K08669] [EC:3.4.21.108]	110438965
cycsb	cytochrome c [KO:K08738]	415158
apaf1	apoptotic protease-activating factor 1 [KO:K02084]	58131
casp9	caspase-9 [KO:K04399] [EC:3.4.22.62]	492763
prf1.1	uncharacterized protein LOC100000903 precursor [KO:K07818]	100000903
gzm3	uncharacterized protein LOC100000986 precursor [KO:K01353] [EC:3.4.21.79]	100000986
gzm3.3	uncharacterized protein LOC100001138 precursor [KO:K01353] [EC:3.4.21.79]	100001138
tuba1b	tubulin alpha-1C chain [KO:K07374]	373080
tuba8l2	tubulin alpha-4A chain [KO:K07374]	393664
tuba4l	tubulin alpha-2 chain [KO:K07374]	327377
tuba8l	tubulin, alpha 8 like [KO:K07374]	337223
tuba8l4	tubulin, alpha 8 like 4 [KO:K07374]	393154
tuba2	tubulin alpha-1D chain [KO:K07374]	406303
tuba7l	tubulin, alpha 7 like [KO:K07374]	431777
tuba8l3	tubulin, alpha 8 like 3 [KO:K07374]	445164
tuba1c	tubulin alpha-1B chain [KO:K07374]	573122
tuba1a	tubulin, alpha 1a [KO:K07374]	573216
zgc:123298	uncharacterized protein LOC641561 [KO:K07374]	641561
mcl1a	MCL1 apoptosis regulator, BCL2 family member a [KO:K02539]	58122
actb1	actin, cytoplasmic 1 [KO:K05692]	57934
actb2	actin, cytoplasmic 2 [KO:K05692]	57935
sptan1	spectrin alpha chain, non-erythrocytic 1 [KO:K06114]	553383
lmna	lamin [KO:K12641]	195815
lmnb1	lamin-B1 [KO:K07611]	195816
lmnb2	lamin-B2 [KO:K07611]	30196
lmnl3	lamin L3 [KO:K07611]	195817
parp1	poly [ADP-ribose] polymerase 1 [KO:K10798] [EC:2.4.2.30]	560788
parp3	poly [ADP-ribose] polymerase 3 [KO:K10798] [EC:2.4.2.30]	335495
parp2	poly [ADP-ribose] polymerase 2 [KO:K10798] [EC:2.4.2.30]	100007906
parp4	poly [ADP-ribose] polymerase 4 isoform X1 [KO:K10798] [EC:2.4.2.30]	558045
dffa	DNA fragmentation factor subunit alpha [KO:K02310]	436904
dffb	DNA fragmentation factor subunit beta [KO:K02311] [EC:3.-.-.-]	373130
endog	endonuclease G, mitochondrial [KO:K01173]	100002293
aifm1	apoptosis-inducing factor 1, mitochondrial [KO:K04727] [EC:1.-.-.-]	373125
ern2	serine/threonine-protein kinase/endoribonuclease IRE2 isoform X1 [KO:K08852] [EC:2.7.11.1 3.1.26.-]	567021
traf2b	TNF receptor-associated factor 2 [KO:K03173] [EC:2.3.2.27]	557526
traf2a	TNF receptor-associated factor 2 [KO:K03173] [EC:2.3.2.27]	564295
NA	TNF receptor-associated factor 2-like [KO:K03173] [EC:2.3.2.27]	100005446
itpr1b	inositol 1,4,5-trisphosphate receptor type 1 [KO:K04958]	100149388
itpr1a	inositol 1,4,5-trisphosphate receptor type 1 isoform X1 [KO:K04958]	567611
itpr2	inositol 1,4,5-trisphosphate receptor type 2 [KO:K04959]	562585
itpr3	inositol 1,4,5-trisphosphate receptor type 3 [KO:K04960]	794666
si:ch211-202f3.3	calpain-1 catalytic subunit [KO:K01367] [EC:3.4.22.52]	553353
capn1a	calpain-11 [KO:K01367] [EC:3.4.22.52]	393417
zgc:55262	calpain 1, large subunit [KO:K01367] [EC:3.4.22.52]	406768
capn1b	calpain 1, large subunit [KO:K01367] [EC:3.4.22.52]	565106
si:dkeyp-50d11.2	calpain-1 catalytic subunit [KO:K01367] [EC:3.4.22.52]	565825
capn2a	calpain 2, (m/II) large subunit a [KO:K03853] [EC:3.4.22.53]	541374
capn2b	calpain 2, (m/II) large subunit b [KO:K03853] [EC:3.4.22.53]	563053
eif2ak3	eukaryotic translation initiation factor 2-alpha kinase 3 [KO:K08860] [EC:2.7.11.1]	559564
eif2s1b	eukaryotic translation initiation factor 2 subunit 1 [KO:K03237]	321564
atf4a	cyclic AMP-dependent transcription factor ATF-4 [KO:K04374]	406514
atf4b	activating transcription factor 4 [KO:K04374]	556410
ctsba	cathepsin B precursor [KO:K01363] [EC:3.4.22.1]	406645
ctsbb	cathepsin Bb precursor [KO:K01363] [EC:3.4.22.1]	569298
ctsc	dipeptidyl peptidase 1 precursor [KO:K01275] [EC:3.4.14.1]	368704
ctsd	cathepsin D precursor [KO:K01379] [EC:3.4.23.5]	65225
napsa	uncharacterized protein LOC336746 precursor [KO:K01379] [EC:3.4.23.5]	336746
ctsf	cathepsin F precursor [KO:K01373] [EC:3.4.22.41]	565588
ctsh	pro-cathepsin H precursor [KO:K01366] [EC:3.4.22.16]	324818
ctsk	cathepsin K [KO:K01371] [EC:3.4.22.38]	550475
ctsla	cathepsin L1 precursor [KO:K01365] [EC:3.4.22.15]	321453
ctslb	cathepsin Lb precursor [KO:K01365] [EC:3.4.22.15]	30443
ctsl.1	cathepsin L.1 precursor [KO:K01365] [EC:3.4.22.15]	436641
ctso	cathepsin O isoform X2 [KO:K01374] [EC:3.4.22.42]	567333
ctss2.1	cathepsin S, b.1 precursor [KO:K01368] [EC:3.4.22.27]	554157
ctss2.2	cathepsin S, ortholog 2, tandem duplicate 2 precursor [KO:K01368] [EC:3.4.22.27]	337572
ctss1	cathepsin S, ortholog 1 [KO:K01368] [EC:3.4.22.27]	393398
ctsz	cathepsin Z precursor [KO:K08568] [EC:3.4.18.1]	450022
birc2	baculoviral IAP repeat-containing protein 2 [KO:K16060]	373107
xiap	E3 ubiquitin-protein ligase XIAP [KO:K04725] [EC:2.3.2.27]	373108
birc5a	baculoviral IAP repeat-containing protein 5 [KO:K08731]	373110
birc5b	baculoviral IAP repeat containing 5b [KO:K08731]	246726
bcl2l11	bcl-2-like protein 11 [KO:K16341]	100190951
bcl2l1	bcl-2-like protein 1 [KO:K04570]	114401
bcl2b	apoptosis regulator Bcl-2 [KO:K02161]	100007048
bcl2a	Bcl2 [KO:K02161]	570772
daxx	death domain-associated protein 6 [KO:K02308]	561006
ripk1l	receptor-interacting serine/threonine-protein kinase 1 [KO:K02861] [EC:2.7.11.1]	567460
dab2ipb	disabled homolog 2-interacting protein [KO:K19901]	558237
dab2ipa	disabled homolog 2-interacting protein isoform X4 [KO:K19901]	100002454
map3k5	mitogen-activated protein kinase kinase kinase 5 [KO:K04426] [EC:2.7.11.25]	555703
si:ch211-1i11.3	mitogen-activated protein kinase kinase kinase 5 isoform X1 [KO:K04426] [EC:2.7.11.25]	100005496
mapk10	mitogen-activated protein kinase 10 isoform 2 [KO:K04440] [EC:2.7.11.24]	569698
mapk8a	mitogen-activated protein kinase 8 [KO:K04440] [EC:2.7.11.24]	562720
mapk8b	mitogen-activated protein kinase 8 [KO:K04440] [EC:2.7.11.24]	65236
mapk9	mitogen-activated protein kinase 9 [KO:K04440] [EC:2.7.11.24]	100149273
badb	BCL2-antagonist of cell death b isoform 1 [KO:K02158]	58100
jun	transcription factor AP-1 [KO:K04448]	335916
fosab	proto-oncogene c-Fos [KO:K04379]	394198
si:ch211-153j24.3	proto-oncogene c-Fos [KO:K04379]	564403
fosaa	proto-oncogene c-Fos-like isoform X1 [KO:K04379]	570238
tp53	cellular tumor antigen p53 isoform 2 [KO:K04451]	30590
NA	uncharacterized protein LOC795766 isoform X1 [KO:K04466] [EC:2.7.11.25]	795766
map3k14a	mitogen-activated protein kinase kinase kinase 14-like [KO:K04466] [EC:2.7.11.25]	100004261
chuk	inhibitor of nuclear factor kappa-B kinase subunit alpha [KO:K04467] [EC:2.7.11.10]	393287
ikbkb	inhibitor of nuclear factor kappa-B kinase subunit beta [KO:K07209] [EC:2.7.11.10]	563560
ikbkg	NF-kappa-B essential modulator [KO:K07210]	541530
nfkbiab	NF-kappa-B inhibitor alpha [KO:K04734]	323099
nfkbiaa	nuclear factor of kappa light polypeptide gene enhancer in B-cells inhibitor, alpha a [KO:K04734]	406463
nfkb1	BICD family-like cargo adapter 1 isoform X2 [KO:K02580]	565756
rela	transcription factor p65 [KO:K04735]	415099
ptpn13	tyrosine-protein phosphatase non-receptor type 13 [KO:K02374]	560883
gadd45aa	growth arrest and DNA damage-inducible protein GADD45 alpha [KO:K04402]	393548
gadd45ga	growth arrest and DNA damage-inducible protein GADD45 gamma [KO:K04402]	402991
gadd45ab	growth arrest and DNA-damage-inducible, alpha, b [KO:K04402]	431763
gadd45ba	growth arrest and DNA-damage-inducible, beta a [KO:K04402]	406304
gadd45bb	growth arrest and DNA-damage-inducible, beta b [KO:K04402]	497646
traf1	TNF receptor-associated factor 1 [KO:K03172]	100148503
atm	serine-protein kinase ATM [KO:K04728] [EC:2.7.11.1]	403064
pidd1	p53-induced death domain-containing protein 1 isoform X1 [KO:K10130]	571033
pmaip1	phorbol-12-myristate-13-acetate-induced protein 1 [KO:K10131]	751765
casp2	caspase-2 [KO:K02186] [EC:3.4.22.55]	373118
ngfb	nerve growth factor isoform 2 [KO:K02582]	58133
ntrk1	high affinity nerve growth factor receptor precursor [KO:K03176] [EC:2.7.10.1]	30546
csf2rb	colony stimulating factor 2 receptor subunit beta [KO:K04738]	100135062
pik3cd	phosphatidylinositol 4,5-bisphosphate 3-kinase catalytic subunit delta isoform [KO:K00922] [EC:2.7.1.153]	394174
pik3ca	phosphatidylinositol 4,5-bisphosphate 3-kinase catalytic subunit alpha isoform [KO:K00922] [EC:2.7.1.153]	561737
pik3cb	phosphatidylinositol 4,5-bisphosphate 3-kinase catalytic subunit beta isoform [KO:K00922] [EC:2.7.1.153]	100002263
pik3r2	phosphatidylinositol 3-kinase regulatory subunit beta [KO:K02649]	404211
pik3r3b	phosphatidylinositol 3-kinase regulatory subunit gamma [KO:K02649]	100000252
pik3r1	phosphatidylinositol 3-kinase regulatory subunit alpha [KO:K02649]	557176
pdpk1b	3-phosphoinositide-dependent protein kinase 1 [KO:K06276] [EC:2.7.11.1]	403000
akt2l	RAC-alpha serine/threonine-protein kinase [KO:K04456] [EC:2.7.11.1]	403146
akt3a	RAC-gamma serine/threonine-protein kinase [KO:K04456] [EC:2.7.11.1]	560549
akt2	RAC-beta serine/threonine-protein kinase [KO:K04456] [EC:2.7.11.1]	378972
akt3b	RAC-gamma serine/threonine-protein kinase [KO:K04456] [EC:2.7.11.1]	100149794
akt1	RAC-alpha serine/threonine-protein kinase [KO:K04456] [EC:2.7.11.1]	101910198
hrasb	HRas proto-oncogene, GTPase b [KO:K02833]	553656
hrasa	GTPase HRas [KO:K02833]	550286
kras	GTPase KRas isoform 2 [KO:K07827]	445289
zgc:55558	uncharacterized protein LOC393228 [KO:K07827]	393228
nras	GTPase NRas precursor [KO:K07828]	30380
raf1a	RAF proto-oncogene serine/threonine-protein kinase [KO:K04366] [EC:2.7.11.1]	30716
raf1b	RAF proto-oncogene serine/threonine-protein kinase [KO:K04366] [EC:2.7.11.1]	557109
map2k1	dual specificity mitogen-activated protein kinase kinase 1 [KO:K04368] [EC:2.7.12.2]	406728
map2k2a	dual specificity mitogen-activated protein kinase kinase 2 [KO:K04369] [EC:2.7.12.2]	563181
map2k2b	dual specificity mitogen-activated protein kinase kinase 2 [KO:K04369] [EC:2.7.12.2]	100002225
mapk1	mitogen-activated protein kinase 1 [KO:K04371] [EC:2.7.11.24]	360144
mapk3	mitogen-activated protein kinase 3 [KO:K04371] [EC:2.7.11.24]	399480

## Sheet: dre04150 mTOR signaling pathway
Gene symbol	Gene name	Entry ID
slc7a5	large neutral amino acids transporter small subunit 1 [KO:K13780]	797250
slc3a2b	solute carrier family 3 member 2b [KO:K06519]	399488
slc3a2a	solute carrier family 3 (amino acid transporter heavy chain), member 2a [KO:K06519]	796322
zgc:158423	uncharacterized protein LOC790938 [KO:K06519]	790938
slc38a9	sodium-coupled neutral amino acid transporter 9 [KO:K14995]	562137
atp6v1aa	V-type proton ATPase catalytic subunit A [KO:K02145] [EC:7.1.2.2]	394110
atp6v1ab	V-type proton ATPase catalytic subunit A [KO:K02145] [EC:7.1.2.2]	337583
atp6v1b2	V-type proton ATPase subunit B, brain isoform [KO:K02147]	359840
atp6v1ba	V-type proton ATPase subunit B, kidney isoform [KO:K02147]	359839
atp6v1c1a	V-type proton ATPase subunit C 1-A [KO:K02148]	368907
atp6v1c1b	V-type proton ATPase subunit C 1-B [KO:K02148]	449655
atp6v1d	V-type proton ATPase subunit D [KO:K02149]	393935
atp6v1e1b	V-type proton ATPase subunit E 1 [KO:K02150]	192335
atp6v1f	V-type proton ATPase subunit F [KO:K02151]	436799
atp6v1g1	V-type proton ATPase subunit G 1 [KO:K02152]	335025
atp6v1h	V-type proton ATPase subunit H isoform 1 [KO:K02144]	286779
lamtor1	ragulator complex protein LAMTOR1 [KO:K20397]	100329656
lamtor2	ragulator complex protein LAMTOR2 [KO:K20398]	445155
lamtor3	ragulator complex protein LAMTOR3 [KO:K04370]	553597
lamtor4	ragulator complex protein LAMTOR4 [KO:K20399]	561019
lamtor5	ragulator complex protein LAMTOR5 [KO:K16344]	100333504
flcn	folliculin [KO:K09594]	678628
fnip1	folliculin-interacting protein 1 [KO:K20400]	324863
rraga	ras-related GTP-binding protein A [KO:K16185]	325358
rragcb	uncharacterized protein LOC100000325 [KO:K16186]	100000325
rragca	ras-related GTP-binding protein C [KO:K16186]	573492
rragd	ras-related GTP-binding protein D [KO:K16186]	570568
sesn2	sestrin 2 [KO:K20394]	100149745
castor1	cytosolic arginine sensor for mTORC1 subunit 1 [KO:K23080]	449937
castor2	cytosolic arginine sensor for mTORC1 subunit 2 [KO:K23081]	327294
mios	GATOR complex protein MIOS [KO:K20407]	393208
seh1l	nucleoporin SEH1 [KO:K14299]	334749
wdr24	GATOR complex protein WDR24 [KO:K20408]	406336
wdr59	WD repeat-containing protein 59 isoform X1 [KO:K20409]	103909113
sec13	protein SEC13 homolog [KO:K14004]	798071
depdc5	DEP domain-containing protein 5 isoform X1 [KO:K20404]	562995
nprl2	nitrogen permease regulator 2-like protein [KO:K20405]	559391
nprl3	nitrogen permease regulator 3-like protein [KO:K20406]	564989
skp2	S-phase kinase-associated protein 2 [KO:K03875]	563708
rnf152	E3 ubiquitin-protein ligase rnf152 [KO:K15705] [EC:2.3.2.27]	541544
rptor	regulatory-associated protein of mTOR isoform X1 [KO:K07204]	560455
akt1s1	proline-rich AKT1 substrate 1 [KO:K16184]	566559
mtor	serine/threonine-protein kinase mTOR [KO:K07203] [EC:2.7.11.1]	324254
deptor	DEP domain-containing mTOR-interacting protein [KO:K20402]	768177
mlst8	target of rapamycin complex subunit lst8 [KO:K08266]	792689
telo2	telomere length regulation protein TEL2 homolog isoform 1 [KO:K11137]	777634
tti1	TELO2-interacting protein 1 homolog [KO:K20403]	570077
clip1a	CAP-Gly domain-containing linker protein 1 isoform X1 [KO:K10421]	797680
grb10b	growth factor receptor-bound protein 10 isoform X3 [KO:K20064]	562032
grb10a	growth factor receptor-bound protein 10a [KO:K20064]	446167
ulk1b	serine/threonine-protein kinase ULK1 isoform X1 [KO:K21357] [EC:2.7.11.1]	558848
ulk1a	unc-51 like autophagy activating kinase 1a [KO:K21357] [EC:2.7.11.1]	100170793
ulk2	serine/threonine-protein kinase ULK2 [KO:K08269] [EC:2.7.11.1]	100329702
eif4ebp1	eukaryotic translation initiation factor 4E-binding protein 1 [KO:K07205]	799566
eif4ea	eukaryotic translation initiation factor 4E-1A [KO:K03259]	79380
eif4e2rs1	eukaryotic translation initiation factor 4E type 2 [KO:K03259]	393732
eif4e2	eukaryotic translation initiation factor 4E type 2 [KO:K03259]	541523
eif4e1c	eukaryotic translation initiation factor 4E family member 1c [KO:K03259]	550549
rps6kb1a	ribosomal protein S6 kinase beta-1 [KO:K04688] [EC:2.7.11.1]	562242
rps6kb1b	ribosomal protein S6 kinase beta-1 [KO:K04688] [EC:2.7.11.1]	406349
eif4bb	eukaryotic translation initiation factor 4B [KO:K03258]	336619
eif4ba	eukaryotic translation initiation factor 4B [KO:K03258]	553214
rps6	40S ribosomal protein S6 [KO:K02991]	445028
strada	STE20-related kinase adapter protein alpha [KO:K08271]	334550
wu:fj77h11	STE20-related kinase adapter protein beta [KO:K17532]	100536950
stk11	serine/threonine-protein kinase STK11 [KO:K07298] [EC:2.7.11.1]	550537
cab39	calcium-binding protein 39 [KO:K08272]	415235
cab39l	calcium-binding protein 39-like [KO:K08272]	492361
cab39l1	calcium binding protein 39, like 1 [KO:K08272]	406822
prkaa2	5'-AMP-activated protein kinase catalytic subunit alpha-2 [KO:K07198] [EC:2.7.11.11]	572074
prkaa1	5'-AMP-activated protein kinase catalytic subunit alpha-1 [KO:K07198] [EC:2.7.11.11]	100001198
tsc1a	hamartin [KO:K07206]	337167
tsc1b	hamartin [KO:K07206]	100330617
tsc2	tuberin [KO:K07207]	567524
tbc1d7	TBC1 domain family member 7 [KO:K20396]	393750
rheb	GTP-binding protein Rheb [KO:K07208]	393702
rhebl1	GTP-binding protein Rheb-like [KO:K07208]	767781
ddit4	DNA damage-inducible transcript 4 protein [KO:K08270]	378866
wnt1	protein Wnt-1 precursor [KO:K03209]	30128
wnt2ba	protein Wnt-2 [KO:K00182]	359837
wnt2bb	protein Wnt-2b [KO:K00182]	556087
wnt3	proto-oncogene Wnt-3 [KO:K00312]	569420
wnt3a	protein Wnt-3a precursor [KO:K00312]	60632
wnt4	protein Wnt-4a precursor [KO:K00408]	30123
wnt5b	protein Wnt-5b precursor [KO:K00444]	30105
wnt5a	protein Wnt-5a [KO:K00444]	568191
wnt6a	protein Wnt-6-like [KO:K00445]	100332722
wnt6b	protein Wnt-6 [KO:K00445]	561831
wnt7aa	protein Wnt-7a [KO:K00572]	565714
wnt7bb	protein Wnt-7b isoform X1 [KO:K00572]	100148840
wnt7ba	protein Wnt-7b [KO:K00572]	563427
wnt8a	protein Wnt-8a ORF1 precursor [KO:K00714]	30122
wnt8b	protein Wnt-8b precursor [KO:K00714]	30144
wnt9a	protein Wnt-9a [KO:K01064]	751644
wnt9b	protein Wnt-9b [KO:K01064]	565677
wnt10b	protein Wnt-10b precursor [KO:K01357]	30308
wnt10a	protein Wnt-10a [KO:K01357]	30171
wnt11	protein Wnt-11 precursor [KO:K01384]	30283
wnt11f2	protein Wnt-11 precursor [KO:K01384]	791595
wnt16	protein Wnt-16 precursor [KO:K01558]	791563
fzd7b	frizzled-7 [KO:K02432]	30412
fzd7a	frizzled class receptor 7a [KO:K02432]	30369
fzd1	frizzled-1 [KO:K02432]	557384
fzd2	frizzled-2 [KO:K02235]	30370
fzd3a	frizzled-3 [KO:K02329]	565921
fzd3b	frizzled class receptor 3b [KO:K02329]	567746
fzd4	frizzled-4 precursor [KO:K02354]	30363
fzd5	frizzled-5 [KO:K02375]	30364
fzd8a	frizzled-8 [KO:K02375]	58073
fzd8b	frizzled class receptor 8b [KO:K02375]	58072
fzd6	frizzled-6 [KO:K02376]	393533
fzd10	frizzled-10 [KO:K02842]	30366
fzd9b	frizzled-9 [KO:K02842]	58023
fzd9a	frizzled-9 [KO:K02842]	557447
lrp6	low-density lipoprotein receptor-related protein 6 precursor [KO:K03068]	100003877
lrp5	low-density lipoprotein receptor-related protein 5 [KO:K03068]	568518
dvl2	segment polarity protein dishevelled homolog DVL-2 [KO:K02353]	323630
dvl1b	segment polarity protein dishevelled homolog DVL-1 [KO:K02353]	560032
dvl1a	segment polarity protein dishevelled homolog DVL-1 isoform X4 [KO:K02353]	569863
dvl3a	dishevelled segment polarity protein 3a [KO:K02353]	80972
dvl3	segment polarity protein dishevelled homolog DVL-3 [KO:K02353]	100149082
gsk3ba	glycogen synthase kinase-3 beta [KO:K03083] [EC:2.7.11.26]	30654
gsk3aa	glycogen synthase kinase 3 alpha isoform 1 [KO:K03083] [EC:2.7.11.26]	560194
tnfa	tumor necrosis factor, alpha [KO:K03156]	405785
tnfrsf1a	tumor necrosis factor receptor superfamily member 1A precursor [KO:K03158]	406471
ikbkb	inhibitor of nuclear factor kappa-B kinase subunit beta [KO:K07209] [EC:2.7.11.10]	563560
ins	insulin preproprotein [KO:K04526]	30262
insb	preproinsulin b precursor [KO:K04526]	566735
igf1	insulin-like growth factor I precursor [KO:K05459]	114433
insra	insulin receptor a precursor [KO:K04527] [EC:2.7.10.1]	245699
insrb	insulin receptor b precursor [KO:K04527] [EC:2.7.10.1]	245700
igf1ra	insulin-like growth factor 1 receptor [KO:K05087] [EC:2.7.10.1]	245701
igf1rb	insulin-like growth factor 1b receptor [KO:K05087] [EC:2.7.10.1]	245702
grb2b	growth factor receptor-bound protein 2 [KO:K04364]	406308
grb2a	growth factor receptor-bound protein 2a [KO:K04364]	493609
sos2	son of sevenless homolog 2 [KO:K03099]	561670
sos1	son of sevenless homolog [KO:K03099]	556286
hrasb	HRas proto-oncogene, GTPase b [KO:K02833]	553656
hrasa	GTPase HRas [KO:K02833]	550286
kras	GTPase KRas isoform 2 [KO:K07827]	445289
zgc:55558	uncharacterized protein LOC393228 [KO:K07827]	393228
nras	GTPase NRas precursor [KO:K07828]	30380
braf	serine/threonine-protein kinase B-raf isoform 1 [KO:K04365] [EC:2.7.11.1]	403065
raf1a	RAF proto-oncogene serine/threonine-protein kinase [KO:K04366] [EC:2.7.11.1]	30716
raf1b	RAF proto-oncogene serine/threonine-protein kinase [KO:K04366] [EC:2.7.11.1]	557109
map2k1	dual specificity mitogen-activated protein kinase kinase 1 [KO:K04368] [EC:2.7.12.2]	406728
map2k2a	dual specificity mitogen-activated protein kinase kinase 2 [KO:K04369] [EC:2.7.12.2]	563181
map2k2b	dual specificity mitogen-activated protein kinase kinase 2 [KO:K04369] [EC:2.7.12.2]	100002225
mapk1	mitogen-activated protein kinase 1 [KO:K04371] [EC:2.7.11.24]	360144
mapk3	mitogen-activated protein kinase 3 [KO:K04371] [EC:2.7.11.24]	399480
rps6kal	ribosomal protein S6 kinase alpha-6 [KO:K04373] [EC:2.7.11.1]	337670
rps6ka3a	ribosomal protein S6 kinase alpha-1 [KO:K04373] [EC:2.7.11.1]	338219
rps6ka2	ribosomal protein S6 kinase alpha-2 [KO:K04373] [EC:2.7.11.1]	571285
rps6ka3b	ribosomal protein S6 kinase alpha-3 [KO:K04373] [EC:2.7.11.1]	100009657
rps6ka1	ribosomal protein S6 kinase a, polypeptide 1 [KO:K04373] [EC:2.7.11.1]	777728
irs1	insulin receptor substrate 1 [KO:K16172]	559281
pik3r2	phosphatidylinositol 3-kinase regulatory subunit beta [KO:K02649]	404211
pik3r3b	phosphatidylinositol 3-kinase regulatory subunit gamma [KO:K02649]	100000252
pik3r1	phosphatidylinositol 3-kinase regulatory subunit alpha [KO:K02649]	557176
pik3cd	phosphatidylinositol 4,5-bisphosphate 3-kinase catalytic subunit delta isoform [KO:K00922] [EC:2.7.1.153]	394174
pik3ca	phosphatidylinositol 4,5-bisphosphate 3-kinase catalytic subunit alpha isoform [KO:K00922] [EC:2.7.1.153]	561737
pik3cb	phosphatidylinositol 4,5-bisphosphate 3-kinase catalytic subunit beta isoform [KO:K00922] [EC:2.7.1.153]	100002263
ptenb	phosphatidylinositol 3,4,5-trisphosphate 3-phosphatase and dual-specificity protein phosphatase PTEN [KO:K01110] [EC:3.1.3.16 3.1.3.48 3.1.3.67]	368415
ptena	phosphatase and tensin homolog A [KO:K01110] [EC:3.1.3.16 3.1.3.48 3.1.3.67]	794088
pdpk1b	3-phosphoinositide-dependent protein kinase 1 [KO:K06276] [EC:2.7.11.1]	403000
akt2l	RAC-alpha serine/threonine-protein kinase [KO:K04456] [EC:2.7.11.1]	403146
akt3a	RAC-gamma serine/threonine-protein kinase [KO:K04456] [EC:2.7.11.1]	560549
akt2	RAC-beta serine/threonine-protein kinase [KO:K04456] [EC:2.7.11.1]	378972
akt3b	RAC-gamma serine/threonine-protein kinase [KO:K04456] [EC:2.7.11.1]	100149794
akt1	RAC-alpha serine/threonine-protein kinase [KO:K04456] [EC:2.7.11.1]	101910198
chuk	inhibitor of nuclear factor kappa-B kinase subunit alpha [KO:K04467] [EC:2.7.11.10]	393287
mapkap1	target of rapamycin complex 2 subunit MAPKAP1 [KO:K20410]	100537196
rictorb	rapamycin-insensitive companion of mTOR isoform X2 [KO:K08267]	561835
prr5b	proline-rich protein 5 isoform X3 [KO:K20411]	100537865
prr5a	proline-rich protein 5 [KO:K20411]	555584
rhoaa	rho-related GTP-binding protein RhoA-A [KO:K04513]	406411
rhoac	rho-related GTP-binding protein RhoA-C [KO:K04513]	406659
rhocb	rho-related GTP-binding protein RhoA-D [KO:K04513]	436718
zgc:153713	transforming protein RhoA [KO:K04513]	751630
rhoab	rho-related GTP-binding protein RhoA-B [KO:K04513]	100006041
prkcaa	protein kinase C alpha type [KO:K02677] [EC:2.7.11.13]	497384
si:ch73-374l24.1	protein kinase C alpha type isoform X1 [KO:K02677] [EC:2.7.11.13]	100333967
prkcba	protein kinase C, beta a [KO:K19662] [EC:2.7.11.13]	100006675
prkcbb	protein kinase C beta type [KO:K19662] [EC:2.7.11.13]	393953
prkcg	protein kinase C alpha type-like [KO:K19663] [EC:2.7.11.13]	100003514
sgk2b	serum/glucocorticoid regulated kinase 2b [KO:K13302] [EC:2.7.11.1]	559050
sgk1	serine/threonine-protein kinase Sgk1 [KO:K13302] [EC:2.7.11.1]	324140

## Sheet: dre04115 p53 signaling pathway
Gene symbol	Gene name	Entry ID
atm	serine-protein kinase ATM [KO:K04728] [EC:2.7.11.1]	403064
chek2	serine/threonine-protein kinase Chk2 [KO:K06641] [EC:2.7.11.1]	336998
atr	serine/threonine-protein kinase ATR isoform X2 [KO:K06640] [EC:2.7.11.1]	567770
chek1	serine/threonine-protein kinase Chk1 [KO:K02216] [EC:2.7.11.1]	393162
gorab	RAB6-interacting golgin [KO:K19748]	393356
mdm2	E3 ubiquitin-protein ligase Mdm2 isoform 1 [KO:K06643] [EC:2.3.2.27]	30637
mdm4	protein Mdm4 isoform 1 [KO:K10127]	334932
tp53	cellular tumor antigen p53 isoform 2 [KO:K04451]	30590
cdkn1a	cyclin-dependent kinase inhibitor 1 [KO:K06625]	100151416
ccnd1	G1/S-specific cyclin-D1 [KO:K04503]	30222
ccnd2a	G1/S-specific cyclin-D2 [KO:K10151]	799608
cdk4	cyclin-dependent kinase 4 [KO:K02089] [EC:2.7.11.22]	777730
cdk6	cyclin-dependent kinase 6 [KO:K02091] [EC:2.7.11.22]	100034507
cdk21	cyclin-dependent kinase 6-like [KO:K02091] [EC:2.7.11.22]	569515
ccne2	G1/S-specific cyclin-E2 [KO:K06626]	415165
ccne1	G1/S-specific cyclin-E1 [KO:K06626]	30188
cdk2	cyclin-dependent kinase 2 [KO:K02206] [EC:2.7.11.22]	406715
rprma	protein reprimo A [KO:K10128]	553689
ccnb1	G2/mitotic-specific cyclin-B1 [KO:K05868]	58025
ccnb1l	uncharacterized protein LOC447870 [KO:K05868]	447870
ccnb2	G2/mitotic-specific cyclin-B2 [KO:K21770]	368316
cdk1	cyclin-dependent kinase 1 [KO:K02087] [EC:2.7.11.22 2.7.11.23]	80973
gadd45aa	growth arrest and DNA damage-inducible protein GADD45 alpha [KO:K04402]	393548
gadd45ga	growth arrest and DNA damage-inducible protein GADD45 gamma [KO:K04402]	402991
gadd45ab	growth arrest and DNA-damage-inducible, alpha, b [KO:K04402]	431763
gadd45ba	growth arrest and DNA-damage-inducible, beta a [KO:K04402]	406304
gadd45bb	growth arrest and DNA-damage-inducible, beta b [KO:K04402]	497646
gtse1	G2 and S phase-expressed protein 1 [KO:K10129]	553652
fas	tumor necrosis factor receptor superfamily member 6 [KO:K04390]	768248
pidd1	p53-induced death domain-containing protein 1 isoform X1 [KO:K10130]	571033
casp8	caspase-8 [KO:K04398] [EC:3.4.22.61]	58022
casp8l2	caspase-8 [KO:K04398] [EC:3.4.22.61]	557302
bida	BH3 interacting domain death agonist [KO:K04726]	559425
baxa	BCL2 associated X, apoptosis regulator a [KO:K02159]	58081
NA	apoptosis regulator BAX-like [KO:K02159]	100004321
zgc:153993	uncharacterized protein LOC767645 [KO:K02159]	767645
pmaip1	phorbol-12-myristate-13-acetate-induced protein 1 [KO:K10131]	751765
siva1	apoptosis regulatory protein Siva [KO:K22744]	571845
bcl2l1	bcl-2-like protein 1 [KO:K04570]	114401
bcl2b	apoptosis regulator Bcl-2 [KO:K02161]	100007048
bcl2a	Bcl2 [KO:K02161]	570772
tp53i3	quinone oxidoreductase PIG3 isoform X2 [KO:K10133] [EC:1.-.-.-]	796473
ei24	etoposide-induced protein 2.4 homolog [KO:K10134]	550597
si:dkey-42i9.6	uncharacterized protein LOC558619 precursor [KO:K10135]	558619
perp	p53 apoptosis effector related to PMP-22 [KO:K10136]	494479
zmat3	zinc finger matrin-type protein 3 [KO:K10137]	561535
siah1	E3 ubiquitin-protein ligase Siah1 [KO:K04506] [EC:2.3.2.27]	80955
cycsb	cytochrome c [KO:K08738]	415158
apaf1	apoptotic protease-activating factor 1 [KO:K02084]	58131
casp9	caspase-9 [KO:K04399] [EC:3.4.22.62]	492763
casp3a	caspase 3, apoptosis-related cysteine peptidase a [KO:K02187] [EC:3.4.22.56]	140621
casp3b	caspase 3, apoptosis-related cysteine peptidase b [KO:K02187] [EC:3.4.22.56]	566604
aifm2	apoptosis-inducing factor 2 [KO:K22745]	557507
igfbp3	insulin-like growth factor-binding protein 3 precursor [KO:K10138]	403079
igf1	insulin-like growth factor I precursor [KO:K05459]	114433
serpine1	plasminogen activator inhibitor 1 precursor [KO:K03982]	100136840
adgrb1a	brain-specific angiogenesis inhibitor 1 isoform X1 [KO:K04596]	563527
cd82a	CD82 antigen [KO:K06509]	324098
cd82b	CD82 molecule b [KO:K06509]	324137
thbs1b	thrombospondin-1 isoform X1 [KO:K16857]	561901
ddb2	DNA damage-binding protein 2 [KO:K10140]	100004133
rrm2	ribonucleoside-diphosphate reductase subunit M2 [KO:K10808] [EC:1.17.4.1]	30733
NA	ribonucleoside-diphosphate reductase subunit M2 isoform 1 [KO:K10808] [EC:1.17.4.1]	100330864
rrm2b	ribonucleoside-diphosphate reductase subunit M2 B [KO:K10808] [EC:1.17.4.1]	368909
sesn1	sestrin-1 [KO:K10141]	436933
sesn3	sestrin-3 [KO:K10141]	406840
si:zfos-80g12.1	sestrin-3-like [KO:K10141]	100149048
sesn2	sestrin 2 [KO:K20394]	100149745
ptenb	phosphatidylinositol 3,4,5-trisphosphate 3-phosphatase and dual-specificity protein phosphatase PTEN [KO:K01110] [EC:3.1.3.16 3.1.3.48 3.1.3.67]	368415
ptena	phosphatase and tensin homolog A [KO:K01110] [EC:3.1.3.16 3.1.3.48 3.1.3.67]	794088
tsc2	tuberin [KO:K07207]	567524
steap3	metalloreductase STEAP3 [KO:K10142] [EC:1.16.1.-]	100320152
cop1	E3 ubiquitin-protein ligase RFWD2 [KO:K10143] [EC:2.3.2.27]	100037391
rchy1	RING finger and CHY zinc finger domain-containing protein 1 [KO:K10144] [EC:2.3.2.27]	321875
ccng1	cyclin-G1 [KO:K10145]	171473
ccng2	cyclin-G2 [KO:K10146]	266794
ppm1db	protein phosphatase 1D [KO:K10147] [EC:3.1.3.16]	492468
ppm1da	protein phosphatase 1D [KO:K10147] [EC:3.1.3.16]	394065
tp73	tumor protein p73 [KO:K10148]	368221

## Sheet: dre04068 FoxO signaling pathway
Gene symbol	Gene name	Entry ID
tgfb1a	transforming growth factor, beta 1a [KO:K13375]	359834
tgfb1b	transforming growth factor beta-1 [KO:K13375]	563884
tgfb2	transforming growth factor beta-2 [KO:K13376]	369194
tgfb3	transforming growth factor beta-3 precursor [KO:K13377]	369195
tgfbr1a	transforming growth factor, beta receptor 1 a precursor [KO:K04674] [EC:2.7.11.30]	560578
tgfbr1b	TGF-beta receptor type-1 precursor [KO:K04674] [EC:2.7.11.30]	792928
tgfbr2b	TGF-beta receptor type-2 precursor [KO:K04388] [EC:2.7.11.30]	30739
si:dkey-101k6.5	TGF-beta receptor type-2 [KO:K04388] [EC:2.7.11.30]	560446
si:dkey-222b8.1	si:dkey-222b8.1 isoform 2 [KO:K04501]	560317
smad4a	mothers against decapentaplegic homolog 4 [KO:K04501]	559111
smad3b	mothers against decapentaplegic homolog 3 [KO:K23605]	326283
smad3a	SMAD family member 3a [KO:K23605]	58092
stk11	serine/threonine-protein kinase STK11 [KO:K07298] [EC:2.7.11.1]	550537
prkaa2	5'-AMP-activated protein kinase catalytic subunit alpha-2 [KO:K07198] [EC:2.7.11.11]	572074
prkaa1	5'-AMP-activated protein kinase catalytic subunit alpha-1 [KO:K07198] [EC:2.7.11.11]	100001198
prkab1b	protein kinase, AMP-activated, beta 1 non-catalytic subunit, b [KO:K07199]	335232
prkab1a	5'-AMP-activated protein kinase subunit beta-1 [KO:K07199]	436905
prkab2	5'-AMP-activated protein kinase subunit beta-2 [KO:K07199]	100170795
prkag1	5'-AMP-activated protein kinase subunit gamma-1 [KO:K07200]	406440
prkag3a	5'-AMP-activated protein kinase subunit gamma-1 isoform X1 [KO:K07200]	553319
prkag3b	AMP-activated protein kinase, non-catalytic gamma-3 subunit [KO:K07200]	678619
prkag2b	5'-AMP-activated protein kinase subunit gamma-1 isoform X2 [KO:K07200]	568316
prkag2a	5'-AMP-activated protein kinase subunit gamma-2 isoform 2 [KO:K07200]	570761
nlk2	serine/threonine-protein kinase NLK [KO:K04468] [EC:2.7.11.24]	563460
nlk1	nemo-like kinase, type 1 [KO:K04468] [EC:2.7.11.24]	405892
skp2	S-phase kinase-associated protein 2 [KO:K03875]	563708
mdm2	E3 ubiquitin-protein ligase Mdm2 isoform 1 [KO:K06643] [EC:2.3.2.27]	30637
setd7	histone-lysine N-methyltransferase SETD7 [KO:K11431] [EC:2.1.1.354]	436729
ep300a	histone acetyltransferase p300 isoform X1 [KO:K04498] [EC:2.3.1.48]	559273
ep300b	histone acetyltransferase p300 isoform X1 [KO:K04498] [EC:2.3.1.48]	565612
crebbpa	CREB-binding protein isoform X1 [KO:K04498] [EC:2.3.1.48]	566841
crebbpb	CREB binding protein b [KO:K04498] [EC:2.3.1.48]	567111
sirt1	NAD-dependent protein deacetylase sirtuin-1 isoform X1 [KO:K11411] [EC:2.3.1.286]	797132
usp7	ubiquitin carboxyl-terminal hydrolase 7 isoform X3 [KO:K11838] [EC:3.4.19.12]	553758
mapk10	mitogen-activated protein kinase 10 isoform 2 [KO:K04440] [EC:2.7.11.24]	569698
mapk8a	mitogen-activated protein kinase 8 [KO:K04440] [EC:2.7.11.24]	562720
mapk8b	mitogen-activated protein kinase 8 [KO:K04440] [EC:2.7.11.24]	65236
mapk9	mitogen-activated protein kinase 9 [KO:K04440] [EC:2.7.11.24]	100149273
igf1	insulin-like growth factor I precursor [KO:K05459]	114433
igf1ra	insulin-like growth factor 1 receptor [KO:K05087] [EC:2.7.10.1]	245701
igf1rb	insulin-like growth factor 1b receptor [KO:K05087] [EC:2.7.10.1]	245702
ins	insulin preproprotein [KO:K04526]	30262
insb	preproinsulin b precursor [KO:K04526]	566735
insra	insulin receptor a precursor [KO:K04527] [EC:2.7.10.1]	245699
insrb	insulin receptor b precursor [KO:K04527] [EC:2.7.10.1]	245700
irs1	insulin receptor substrate 1 [KO:K16172]	559281
irs2a	insulin receptor substrate 2 [KO:K07187]	393285
irs2b	insulin receptor substrate 2 [KO:K07187]	572001
irs4a	insulin receptor substrate 2-B [KO:K07187]	100329897
NA	LOW QUALITY PROTEIN: insulin receptor substrate 2-B-like [KO:K07187]	794462
pik3cd	phosphatidylinositol 4,5-bisphosphate 3-kinase catalytic subunit delta isoform [KO:K00922] [EC:2.7.1.153]	394174
pik3ca	phosphatidylinositol 4,5-bisphosphate 3-kinase catalytic subunit alpha isoform [KO:K00922] [EC:2.7.1.153]	561737
pik3cb	phosphatidylinositol 4,5-bisphosphate 3-kinase catalytic subunit beta isoform [KO:K00922] [EC:2.7.1.153]	100002263
pik3r2	phosphatidylinositol 3-kinase regulatory subunit beta [KO:K02649]	404211
pik3r3b	phosphatidylinositol 3-kinase regulatory subunit gamma [KO:K02649]	100000252
pik3r1	phosphatidylinositol 3-kinase regulatory subunit alpha [KO:K02649]	557176
pdpk1b	3-phosphoinositide-dependent protein kinase 1 [KO:K06276] [EC:2.7.11.1]	403000
chuk	inhibitor of nuclear factor kappa-B kinase subunit alpha [KO:K04467] [EC:2.7.11.10]	393287
ikbkb	inhibitor of nuclear factor kappa-B kinase subunit beta [KO:K07209] [EC:2.7.11.10]	563560
ptenb	phosphatidylinositol 3,4,5-trisphosphate 3-phosphatase and dual-specificity protein phosphatase PTEN [KO:K01110] [EC:3.1.3.16 3.1.3.48 3.1.3.67]	368415
ptena	phosphatase and tensin homolog A [KO:K01110] [EC:3.1.3.16 3.1.3.48 3.1.3.67]	794088
akt2l	RAC-alpha serine/threonine-protein kinase [KO:K04456] [EC:2.7.11.1]	403146
akt3a	RAC-gamma serine/threonine-protein kinase [KO:K04456] [EC:2.7.11.1]	560549
akt2	RAC-beta serine/threonine-protein kinase [KO:K04456] [EC:2.7.11.1]	378972
akt3b	RAC-gamma serine/threonine-protein kinase [KO:K04456] [EC:2.7.11.1]	100149794
akt1	RAC-alpha serine/threonine-protein kinase [KO:K04456] [EC:2.7.11.1]	101910198
sgk2b	serum/glucocorticoid regulated kinase 2b [KO:K13302] [EC:2.7.11.1]	559050
sgk1	serine/threonine-protein kinase Sgk1 [KO:K13302] [EC:2.7.11.1]	324140
sgk2a	serine/threonine-protein kinase Sgk2 [KO:K13303] [EC:2.7.11.1]	570956
sgk3	serine/threonine-protein kinase Sgk3 [KO:K13304] [EC:2.7.11.1]	564523
foxo1b	forkhead box protein O1-B [KO:K07201]	567969
foxo1a	forkhead box protein O1-A [KO:K07201]	768121
foxo3a	forkhead box O3A [KO:K09408]	494532
foxo3b	forkhead box protein O3 [KO:K09408]	30296
foxo4	forkhead box protein O4 [KO:K12358]	563719
grm1b	metabotropic glutamate receptor 1 precursor [KO:K04603]	100150246
grm1a	metabotropic glutamate receptor 1 isoform X1 [KO:K04603]	555576
homer3b	homer protein homolog 3 [KO:K15010]	394088
homer2	homer protein homolog 2 [KO:K15010]	553661
homer1b	homer protein homolog 1 isoform 1 [KO:K15010]	436769
agap2	arf-GAP with GTPase, ANK repeat and PH domain-containing protein 2 [KO:K17848]	565109
csnk1e	casein kinase I [KO:K08960] [EC:2.7.11.1]	100006858
il6	interleukin 6 (interferon, beta 2) precursor [KO:K05405]	100885851
il10	interleukin-10 precursor [KO:K05443]	553957
stat3	signal transducer and activator of transcription 3 [KO:K04692]	30767
egf	pro-epidermal growth factor isoform 1 precursor [KO:K04357]	403045
egfra	epidermal growth factor receptor precursor [KO:K04361] [EC:2.7.10.1]	378478
NA	epidermal growth factor receptor-like [KO:K04361] [EC:2.7.10.1]	571431
grb2b	growth factor receptor-bound protein 2 [KO:K04364]	406308
grb2a	growth factor receptor-bound protein 2a [KO:K04364]	493609
sos2	son of sevenless homolog 2 [KO:K03099]	561670
sos1	son of sevenless homolog [KO:K03099]	556286
hrasb	HRas proto-oncogene, GTPase b [KO:K02833]	553656
hrasa	GTPase HRas [KO:K02833]	550286
kras	GTPase KRas isoform 2 [KO:K07827]	445289
zgc:55558	uncharacterized protein LOC393228 [KO:K07827]	393228
nras	GTPase NRas precursor [KO:K07828]	30380
braf	serine/threonine-protein kinase B-raf isoform 1 [KO:K04365] [EC:2.7.11.1]	403065
raf1a	RAF proto-oncogene serine/threonine-protein kinase [KO:K04366] [EC:2.7.11.1]	30716
raf1b	RAF proto-oncogene serine/threonine-protein kinase [KO:K04366] [EC:2.7.11.1]	557109
araf	serine/threonine-protein kinase A-Raf [KO:K08845] [EC:2.7.11.1]	403063
map2k1	dual specificity mitogen-activated protein kinase kinase 1 [KO:K04368] [EC:2.7.12.2]	406728
map2k2a	dual specificity mitogen-activated protein kinase kinase 2 [KO:K04369] [EC:2.7.12.2]	563181
map2k2b	dual specificity mitogen-activated protein kinase kinase 2 [KO:K04369] [EC:2.7.12.2]	100002225
mapk1	mitogen-activated protein kinase 1 [KO:K04371] [EC:2.7.11.24]	360144
mapk3	mitogen-activated protein kinase 3 [KO:K04371] [EC:2.7.11.24]	399480
mapk14a	mitogen-activated protein kinase 14A [KO:K04441] [EC:2.7.11.24]	65237
mapk14b	mitogen-activated protein kinase 14B [KO:K04441] [EC:2.7.11.24]	266756
mapk12a	mitogen-activated protein kinase 12 [KO:K04441] [EC:2.7.11.24]	30681
mapk11	mitogen-activated protein kinase 11 [KO:K04441] [EC:2.7.11.24]	415185
mapk12b	mitogen-activated protein kinase 12 [KO:K04441] [EC:2.7.11.24]	557810
zgc:171775	uncharacterized protein LOC562552 [KO:K04441] [EC:2.7.11.24]	562552
mapk13	mitogen-activated protein kinase 13 [KO:K04441] [EC:2.7.11.24]	100002318
cdk2	cyclin-dependent kinase 2 [KO:K02206] [EC:2.7.11.22]	406715
prmt1	protein arginine N-methyltransferase 1 [KO:K11434] [EC:2.1.1.319]	321974
foxg1a	forkhead box protein G1 [KO:K09385]	30274
ccnb1	G2/mitotic-specific cyclin-B1 [KO:K05868]	58025
ccnb1l	uncharacterized protein LOC447870 [KO:K05868]	447870
ccnb2	G2/mitotic-specific cyclin-B2 [KO:K21770]	368316
ccnb3	G2/mitotic-specific cyclin-B3 [KO:K21771]	767751
ccnd1	G1/S-specific cyclin-D1 [KO:K04503]	30222
ccnd2a	G1/S-specific cyclin-D2 [KO:K10151]	799608
ccng2	cyclin-G2 [KO:K10146]	266794
cdkn2d	cyclin-dependent kinase 4 inhibitor D [KO:K06623]	100333252
cdkn1a	cyclin-dependent kinase inhibitor 1 [KO:K06625]	100151416
cdkn1bb	cyclin-dependent kinase inhibitor 1B [KO:K06624]	368329
cdkn1ba	cyclin-dependent kinase inhibitor 1b, like [KO:K06624]	402862
rbl2	retinoblastoma-like protein 2 isoform X1 [KO:K16332]	100331892
plk1	serine/threonine-protein kinase PLK1 [KO:K06631] [EC:2.7.11.21]	280649
plk2b	serine/threonine-protein kinase PLK2 [KO:K08861] [EC:2.7.11.21]	565576
plk2a	serine/threonine-protein kinase PLK2 [KO:K08861] [EC:2.7.11.21]	100148413
plk3	serine/threonine-protein kinase PLK3 [KO:K08862] [EC:2.7.11.21]	334202
plk4	serine/threonine-protein kinase PLK4 [KO:K08863] [EC:2.7.11.21]	368390
gadd45aa	growth arrest and DNA damage-inducible protein GADD45 alpha [KO:K04402]	393548
gadd45ga	growth arrest and DNA damage-inducible protein GADD45 gamma [KO:K04402]	402991
gadd45ab	growth arrest and DNA-damage-inducible, alpha, b [KO:K04402]	431763
gadd45ba	growth arrest and DNA-damage-inducible, beta a [KO:K04402]	406304
gadd45bb	growth arrest and DNA-damage-inducible, beta b [KO:K04402]	497646
faslg	tumor necrosis factor ligand superfamily member 6 [KO:K04389]	735295
bcl2l11	bcl-2-like protein 11 [KO:K16341]	100190951
tnfsf10	tumor necrosis factor ligand superfamily member 10 isoform 1 [KO:K04721]	436866
bcl6aa	B-cell lymphoma 6 protein [KO:K15618]	393707
bnip3	BCL2/adenovirus E1B 19 kDa protein-interacting protein 3 [KO:K15464]	336116
zgc:73226	Bcl-2/adenovirus E1B 19kD interaction protein XR [KO:K15464]	402792
bnip4	BCL2/adenovirus E1B 19kDa interacting protein 3b [KO:K15464]	568155
atg12	ubiquitin-like protein ATG12 [KO:K08336]	570965
gabarapl2	gamma-aminobutyric acid receptor-associated protein-like 2 [KO:K08341]	403036
gabarapb	gamma-aminobutyric acid receptor-associated protein [KO:K08341]	793200
gabarapa	GABA(A) receptor-associated protein [KO:K08341]	326974
cat	catalase [KO:K03781] [EC:1.11.1.6]	30068
sod2	superoxide dismutase [Mn], mitochondrial [KO:K04564] [EC:1.15.1.1]	335799
atm	serine-protein kinase ATM [KO:K04728] [EC:2.7.11.1]	403064
pck1	phosphoenolpyruvate carboxykinase, cytosolic [GTP] [KO:K01596] [EC:4.1.1.32]	378727
pck2	phosphoenolpyruvate carboxykinase [GTP], mitochondrial [KO:K01596] [EC:4.1.1.32]	406473
g6pca.2	glucose-6-phosphatase [KO:K01084] [EC:3.1.3.9]	563180
g6pcb	glucose-6-phosphatase [KO:K01084] [EC:3.1.3.9]	100000750
g6pca.1	glucose-6-phosphatase a, catalytic subunit, tandem duplicate 1 isoform 1 [KO:K01084] [EC:3.1.3.9]	445118
g6pc3	glucose-6-phosphatase 3 [KO:K01084] [EC:3.1.3.9]	790919
il7r	interleukin-7 receptor subunit alpha precursor [KO:K05072]	100134973
klf2b	Kruppel-like factor 2b [KO:K17845]	117509
klf2a	Krueppel-like factor 2 [KO:K17845]	117508
s1pr1	sphingosine 1-phosphate receptor 1 [KO:K04288]	64617
s1pr4	sphingosine 1-phosphate receptor 4 [KO:K04293]	402857
rag1	V(D)J recombination-activating protein 1 [KO:K10628] [EC:2.3.2.27]	30663
rag2	V(D)J recombination-activating protein 2 [KO:K10988]	30658
fbxo25	F-box only protein 25 [KO:K10305]	403037
fbxo32	F-box only protein 32 [KO:K10305]	393891

## Sheet: GO 0016055 Wnt signaling pathway
Gene symbol	Gene name	Pathway
A0A0G2KMK7	Uncharacterized protein	negative regulation of Wnt signaling pathway
A0A0G2KP92	Uncharacterized protein	positive regulation of canonical Wnt signaling pathway
A0A0G2KQK9	Uncharacterized protein	negative regulation of canonical Wnt signaling pathway; canonical Wnt signaling pathway; non-canonical Wnt signaling pathway
A0A0G2KQU3	Uncharacterized protein	canonical Wnt signaling pathway; non-canonical Wnt signaling pathway; Wnt-activated receptor activity
A0A0G2L4I0	APC down-regulated 1	negative regulation of Wnt signaling pathway
A0A0G2L696	Uncharacterized protein	Wnt-activated receptor activity; non-canonical Wnt signaling pathway; canonical Wnt signaling pathway
adgra2	adhesion G protein-coupled receptor A2	positive regulation of canonical Wnt signaling pathway; Wnt signaling pathway
adgra3	adhesion G protein-coupled receptor A3	regulation of Wnt signaling pathway, planar cell polarity pathway; planar cell polarity pathway involved in axis elongation
aida	axin interactor, dorsalization associated	negative regulation of Wnt signaling pathway
amer1	APC membrane recruitment protein 1	negative regulation of Wnt signaling pathway; Wnt signaling pathway; negative regulation of canonical Wnt signaling pathway; positive regulation of canonical Wnt signaling pathway; regulation of canonical Wnt signaling pathway
amer2	APC membrane recruitment protein 2	Wnt signaling pathway; negative regulation of canonical Wnt signaling pathway; regulation of canonical Wnt signaling pathway
amotl2a	angiomotin like 2a	Wnt signaling pathway
ankrd6a	Ankyrin repeat domain 6a	negative regulation of canonical Wnt signaling pathway
ankrd6b	ankyrin repeat domain 6b	negative regulation of Wnt signaling pathway; negative regulation of canonical Wnt signaling pathway
ap2m1a	adaptor related protein complex 2 subunit mu 1a	Wnt signaling pathway
ap2m1b	adaptor related protein complex 2 subunit mu 1b	Wnt signaling pathway
apc	APC regulator of WNT signaling pathway	negative regulation of canonical Wnt signaling pathway involved in heart development; negative regulation of Wnt signaling pathway; Wnt signaling pathway; negative regulation of canonical Wnt signaling pathway; Wnt signaling pathway involved in somitogenesis
apc2	APC regulator of WNT signaling pathway 2	Wnt signaling pathway; negative regulation of Wnt signaling pathway; negative regulation of canonical Wnt signaling pathway
apcdd1l	adenomatosis polyposis coli down-regulated 1-like	negative regulation of Wnt signaling pathway
atp6ap2	ATPase H+ transporting accessory protein 2	positive regulation of Wnt signaling pathway
axin1	axin 1	negative regulation of canonical Wnt signaling pathway; Wnt signaling pathway; Wnt signaling pathway involved in somitogenesis; negative regulation of Wnt signaling pathway; negative regulation of Wnt signaling pathway involved in dorsal/ventral axis specification
axin2	axin 2 (conductin, axil)	negative regulation of Wnt signaling pathway involved in dorsal/ventral axis specification; Wnt signaling pathway
bambia	BMP and activin membrane-bound inhibitor (Xenopus laevis) homolog a	positive regulation of canonical Wnt signaling pathway
bambib	BMP and activin membrane-bound inhibitor homolog (Xenopus laevis) b	positive regulation of canonical Wnt signaling pathway
bcl9	BCL9 transcription coactivator	canonical Wnt signaling pathway
bcl9l	bcl9 like	canonical Wnt signaling pathway
btk	Bruton agammaglobulinemia tyrosine kinase	negative regulation of Wnt signaling pathway; regulation of canonical Wnt signaling pathway
c1qtnf12	C1q and TNF related 12	Wnt signaling pathway
caprin2	caprin family member 2	positive regulation of Wnt signaling pathway; positive regulation of Wnt signaling pathway involved in dorsal/ventral axis specification; positive regulation of canonical Wnt signaling pathway
ccdc136b	coiled-coil domain containing 136b	negative regulation of Wnt signaling pathway involved in dorsal/ventral axis specification
ccdc88c	coiled-coil domain containing 88C	Wnt signaling pathway
ccn6	cellular communication network factor 6	negative regulation of Wnt signaling pathway
ccr7	chemokine (C-C motif) receptor 7	negative regulation of canonical Wnt signaling pathway
cdkn2aip	CDKN2A interacting protein	positive regulation of canonical Wnt signaling pathway
chd8	chromodomain helicase DNA binding protein 8	Wnt signaling pathway; negative regulation of Wnt signaling pathway
chico	chico	negative regulation of canonical Wnt signaling pathway
csnk1a1	casein kinase 1, alpha 1	negative regulation of canonical Wnt signaling pathway
csnk1da	casein kinase 1, delta a	Wnt signaling pathway; positive regulation of canonical Wnt signaling pathway
csnk1db	casein kinase 1, delta b	Wnt signaling pathway; positive regulation of canonical Wnt signaling pathway
csnk1e	casein kinase 1, epsilon	Wnt signaling pathway
csnk1g1	casein kinase 1, gamma 1	Wnt signaling pathway; positive regulation of canonical Wnt signaling pathway
csnk1g2a	casein kinase 1, gamma 2a	Wnt signaling pathway; positive regulation of canonical Wnt signaling pathway
csnk1g2b	casein kinase 1, gamma 2b	Wnt signaling pathway; positive regulation of canonical Wnt signaling pathway
csnk2b	casein kinase 2, beta polypeptide	Wnt signaling pathway
csrp1a	cysteine and glycine-rich protein 1a	Wnt signaling pathway
ctnnb1	catenin (cadherin-associated protein), beta 1	positive regulation of Wnt signaling pathway involved in dorsal/ventral axis specification; Wnt signaling pathway
ctnnb2	catenin, beta 2	canonical Wnt signaling pathway
ctnnbip1	catenin, beta interacting protein 1	negative regulation of Wnt signaling pathway
daam2	dishevelled associated activator of morphogenesis 2	regulation of non-canonical Wnt signaling pathway; positive regulation of canonical Wnt signaling pathway
dab2	DAB adaptor protein 2	negative regulation of canonical Wnt signaling pathway
dact1	dishevelled-binding antagonist of beta-catenin 1	Wnt signaling pathway; regulation of Wnt signaling pathway
dact2	dishevelled-binding antagonist of beta-catenin 2	Wnt signaling pathway; regulation of Wnt signaling pathway
dact3a	Dishevelled-binding antagonist of beta-catenin 3a	regulation of Wnt signaling pathway
dixdc1a	DIX domain containing 1a	canonical Wnt signaling pathway; Wnt signaling pathway
dixdc1b	DIX domain containing 1b	Wnt signaling pathway; canonical Wnt signaling pathway
dkk1a	dickkopf WNT signaling pathway inhibitor 1a	negative regulation of Wnt signaling pathway; negative regulation of canonical Wnt signaling pathway
dkk1b	dickkopf WNT signaling pathway inhibitor 1b	negative regulation of Wnt signaling pathway; negative regulation of canonical Wnt signaling pathway
dkk2	dickkopf WNT signaling pathway inhibitor 2	negative regulation of Wnt signaling pathway; negative regulation of canonical Wnt signaling pathway
dkk3a	dickkopf WNT signaling pathway inhibitor 3a	negative regulation of Wnt signaling pathway; negative regulation of canonical Wnt signaling pathway
dkk3b	dickkopf WNT signaling pathway inhibitor 3b	negative regulation of Wnt signaling pathway; negative regulation of canonical Wnt signaling pathway
dmxl2	Dmx-like 2	positive regulation of canonical Wnt signaling pathway
dock4a	dedicator of cytokinesis 4a	canonical Wnt signaling pathway
dot1l	DOT1-like histone H3K79 methyltransferase	canonical Wnt signaling pathway
draxin	dorsal inhibitory axon guidance protein	Wnt signaling pathway; negative regulation of canonical Wnt signaling pathway
dub	duboraya	non-canonical Wnt signaling pathway involved in heart development
dvl1a	dishevelled segment polarity protein 1a	Wnt signaling pathway; planar cell polarity pathway involved in neural tube closure; canonical Wnt signaling pathway
dvl1b	dishevelled segment polarity protein 1b	Wnt signaling pathway; planar cell polarity pathway involved in neural tube closure; canonical Wnt signaling pathway
dvl2	dishevelled segment polarity protein 2	non-canonical Wnt signaling pathway; Wnt signaling pathway; planar cell polarity pathway involved in neural tube closure; canonical Wnt signaling pathway
dvl3a	dishevelled segment polarity protein 3a	Wnt signaling pathway; canonical Wnt signaling pathway; planar cell polarity pathway involved in neural tube closure
dvl3b	Dishevelled segment polarity protein 3b	canonical Wnt signaling pathway; planar cell polarity pathway involved in neural tube closure; Wnt signaling pathway
E7F9P0	Uncharacterized protein	positive regulation of canonical Wnt signaling pathway
eaf1	ELL associated factor 1	regulation of Wnt signaling pathway
eaf2	ELL associated factor 2	regulation of Wnt signaling pathway
egf	epidermal growth factor	Wnt-activated receptor activity; canonical Wnt signaling pathway
fam53b	family with sequence similarity 53 member B	positive regulation of canonical Wnt signaling pathway; Wnt signaling pathway
fermt2	fermitin family member 2	Wnt signaling pathway
fgf3	fibroblast growth factor 3	positive regulation of Wnt signaling pathway
fgf8a	fibroblast growth factor 8a	positive regulation of Wnt signaling pathway
foxo3b	forkhead box O3b	negative regulation of Wnt signaling pathway; negative regulation of canonical Wnt signaling pathway
frmd8	FERM domain containing 8	regulation of canonical Wnt signaling pathway; negative regulation of Wnt signaling pathway
frzb	frizzled related protein	Wnt signaling pathway; negative regulation of canonical Wnt signaling pathway; non-canonical Wnt signaling pathway; canonical Wnt signaling pathway
fto	FTO alpha-ketoglutarate dependent dioxygenase	positive regulation of canonical Wnt signaling pathway
fzd1	frizzled class receptor 1	Wnt signaling pathway; Wnt-activated receptor activity
fzd10	frizzled class receptor 10	Wnt signaling pathway; Wnt-activated receptor activity; non-canonical Wnt signaling pathway; canonical Wnt signaling pathway
fzd2	frizzled class receptor 2	Wnt signaling pathway, calcium modulating pathway; Wnt signaling pathway; Wnt-activated receptor activity; non-canonical Wnt signaling pathway involved in heart development; non-canonical Wnt signaling pathway; canonical Wnt signaling pathway
fzd3a	frizzled class receptor 3a	Wnt-activated receptor activity; Wnt signaling pathway; canonical Wnt signaling pathway; non-canonical Wnt signaling pathway
fzd3b	frizzled class receptor 3b	Wnt signaling pathway; Wnt-activated receptor activity; non-canonical Wnt signaling pathway; canonical Wnt signaling pathway
fzd4	frizzled class receptor 4	non-canonical Wnt signaling pathway; Wnt-activated receptor activity; canonical Wnt signaling pathway
fzd5	frizzled class receptor 5	non-canonical Wnt signaling pathway; Wnt signaling pathway; Wnt-activated receptor activity; negative regulation of canonical Wnt signaling pathway; canonical Wnt signaling pathway
fzd6	frizzled class receptor 6	Wnt signaling pathway; Wnt-activated receptor activity
fzd7a	frizzled class receptor 7a	Wnt signaling pathway; Wnt-activated receptor activity; non-canonical Wnt signaling pathway; canonical Wnt signaling pathway
fzd7b	frizzled class receptor 7b	Wnt signaling pathway; Wnt-activated receptor activity; non-canonical Wnt signaling pathway; canonical Wnt signaling pathway
fzd8a	frizzled class receptor 8a	canonical Wnt signaling pathway; Wnt signaling pathway; non-canonical Wnt signaling pathway; Wnt-activated receptor activity
fzd8b	frizzled class receptor 8b	Wnt signaling pathway; non-canonical Wnt signaling pathway; Wnt-activated receptor activity; canonical Wnt signaling pathway
fzd9a	frizzled class receptor 9a	Wnt signaling pathway; non-canonical Wnt signaling pathway; Wnt-activated receptor activity; canonical Wnt signaling pathway
fzd9b	frizzled class receptor 9b	Wnt signaling pathway; canonical Wnt signaling pathway; Wnt-activated receptor activity; non-canonical Wnt signaling pathway
gbx1	gastrulation brain homeobox 1	regulation of canonical Wnt signaling pathway involved in neural plate anterior/posterior pattern formation
gid8a	GID complex subunit 8 homolog a (S. cerevisiae)	Wnt signaling pathway; positive regulation of canonical Wnt signaling pathway
gid8b	GID complex subunit 8 homolog b (S. cerevisiae)	Wnt signaling pathway; positive regulation of canonical Wnt signaling pathway
gpc3	glypican 3	regulation of non-canonical Wnt signaling pathway; positive regulation of canonical Wnt signaling pathway; regulation of canonical Wnt signaling pathway; negative regulation of canonical Wnt signaling pathway
gpc5a	glypican 5a	positive regulation of canonical Wnt signaling pathway
gpc5b	glypican 5b	positive regulation of canonical Wnt signaling pathway
gpx4b	glutathione peroxidase 4b	negative regulation of Wnt signaling pathway
grb10a	growth factor receptor-bound protein 10a	negative regulation of Wnt signaling pathway
grb10b	growth factor receptor-bound protein 10b	negative regulation of Wnt signaling pathway
grk5	G protein-coupled receptor kinase 5	positive regulation of Wnt signaling pathway
gsk3aa	glycogen synthase kinase 3 alpha a	negative regulation of canonical Wnt signaling pathway
gsk3ab	glycogen synthase kinase 3 alpha b	negative regulation of canonical Wnt signaling pathway
gsk3ba	glycogen synthase kinase 3 beta, genome duplicate a	negative regulation of canonical Wnt signaling pathway
gsk3bb	glycogen synthase kinase 3 beta, genome duplicate b	negative regulation of canonical Wnt signaling pathway
gskip	gsk3b interacting protein	regulation of canonical Wnt signaling pathway
hdac1	histone deacetylase 1	Wnt signaling pathway
hs2st1a	heparan sulfate 2-O-sulfotransferase 1a	regulation of canonical Wnt signaling pathway
hwa	huluwa	positive regulation of Wnt signaling pathway involved in dorsal/ventral axis specification; regulation of canonical Wnt signaling pathway
id4	inhibitor of DNA binding 4	regulation of Wnt signaling pathway involved in heart development
ids	iduronate 2-sulfatase	canonical Wnt signaling pathway involved in heart development
invs	inversin	Wnt signaling pathway
jade1	jade family PHD finger 1	regulation of canonical Wnt signaling pathway
jun	Jun proto-oncogene, AP-1 transcription factor subunit	canonical Wnt signaling pathway
jupa	junction plakoglobin a	negative regulation of Wnt signaling pathway involved in heart development; negative regulation of Wnt signaling pathway
kctd15a	potassium channel tetramerization domain containing 15a	canonical Wnt signaling pathway
kctd15b	potassium channel tetramerization domain containing 15b	canonical Wnt signaling pathway
klhl12	kelch-like family member 12	Wnt signaling pathway
kremen1	kringle containing transmembrane protein 1	Wnt signaling pathway
lbx1b	ladybird homeobox 1b	regulation of Wnt signaling pathway
lbx2	ladybird homeobox 2	regulation of canonical Wnt signaling pathway
lef1	lymphoid enhancer-binding factor 1	canonical Wnt signaling pathway; Wnt signaling pathway
lgr4	leucine-rich repeat containing G protein-coupled receptor 4	positive regulation of canonical Wnt signaling pathway; Wnt signaling pathway
lmbr1l	limb development membrane protein 1-like	Wnt signaling pathway; negative regulation of canonical Wnt signaling pathway
LOC101884738	Uncharacterized protein	negative regulation of canonical Wnt signaling pathway; non-canonical Wnt signaling pathway; canonical Wnt signaling pathway
lrp5	low density lipoprotein receptor-related protein 5	canonical Wnt signaling pathway; Wnt-activated receptor activity
lrp6	low density lipoprotein receptor-related protein 6	Wnt signaling pathway; canonical Wnt signaling pathway; Wnt-activated receptor activity
lypd6	LY6/PLAUR domain containing 6	positive regulation of canonical Wnt signaling pathway; regulation of Wnt signaling pathway involved in dorsal/ventral axis specification; regulation of canonical Wnt signaling pathway involved in neural plate anterior/posterior pattern formation
lzts2a	leucine zipper, putative tumor suppressor 2a	Wnt signaling pathway; negative regulation of canonical Wnt signaling pathway
lzts2b	leucine zipper, putative tumor suppressor 2b	negative regulation of Wnt signaling pathway; Wnt signaling pathway
med10	mediator complex subunit 10	Wnt signaling pathway
mesd	mesoderm development LRP chaperone	Wnt signaling pathway
metap2b	methionyl aminopeptidase 2b	Wnt signaling pathway
mllt10	MLLT10 histone lysine methyltransferase DOT1L cofactor	canonical Wnt signaling pathway
mylipa	myosin regulatory light chain interacting protein a	negative regulation of Wnt signaling pathway
mylipb	myosin regulatory light chain interacting protein b	negative regulation of Wnt signaling pathway
ndp	norrin cystine knot growth factor NDP	Wnt signaling pathway
ndrg2	NDRG family member 2	Wnt signaling pathway
net1	neuroepithelial cell transforming 1	canonical Wnt signaling pathway
nid1a	nidogen 1a	canonical Wnt signaling pathway; Wnt-activated receptor activity
nid1b	Nidogen 1b	Wnt-activated receptor activity; canonical Wnt signaling pathway
nipblb	NIPBL cohesin loading factor b	regulation of canonical Wnt signaling pathway
nkd1	NKD inhibitor of WNT signaling pathway 1	Wnt signaling pathway; negative regulation of canonical Wnt signaling pathway; negative regulation of Wnt signaling pathway
nkd2a	NKD inhibitor of WNT signaling pathway 2a	Wnt signaling pathway; negative regulation of canonical Wnt signaling pathway; negative regulation of Wnt signaling pathway
nkd2b	NKD inhibitor of WNT signaling pathway 2b	Wnt signaling pathway; negative regulation of Wnt signaling pathway
nkd3	NKD inhibitor of WNT signaling pathway 3	negative regulation of Wnt signaling pathway
nlk1	nemo-like kinase, type 1	positive regulation of Wnt signaling pathway
nlk2	nemo-like kinase, type 2	positive regulation of Wnt signaling pathway
notum1a	notum, palmitoleoyl-protein carboxylesterase a	negative regulation of Wnt signaling pathway; negative regulation of canonical Wnt signaling pathway; Wnt signaling pathway
notum1b	notum, palmitoleoyl-protein carboxylesterase b	negative regulation of Wnt signaling pathway; negative regulation of canonical Wnt signaling pathway
notum2	notum pectinacetylesterase 2	negative regulation of Wnt signaling pathway; negative regulation of canonical Wnt signaling pathway
nphp3	nephronophthisis 3	Wnt signaling pathway
nphp4	nephronophthisis 4	regulation of canonical Wnt signaling pathway; positive regulation of Wnt signaling pathway, planar cell polarity pathway; negative regulation of canonical Wnt signaling pathway
nup62l	nucleoporin 62 like	positive regulation of canonical Wnt signaling pathway
nxn	nucleoredoxin	Wnt signaling pathway; negative regulation of Wnt signaling pathway
pak1	p21 protein (Cdc42/Rac)-activated kinase 1	canonical Wnt signaling pathway
pkd2	polycystic kidney disease 2	Wnt signaling pathway
plcd4a	phospholipase C, delta 4a	Wnt signaling pathway, calcium modulating pathway
plpp3	phospholipid phosphatase 3	regulation of Wnt signaling pathway
ppm1aa	protein phosphatase, Mg2+/Mn2+ dependent, 1Aa	positive regulation of canonical Wnt signaling pathway
ppm1ab	protein phosphatase, Mg2+/Mn2+ dependent, 1Ab	positive regulation of canonical Wnt signaling pathway
ppm1ba	protein phosphatase, Mg2+/Mn2+ dependent, 1Ba	positive regulation of canonical Wnt signaling pathway
ppm1bb	protein phosphatase, Mg2+/Mn2+ dependent, 1Bb	positive regulation of canonical Wnt signaling pathway
ppm1na	protein phosphatase, Mg2+/Mn2+ dependent, 1Na (putative)	positive regulation of canonical Wnt signaling pathway
ppm1nb	protein phosphatase, Mg2+/Mn2+ dependent, 1Nb (putative)	positive regulation of canonical Wnt signaling pathway
prdm5	PR domain containing 5	regulation of non-canonical Wnt signaling pathway; regulation of canonical Wnt signaling pathway
prickle1a	prickle homolog 1a	Wnt signaling pathway
prr7	proline rich 7 (synaptic)	negative regulation of Wnt signaling pathway
psen1	presenilin 1	regulation of canonical Wnt signaling pathway; canonical Wnt signaling pathway
ptk7a	protein tyrosine kinase 7a	negative regulation of canonical Wnt signaling pathway; regulation of planar cell polarity pathway involved in axis elongation; planar cell polarity pathway involved in axis elongation
rab8b	RAB8B, member RAS oncogene family	regulation of canonical Wnt signaling pathway
rack1	receptor for activated C kinase 1	negative regulation of Wnt signaling pathway
reck	reversion-inducing-cysteine-rich protein with kazal motifs	coreceptor activity involved in canonical Wnt signaling pathway; Wnt signaling pathway; regulation of canonical Wnt signaling pathway; positive regulation of canonical Wnt signaling pathway
rgs3a	regulator of G protein signaling 3a	negative regulation of Wnt signaling pathway, calcium modulating pathway; regulation of Wnt signaling pathway, calcium modulating pathway
rhoab	ras homolog gene family, member Ab	Wnt signaling pathway
rnf14	ring finger protein 14	regulation of canonical Wnt signaling pathway
rnf146	ring finger protein 146	Wnt signaling pathway; positive regulation of canonical Wnt signaling pathway
rnf25	ring finger protein 25	positive regulation of canonical Wnt signaling pathway
rock2a	rho-associated, coiled-coil containing protein kinase 2a	planar cell polarity pathway involved in gastrula mediolateral intercalation; Wnt signaling pathway
rspo1	R-spondin 1	Wnt signaling pathway; positive regulation of Wnt signaling pathway; positive regulation of canonical Wnt signaling pathway
rspo2	R-spondin 2	positive regulation of Wnt signaling pathway
rspo3	R-spondin 3	Wnt signaling pathway; negative regulation of canonical Wnt signaling pathway involved in neural plate anterior/posterior pattern formation; positive regulation of non-canonical Wnt signaling pathway; negative regulation of Wnt signaling pathway involved in dorsal/ventral axis specification; positive regulation of Wnt signaling pathway
ryk	receptor like tyrosine kinase	Wnt signaling pathway, calcium modulating pathway
sec14l8	SEC14-like lipid binding 8	Wnt signaling pathway, calcium modulating pathway
sfrp1a	secreted frizzled-related protein 1a	Wnt signaling pathway; positive regulation of Wnt signaling pathway; negative regulation of canonical Wnt signaling pathway; non-canonical Wnt signaling pathway; canonical Wnt signaling pathway
sfrp1b	secreted frizzled-related protein 1b	Wnt signaling pathway; canonical Wnt signaling pathway; non-canonical Wnt signaling pathway; negative regulation of canonical Wnt signaling pathway
sfrp2	secreted frizzled-related protein 2	Wnt signaling pathway; non-canonical Wnt signaling pathway; canonical Wnt signaling pathway; negative regulation of canonical Wnt signaling pathway
sfrp2l	secreted frizzled-related protein 2 like	Wnt signaling pathway
sfrp5	secreted frizzled-related protein 5	non-canonical Wnt signaling pathway; regulation of Wnt signaling pathway involved in digestive tract morphogenesis; Wnt signaling pathway; positive regulation of Wnt signaling pathway; regulation of Wnt signaling pathway; canonical Wnt signaling pathway; negative regulation of canonical Wnt signaling pathway
si:ch211-168f7.5	Si:ch211-168f7.5	regulation of Wnt signaling pathway
si:ch211-204c21.1	si:ch211-204c21.1	negative regulation of canonical Wnt signaling pathway
si:ch211-244c8.4	Si:ch211-244c8.4	regulation of canonical Wnt signaling pathway
si:ch73-236e11.2	si:ch73-236e11.2	Wnt signaling pathway; canonical Wnt signaling pathway
si:dkey-1c11.1	si:dkey-1c11.1	Wnt signaling pathway
si:dkey-231j24.3	Si:dkey-231j24.3 (Fragment)	regulation of canonical Wnt signaling pathway
sp5l	Sp5 transcription factor-like	Wnt signaling pathway
sulf1	sulfatase 1	positive regulation of Wnt signaling pathway
sulf2a	sulfatase 2a	positive regulation of Wnt signaling pathway
sulf2b	sulfatase 2b	positive regulation of Wnt signaling pathway
sybu	syntabulin (syntaxin-interacting)	regulation of canonical Wnt signaling pathway; regulation of Wnt signaling pathway involved in dorsal/ventral axis specification
szl	sizzled	Wnt signaling pathway; negative regulation of canonical Wnt signaling pathway; canonical Wnt signaling pathway; non-canonical Wnt signaling pathway
tax1bp3	Tax1 (human T-cell leukemia virus type I) binding protein 3	Wnt signaling pathway
tbxta	T-box transcription factor Ta	Wnt signaling pathway
tcf7	transcription factor 7	Wnt signaling pathway; canonical Wnt signaling pathway
tcf7l1a	transcription factor 7 like 1a	negative regulation of Wnt signaling pathway involved in dorsal/ventral axis specification; canonical Wnt signaling pathway; Wnt signaling pathway; negative regulation of canonical Wnt signaling pathway involved in neural plate anterior/posterior pattern formation; negative regulation of Wnt signaling pathway
tcf7l1b	transcription factor 7 like 1b	Wnt signaling pathway;canonical Wnt signaling pathway
tcf7l2	transcription factor 7 like 2	canonical Wnt signaling pathway; Wnt signaling pathway
tet2	tet methylcytosine dioxygenase 2	Wnt signaling pathway
tet3	tet methylcytosine dioxygenase 3	Wnt signaling pathway
tlc	secreted frizzled-related protein	Wnt signaling pathway; regulation of Wnt signaling pathway
tle2a	TLE family member 2, transcriptional corepressor a	negative regulation of canonical Wnt signaling pathway
tle2b	TLE family member 2, transcriptional corepressor b	negative regulation of canonical Wnt signaling pathway
tle2c	TLE family member 2, transcriptional corepressor c	negative regulation of canonical Wnt signaling pathway
tle3a	TLE family member 3, transcriptional corepressor a	negative regulation of canonical Wnt signaling pathway
tle3b	TLE family member 3, transcriptional corepressor b	negative regulation of canonical Wnt signaling pathway
tle5	TLE family member 5, transcriptional modulator	negative regulation of canonical Wnt signaling pathway
tmem198a	transmembrane protein 198a	positive regulation of canonical Wnt signaling pathway
tmem198b	transmembrane protein 198b	positive regulation of canonical Wnt signaling pathway
tmem237a	transmembrane protein 237a	regulation of Wnt signaling pathway
tmem237b	transmembrane protein 237b	regulation of Wnt signaling pathway
tmem88a	transmembrane protein 88 a	negative regulation of canonical Wnt signaling pathway involved in cardiac muscle cell fate commitment; negative regulation of canonical Wnt signaling pathway
tmem88b	transmembrane protein 88 b	negative regulation of canonical Wnt signaling pathway
tnfaip3	tumor necrosis factor, alpha-induced protein 3	positive regulation of Wnt signaling pathway
tnksa	tankyrase, TRF1-interacting ankyrin-related ADP-ribose polymerase a	Wnt signaling pathway; positive regulation of canonical Wnt signaling pathway
tnksb	tankyrase, TRF1-interacting ankyrin-related ADP-ribose polymerase b	Wnt signaling pathway; positive regulation of canonical Wnt signaling pathway
tollip	toll interacting protein	negative regulation of Wnt signaling pathway
tpbga	trophoblast glycoprotein a	negative regulation of Wnt signaling pathway involved in dorsal/ventral axis specification; positive regulation of non-canonical Wnt signaling pathway; negative regulation of canonical Wnt signaling pathway; negative regulation of canonical Wnt signaling pathway involved in neural plate anterior/posterior pattern formation
trabd2a	TraB domain containing 2A; Metalloprotease TIKI1	Wnt signaling pathway; negative regulation of Wnt signaling pathway; negative regulation of Wnt signaling pathway
trabd2b	TraB domain containing 2B	Wnt signaling pathway; negative regulation of Wnt signaling pathway
tsc2	TSC complex subunit 2	negative regulation of Wnt signaling pathway
tspan12	tetraspanin 12	Wnt-activated receptor activity
ugdh	UDP-glucose 6-dehydrogenase	positive regulation of canonical Wnt signaling pathway
vangl2	VANGL planar cell polarity protein 2	Wnt signaling pathway; negative regulation of canonical Wnt signaling pathway; Wnt signaling pathway, planar cell polarity pathway; positive regulation of Wnt signaling pathway, calcium modulating pathway
vax2	ventral anterior homeobox 2	Wnt signaling pathway
vrk1	VRK serine/threonine kinase 1	Wnt signaling pathway
vrk2	VRK serine/threonine kinase 2	Wnt signaling pathway
vrk3	VRK serine/threonine kinase 3	Wnt signaling pathway
wif1	wnt inhibitory factor 1	regulation of canonical Wnt signaling pathway; negative regulation of canonical Wnt signaling pathway; Wnt signaling pathway
wls	Wnt ligand secretion mediator	Wnt signaling pathway
wnt1	wingless-type MMTV integration site family, member 1	Wnt signaling pathway
wnt10a	wingless-type MMTV integration site family, member 10a	Wnt signaling pathway
wnt10b	wingless-type MMTV integration site family, member 10b	Wnt signaling pathway
wnt11	wingless-type MMTV integration site family, member 11	Wnt signaling pathway
wnt11f2	wnt 11, family member 2	Wnt signaling pathway; negative regulation of canonical Wnt signaling pathway; non-canonical Wnt signaling pathway
wnt16	wingless-type MMTV integration site family, member 16	Wnt signaling pathway
wnt2	wingless-type MMTV integration site family member 2	Wnt signaling pathway
wnt2ba	wingless-type MMTV integration site family, member 2Ba	Wnt signaling pathway
wnt2bb	wingless-type MMTV integration site family, member 2Bb	Wnt signaling pathway; canonical Wnt signaling pathway
wnt3	wingless-type MMTV integration site family, member 3	Wnt signaling pathway
wnt3a	wingless-type MMTV integration site family, member 3A	Wnt signaling pathway
wnt4	wingless-type MMTV integration site family, member 4	Wnt signaling pathway
wnt4b	wingless-type MMTV integration site family, member 4b	Wnt signaling pathway
wnt5a	wingless-type MMTV integration site family, member 5a	Wnt signaling pathway
wnt5b	wingless-type MMTV integration site family, member 5b	regulation of Wnt signaling pathway, calcium modulating pathway; Wnt signaling pathway, calcium modulating pathway; Wnt signaling pathway
wnt6a	wingless-type MMTV integration site family, member 6a	Wnt signaling pathway
wnt6b	wingless-type MMTV integration site family, member 6b	Wnt signaling pathway
wnt7aa	wingless-type MMTV integration site family, member 7Aa	Wnt signaling pathway
wnt7ab	wingless-type MMTV integration site family, member 7Ab; Protein Wnt	Wnt signaling pathway
wnt7ba	wingless-type MMTV integration site family, member 7Ba	Wnt signaling pathway
wnt7bb	wingless-type MMTV integration site family, member 7Bb	Wnt signaling pathway
wnt8a	wingless-type MMTV integration site family, member 8a	canonical Wnt signaling pathway involved in neural plate anterior/posterior pattern formation; Wnt signaling pathway; Wnt signaling pathway involved in dorsal/ventral axis specification; canonical Wnt signaling pathway; negative regulation of canonical Wnt signaling pathway
wnt8b	wingless-type MMTV integration site family, member 8b	canonical Wnt signaling pathway; Wnt signaling pathway; negative regulation of anterior neural cell fate commitment of the neural plate by Wnt signaling pathway
wnt9a	wingless-type MMTV integration site family, member 9A	Wnt signaling pathway
wnt9b	wingless-type MMTV integration site family, member 9B	Wnt signaling pathway
wwox	WW domain containing oxidoreductase	Wnt signaling pathway
zgc:162025	zgc:162025	negative regulation of Wnt signaling pathway; Wnt signaling pathway
znf703	zinc finger protein 703	regulation of canonical Wnt signaling pathway
znrf3	zinc and ring finger 3; E3 ubiquitin-protein ligase znrf3	negative regulation of canonical Wnt signaling pathway; Wnt signaling pathway; negative regulation of non-canonical Wnt signaling pathway
zranb1a	Zinc finger, RAN-binding domain-containing 1a	positive regulation of Wnt signaling pathway
zranb1b	zinc finger, RAN-binding domain containing 1b	Wnt signaling pathway; positive regulation of Wnt signaling pathway
